# Supplementary material for: Expression Analysis of Circular RNAs in Young and Sexually Mature Boar Testes
Source: Animals (Basel). 2021 May 17;11(5):1430. doi: 10.3390/ani11051430 (PMC8156704; doi:10.3390/ani11051430)
Supplement: Supplementary file 1 [file animals-11-01430-s001.zip › Table S1.xlsx]

## Sheet: raw
Sample	Raw Data		Valid Data		Valid Ratio(reads)	Q20%	Q30%	GC content%
	Read	Base	Read	Base
Young_D30_1	52063970	7.81G	50723788	7.61G	97.43	99.74	96.19	61
Young_D30_2	56673954	8.50G	54653738	8.20G	96.44	99.71	96.63	56.5
Young_D30_3	57004530	8.55G	54853756	8.23G	96.23	99.73	96.66	56
Adult_D210_1	64230822	9.63G	62144268	9.32G	96.75	99.76	96.89	56
Adult_D210_2	51982766	7.80G	50053374	7.51G	96.29	99.58	96.13	60
Adult_D210_3	62126928	9.32G	59947328	8.99G	96.49	99.71	96.74	58

## Sheet: Sheet2
Table S1. Summary of sequencing results in testis
Sample	Raw Data		Valid Data		Valid Ratio(reads)	Q20%	Q30%	GC content%
	Read	Base	Read	Base
Young_D30_1	52063970	7.81G	50723788	7.61G	97.43	99.74	96.19	61
Young_D30_2	56673954	8.50G	54653738	8.20G	96.44	99.71	96.63	56.5
Young_D30_3	57004530	8.55G	54853756	8.23G	96.23	99.73	96.66	56
Adult_D210_1	64230822	9.63G	62144268	9.32G	96.75	99.76	96.89	56
Adult_D210_2	51982766	7.80G	50053374	7.51G	96.29	99.58	96.13	60
Adult_D210_3	62126928	9.32G	59947328	8.99G	96.49	99.71	96.74	58
