# Supplementary material for: Expression Analysis of Circular RNAs in Young and Sexually Mature Boar Testes
Source: Animals (Basel). 2021 May 17;11(5):1430. doi: 10.3390/ani11051430 (PMC8156704; doi:10.3390/ani11051430)
Supplement: Supplementary file 1 [file animals-11-01430-s001.zip › Table S2.xlsx]

## Sheet: Sheet1
Table S2. Testis-specific primer sequences used in this study
Primers for circRNAs
Gene	Primer sequences (5'－3')	Product size
Circ12280	F: CTGAAGAAGCTCCGCAAGAAGA	164 bp
	R: TTGGCCGCATACGTCACAC
Circ12874	F: TCCATCGTAAACACTTGCCAAT	139 bp
	R: TGGGATGCCAAGCGAATCAT
Circ17350	F: CGCTGAGGCTACCGACATGA	170 bp
	R: TCATTCTCGATGCGGACAGAGG
Primers for linear mRNAs
Gene	Primer sequences (5'－3')	Product size
Linear 12280	F: AGCCTGCGGAACTTCATTGC	180 bp
	R: AATCTGCCTGTGGACCTCGG
Linear 12874	F: TCCAAGAGGCGATTGTTGTCAT	244 bp
	R: ATGGCAGTAAGCAGAGTGAGC
Linear 17350	F: AGACCATCGCTGAGGCTACC	100bp
	R: TTCAGGAAGCCAAGCACATTCG
Linear EF1α1	F: ATTGTTGCTGCTGGTGTTG	161bp
	R: TCATATCTCTTCTGGCTGTAGG
