# Supplementary material for: Expression Analysis of Circular RNAs in Young and Sexually Mature Boar Testes
Source: Animals (Basel). 2021 May 17;11(5):1430. doi: 10.3390/ani11051430 (PMC8156704; doi:10.3390/ani11051430)
Supplement: Supplementary file 1 [file animals-11-01430-s001.zip › Table S3.xlsx]

## Sheet: Sheet1
				Table S3. List of all circRNAs expressed in testis
Accession	Young_D30_1_count	Young_D30_2_count	Young_D30_3_count	Adult_D210_1_count	Adult_D210_2_count	Adult_D210_3_count	Young_D30_1_srpbm	Young_D30_2_srpbm	Young_D30_3_srpbm	Adult_D210_1_srpbm	Adult_D210_2_srpbm	Adult_D210_3_srpbm	chr	start	end	strand	exon Count	circType	isoformName	geneName	hosting gene type	flankIntron	gene Discription	GO	KEGG	EC	gene_id	gene_name
ciRNA1	9	4	3	16	7	0	1.61	0.61	0.46	2.17	1.15	0	chr7	2463582	2464137	-	1	ciRNA	ENSSSCT00000001094	ENSSSCG00000001002	mRNA	chr7:2463558-2464137	NA	GO:0005634(nucleus);GO:0006468(protein phosphorylation);GO:0005524(ATP binding);GO:0004672(protein kinase activity)	NA	NA
ciRNA10	2	0	0	0	0	0	0.36	0	0	0	0	0	chr7	27508229	27508857	-	1	ciRNA	ENSSSCT00000035041	PRRC2A	mRNA	chr7:27508228-27508857	proline rich coiled-coil 2A [Source:HGNC Symbol;Acc:HGNC:13918]	GO:0070062(extracellular exosome);GO:0016020(membrane);GO:0030154(cell differentiation);GO:0003723(RNA binding)	NA	NA
ciRNA100	1	0	0	0	0	0	0.18	0	0	0	0	0	chr5	8910548	8910706	+	1	ciRNA	ENSSSCT00000000147	EIF3D	mRNA	chr5:8910547-8910736	eukaryotic translation initiation factor 3 subunit D [Source:HGNC Symbol;Acc:HGNC:3278]	GO:0071541(eukaryotic translation initiation factor 3 complex, eIF3m);GO:0033290(eukaryotic 48S preinitiation complex);GO:0016282(eukaryotic 43S preinitiation complex);GO:0016020(membrane);GO:0005852(eukaryotic translation initiation factor 3 complex);GO:0005737(cytoplasm);GO:1902416(positive regulation of mRNA binding);GO:0075525(viral translational termination-reinitiation);GO:0075522(IRES-depe…	03013(RNA transport)	NA
ciRNA1000	0	0	1	0	0	0	0	0	0.15	0	0	0	chr2	77783485	77783975	+	1	ciRNA	ENSSSCT00000014675	ATP5D	mRNA	chr2:77783484-77783985	ATP synthase, H+ transporting, mitochondrial F1 complex, delta subunit [Source:HGNC Symbol;Acc:HGNC:837]	GO:0045261(proton-transporting ATP synthase complex, catalytic core F(1));GO:0005753(mitochondrial proton-transporting ATP synthase complex);GO:0005743(mitochondrial inner membrane);GO:0005739(mitochondrion);GO:0099132(ATP hydrolysis coupled cation transmembrane transport);GO:0015986(ATP synthesis coupled proton transport);GO:0046933(proton-transporting ATP synthase activity, rotational mechanism…	00190(Oxidative phosphorylation);05010(Alzheimer's disease);05012(Parkinson's disease);05016(Huntington's disease)	NA	ENSSSCG00000013431	ATP5D
ciRNA1001	0	0	5	0	0	0	0	0	0.77	0	0	0	chr2	78363337	78364055	-	1	ciRNA	ENSSSCT00000014665	PTBP1	mRNA	chr2:78363022-78364055	polypyrimidine tract binding protein 1 [Source:HGNC Symbol;Acc:HGNC:9583]	GO:0070062(extracellular exosome);GO:0016020(membrane);GO:0005634(nucleus);GO:0075522(IRES-dependent viral translational initiation);GO:0051148(negative regulation of muscle cell differentiation);GO:0048025(negative regulation of mRNA splicing, via spliceosome);GO:0033119(negative regulation of RNA splicing);GO:0006397(mRNA processing);GO:0000381(regulation of alternative mRNA splicing, via splic…	NA	NA
ciRNA1002	0	0	1	0	0	0	0	0	0.15	0	0	0	chr2	79490493	79490762	+	1	ciRNA	ENSSSCT00000015300	FLT4	mRNA	chr2:79490492-79490772	fms related tyrosine kinase 4 [Source:HGNC Symbol;Acc:HGNC:3767]	GO:0043235(receptor complex);GO:0016021(integral component of membrane);GO:0016020(membrane);GO:0005887(integral component of plasma membrane);GO:0005886(plasma membrane);GO:0090037(positive regulation of protein kinase C signaling);GO:0070374(positive regulation of ERK1 and ERK2 cascade);GO:0060312(regulation of blood vessel remodeling);GO:0048514(blood vessel morphogenesis);GO:0048286(lung alve…	04014(Ras signaling pathway);04015(Rap1 signaling pathway);04151(PI3K-Akt signaling pathway);04060(Cytokine-cytokine receptor interaction);04510(Focal adhesion)	EC:2.7.10.1	ENSSSCG00000014007	FLT4
ciRNA1003	0	0	1	0	0	0	0	0	0.15	0	0	0	chr2	83017666	83020289	-	1	ciRNA	ENSSSCT00000015356	FAF2	mRNA	chr2:83017648-83020289	Fas associated factor family member 2 [Source:HGNC Symbol;Acc:HGNC:24666]	GO:0034098(VCP-NPL4-UFD1 AAA ATPase complex);GO:0016021(integral component of membrane);GO:0016020(membrane);GO:0005811(lipid particle);GO:0005783(endoplasmic reticulum);GO:0043086(negative regulation of catalytic activity);GO:0034389(lipid particle organization);GO:0030970(retrograde protein transport, ER to cytosol);GO:0030433(ER-associated ubiquitin-dependent protein catabolic process);GO:0055…	NA	NA	ENSSSCG00000014057	FAF2
ciRNA1004	0	0	1	0	0	0	0	0	0.15	0	0	0	chr2	90977648	90977853	+	1	ciRNA	ENSSSCT00000015427	FAM151B	mRNA	chr2:90977647-90989878	family with sequence similarity 151 member B [Source:HGNC Symbol;Acc:HGNC:33716]	NA	NA	NA	ENSSSCG00000014123	FAM151B
ciRNA1005	0	0	3	0	0	0	0	0	0.46	0	0	0	chr2	107355029	107355524	+	1	ciRNA	ENSSSCT00000022458	ENSSSCG00000027860	mRNA	chr2:107355028-107355524	NA	GO:0005783(endoplasmic reticulum);GO:0019885(antigen processing and presentation of endogenous peptide antigen via MHC class I);GO:0006508(proteolysis);GO:0070006(metalloaminopeptidase activity)	NA	NA	ENSSSCG00000027860	ENSSSCG00000027860
ciRNA1006	0	0	4	0	0	0	0	0	0.61	0	0	0	chr2	139610388	139610629	-	1	ciRNA	ENSSSCT00000015595	ENSSSCG00000014272	mRNA	chr2:139610367-139610629	NA	GO:0005739(mitochondrion);GO:0008152(metabolic process);GO:0007405(neuroblast proliferation);GO:0001676(long-chain fatty acid metabolic process);GO:0004467(long-chain fatty acid-CoA ligase activity);GO:0003824(catalytic activity)	01212(Fatty acid metabolism);00061(Fatty acid biosynthesis);00071(Fatty acid degradation);04146(Peroxisome);04920(Adipocytokine signaling pathway);03320(PPAR signaling pathway)	NA
ciRNA1007	0	0	1	0	0	0	0	0	0.15	0	0	0	chr2	146132717	146132987	-	1	ciRNA	ENSSSCT00000015662	REEP2	mRNA	chr2:146132649-146132987	receptor accessory protein 2 [Source:HGNC Symbol;Acc:HGNC:17975]	GO:0070062(extracellular exosome);GO:0016021(integral component of membrane);GO:0016020(membrane);GO:0005887(integral component of plasma membrane);GO:0005881(cytoplasmic microtubule);GO:0005789(endoplasmic reticulum membrane);GO:0005783(endoplasmic reticulum);GO:0071786(endoplasmic reticulum tubular network organization);GO:0050916(sensory perception of sweet taste);GO:0050913(sensory perception…	NA	NA
ciRNA1008	0	0	1	0	0	0	0	0	0.15	0	0	0	chr2	148349761	148350008	+	1	ciRNA	ENSSSCT00000015706	HARS2	mRNA	chr2:148349760-148350008	histidyl-tRNA synthetase 2, mitochondrial [Source:HGNC Symbol;Acc:HGNC:4817]	GO:0005739(mitochondrion);GO:0005737(cytoplasm);GO:0006427(histidyl-tRNA aminoacylation);GO:0042803(protein homodimerization activity);GO:0005524(ATP binding);GO:0004821(histidine-tRNA ligase activity);GO:0003723(RNA binding)	00970(Aminoacyl-tRNA biosynthesis)	EC:6.1.1.21	ENSSSCG00000014376	HARS2
ciRNA1009	0	0	1	0	0	0	0	0	0.15	0	0	0	chr1	948027	948188	+	1	ciRNA	ENSSSCT00000004435	ENSSSCG00000030155	mRNA	chr1:948026-952270	NA	GO:0046872(metal ion binding);GO:0008270(zinc ion binding)	NA	NA
ciRNA101	4	0	0	0	2	0	0.71	0	0	0	0.33	0	chr5	8910548	8910709	+	1	ciRNA	ENSSSCT00000000147	EIF3D	mRNA	chr5:8910547-8910736	eukaryotic translation initiation factor 3 subunit D [Source:HGNC Symbol;Acc:HGNC:3278]	GO:0071541(eukaryotic translation initiation factor 3 complex, eIF3m);GO:0033290(eukaryotic 48S preinitiation complex);GO:0016282(eukaryotic 43S preinitiation complex);GO:0016020(membrane);GO:0005852(eukaryotic translation initiation factor 3 complex);GO:0005737(cytoplasm);GO:1902416(positive regulation of mRNA binding);GO:0075525(viral translational termination-reinitiation);GO:0075522(IRES-depe…	03013(RNA transport)	NA
ciRNA1010	0	0	1	0	0	0	0	0	0.15	0	0	0	chr1	2722006	2722753	-	1	ciRNA	ENSSSCT00000004443	AFDN	mRNA	chr1:2721970-2722753	afadin, adherens junction formation factor [Source:HGNC Symbol;Acc:HGNC:7137]	GO:0045177(apical part of cell);GO:0043296(apical junction complex);GO:0030054(cell junction);GO:0016607(nuclear speck);GO:0005913(cell-cell adherens junction);GO:0005912(adherens junction);GO:0005911(cell-cell junction);GO:0005886(plasma membrane);GO:0005829(cytosol);GO:0005737(cytoplasm);GO:0005654(nucleoplasm);GO:1902414(protein localization to cell junction);GO:0070445(regulation of oligodend…	04014(Ras signaling pathway);04015(Rap1 signaling pathway);04024(cAMP signaling pathway);04520(Adherens junction);04530(Tight junction);04670(Leukocyte transendothelial migration)	NA	ENSSSCG00000004018	AFDN
ciRNA1011	0	0	1	0	0	0	0	0	0.15	0	0	0	chr1	16332647	16332831	+	1	ciRNA	ENSSSCT00000031249	ENSSSCG00000021273	mRNA	chr1:16332646-16332831	NA	GO:0034993(LINC complex);GO:0005635(nuclear envelope);GO:0090286(cytoskeletal anchoring at nuclear membrane);GO:0051015(actin filament binding)	NA	NA	ENSSSCG00000021273	ENSSSCG00000021273
ciRNA1012	0	0	1	0	0	0	0	0	0.15	0	0	0	chr1	59281812	59282094	-	1	ciRNA	ENSSSCT00000004733	ENSSSCG00000004282	mRNA	chr1:59281791-59282094	NA	GO:0016021(integral component of membrane);GO:0016020(membrane)	NA	NA	ENSSSCG00000004282	ENSSSCG00000004282
ciRNA1013	0	0	1	0	2	0	0	0	0.15	0	0.33	0	chr1	63989891	63991185	+	1	ciRNA	ENSSSCT00000004769	PM20D2	mRNA	chr1:63989890-63991185	peptidase M20 domain containing 2 [Source:HGNC Symbol;Acc:HGNC:21408]	GO:0070062(extracellular exosome);GO:0005654(nucleoplasm);GO:0032268(regulation of cellular protein metabolic process);GO:0008152(metabolic process);GO:0006508(proteolysis);GO:0016805(dipeptidase activity);GO:0016787(hydrolase activity)	NA	NA	ENSSSCG00000004314	PM20D2
ciRNA1014	0	0	1	0	0	0	0	0	0.15	0	0	0	chr1	84797632	84797943	-	1	ciRNA	ENSSSCT00000004875	MICAL1	mRNA	chr1:84797610-84797943	microtubule associated monooxygenase, calponin and LIM domain containing 1 [Source:HGNC Symbol;Acc:HGNC:20619]	GO:0005737(cytoplasm);GO:0055114(oxidation-reduction process);GO:0043154(negative regulation of cysteine-type endopeptidase activity involved in apoptotic process);GO:0043066(negative regulation of apoptotic process);GO:0030042(actin filament depolymerization);GO:0019417(sulfur oxidation);GO:0001933(negative regulation of protein phosphorylation);GO:0071949(FAD binding);GO:0046872(metal ion bindi…	NA	NA	ENSSSCG00000004412	MICAL1
ciRNA1015	0	0	1	0	2	0	0	0	0.15	0	0.33	0	chr1	120221795	120222575	-	1	ciRNA	ENSSSCT00000005049	TPM1	mRNA	chr1:120221794-120222575	tropomyosin 1 (alpha) [Source:HGNC Symbol;Acc:HGNC:12010]	GO:0032587(ruffle membrane);GO:0032059(bleb);GO:0031941(filamentous actin);GO:0030016(myofibril);GO:0015629(actin cytoskeleton);GO:0005829(cytosol);GO:0005737(cytoplasm);GO:0001725(stress fiber);GO:1904753(negative regulation of vascular associated smooth muscle cell migration);GO:1904706(negative regulation of vascular smooth muscle cell proliferation);GO:0060048(cardiac muscle contraction);GO:0…	04260(Cardiac muscle contraction);04261(Adrenergic signaling in cardiomyocytes);05206(MicroRNAs in cancer);05410(Hypertrophic cardiomyopathy (HCM));05414(Dilated cardiomyopathy (DCM))	NA
ciRNA1016	0	0	2	0	0	0	0	0	0.31	0	0	0	chr1	129163939	129165161	+	1	ciRNA	ENSSSCT00000026411	RSL24D1	mRNA	chr1:129163938-129165161	ribosomal L24 domain containing 1 [Source:HGNC Symbol;Acc:HGNC:18479]	GO:0022625(cytosolic large ribosomal subunit);GO:0005840(ribosome);GO:0005730(nucleolus);GO:0005634(nucleus);GO:0005622(intracellular);GO:1902626(assembly of large subunit precursor of preribosome);GO:0006412(translation);GO:0000027(ribosomal large subunit assembly);GO:0003735(structural constituent of ribosome)	03010(Ribosome)	NA	ENSSSCG00000024983	RSL24D1
ciRNA1017	0	0	1	0	0	0	0	0	0.15	0	0	0	chr1	144961191	144962049	-	1	ciRNA	ENSSSCT00000005246	RTF1	mRNA	chr1:144961185-144962049	RTF1 homolog, Paf1/RNA polymerase II complex component [Source:HGNC Symbol;Acc:HGNC:28996]	GO:0016593(Cdc73/Paf1 complex);GO:0005730(nucleolus);GO:0080182(histone H3-K4 trimethylation);GO:0051571(positive regulation of histone H3-K4 methylation);GO:0045944(positive regulation of transcription from RNA polymerase II promoter);GO:0032968(positive regulation of transcription elongation from RNA polymerase II promoter);GO:0019827(stem cell population maintenance);GO:0016570(histone modific…	NA	NA
ciRNA1018	0	0	1	0	0	0	0	0	0.15	0	0	0	chr1	145394886	145395103	+	1	ciRNA	ENSSSCT00000005252	INO80	mRNA	chr1:145394885-145395103	INO80 complex subunit [Source:HGNC Symbol;Acc:HGNC:26956]	GO:0045111(intermediate filament cytoskeleton);GO:0031011(Ino80 complex);GO:0016604(nuclear body);GO:0005886(plasma membrane);GO:0005654(nucleoplasm);GO:0005634(nucleus);GO:2000045(regulation of G1/S transition of mitotic cell cycle);GO:0071479(cellular response to ionizing radiation);GO:0070914(UV-damage excision repair);GO:0051225(spindle assembly);GO:0045944(positive regulation of transcriptio…	NA	NA
ciRNA1019	0	0	1	0	0	0	0	0	0.15	0	0	0	chr1	155849841	155850199	+	1	ciRNA	ENSSSCT00000005325	ENSSSCG00000004823	mRNA	chr1:155849840-155850223	NA	GO:0005737(cytoplasm);GO:0035556(intracellular signal transduction);GO:0007264(small GTPase mediated signal transduction);GO:0006468(protein phosphorylation);GO:0005525(GTP binding);GO:0005524(ATP binding);GO:0004871(signal transducer activity);GO:0004674(protein serine/threonine kinase activity);GO:0004672(protein kinase activity)	NA	NA
ciRNA102	1	2	2	0	0	0	0.18	0.31	0.31	0	0	0	chr5	16236094	16237094	+	1	ciRNA	ENSSSCT00000000223	NCKAP5L	mRNA	chr5:16236093-16237138	NCK associated protein 5 like [Source:HGNC Symbol;Acc:HGNC:29321]	GO:0035371(microtubule plus-end);GO:0005813(centrosome);GO:0007019(microtubule depolymerization);GO:0001578(microtubule bundle formation)	NA	NA
ciRNA1020	0	0	1	0	0	0	0	0	0.15	0	0	0	chr1	248821653	248825639	+	1	ciRNA	ENSSSCT00000027067	FXN	mRNA	chr1:248821652-248825663	frataxin [Source:HGNC Symbol;Acc:HGNC:3951]	GO:0005829(cytosol);GO:0005739(mitochondrion);GO:1904234(positive regulation of aconitate hydratase activity);GO:1904231(positive regulation of succinate dehydrogenase activity);GO:0090201(negative regulation of release of cytochrome c from mitochondria);GO:0070301(cellular response to hydrogen peroxide);GO:0055114(oxidation-reduction process);GO:0051349(positive regulation of lyase activity);GO:…	NA	NA	ENSSSCG00000005247;ENSSSCG00000029150	TJP2;FXN
ciRNA1021	0	0	2	0	0	1	0	0	0.31	0	0	0.14	chr1	256825606	256825817	+	1	ciRNA	ENSSSCT00000005817	VPS13A	mRNA	chr1:256825605-256825817	vacuolar protein sorting 13 homolog A [Source:HGNC Symbol;Acc:HGNC:1908]	GO:0031045(dense core granule);GO:0035176(social behavior);GO:0007626(locomotory behavior);GO:0007399(nervous system development);GO:0006914(autophagy)	NA	NA	ENSSSCG00000005282	VPS13A
ciRNA1022	0	0	1	0	0	0	0	0	0.15	0	0	0	chr1	259395195	259395517	+	1	ciRNA	ENSSSCT00000005825	TLE4	mRNA	chr1:259395194-259395531	transducin like enhancer of split 4 [Source:HGNC Symbol;Acc:HGNC:11840]	GO:0005634(nucleus);GO:0045892(negative regulation of transcription, DNA-templated);GO:0016055(Wnt signaling pathway);GO:0006355(regulation of transcription, DNA-templated);GO:0000122(negative regulation of transcription from RNA polymerase II promoter);GO:0070491(repressing transcription factor binding);GO:0003714(transcription corepressor activity);GO:0003705(transcription factor activity, RNA …	NA	NA
ciRNA1023	0	0	1	0	0	0	0	0	0.15	0	0	0	chr1	261896905	261897582	-	1	ciRNA	ENSSSCT00000005828	ENSSSCG00000005291	mRNA	chr1:261896818-261897582	NA	GO:0005634(nucleus);GO:0006355(regulation of transcription, DNA-templated);GO:0000122(negative regulation of transcription from RNA polymerase II promoter)	NA	NA	ENSSSCG00000005291	ENSSSCG00000005291
ciRNA1024	0	0	1	0	0	0	0	0	0.15	0	0	0	chr1	263386251	263387922	-	1	ciRNA	ENSSSCT00000005837	VCP	mRNA	chr1:263386115-263387922	transitional endoplasmic reticulum ATPase [Source:RefSeq peptide;Acc:NP_999445]	GO:2000158(positive regulation of ubiquitin-specific protease activity);GO:0016787(hydrolase activity);GO:0005524(ATP binding);GO:0000166(nucleotide binding)	04141(Protein processing in endoplasmic reticulum);05134(Legionellosis)	NA	ENSSSCG00000005300	VCP
ciRNA1025	0	0	1	0	0	0	0	0	0.15	0	0	0	chr1	267603989	267605215	+	1	ciRNA	ENSSSCT00000005906	ENSSSCG00000005366	mRNA	chr1:267603988-267605215	NA	GO:0030529(intracellular ribonucleoprotein complex);GO:0005846(nuclear cap binding complex);GO:0005845(mRNA cap binding complex);GO:0005634(nucleus);GO:0051028(mRNA transport);GO:0045292(mRNA cis splicing, via spliceosome);GO:0031053(primary miRNA processing);GO:0016070(RNA metabolic process);GO:0006406(mRNA export from nucleus);GO:0000398(mRNA splicing, via spliceosome);GO:0000184(nuclear-transc…	NA	NA
ciRNA1026	0	0	1	0	0	0	0	0	0.15	0	0	0	chr1	284918497	284919673	+	1	ciRNA	ENSSSCT00000006026	ENSSSCG00000005480	mRNA	chr1:284918496-284923699	NA	GO:0005886(plasma membrane);GO:0005737(cytoplasm);GO:0043547(positive regulation of GTPase activity);GO:0005096(GTPase activator activity)	NA	NA
ciRNA1027	0	0	2	0	0	0	0	0	0.31	0	0	0	chr1	292705143	292705605	-	1	ciRNA	ENSSSCT00000025473	ENSSSCG00000028117	mRNA	chr1:292690253-292705605	NA	GO:0005815(microtubule organizing center)	NA	NA
ciRNA1028	0	0	1	0	0	0	0	0	0.15	0	0	0	chr1	299470975	299475069	+	1	ciRNA	ENSSSCT00000006154	ARPC5L	mRNA	chr1:299470974-299475069	actin related protein 2/3 complex subunit 5 like [Source:HGNC Symbol;Acc:HGNC:23366]	GO:0070062(extracellular exosome);GO:0015629(actin cytoskeleton);GO:0005925(focal adhesion);GO:0005885(Arp2/3 protein complex);GO:0005856(cytoskeleton);GO:0005737(cytoplasm);GO:0034314(Arp2/3 complex-mediated actin nucleation);GO:0030833(regulation of actin filament polymerization);GO:0016477(cell migration);GO:0051015(actin filament binding)	04810(Regulation of actin cytoskeleton);04666(Fc gamma R-mediated phagocytosis);05132(Salmonella infection);05100(Bacterial invasion of epithelial cells)	NA	ENSSSCG00000005596	ARPC5L
ciRNA1029	0	0	1	0	0	0	0	0	0.15	0	0	0	chr1	303015200	303015412	+	1	ciRNA	ENSSSCT00000006217	SPTAN1	mRNA	chr1:303015199-303015445	spectrin alpha, non-erythrocytic 1 [Source:HGNC Symbol;Acc:HGNC:11273]	GO:1903561(extracellular vesicle);GO:0070062(extracellular exosome);GO:0043231(intracellular membrane-bounded organelle);GO:0015630(microtubule cytoskeleton);GO:0045296(cadherin binding);GO:0005509(calcium ion binding)	NA	NA
ciRNA103	3	0	2	0	0	0	0.54	0	0.31	0	0	0	chr5	16240429	16241752	+	1	ciRNA	ENSSSCT00000000223	NCKAP5L	mRNA	chr5:16240428-16241774	NCK associated protein 5 like [Source:HGNC Symbol;Acc:HGNC:29321]	GO:0035371(microtubule plus-end);GO:0005813(centrosome);GO:0007019(microtubule depolymerization);GO:0001578(microtubule bundle formation)	NA	NA	ENSSSCG00000000209	NCKAP5L
ciRNA1030	0	0	1	0	0	0	0	0	0.15	0	0	0	chr1	303326534	303327124	+	1	ciRNA	ENSSSCT00000006230	NUP188	mRNA	chr1:303326533-303327125	nucleoporin 188 [Source:HGNC Symbol;Acc:HGNC:17859]	GO:0044611(nuclear pore inner ring);GO:0016020(membrane);GO:0090521(glomerular visceral epithelial cell migration);GO:0006606(protein import into nucleus);GO:0006405(RNA export from nucleus);GO:0017056(structural constituent of nuclear pore)	03013(RNA transport)	NA
ciRNA1031	0	0	1	0	0	0	0	0	0.15	0	0	0	chr1	303971972	303972928	-	1	ciRNA	ENSSSCT00000006256	FNBP1	mRNA	chr1:303971971-303972928	formin binding protein 1 [Source:HGNC Symbol;Acc:HGNC:17069]	GO:0006897(endocytosis);GO:0042802(identical protein binding)	NA	NA
ciRNA1032	0	0	1	0	0	0	0	0	0.15	0	0	0	chr1	305382163	305385615	+	1	ciRNA	ENSSSCT00000006285	ENSSSCG00000005715	mRNA	chr1:305382162-305385616	NA	GO:0030154(cell differentiation)	NA	NA
ciRNA1033	0	0	3	0	0	0	0	0	0.46	0	0	0	chr1	305445119	305445563	+	1	ciRNA	ENSSSCT00000006286	POMT1	mRNA	chr1:305445118-305445591	protein O-mannosyltransferase 1 [Source:HGNC Symbol;Acc:HGNC:9202]	GO:0016529(sarcoplasmic reticulum);GO:0016021(integral component of membrane);GO:0016020(membrane);GO:0005789(endoplasmic reticulum membrane);GO:0001669(acrosomal vesicle);GO:0097502(mannosylation);GO:0071712(ER-associated misfolded protein catabolic process);GO:0035269(protein O-linked mannosylation);GO:0030198(extracellular matrix organization);GO:0006493(protein O-linked glycosylation);GO:0004…	00514(Other types of O-glycan biosynthesis)	EC:2.4.1.109	ENSSSCG00000005716	POMT1
ciRNA1034	0	0	1	0	0	0	0	0	0.15	0	0	0	chr1	308725144	308725571	-	1	ciRNA	ENSSSCT00000006331	SOHLH1	mRNA	chr1:308725112-308725571	spermatogenesis and oogenesis specific basic helix-loop-helix 1 [Source:HGNC Symbol;Acc:HGNC:27845]	GO:0005737(cytoplasm);GO:0005634(nucleus);GO:0048477(oogenesis);GO:0045944(positive regulation of transcription from RNA polymerase II promoter);GO:0045893(positive regulation of transcription, DNA-templated);GO:0030154(cell differentiation);GO:0010468(regulation of gene expression);GO:0007283(spermatogenesis);GO:0006366(transcription from RNA polymerase II promoter);GO:0006355(regulation of tran…	NA	NA
ciRNA1035	0	0	3	0	0	0	0	0	0.46	0	0	0	chr1	313924962	313926413	-	1	ciRNA	ENSSSCT00000006420	RABL6	mRNA	chr1:313924959-313926413	RAB, member RAS oncogene family-like 6 [Source:HGNC Symbol;Acc:HGNC:24703]	NA	NA	NA	ENSSSCG00000005841	RABL6
ciRNA1036	0	0	2	3	0	0	0	0	0.31	0.41	0	0	chr8	1270240	1271103	+	1	ciRNA	ENSSSCT00000009510	ADD1	mRNA	chr8:1270239-1271103	adducin 1 [Source:HGNC Symbol;Acc:HGNC:243]	GO:0016604(nuclear body);GO:0016020(membrane);GO:0008290(F-actin capping protein complex);GO:0005925(focal adhesion);GO:0005886(plasma membrane);GO:0005856(cytoskeleton);GO:0005654(nucleoplasm);GO:0005634(nucleus);GO:0051017(actin filament bundle assembly);GO:0051016(barbed-end actin filament capping);GO:0048873(homeostasis of number of cells within a tissue);GO:0035264(multicellular organism gro…	NA	NA	ENSSSCG00000008692	ADD1
ciRNA1037	0	0	2	0	0	0	0	0	0.31	0	0	0	chr8	32309121	32309402	-	1	ciRNA	ENSSSCT00000026428	RPL9	mRNA	chr8:32309120-32309402	ribosomal protein L9 [Source:HGNC Symbol;Acc:HGNC:10369]	GO:0031012(extracellular matrix);GO:0022625(cytosolic large ribosomal subunit);GO:0016020(membrane);GO:0005925(focal adhesion);GO:0005840(ribosome);GO:0005634(nucleus);GO:0005622(intracellular);GO:0006412(translation);GO:0002181(cytoplasmic translation);GO:0019843(rRNA binding);GO:0003735(structural constituent of ribosome);GO:0003723(RNA binding)	03010(Ribosome)	NA	ENSSSCG00000025192	RPL9
ciRNA1038	0	0	3	0	0	0	0	0	0.46	0	0	0	chr8	39537168	39537294	-	1	ciRNA	ENSSSCT00000009643	CORIN	mRNA	chr8:39537142-39537294	corin, serine peptidase [Source:HGNC Symbol;Acc:HGNC:19012]	GO:0016604(nuclear body);GO:0016021(integral component of membrane);GO:0016020(membrane);GO:0015629(actin cytoskeleton);GO:0009986(cell surface);GO:0005886(plasma membrane);GO:0035813(regulation of renal sodium excretion);GO:0016486(peptide hormone processing);GO:0008217(regulation of blood pressure);GO:0007565(female pregnancy);GO:0006508(proteolysis);GO:0003050(regulation of systemic arterial b…	NA	NA	ENSSSCG00000008813	CORIN
ciRNA1039	0	0	1	0	0	0	0	0	0.15	0	0	0	chr8	40471816	40472432	-	1	ciRNA	ENSSSCT00000009659	ENSSSCG00000008826	mRNA	chr8:40471815-40472432	NA	GO:0030427(site of polarized growth);GO:0005938(cell cortex);GO:0090527(actin filament reorganization);GO:0031175(neuron projection development);GO:0000902(cell morphogenesis)	NA	NA
ciRNA104	2	0	0	0	0	0	0.36	0	0	0	0	0	chr5	17490192	17491137	+	1	ciRNA	ENSSSCT00000024631	SLC4A8	mRNA	chr5:17490191-17491137	solute carrier family 4 member 8 [Source:HGNC Symbol;Acc:HGNC:11034]	GO:0043005(neuron projection);GO:0032809(neuronal cell body membrane);GO:0016021(integral component of membrane);GO:0016020(membrane);GO:0005887(integral component of plasma membrane);GO:0005886(plasma membrane);GO:0098656(anion transmembrane transport);GO:0051453(regulation of intracellular pH);GO:0015701(bicarbonate transport);GO:0015698(inorganic anion transport);GO:0006820(anion transport);GO…	NA	NA	ENSSSCG00000028060	SLC4A8
ciRNA1040	0	0	1	0	0	0	0	0	0.15	0	0	0	chr8	43035684	43037376	+	1	ciRNA	ENSSSCT00000009678	PDGFRA	mRNA	chr8:43035683-43037395	NA	NA	NA	EC:2.7.10.1
ciRNA1041	0	0	4	0	0	0	0	0	0.61	0	0	0	chr8	43588847	43589412	+	1	ciRNA	ENSSSCT00000009679	KIT	mRNA	chr8:43588846-43589412	mast/stem cell growth factor receptor Kit precursor [Source:RefSeq peptide;Acc:NP_001037990]	GO:0042629(mast cell granule);GO:0016021(integral component of membrane);GO:0016020(membrane);GO:0009986(cell surface);GO:0009897(external side of plasma membrane);GO:0005911(cell-cell junction);GO:0005886(plasma membrane);GO:0005622(intracellular);GO:0005615(extracellular space);GO:1905065(positive regulation of vascular smooth muscle cell differentiation);GO:0097326(melanocyte adhesion);GO:0097…	04014(Ras signaling pathway);04015(Rap1 signaling pathway);04151(PI3K-Akt signaling pathway);04060(Cytokine-cytokine receptor interaction);04144(Endocytosis);04640(Hematopoietic cell lineage);04916(Melanogenesis);05200(Pathways in cancer);05230(Central carbon metabolism in cancer);05221(Acute myeloid leukemia)	EC:2.7.10.1	ENSSSCG00000008842	KIT
ciRNA1042	0	0	1	0	0	2	0	0	0.15	0	0	0.27	chr8	44338830	44339340	-	1	ciRNA	ENSSSCT00000009686	ENSSSCG00000008847	mRNA	chr8:44338829-44339340	NA	GO:0005622(intracellular);GO:0006355(regulation of transcription, DNA-templated);GO:0046872(metal ion binding);GO:0003700(transcription factor activity, sequence-specific DNA binding);GO:0003676(nucleic acid binding)	NA	NA	ENSSSCG00000008847	ENSSSCG00000008847
ciRNA1043	0	0	1	0	0	0	0	0	0.15	0	0	0	chr8	50677027	50677640	+	1	ciRNA	ENSSSCT00000009724	RAPGEF2	mRNA	chr8:50677026-50677640	Rap guanine nucleotide exchange factor 2 [Source:HGNC Symbol;Acc:HGNC:16854]	GO:0048471(perinuclear region of cytoplasm);GO:0030139(endocytic vesicle);GO:0016324(apical plasma membrane);GO:0016020(membrane);GO:0005923(bicellular tight junction);GO:0005829(cytosol);GO:0005770(late endosome);GO:0005737(cytoplasm);GO:2000670(positive regulation of dendritic cell apoptotic process);GO:2000481(positive regulation of cAMP-dependent protein kinase activity);GO:1901888(regulation…	04015(Rap1 signaling pathway);04010(MAPK signaling pathway)	NA	ENSSSCG00000008881	RAPGEF2
ciRNA1044	0	0	1	0	0	0	0	0	0.15	0	0	0	chr8	115202211	115202525	-	1	ciRNA	ENSSSCT00000009986	LARP7	mRNA	chr8:115202187-115202525	La ribonucleoprotein domain family, member 7 [Source:RefSeq peptide;Acc:NP_001230744]	GO:0030529(intracellular ribonucleoprotein complex);GO:0005634(nucleus);GO:0006396(RNA processing);GO:0003723(RNA binding);GO:0003676(nucleic acid binding);GO:0000166(nucleotide binding)	NA	NA	ENSSSCG00000009119	LARP7
ciRNA1045	0	0	1	0	0	0	0	0	0.15	0	0	0	chr8	145172887	145173367	+	1	ciRNA	ENSSSCT00000010127	ENSSSCG00000009247	mRNA	chr8:145172886-145173367	NA	GO:0003676(nucleic acid binding);GO:0000166(nucleotide binding)	NA	NA	ENSSSCG00000009247	ENSSSCG00000009247
ciRNA1046	0	0	2	0	0	0	0	0	0.31	0	0	0	chr13	25446026	25446273	+	1	ciRNA	ENSSSCT00000034484	ACVR2B	mRNA	chr13:25446025-25446298	activin A receptor type 2B [Source:HGNC Symbol;Acc:HGNC:174]	GO:0043235(receptor complex);GO:0043234(protein complex);GO:0016021(integral component of membrane);GO:0016020(membrane);GO:0005737(cytoplasm);GO:1901389(negative regulation of transforming growth factor beta activation);GO:0061298(retina vasculature development in camera-type eye);GO:0060841(venous blood vessel development);GO:0060840(artery development);GO:0060836(lymphatic endothelial cell dif…	04350(TGF-beta signaling pathway);04060(Cytokine-cytokine receptor interaction);04550(Signaling pathways regulating pluripotency of stem cells)	EC:2.7.11.30	ENSSSCG00000011257	ACVR2B
ciRNA1047	0	0	1	0	0	0	0	0	0.15	0	0	0	chr13	31617652	31619082	+	1	ciRNA	ENSSSCT00000012384	ENSSSCG00000011312	mRNA	chr13:31617651-31619101	NA	GO:0005739(mitochondrion);GO:0032543(mitochondrial translation);GO:0006450(regulation of translational fidelity);GO:0006429(leucyl-tRNA aminoacylation);GO:0006418(tRNA aminoacylation for protein translation);GO:0005524(ATP binding);GO:0004823(leucine-tRNA ligase activity);GO:0004812(aminoacyl-tRNA ligase activity);GO:0002161(aminoacyl-tRNA editing activity);GO:0000166(nucleotide binding)	00970(Aminoacyl-tRNA biosynthesis)	NA
ciRNA1048	0	0	1	0	0	0	0	0	0.15	0	0	0	chr13	34295574	34295807	-	1	ciRNA	ENSSSCT00000012424	NME6	mRNA	chr13:34295547-34295807	NME/NM23 nucleoside diphosphate kinase 6 [Source:HGNC Symbol;Acc:HGNC:20567]	GO:0005739(mitochondrion);GO:0016310(phosphorylation);GO:0006241(CTP biosynthetic process);GO:0006228(UTP biosynthetic process);GO:0006183(GTP biosynthetic process);GO:0006165(nucleoside diphosphate phosphorylation);GO:0016740(transferase activity);GO:0016301(kinase activity);GO:0005524(ATP binding);GO:0004550(nucleoside diphosphate kinase activity);GO:0000166(nucleotide binding)	00230(Purine metabolism);00240(Pyrimidine metabolism)	EC:2.7.4.6	ENSSSCG00000011347	NME6
ciRNA1049	0	0	2	0	0	0	0	0	0.31	0	0	0	chr13	35405477	35405708	+	1	ciRNA	ENSSSCT00000012465	ENSSSCG00000011387	mRNA	chr13:35405476-35405710	NA	GO:0046872(metal ion binding);GO:0008270(zinc ion binding)	NA	NA	ENSSSCG00000011387	ENSSSCG00000011387
ciRNA105	6	1	1	0	0	0	1.07	0.15	0.15	0	0	0	chr5	18825293	18826259	+	1	ciRNA	ENSSSCT00000000275	ZNF740	mRNA	chr5:18825292-18826259	zinc finger protein 740 [Source:HGNC Symbol;Acc:HGNC:27465]	GO:0046872(metal ion binding);GO:0003676(nucleic acid binding)	NA	NA	ENSSSCG00000000256	ZNF740
ciRNA1050	0	0	1	0	0	0	0	0	0.15	0	0	0	chr13	35780546	35781159	+	1	ciRNA	ENSSSCT00000012473	RBM5	mRNA	chr13:35780545-35781163	RNA binding motif protein 5 [Source:HGNC Symbol;Acc:HGNC:9902]	GO:0005681(spliceosomal complex);GO:0005654(nucleoplasm);GO:0005634(nucleus);GO:0043065(positive regulation of apoptotic process);GO:0042981(regulation of apoptotic process);GO:0008380(RNA splicing);GO:0000381(regulation of alternative mRNA splicing, via spliceosome);GO:0000245(spliceosomal complex assembly);GO:0046872(metal ion binding);GO:0008270(zinc ion binding);GO:0003729(mRNA binding);GO:00…	NA	NA
ciRNA1051	0	0	1	0	0	0	0	0	0.15	0	0	0	chr13	37266699	37267301	-	1	ciRNA	ENSSSCT00000032341	RRP9	mRNA	chr13:37266694-37267301	ribosomal RNA processing 9, small subunit (SSU) processome component, homolog (yeast) [Source:HGNC Symbol;Acc:HGNC:16829]	GO:0032040(small-subunit processome);GO:0031428(box C/D snoRNP complex);GO:0005730(nucleolus);GO:0006364(rRNA processing);GO:0034511(U3 snoRNA binding);GO:0030515(snoRNA binding);GO:0003723(RNA binding)	NA	NA	ENSSSCG00000023177	RRP9
ciRNA1052	0	0	1	0	0	0	0	0	0.15	0	0	0	chr13	37312391	37312720	+	1	ciRNA	ENSSSCT00000027267	ACY1	mRNA	chr13:37312390-37312720	Aminoacylase-1 [Source:UniProtKB/Swiss-Prot;Acc:P37111]	GO:0005737(cytoplasm);GO:0008152(metabolic process);GO:0006520(cellular amino acid metabolic process);GO:0006508(proteolysis);GO:0046872(metal ion binding);GO:0016787(hydrolase activity);GO:0008237(metallopeptidase activity);GO:0004046(aminoacylase activity)	01210(2-Oxocarboxylic acid metabolism);01230(Biosynthesis of amino acids);00330(Arginine and proline metabolism)	EC:3.5.1.14	ENSSSCG00000023325	ACY1
ciRNA1053	0	0	1	0	0	0	0	0	0.15	0	0	0	chr13	37852252	37852504	+	1	ciRNA	ENSSSCT00000012523	STAB1	mRNA	chr13:37852251-37852504	stabilin 1 [Source:HGNC Symbol;Acc:HGNC:18628]	GO:0016021(integral component of membrane);GO:0016020(membrane);GO:0005887(integral component of plasma membrane);GO:0042742(defense response to bacterium);GO:0016525(negative regulation of angiogenesis);GO:0007267(cell-cell signaling);GO:0007155(cell adhesion);GO:0006898(receptor-mediated endocytosis);GO:0030169(low-density lipoprotein particle binding);GO:0005540(hyaluronic acid binding);GO:000…	NA	NA
ciRNA1054	0	0	1	0	0	0	0	0	0.15	0	0	0	chr13	43409483	43410001	-	1	ciRNA	ENSSSCT00000012549	DENND6A	mRNA	chr13:43409477-43410001	DENN domain containing 6A [Source:HGNC Symbol;Acc:HGNC:26635]	GO:0055037(recycling endosome);GO:0043231(intracellular membrane-bounded organelle);GO:0005737(cytoplasm);GO:2000049(positive regulation of cell-cell adhesion mediated by cadherin);GO:0043547(positive regulation of GTPase activity);GO:0017112(Rab guanyl-nucleotide exchange factor activity)	NA	NA	ENSSSCG00000011467	DENND6A
ciRNA1055	0	0	2	0	0	0	0	0	0.31	0	0	0	chr13	57878633	57878922	-	1	ciRNA	ENSSSCT00000022793	ENSSSCG00000027675	mRNA	chr13:57877202-57878922	NA	GO:0005634(nucleus);GO:0006357(regulation of transcription from RNA polymerase II promoter);GO:0006355(regulation of transcription, DNA-templated);GO:0006351(transcription, DNA-templated);GO:0043565(sequence-specific DNA binding);GO:0003700(transcription factor activity, sequence-specific DNA binding);GO:0003677(DNA binding);GO:0000981(RNA polymerase II transcription factor activity, sequence-spe…	NA	NA	ENSSSCG00000027675	ENSSSCG00000027675
ciRNA1056	0	0	3	0	0	0	0	0	0.46	0	0	0	chr13	75412089	75412540	+	1	ciRNA	ENSSSCT00000026118	SYN2	mRNA	chr13:75412088-75412563	synapsin II [Source:HGNC Symbol;Acc:HGNC:11495]	GO:0045202(synapse);GO:0043209(myelin sheath);GO:0031201(SNARE complex);GO:0030672(synaptic vesicle membrane);GO:0014069(postsynaptic density);GO:0008021(synaptic vesicle);GO:0005886(plasma membrane);GO:0007269(neurotransmitter secretion);GO:0005524(ATP binding)	NA	NA	ENSSSCG00000023225	SYN2
ciRNA1057	0	0	1	0	0	0	0	0	0.15	0	0	0	chr13	79016619	79016999	+	1	ciRNA	ENSSSCT00000023990	ACAD9	mRNA	chr13:79016618-79017029	acyl-CoA dehydrogenase family member 9 [Source:HGNC Symbol;Acc:HGNC:21497]	GO:0030425(dendrite);GO:0005739(mitochondrion);GO:0005634(nucleus);GO:0055114(oxidation-reduction process);GO:0032981(mitochondrial respiratory chain complex I assembly);GO:0008152(metabolic process);GO:0050660(flavin adenine dinucleotide binding);GO:0016627(oxidoreductase activity, acting on the CH-CH group of donors);GO:0016491(oxidoreductase activity);GO:0003995(acyl-CoA dehydrogenase activity)	NA	NA	ENSSSCG00000023354	ACAD9
ciRNA1058	0	0	1	0	0	0	0	0	0.15	0	0	0	chr13	83142348	83143280	+	1	ciRNA	ENSSSCT00000012746	CEP63	mRNA	chr13:83142347-83143281	centrosomal protein 63 [Source:HGNC Symbol;Acc:HGNC:25815]	GO:0005814(centriole);GO:0005813(centrosome);GO:0098535(de novo centriole assembly involved in multi-ciliated epithelial cell differentiation);GO:0007099(centriole replication)	NA	NA	ENSSSCG00000011645	CEP63
ciRNA1059	0	0	1	0	0	0	0	0	0.15	0	0	0	chr13	86674354	86675859	+	1	ciRNA	ENSSSCT00000012762	ENSSSCG00000011658	mRNA	chr13:86674353-86675861	NA	NA	NA	NA	ENSSSCG00000011658	ENSSSCG00000011658
ciRNA106	2	0	0	0	0	0	0.36	0	0	0	0	0	chr5	19178985	19179468	-	1	ciRNA	ENSSSCT00000000299	ENSSSCG00000000278	mRNA	chr5:19178937-19179468	NA	GO:0006355(regulation of transcription, DNA-templated);GO:0046872(metal ion binding);GO:0043565(sequence-specific DNA binding);GO:0003700(transcription factor activity, sequence-specific DNA binding);GO:0003676(nucleic acid binding)	NA	NA	ENSSSCG00000000278	ENSSSCG00000000278
ciRNA1060	0	0	2	0	0	0	0	0	0.31	0	0	0	chr13	100697429	100698486	+	1	ciRNA	ENSSSCT00000012830	MBNL1	mRNA	chr13:100697428-100707686	muscleblind like splicing regulator 1 [Source:HGNC Symbol;Acc:HGNC:6923]	GO:0010494(cytoplasmic stress granule);GO:0005829(cytosol);GO:0005813(centrosome);GO:0005737(cytoplasm);GO:0005654(nucleoplasm);GO:0005634(nucleus);GO:0043484(regulation of RNA splicing);GO:0008380(RNA splicing);GO:0046872(metal ion binding);GO:0003725(double-stranded RNA binding);GO:0003723(RNA binding)	NA	NA
ciRNA1061	0	0	1	0	0	0	0	0	0.15	0	0	0	chr13	126911027	126912892	+	1	ciRNA	ENSSSCT00000012876	ENSSSCG00000011765	mRNA	chr13:126911026-126912924	NA	GO:0016579(protein deubiquitination);GO:0006511(ubiquitin-dependent protein catabolic process);GO:0036459(thiol-dependent ubiquitinyl hydrolase activity)	NA	NA	ENSSSCG00000011765	ENSSSCG00000011765
ciRNA1062	0	0	1	0	0	0	0	0	0.15	0	0	0	chr13	142628683	142628939	+	1	ciRNA	ENSSSCT00000012945	DLG1	mRNA	chr13:142628682-142628940	discs large MAGUK scaffold protein 1 [Source:HGNC Symbol;Acc:HGNC:2900]	GO:0097025(MPP7-DLG1-LIN7 complex);GO:0070062(extracellular exosome);GO:0048471(perinuclear region of cytoplasm);GO:0045211(postsynaptic membrane);GO:0045202(synapse);GO:0045121(membrane raft);GO:0043219(lateral loop);GO:0035748(myelin sheath abaxonal region);GO:0033268(node of Ranvier);GO:0031594(neuromuscular junction);GO:0031253(cell projection membrane);GO:0030054(cell junction);GO:0016328(la…	04390(Hippo signaling pathway);04660(T cell receptor signaling pathway);05203(Viral carcinogenesis);05166(HTLV-I infection)	NA	ENSSSCG00000011833	DLG1
ciRNA1063	0	0	2	0	0	0	0	0	0.31	0	0	0	chr13	143647379	143648338	+	1	ciRNA	ENSSSCT00000012961	TNK2	mRNA	chr13:143647378-143648359	tyrosine kinase non receptor 2 [Source:HGNC Symbol;Acc:HGNC:19297]	GO:0070436(Grb2-EGFR complex);GO:0031234(extrinsic component of cytoplasmic side of plasma membrane);GO:0030136(clathrin-coated vesicle);GO:0016020(membrane);GO:0005905(clathrin-coated pit);GO:0005886(plasma membrane);GO:0005737(cytoplasm);GO:0005634(nucleus);GO:2000369(regulation of clathrin-dependent endocytosis);GO:0050731(positive regulation of peptidyl-tyrosine phosphorylation);GO:0045087(in…	NA	NA	ENSSSCG00000011849	TNK2
ciRNA1064	0	0	1	0	0	0	0	0	0.15	0	0	0	chr13	145179792	145234555	-	1	ciRNA	ENSSSCT00000023434	ENSSSCG00000021656	mRNA	chr13:145179767-145234555	NA	GO:0043547(positive regulation of GTPase activity);GO:0035023(regulation of Rho protein signal transduction);GO:0006468(protein phosphorylation);GO:0005524(ATP binding);GO:0005089(Rho guanyl-nucleotide exchange factor activity);GO:0004672(protein kinase activity)	NA	NA	ENSSSCG00000021656	ENSSSCG00000021656
ciRNA1065	0	0	1	0	0	0	0	0	0.15	0	0	0	chr13	146905606	146905859	-	1	ciRNA	ENSSSCT00000012984	PDIA5	mRNA	chr13:146905604-146905859	protein disulfide isomerase family A member 5 [Source:HGNC Symbol;Acc:HGNC:24811]	GO:0005783(endoplasmic reticulum);GO:0045454(cell redox homeostasis);GO:0034976(response to endoplasmic reticulum stress);GO:0006457(protein folding);GO:0003756(protein disulfide isomerase activity)	NA	NA
ciRNA1066	0	0	3	0	0	0	0	0	0.46	0	0	0	chr13	150225434	150226328	-	1	ciRNA	ENSSSCT00000031238	ARHGAP31	mRNA	chr13:150225131-150226328	Rho GTPase activating protein 31 [Source:HGNC Symbol;Acc:HGNC:29216]	GO:0030027(lamellipodium);GO:0005622(intracellular);GO:0043547(positive regulation of GTPase activity);GO:0007264(small GTPase mediated signal transduction);GO:0007165(signal transduction);GO:0017124(SH3 domain binding);GO:0005096(GTPase activator activity)	NA	NA	ENSSSCG00000026224	ARHGAP31
ciRNA1067	0	0	2	0	0	0	0	0	0.31	0	0	0	chr13	206946781	206947774	-	1	ciRNA	ENSSSCT00000022788	GART	mRNA	chr13:206946740-206947774	phosphoribosylglycinamide formyltransferase, phosphoribosylglycinamide synthetase, phosphoribosylaminoimidazole synthetase [Source:HGNC Symbol;Acc:HGNC:4163]	GO:0070062(extracellular exosome);GO:0005737(cytoplasm);GO:0009113(purine nucleobase biosynthetic process);GO:0009058(biosynthetic process);GO:0008152(metabolic process);GO:0006189('de novo' IMP biosynthetic process);GO:0006164(purine nucleotide biosynthetic process);GO:0046872(metal ion binding);GO:0016874(ligase activity);GO:0016742(hydroxymethyl-, formyl- and related transferase activity);GO:0…	00230(Purine metabolism);00670(One carbon pool by folate)	EC:6.3.4.13 2.1.2.2 6.3.3.1	ENSSSCG00000030677	GART
ciRNA1068	0	0	1	0	0	0	0	0	0.15	0	0	0	chr13	217519065	217519403	+	1	ciRNA	ENSSSCT00000024296	FAM207A	mRNA	chr13:217519064-217519426	family with sequence similarity 207 member A [Source:HGNC Symbol;Acc:HGNC:15811]	NA	NA	NA	ENSSSCG00000028571	FAM207A
ciRNA1069	0	0	1	0	0	0	0	0	0.15	0	0	0	chr12	919937	920627	-	1	ciRNA	ENSSSCT00000030531	CCDC57	mRNA	chr12:919911-920627	coiled-coil domain containing 57 [Source:HGNC Symbol;Acc:HGNC:27564]	NA	NA	NA	ENSSSCG00000029553	CCDC57
ciRNA107	1	2	0	0	0	2	0.18	0.31	0	0	0	0.27	chr5	20330334	20330626	+	1	ciRNA	ENSSSCT00000000309	HNRNPA1	mRNA	chr5:20330333-20330626	heterogeneous nuclear ribonucleoprotein A1 [Source:HGNC Symbol;Acc:HGNC:5031]	GO:0071013(catalytic step 2 spliceosome);GO:0070062(extracellular exosome);GO:0030529(intracellular ribonucleoprotein complex);GO:0019013(viral nucleocapsid);GO:0016020(membrane);GO:0005737(cytoplasm);GO:0005681(spliceosomal complex);GO:0005654(nucleoplasm);GO:0005634(nucleus);GO:1903936(cellular response to sodium arsenite);GO:0051170(nuclear import);GO:0051168(nuclear export);GO:0032212(positiv…	03040(Spliceosome)	NA
ciRNA1070	0	0	1	0	0	0	0	0	0.15	0	0	0	chr12	1163312	1163686	+	1	ciRNA	ENSSSCT00000025260	ACTG1	mRNA	chr12:1163311-1163686	actin gamma 1 [Source:HGNC Symbol;Acc:HGNC:144]	GO:0097433(dense body);GO:0072562(blood microparticle);GO:0070062(extracellular exosome);GO:0043209(myelin sheath);GO:0031941(filamentous actin);GO:0031012(extracellular matrix);GO:0030016(myofibril);GO:0016020(membrane);GO:0015629(actin cytoskeleton);GO:0005925(focal adhesion);GO:0005886(plasma membrane);GO:0005856(cytoskeleton);GO:0005634(nucleus);GO:0005615(extracellular space);GO:0070527(plat…	04015(Rap1 signaling pathway);04390(Hippo signaling pathway);04145(Phagosome);04810(Regulation of actin cytoskeleton);04510(Focal adhesion);04520(Adherens junction);04530(Tight junction);04611(Platelet activation);04670(Leukocyte transendothelial migration);04921(Oxytocin signaling pathway);04919(Thyroid hormone signaling pathway);05205(Proteoglycans in cancer);05410(Hypertrophic cardiomyopathy (…	NA
ciRNA1071	0	0	1	0	0	0	0	0	0.15	0	0	0	chr12	2091220	2091576	-	1	ciRNA	ENSSSCT00000018666	ENSSSCG00000017146	mRNA	chr12:2091216-2091576	NA	GO:0016567(protein ubiquitination);GO:0016887(ATPase activity);GO:0008270(zinc ion binding);GO:0004842(ubiquitin-protein transferase activity)	NA	NA	ENSSSCG00000017146	ENSSSCG00000017146
ciRNA1072	0	0	2	0	0	0	0	0	0.31	0	0	0	chr12	2130786	2130939	-	1	ciRNA	ENSSSCT00000018668	ENSSSCG00000017148	mRNA	chr12:2127529-2130939	NA	NA	NA	NA
ciRNA1073	0	0	1	0	0	0	0	0	0.15	0	0	0	chr12	2197408	2198185	+	1	ciRNA	ENSSSCT00000018673	ENSSSCG00000017152	mRNA	chr12:2197407-2198186	NA	GO:0008152(metabolic process);GO:0008484(sulfuric ester hydrolase activity);GO:0003824(catalytic activity)	00531(Glycosaminoglycan degradation);04142(Lysosome)	NA
ciRNA1074	0	0	1	0	0	0	0	0	0.15	0	0	0	chr12	2390293	2390447	-	1	ciRNA	ENSSSCT00000018680	ENSSSCG00000017156	mRNA	chr12:2390265-2390447	NA	GO:0008152(metabolic process);GO:0005975(carbohydrate metabolic process);GO:0030246(carbohydrate binding);GO:0016798(hydrolase activity, acting on glycosyl bonds);GO:0016787(hydrolase activity);GO:0004553(hydrolase activity, hydrolyzing O-glycosyl compounds);GO:0003824(catalytic activity)	00052(Galactose metabolism);00500(Starch and sucrose metabolism);04142(Lysosome)	EC:3.2.1.20
ciRNA1075	0	0	4	0	0	0	0	0	0.61	0	0	0	chr12	4188320	4188829	-	1	ciRNA	ENSSSCT00000018693	SEC14L1	mRNA	chr12:4187295-4188829	SEC14 like lipid binding 1 [Source:HGNC Symbol;Acc:HGNC:10698]	GO:0016021(integral component of membrane);GO:0005794(Golgi apparatus);GO:0005737(cytoplasm);GO:0039536(negative regulation of RIG-I signaling pathway);GO:0015871(choline transport);GO:0006810(transport);GO:0098772(molecular function regulator);GO:0039552(RIG-I binding)	NA	NA
ciRNA1076	0	0	1	0	0	0	0	0	0.15	0	0	0	chr12	5551611	5551729	-	1	ciRNA	ENSSSCT00000018726	UNK	mRNA	chr12:5551577-5551729	unkempt family zinc finger [Source:HGNC Symbol;Acc:HGNC:29369]	GO:0005844(polysome);GO:2000766(negative regulation of cytoplasmic translation);GO:0048667(cell morphogenesis involved in neuron differentiation);GO:0001764(neuron migration);GO:1990715(mRNA CDS binding);GO:0046872(metal ion binding);GO:0003723(RNA binding)	NA	NA
ciRNA1077	0	0	2	0	0	0	0	0	0.31	0	0	0	chr12	8029040	8030185	-	1	ciRNA	ENSSSCT00000018777	COG1	mRNA	chr12:8029039-8030185	component of oligomeric golgi complex 1 [Source:HGNC Symbol;Acc:HGNC:6545]	GO:0017119(Golgi transport complex);GO:0005794(Golgi apparatus);GO:0006891(intra-Golgi vesicle-mediated transport)	NA	NA	ENSSSCG00000017248	COG1
ciRNA1078	0	0	1	0	0	0	0	0	0.15	0	0	0	chr12	15094899	15095869	-	1	ciRNA	ENSSSCT00000018819	PSMC5	mRNA	chr12:15094875-15095869	proteasome 26S subunit, ATPase 5 [Source:HGNC Symbol;Acc:HGNC:9552]	GO:0072562(blood microparticle);GO:0070062(extracellular exosome);GO:0031597(cytosolic proteasome complex);GO:0031595(nuclear proteasome complex);GO:0031410(cytoplasmic vesicle);GO:0022624(proteasome accessory complex);GO:0016020(membrane);GO:0008540(proteasome regulatory particle, base subcomplex);GO:0005838(proteasome regulatory particle);GO:0005737(cytoplasm);GO:0005634(nucleus);GO:0000502(pro…	03050(Proteasome);05169(Epstein-Barr virus infection)	NA	ENSSSCG00000017287	PSMC5
ciRNA1079	0	0	3	0	0	0	0	0	0.46	0	0	0	chr12	15341598	15341890	-	1	ciRNA	ENSSSCT00000018827	KCNH6	mRNA	chr12:15341573-15341890	potassium voltage-gated channel subfamily H member 6 [Source:HGNC Symbol;Acc:HGNC:18862]	GO:0016021(integral component of membrane);GO:0016020(membrane);GO:0005887(integral component of plasma membrane);GO:0071805(potassium ion transmembrane transport);GO:0055085(transmembrane transport);GO:0042391(regulation of membrane potential);GO:0034220(ion transmembrane transport);GO:0006813(potassium ion transport);GO:0006811(ion transport);GO:0006810(transport);GO:0005249(voltage-gated potas…	NA	NA
ciRNA108	1	0	0	0	0	0	0.18	0	0	0	0	0	chr5	20333187	20333423	+	1	ciRNA	ENSSSCT00000000309	HNRNPA1	mRNA	chr5:20333186-20333423	heterogeneous nuclear ribonucleoprotein A1 [Source:HGNC Symbol;Acc:HGNC:5031]	GO:0071013(catalytic step 2 spliceosome);GO:0070062(extracellular exosome);GO:0030529(intracellular ribonucleoprotein complex);GO:0019013(viral nucleocapsid);GO:0016020(membrane);GO:0005737(cytoplasm);GO:0005681(spliceosomal complex);GO:0005654(nucleoplasm);GO:0005634(nucleus);GO:1903936(cellular response to sodium arsenite);GO:0051170(nuclear import);GO:0051168(nuclear export);GO:0032212(positiv…	03040(Spliceosome)	NA	ENSSSCG00000000288	HNRNPA1
ciRNA1080	0	0	1	0	0	0	0	0	0.15	0	0	0	chr12	20266167	20266673	+	1	ciRNA	ENSSSCT00000018925	BECN1	mRNA	chr12:20266166-20266673	beclin 1 [Source:HGNC Symbol;Acc:HGNC:1034]	GO:0045335(phagocytic vesicle);GO:0043234(protein complex);GO:0035032(phosphatidylinositol 3-kinase complex, class III);GO:0031410(cytoplasmic vesicle);GO:0019898(extrinsic component of membrane);GO:0005802(trans-Golgi network);GO:0005783(endoplasmic reticulum);GO:0005776(autophagosome);GO:0005768(endosome);GO:0005739(mitochondrion);GO:0005737(cytoplasm);GO:2000378(negative regulation of reactive…	04140(Regulation of autophagy)	NA	ENSSSCG00000017386	BECN1
ciRNA1081	0	0	1	0	0	0	0	0	0.15	0	0	0	chr12	23802758	23803588	+	1	ciRNA	ENSSSCT00000019068	KPNB1	mRNA	chr12:23802757-23803627	karyopherin subunit beta 1 [Source:HGNC Symbol;Acc:HGNC:6400]	GO:0071782(endoplasmic reticulum tubular network);GO:0070062(extracellular exosome);GO:0043234(protein complex);GO:0034399(nuclear periphery);GO:0031965(nuclear membrane);GO:0016020(membrane);GO:0005829(cytosol);GO:0005737(cytoplasm);GO:0005654(nucleoplasm);GO:0005635(nuclear envelope);GO:0090307(mitotic spindle assembly);GO:0045184(establishment of protein localization);GO:0040001(establishment …	03013(RNA transport)	NA
ciRNA1082	0	0	1	0	0	0	0	0	0.15	0	0	0	chr12	23807665	23808140	+	1	ciRNA	ENSSSCT00000019068	KPNB1	mRNA	chr12:23807664-23808141	karyopherin subunit beta 1 [Source:HGNC Symbol;Acc:HGNC:6400]	GO:0071782(endoplasmic reticulum tubular network);GO:0070062(extracellular exosome);GO:0043234(protein complex);GO:0034399(nuclear periphery);GO:0031965(nuclear membrane);GO:0016020(membrane);GO:0005829(cytosol);GO:0005737(cytoplasm);GO:0005654(nucleoplasm);GO:0005635(nuclear envelope);GO:0090307(mitotic spindle assembly);GO:0045184(establishment of protein localization);GO:0040001(establishment …	03013(RNA transport)	NA
ciRNA1083	0	0	1	0	0	0	0	0	0.15	0	0	0	chr12	23809825	23811111	+	1	ciRNA	ENSSSCT00000019068	KPNB1	mRNA	chr12:23809824-23811111	karyopherin subunit beta 1 [Source:HGNC Symbol;Acc:HGNC:6400]	GO:0071782(endoplasmic reticulum tubular network);GO:0070062(extracellular exosome);GO:0043234(protein complex);GO:0034399(nuclear periphery);GO:0031965(nuclear membrane);GO:0016020(membrane);GO:0005829(cytosol);GO:0005737(cytoplasm);GO:0005654(nucleoplasm);GO:0005635(nuclear envelope);GO:0090307(mitotic spindle assembly);GO:0045184(establishment of protein localization);GO:0040001(establishment …	03013(RNA transport)	NA
ciRNA1084	0	0	1	0	0	0	0	0	0.15	0	0	0	chr12	39576453	39578102	+	1	ciRNA	ENSSSCT00000019246	MYO19	mRNA	chr12:39576452-39578103	myosin XIX [Source:HGNC Symbol;Acc:HGNC:26234]	GO:0016459(myosin complex);GO:0060002(plus-end directed microfilament motor activity);GO:0032027(myosin light chain binding);GO:0016887(ATPase activity);GO:0005524(ATP binding);GO:0003779(actin binding);GO:0003774(motor activity);GO:0000166(nucleotide binding)	NA	NA	ENSSSCG00000017682	MYO19
ciRNA1085	0	0	2	0	0	0	0	0	0.31	0	0	0	chr12	45365676	45366536	-	1	ciRNA	ENSSSCT00000019317	NF1	mRNA	chr12:45365671-45366536	neurofibromin 1 [Source:HGNC Symbol;Acc:HGNC:7765]	GO:0098793(presynapse);GO:0031235(intrinsic component of the cytoplasmic side of the plasma membrane);GO:0030425(dendrite);GO:0030424(axon);GO:0016020(membrane);GO:0005737(cytoplasm);GO:2001241(positive regulation of extrinsic apoptotic signaling pathway in absence of ligand);GO:1902043(positive regulation of extrinsic apoptotic signaling pathway via death domain receptors);GO:1900271(regulation …	04014(Ras signaling pathway);04010(MAPK signaling pathway)	NA	ENSSSCG00000017748	NF1
ciRNA1086	0	0	2	0	0	0	0	0	0.31	0	0	0	chr12	54840405	54840667	+	1	ciRNA	ENSSSCT00000019519	ENSSSCG00000017935	mRNA	chr12:54840404-54840668	NA	GO:0016311(dephosphorylation);GO:0006470(protein dephosphorylation);GO:0016791(phosphatase activity);GO:0004721(phosphoprotein phosphatase activity)	NA	NA
ciRNA1087	0	0	1	0	0	0	0	0	0.15	0	0	0	chr12	54908733	54908873	+	1	ciRNA	ENSSSCT00000019527	ACAP1	mRNA	chr12:54908732-54908898	ArfGAP with coiled-coil, ankyrin repeat and PH domains 1 [Source:HGNC Symbol;Acc:HGNC:16467]	GO:0043231(intracellular membrane-bounded organelle);GO:0016020(membrane);GO:0043547(positive regulation of GTPase activity);GO:0005096(GTPase activator activity)	NA	NA	ENSSSCG00000017943	ACAP1
ciRNA1088	0	0	1	0	0	0	0	0	0.15	0	0	0	chr12	63047261	63047961	-	1	ciRNA	ENSSSCT00000019646	COPS3	mRNA	chr12:63047240-63047961	COP9 signalosome subunit 3 [Source:HGNC Symbol;Acc:HGNC:2239]	GO:0008180(COP9 signalosome);GO:0005829(cytosol);GO:0005654(nucleoplasm);GO:0005634(nucleus);GO:0006511(ubiquitin-dependent protein catabolic process);GO:0001701(in utero embryonic development);GO:0000338(protein deneddylation)	NA	NA	ENSSSCG00000018051	COPS3
ciRNA1089	0	0	1	0	0	0	0	0	0.15	0	0	0	chr11	19619114	19619347	+	1	ciRNA	ENSSSCT00000010299	RCBTB2	mRNA	chr11:19619113-19619347	RCC1 and BTB domain containing protein 2 [Source:HGNC Symbol;Acc:HGNC:1914]	GO:0001669(acrosomal vesicle)	NA	NA	ENSSSCG00000009400	RCBTB2
ciRNA109	1	0	0	0	0	0	0.18	0	0	0	0	0	chr5	20397417	20398213	+	1	ciRNA	ENSSSCT00000000311	COPZ1	mRNA	chr5:20397416-20398213	coatomer protein complex subunit zeta 1 [Source:HGNC Symbol;Acc:HGNC:2243]	GO:0030126(COPI vesicle coat);GO:0030117(membrane coat);GO:1901998(toxin transport);GO:0016192(vesicle-mediated transport);GO:0015031(protein transport);GO:0006891(intra-Golgi vesicle-mediated transport);GO:0006886(intracellular protein transport);GO:0006810(transport)	NA	NA
ciRNA1090	0	0	5	0	0	0	0	0	0.77	0	0	0	chr11	86184654	86185689	+	1	ciRNA	ENSSSCT00000010476	PCID2	mRNA	chr11:86184653-86185694	PCI domain containing 2 [Source:HGNC Symbol;Acc:HGNC:25653]	GO:0070390(transcription export complex 2);GO:2000117(negative regulation of cysteine-type endopeptidase activity);GO:0090267(positive regulation of mitotic cell cycle spindle assembly checkpoint);GO:0071033(nuclear retention of pre-mRNA at the site of transcription);GO:0048536(spleen development);GO:0045893(positive regulation of transcription, DNA-templated);GO:0045579(positive regulation of B …	NA	NA
ciRNA1091	0	0	1	0	0	0	0	0	0.15	0	0	0	chr11	86184654	86185690	+	1	ciRNA	ENSSSCT00000010476	PCID2	mRNA	chr11:86184653-86185694	PCI domain containing 2 [Source:HGNC Symbol;Acc:HGNC:25653]	GO:0070390(transcription export complex 2);GO:2000117(negative regulation of cysteine-type endopeptidase activity);GO:0090267(positive regulation of mitotic cell cycle spindle assembly checkpoint);GO:0071033(nuclear retention of pre-mRNA at the site of transcription);GO:0048536(spleen development);GO:0045893(positive regulation of transcription, DNA-templated);GO:0045579(positive regulation of B …	NA	NA
ciRNA1092	0	0	1	0	0	0	0	0	0.15	0	0	0	chr10	18680307	18680854	-	1	ciRNA	ENSSSCT00000011893	ENSSSCG00000010871	mRNA	chr10:18679866-18680854	NA	GO:0005813(centrosome);GO:0051297(centrosome organization)	NA	NA	ENSSSCG00000010871	ENSSSCG00000010871
ciRNA1093	0	0	1	0	0	0	0	0	0.15	0	0	0	chr10	29360372	29360798	+	1	ciRNA	ENSSSCT00000011960	KDM5B	mRNA	chr10:29360371-29360799	lysine demethylase 5B [Source:HGNC Symbol;Acc:HGNC:18039]	GO:0005829(cytosol);GO:0005634(nucleus);GO:2000864(regulation of estradiol secretion);GO:0061038(uterus morphogenesis);GO:0060763(mammary duct terminal end bud growth);GO:0060444(branching involved in mammary gland duct morphogenesis);GO:0055114(oxidation-reduction process);GO:0045892(negative regulation of transcription, DNA-templated);GO:0034721(histone H3-K4 demethylation, trimethyl-H3-K4-spec…	NA	NA	ENSSSCG00000010928	KDM5B
ciRNA1094	0	0	1	0	1	0	0	0	0.15	0	0.16	0	chr10	37290808	37290957	+	1	ciRNA	ENSSSCT00000012031	NOL6	mRNA	chr10:37290807-37290980	nucleolar protein 6 [Source:HGNC Symbol;Acc:HGNC:19910]	GO:0034456(UTP-C complex);GO:0032545(CURI complex);GO:0032040(small-subunit processome);GO:0005739(mitochondrion);GO:0005730(nucleolus);GO:0005634(nucleus);GO:0000794(condensed nuclear chromosome);GO:0006409(tRNA export from nucleus);GO:0006364(rRNA processing);GO:0003723(RNA binding)	03008(Ribosome biogenesis in eukaryotes)	NA
ciRNA1095	0	0	2	0	0	0	0	0	0.31	0	0	0	chr10	38239473	38239669	-	1	ciRNA	ENSSSCT00000023699	ACO1	mRNA	chr10:38238388-38239669	aconitase 1 [Source:HGNC Symbol;Acc:HGNC:117]	GO:0070062(extracellular exosome);GO:0005829(cytosol);GO:0005794(Golgi apparatus);GO:0005783(endoplasmic reticulum);GO:0005739(mitochondrion);GO:0005737(cytoplasm);GO:0050892(intestinal absorption);GO:0010468(regulation of gene expression);GO:0010040(response to iron(II) ion);GO:0009791(post-embryonic development);GO:0008152(metabolic process);GO:0006879(cellular iron ion homeostasis);GO:0006417(…	01200(Carbon metabolism);01210(2-Oxocarboxylic acid metabolism);01230(Biosynthesis of amino acids);00020(Citrate cycle (TCA cycle));00630(Glyoxylate and dicarboxylate metabolism)	EC:4.2.1.3	ENSSSCG00000023807	ACO1
ciRNA1096	0	0	1	0	0	0	0	0	0.15	0	0	0	chr10	45205306	45205794	+	1	ciRNA	ENSSSCT00000012060	ENSSSCG00000011018	mRNA	chr10:45205305-45205819	NA	NA	NA	NA	ENSSSCG00000011018	ENSSSCG00000011018
ciRNA1097	0	0	1	0	0	0	0	0	0.15	0	0	0	chr10	69667924	69669510	-	1	ciRNA	ENSSSCT00000012178	TAF3	mRNA	chr10:69657339-69669510	TATA-box binding protein associated factor 3 [Source:HGNC Symbol;Acc:HGNC:17303]	GO:0031965(nuclear membrane);GO:0005669(transcription factor TFIID complex);GO:0005654(nucleoplasm);GO:0005634(nucleus);GO:0051457(maintenance of protein location in nucleus);GO:0043433(negative regulation of sequence-specific DNA binding transcription factor activity);GO:0000122(negative regulation of transcription from RNA polymerase II promoter);GO:0046872(metal ion binding);GO:0008270(zinc io…	03022(Basal transcription factors);05168(Herpes simplex infection)	NA	ENSSSCG00000011127	TAF3
ciRNA1098	0	0	1	0	0	0	0	0	0.15	0	0	0	chr10	70580451	70581603	+	1	ciRNA	ENSSSCT00000012183	PRKCQ	mRNA	chr10:70580450-70581603	protein kinase C theta [Source:HGNC Symbol;Acc:HGNC:9410]	GO:0016235(aggresome);GO:0005886(plasma membrane);GO:0005815(microtubule organizing center);GO:0005737(cytoplasm);GO:0005622(intracellular);GO:0001772(immunological synapse);GO:2000570(positive regulation of T-helper 2 cell activation);GO:2000318(positive regulation of T-helper 17 type immune response);GO:1904355(positive regulation of telomere capping);GO:0090330(regulation of platelet aggregati…	NA	EC:2.7.11.13	ENSSSCG00000011131	PRKCQ
ciRNA1099	0	0	1	0	0	0	0	0	0.15	0	0	0	chr10	76246141	76246373	-	1	ciRNA	ENSSSCT00000012228	ZMYND11	mRNA	chr10:76246107-76246373	zinc finger MYND-type containing 11 [Source:HGNC Symbol;Acc:HGNC:16966]	GO:0005654(nucleoplasm);GO:0005634(nucleus);GO:2001237(negative regulation of extrinsic apoptotic signaling pathway);GO:0046329(negative regulation of JNK cascade);GO:0043124(negative regulation of I-kappaB kinase/NF-kappaB signaling);GO:0034243(regulation of transcription elongation from RNA polymerase II promoter);GO:0000122(negative regulation of transcription from RNA polymerase II promoter);…	NA	NA	ENSSSCG00000011166	ZMYND11
ciRNA11	1	0	0	0	0	0	0.18	0	0	0	0	0	chr7	33737594	33739068	+	1	ciRNA	ENSSSCT00000001671	DST	mRNA	chr7:33737593-33739069	dystonin [Source:HGNC Symbol;Acc:HGNC:1090]	GO:0005856(cytoskeleton);GO:0007010(cytoskeleton organization);GO:0008092(cytoskeletal protein binding);GO:0008017(microtubule binding);GO:0005509(calcium ion binding);GO:0003779(actin binding)	NA	NA	ENSSSCG00000001499	DST
ciRNA110	2	0	0	0	0	0	0.36	0	0	0	0	0	chr5	22969223	22969822	+	1	ciRNA	ENSSSCT00000027288	ENSSSCG00000020725	mRNA	chr5:22969222-22969822	NA	GO:0006468(protein phosphorylation);GO:0005524(ATP binding);GO:0004672(protein kinase activity)	NA	NA
ciRNA1100	0	0	1	0	0	0	0	0	0.15	0	0	0	chr17	12498664	12499337	-	1	ciRNA	ENSSSCT00000007692	KAT6A	mRNA	chr17:12498656-12499337	lysine acetyltransferase 6A [Source:HGNC Symbol;Acc:HGNC:13013]	GO:0070776(MOZ/MORF histone acetyltransferase complex);GO:0016607(nuclear speck);GO:0016605(PML body);GO:0005829(cytosol);GO:0005730(nucleolus);GO:0005634(nucleus);GO:0090398(cellular senescence);GO:0048513(animal organ development);GO:0045893(positive regulation of transcription, DNA-templated);GO:0045892(negative regulation of transcription, DNA-templated);GO:0043966(histone H3 acetylation);GO:…	NA	EC:2.3.1.48	ENSSSCG00000007023	KAT6A
ciRNA1101	0	0	2	0	0	0	0	0	0.31	0	0	0	chr17	14578469	14578966	+	1	ciRNA	ENSSSCT00000027193	RASSF2	mRNA	chr17:14578468-14578966	Ras association domain family member 2 [Source:HGNC Symbol;Acc:HGNC:9883]	GO:0043234(protein complex);GO:0005829(cytosol);GO:0005794(Golgi apparatus);GO:0005737(cytoplasm);GO:0005654(nucleoplasm);GO:0005634(nucleus);GO:0000776(kinetochore);GO:1901223(negative regulation of NIK/NF-kappaB signaling);GO:1901222(regulation of NIK/NF-kappaB signaling);GO:0050821(protein stabilization);GO:0048872(homeostasis of number of cells);GO:0046849(bone remodeling);GO:0046330(positive…	NA	NA	ENSSSCG00000024817	RASSF2
ciRNA1102	0	0	1	0	0	0	0	0	0.15	0	0	0	chr17	22068048	22069133	-	1	ciRNA	ENSSSCT00000007738	JAG1	mRNA	chr17:22068045-22069133	jagged 1 [Source:HGNC Symbol;Acc:HGNC:6188]	GO:0045177(apical part of cell);GO:0016324(apical plasma membrane);GO:0016021(integral component of membrane);GO:0016020(membrane);GO:0005912(adherens junction);GO:0005886(plasma membrane);GO:2000737(negative regulation of stem cell differentiation);GO:0097150(neuronal stem cell population maintenance);GO:0072070(loop of Henle development);GO:0072017(distal tubule development);GO:0072015(glomerul…	04330(Notch signaling pathway)	NA
ciRNA1103	0	0	1	0	0	0	0	0	0.15	0	0	0	chr17	39461380	39462649	+	1	ciRNA	ENSSSCT00000007882	ENSSSCG00000007203	mRNA	chr17:39461379-39462649	NA	GO:0006468(protein phosphorylation);GO:0005524(ATP binding);GO:0004674(protein serine/threonine kinase activity);GO:0004672(protein kinase activity);GO:0000166(nucleotide binding)	03008(Ribosome biogenesis in eukaryotes);04310(Wnt signaling pathway);04064(NF-kappa B signaling pathway);04520(Adherens junction);04530(Tight junction);05162(Measles);05168(Herpes simplex infection);05169(Epstein-Barr virus infection)	NA	ENSSSCG00000007203	ENSSSCG00000007203
ciRNA1104	0	0	2	0	0	0	0	0	0.31	0	0	0	chr17	43496824	43497279	+	1	ciRNA	ENSSSCT00000007971	ACSS2	mRNA	chr17:43496823-43497299	acyl-CoA synthetase short-chain family member 2 [Source:HGNC Symbol;Acc:HGNC:15814]	GO:0043231(intracellular membrane-bounded organelle);GO:0005829(cytosol);GO:0005737(cytoplasm);GO:0005654(nucleoplasm);GO:0019427(acetyl-CoA biosynthetic process from acetate);GO:0008610(lipid biosynthetic process);GO:0008152(metabolic process);GO:0006085(acetyl-CoA biosynthetic process);GO:0016208(AMP binding);GO:0003987(acetate-CoA ligase activity);GO:0003824(catalytic activity)	01200(Carbon metabolism);00010(Glycolysis / Gluconeogenesis);00620(Pyruvate metabolism);00640(Propanoate metabolism)	EC:6.2.1.1	ENSSSCG00000007286	ACSS2
ciRNA1105	0	0	1	0	0	0	0	0	0.15	0	0	0	chr17	43519009	43519345	-	1	ciRNA	ENSSSCT00000007972	GSS	mRNA	chr17:43517895-43519345	glutathione synthetase [Source:RefSeq peptide;Acc:NP_001231554]	GO:0070062(extracellular exosome);GO:0046686(response to cadmium ion);GO:0006750(glutathione biosynthetic process);GO:0046872(metal ion binding);GO:0043295(glutathione binding);GO:0042803(protein homodimerization activity);GO:0042802(identical protein binding);GO:0016874(ligase activity);GO:0005524(ATP binding);GO:0004363(glutathione synthase activity);GO:0000287(magnesium ion binding);GO:0000166…	NA	EC:6.3.2.3	ENSSSCG00000007287	GSS
ciRNA1106	0	0	2	0	0	0	0	0	0.31	0	0	0	chr17	43585675	43586214	-	1	ciRNA	ENSSSCT00000007975	TRPC4AP	mRNA	chr17:43585674-43586214	transient receptor potential cation channel subfamily C member 4 associated protein [Source:HGNC Symbol;Acc:HGNC:16181]	GO:0031464(Cul4A-RING E3 ubiquitin ligase complex);GO:0048820(hair follicle maturation);GO:0016567(protein ubiquitination);GO:0006511(ubiquitin-dependent protein catabolic process);GO:0019902(phosphatase binding)	NA	NA	ENSSSCG00000007289	TRPC4AP
ciRNA1107	0	0	1	0	0	0	0	0	0.15	0	0	0	chr17	54162631	54163645	-	1	ciRNA	ENSSSCT00000031187	SLC35C2	mRNA	chr17:54162630-54163645	solute carrier family 35 member C2 [Source:HGNC Symbol;Acc:HGNC:17117]	GO:0016021(integral component of membrane);GO:0016020(membrane);GO:0005801(cis-Golgi network);GO:0005794(Golgi apparatus);GO:0005793(endoplasmic reticulum-Golgi intermediate compartment);GO:0005654(nucleoplasm);GO:0045747(positive regulation of Notch signaling pathway);GO:0036066(protein O-linked fucosylation);GO:0036065(fucosylation);GO:0010629(negative regulation of gene expression)	NA	NA	ENSSSCG00000022777	SLC35C2
ciRNA1108	0	0	1	0	0	0	0	0	0.15	0	0	0	chr17	69023823	69023982	-	1	ciRNA	ENSSSCT00000031262	ENSSSCG00000024694	mRNA	chr17:69021149-69023982	NA	GO:0005669(transcription factor TFIID complex);GO:0051123(RNA polymerase II transcriptional preinitiation complex assembly);GO:0045944(positive regulation of transcription from RNA polymerase II promoter);GO:0006355(regulation of transcription, DNA-templated);GO:0006352(DNA-templated transcription, initiation);GO:0046982(protein heterodimerization activity);GO:0008134(transcription factor binding…	NA	NA	ENSSSCG00000024694	ENSSSCG00000024694
ciRNA1109	0	0	1	0	0	0	0	0	0.15	0	0	0	chr9	487459	487688	+	1	ciRNA	ENSSSCT00000015925	SCUBE2	mRNA	chr9:487458-487708	signal peptide, CUB domain and EGF like domain containing 2 [Source:HGNC Symbol;Acc:HGNC:30425]	GO:0009986(cell surface);GO:0005615(extracellular space);GO:0030154(cell differentiation);GO:0007165(signal transduction);GO:0005509(calcium ion binding)	NA	NA	ENSSSCG00000014575	SCUBE2
ciRNA111	1	2	0	0	0	0	0.18	0.31	0	0	0	0	chr5	23023487	23023674	+	1	ciRNA	ENSSSCT00000000414	ANKRD52	mRNA	chr5:23023486-23023697	ankyrin repeat domain 52 [Source:HGNC Symbol;Acc:HGNC:26614]	NA	NA	NA	ENSSSCG00000000386;ENSSSCG00000020725	ANKRD52;ENSSSCG00000020725
ciRNA1110	0	0	1	0	0	0	0	0	0.15	0	0	0	chr9	926896	928156	-	1	ciRNA	ENSSSCT00000015917	TRIM66	mRNA	chr9:926872-928156	tripartite motif containing 66 [Source:HGNC Symbol;Acc:HGNC:29005]	GO:0005622(intracellular);GO:0008270(zinc ion binding);GO:0016235(aggresome);GO:0005654(nucleoplasm);GO:0046872(metal ion binding)	NA	NA	ENSSSCG00000014567	TRIM66
ciRNA1111	0	0	3	8	0	0	0	0	0.46	1.08	0	0	chr9	3868343	3868673	-	1	ciRNA	ENSSSCT00000015972	DNHD1	mRNA	chr9:3868321-3868673	dynein heavy chain domain 1 [Source:HGNC Symbol;Acc:HGNC:26532]	GO:0070062(extracellular exosome);GO:0030286(dynein complex);GO:0007018(microtubule-based movement);GO:0003777(microtubule motor activity)	NA	NA
ciRNA1112	0	0	1	0	0	0	0	0	0.15	0	0	0	chr9	3907861	3908026	-	1	ciRNA	ENSSSCT00000015974	ENSSSCG00000014623	mRNA	chr9:3907830-3908026	NA	GO:0042719(mitochondrial intermembrane space protein transporter complex);GO:0005739(mitochondrion);GO:0015031(protein transport);GO:0006810(transport);GO:0046872(metal ion binding)	NA	NA
ciRNA1113	0	0	1	0	0	0	0	0	0.15	0	0	0	chr9	7355577	7356055	-	1	ciRNA	ENSSSCT00000016153	NUMA1	mRNA	chr9:7355557-7356055	nuclear mitotic apparatus protein 1 [Source:HGNC Symbol;Acc:HGNC:8059]	GO:0097431(mitotic spindle pole);GO:0072686(mitotic spindle);GO:0070062(extracellular exosome);GO:0061673(mitotic spindle astral microtubule);GO:0045177(apical part of cell);GO:0016363(nuclear matrix);GO:0005938(cell cortex);GO:0005876(spindle microtubule);GO:0005829(cytosol);GO:0005813(centrosome);GO:0005654(nucleoplasm);GO:0005634(nucleus);GO:0000922(spindle pole);GO:0000139(Golgi membrane);GO:…	NA	NA
ciRNA1114	0	0	2	0	0	0	0	0	0.31	0	0	0	chr9	25653735	25654722	+	1	ciRNA	ENSSSCT00000024828	FOLH1B	mRNA	chr9:25653734-25654722	folate hydrolase (prostate-specific membrane antigen) 1 [Source:HGNC Symbol;Acc:HGNC:3788]	GO:0070062(extracellular exosome);GO:0016021(integral component of membrane);GO:0016020(membrane);GO:0009986(cell surface);GO:0005887(integral component of plasma membrane);GO:0005886(plasma membrane);GO:0035609(C-terminal protein deglutamylation);GO:0006760(folic acid-containing compound metabolic process);GO:0006508(proteolysis);GO:1904493(tetrahydrofolyl-poly(glutamate) polymer binding);GO:190…	00250(Alanine, aspartate and glutamate metabolism);04977(Vitamin digestion and absorption)	EC:3.4.17.21	ENSSSCG00000027093	FOLH1B
ciRNA1115	0	0	1	0	0	0	0	0	0.15	0	0	0	chr9	29682850	29683190	+	1	ciRNA	ENSSSCT00000016303	ENSSSCG00000014945	mRNA	chr9:29682849-29683190	NA	GO:0005668(RNA polymerase transcription factor SL1 complex);GO:0005634(nucleus);GO:0006355(regulation of transcription, DNA-templated)	NA	NA
ciRNA1116	0	0	2	0	0	3	0	0	0.31	0	0	0.41	chr9	44531059	44531838	+	1	ciRNA	ENSSSCT00000016395	DLAT	mRNA	chr9:44531058-44531838	dihydrolipoyllysine-residue acetyltransferase component of pyruvate dehydrogenase complex, mitochondrial precursor [Source:RefSeq peptide;Acc:NP_999159]	GO:0045254(pyruvate dehydrogenase complex);GO:0043209(myelin sheath);GO:0005759(mitochondrial matrix);GO:0005739(mitochondrion);GO:0008152(metabolic process);GO:0006090(pyruvate metabolic process);GO:0006086(acetyl-CoA biosynthetic process from pyruvate);GO:0034604(pyruvate dehydrogenase (NAD+) activity);GO:0016746(transferase activity, transferring acyl groups);GO:0016740(transferase activity);G…	01200(Carbon metabolism);00010(Glycolysis / Gluconeogenesis);00020(Citrate cycle (TCA cycle));00620(Pyruvate metabolism)	EC:2.3.1.12
ciRNA1117	0	0	1	0	0	0	0	0	0.15	0	0	0	chr9	44604279	44604679	+	1	ciRNA	ENSSSCT00000016395	DLAT	mRNA	chr9:44604278-44604683	dihydrolipoyllysine-residue acetyltransferase component of pyruvate dehydrogenase complex, mitochondrial precursor [Source:RefSeq peptide;Acc:NP_999159]	GO:0045254(pyruvate dehydrogenase complex);GO:0043209(myelin sheath);GO:0005759(mitochondrial matrix);GO:0005739(mitochondrion);GO:0008152(metabolic process);GO:0006090(pyruvate metabolic process);GO:0006086(acetyl-CoA biosynthetic process from pyruvate);GO:0034604(pyruvate dehydrogenase (NAD+) activity);GO:0016746(transferase activity, transferring acyl groups);GO:0016740(transferase activity);G…	01200(Carbon metabolism);00010(Glycolysis / Gluconeogenesis);00020(Citrate cycle (TCA cycle));00620(Pyruvate metabolism)	EC:2.3.1.12
ciRNA1118	0	0	6	0	0	0	0	0	0.92	0	0	0	chr9	49314545	49315255	-	1	ciRNA	ENSSSCT00000016437	SIK3	mRNA	chr9:49314516-49315255	SIK family kinase 3 [Source:HGNC Symbol;Acc:HGNC:29165]	GO:0016021(integral component of membrane);GO:0016020(membrane);GO:0006468(protein phosphorylation);GO:0005524(ATP binding);GO:0004672(protein kinase activity)	NA	NA
ciRNA1119	0	0	2	0	0	0	0	0	0.31	0	0	0	chr9	50859779	50860058	+	1	ciRNA	ENSSSCT00000027542	IFT46	mRNA	chr9:50859778-50860058	intraflagellar transport 46 [Source:HGNC Symbol;Acc:HGNC:26146]	GO:0031514(motile cilium);GO:0030992(intraciliary transport particle B);GO:0005929(cilium);GO:0005813(centrosome);GO:0005737(cytoplasm);GO:0060271(cilium assembly);GO:0042073(intraciliary transport);GO:0007224(smoothened signaling pathway)	NA	NA	ENSSSCG00000029649	IFT46
ciRNA112	1	0	0	0	0	0	0.18	0	0	0	0	0	chr5	23665683	23665918	-	1	ciRNA	ENSSSCT00000033906	ATP5B	mRNA	chr5:23665680-23665918	ATP synthase, H+ transporting, mitochondrial F1 complex, beta polypeptide [Source:HGNC Symbol;Acc:HGNC:830]	GO:0045261(proton-transporting ATP synthase complex, catalytic core F(1));GO:0099132(ATP hydrolysis coupled cation transmembrane transport);GO:0046034(ATP metabolic process);GO:0015992(proton transport);GO:0015986(ATP synthesis coupled proton transport);GO:0006754(ATP biosynthetic process);GO:0046933(proton-transporting ATP synthase activity, rotational mechanism);GO:0005524(ATP binding);GO:00001…	00190(Oxidative phosphorylation);05010(Alzheimer's disease);05012(Parkinson's disease);05016(Huntington's disease)	EC:3.6.3.14
ciRNA1120	0	0	1	0	0	0	0	0	0.15	0	0	0	chr9	58369245	58369584	+	1	ciRNA	ENSSSCT00000016579	EI24	mRNA	chr9:58369244-58369584	EI24, autophagy associated transmembrane protein [Source:HGNC Symbol;Acc:HGNC:13276]	GO:0016021(integral component of membrane);GO:0016020(membrane);GO:0005829(cytosol);GO:0005794(Golgi apparatus);GO:0005783(endoplasmic reticulum);GO:0030308(negative regulation of cell growth);GO:0016236(macroautophagy);GO:0006915(apoptotic process)	04115(p53 signaling pathway)	NA
ciRNA1121	0	0	1	0	0	1	0	0	0.15	0	0	0.14	chr9	59322742	59323004	+	1	ciRNA	ENSSSCT00000016598	ST3GAL4	mRNA	chr9:59322741-59323006	ST3 beta-galactoside alpha-2,3-sialyltransferase 4 [Source:HGNC Symbol;Acc:HGNC:10864]	GO:0070062(extracellular exosome);GO:0030173(integral component of Golgi membrane);GO:0016021(integral component of membrane);GO:0016020(membrane);GO:0005794(Golgi apparatus);GO:0097503(sialylation);GO:0050890(cognition);GO:0018279(protein N-linked glycosylation via asparagine);GO:0009311(oligosaccharide metabolic process);GO:0006486(protein glycosylation);GO:0047288(monosialoganglioside sialyltr…	00601(Glycosphingolipid biosynthesis - lacto and neolacto series)	EC:2.4.99.4	ENSSSCG00000015232	ST3GAL4
ciRNA1122	0	0	2	0	0	0	0	0	0.31	0	0	0	chr9	136076200	136076444	+	1	ciRNA	ENSSSCT00000016938	RGSL1	mRNA	chr9:136076199-136076444	regulator of G-protein signaling like 1 [Source:HGNC Symbol;Acc:HGNC:18636]	GO:0016021(integral component of membrane);GO:0016020(membrane);GO:0005886(plasma membrane);GO:0005737(cytoplasm);GO:0043547(positive regulation of GTPase activity);GO:0005096(GTPase activator activity)	NA	NA	ENSSSCG00000015548	RGSL1
ciRNA1123	0	0	1	0	0	0	0	0	0.15	0	0	0	chr15	29050354	29051424	+	1	ciRNA	ENSSSCT00000017120	BIN1	mRNA	chr15:29050353-29056485	bridging integrator 1 [Source:HGNC Symbol;Acc:HGNC:1052]	GO:0005737(cytoplasm);GO:0005635(nuclear envelope);GO:0005634(nucleus);GO:0051647(nucleus localization);GO:0042692(muscle cell differentiation);GO:0030100(regulation of endocytosis);GO:0048156(tau protein binding)	NA	NA
ciRNA1124	0	0	1	0	0	0	0	0	0.15	0	0	0	chr15	62345371	62345963	+	1	ciRNA	ENSSSCT00000017257	SARAF	mRNA	chr15:62345370-62345963	store-operated calcium entry associated regulatory factor [Source:HGNC Symbol;Acc:HGNC:28789]	GO:0030176(integral component of endoplasmic reticulum membrane);GO:0016021(integral component of membrane);GO:0016020(membrane);GO:0005783(endoplasmic reticulum);GO:2001256(regulation of store-operated calcium entry)	NA	NA	ENSSSCG00000015849	SARAF
ciRNA1125	0	0	1	0	4	0	0	0	0.15	0	0.66	0	chr15	73568925	73569194	-	1	ciRNA	ENSSSCT00000024565	BAZ2B	mRNA	chr15:73557223-73569194	bromodomain adjacent to zinc finger domain 2B [Source:HGNC Symbol;Acc:HGNC:963]	GO:0005634(nucleus);GO:0046872(metal ion binding);GO:0008270(zinc ion binding);GO:0003677(DNA binding)	NA	NA	ENSSSCG00000015882	BAZ2B
ciRNA1126	0	0	2	0	0	0	0	0	0.31	0	0	0	chr15	92420703	92421027	+	1	ciRNA	ENSSSCT00000017409	HNRNPA3	mRNA	chr15:92420702-92421027	heterogeneous nuclear ribonucleoprotein A3 [Source:HGNC Symbol;Acc:HGNC:24941]	GO:0071013(catalytic step 2 spliceosome);GO:0005654(nucleoplasm);GO:0005634(nucleus);GO:0003723(RNA binding);GO:0003676(nucleic acid binding);GO:0000166(nucleotide binding)	03040(Spliceosome)	NA
ciRNA1127	0	0	2	0	0	0	0	0	0.31	0	0	0	chr15	145104845	145105035	-	1	ciRNA	ENSSSCT00000017710	ENSSSCG00000016265	mRNA	chr15:145104709-145105035	NA	GO:0046872(metal ion binding);GO:0008270(zinc ion binding);GO:0003677(DNA binding)	NA	NA	ENSSSCG00000016265	ENSSSCG00000016265
ciRNA1128	0	0	1	0	0	0	0	0	0.15	0	0	0	chr15	152232923	152233661	+	1	ciRNA	ENSSSCT00000017794	ENSSSCG00000016339	mRNA	chr15:152232922-152234160	NA	GO:0006470(protein dephosphorylation);GO:0046872(metal ion binding);GO:0043169(cation binding);GO:0016787(hydrolase activity);GO:0004722(protein serine/threonine phosphatase activity);GO:0004721(phosphoprotein phosphatase activity);GO:0003824(catalytic activity)	NA	NA	ENSSSCG00000016339	ENSSSCG00000016339
ciRNA1129	0	0	1	0	0	0	0	0	0.15	0	0	0	chr15	155095600	155097117	-	1	ciRNA	ENSSSCT00000017834	HDLBP	mRNA	chr15:155095589-155097117	high density lipoprotein binding protein [Source:HGNC Symbol;Acc:HGNC:4857]	GO:0005829(cytosol);GO:0003723(RNA binding);GO:0003676(nucleic acid binding)	NA	NA	ENSSSCG00000016379	HDLBP
ciRNA113	1	0	0	0	0	0	0.18	0	0	0	0	0	chr5	24032423	24033093	+	1	ciRNA	ENSSSCT00000000447	ENSSSCG00000000413	mRNA	chr5:24032422-24033111	NA	GO:0016459(myosin complex);GO:0005524(ATP binding);GO:0003779(actin binding);GO:0003774(motor activity);GO:0000166(nucleotide binding)	NA	NA	ENSSSCG00000000413	ENSSSCG00000000413
ciRNA1130	0	0	1	0	0	0	0	0	0.15	0	0	0	chr14	7349703	7350141	+	1	ciRNA	ENSSSCT00000010555	CCAR2	mRNA	chr14:7349702-7350141	cell cycle and apoptosis regulator 2 [Source:HGNC Symbol;Acc:HGNC:23360]	GO:0044609(DBIRD complex);GO:0005759(mitochondrial matrix);GO:0005737(cytoplasm);GO:0005681(spliceosomal complex);GO:0005654(nucleoplasm);GO:0005634(nucleus);GO:0000790(nuclear chromatin);GO:2000003(positive regulation of DNA damage checkpoint);GO:1902230(negative regulation of intrinsic apoptotic signaling pathway in response to DNA damage);GO:0090311(regulation of protein deacetylation);GO:0090…	NA	NA
ciRNA1131	0	0	1	0	0	0	0	0	0.15	0	0	0	chr14	7765862	7766343	+	1	ciRNA	ENSSSCT00000023968	ENSSSCG00000027496	mRNA	chr14:7765861-7766369	NA	GO:0005622(intracellular);GO:0007264(small GTPase mediated signal transduction);GO:0005525(GTP binding)	04120(Ubiquitin mediated proteolysis)	NA	ENSSSCG00000027496	ENSSSCG00000027496
ciRNA1132	0	0	1	0	0	0	0	0	0.15	0	0	0	chr14	10542697	10543597	+	1	ciRNA	ENSSSCT00000010579	DOCK5	mRNA	chr14:10542696-10543629	dedicator of cytokinesis 5 [Source:HGNC Symbol;Acc:HGNC:23476]	GO:0005886(plasma membrane);GO:0005829(cytosol);GO:0005737(cytoplasm);GO:1904754(positive regulation of vascular associated smooth muscle cell migration);GO:1904694(negative regulation of vascular smooth muscle contraction);GO:1900026(positive regulation of substrate adhesion-dependent cell spreading);GO:0043547(positive regulation of GTPase activity);GO:0010634(positive regulation of epithelial …	NA	NA
ciRNA1133	0	0	1	0	0	0	0	0	0.15	0	0	0	chr14	16116793	16117761	+	1	ciRNA	ENSSSCT00000031727	GATA4	mRNA	chr14:16116792-16117785	GATA binding protein 4 [Source:HGNC Symbol;Acc:HGNC:4173]	GO:0090575(RNA polymerase II transcription factor complex);GO:0016604(nuclear body);GO:0005667(transcription factor complex);GO:0005634(nucleus);GO:0060575(intestinal epithelial cell differentiation);GO:0060413(atrial septum morphogenesis);GO:0045944(positive regulation of transcription from RNA polymerase II promoter);GO:0045893(positive regulation of transcription, DNA-templated);GO:0042493(res…	04022(cGMP - PKG signaling pathway);04919(Thyroid hormone signaling pathway)	NA
ciRNA1134	0	0	2	0	0	0	0	0	0.31	0	0	0	chr14	16223222	16223386	-	1	ciRNA	ENSSSCT00000026923	CTSB	mRNA	chr14:16212198-16223386	cathepsin B [Source:HGNC Symbol;Acc:HGNC:2527]	GO:0070062(extracellular exosome);GO:0048471(perinuclear region of cytoplasm);GO:0043231(intracellular membrane-bounded organelle);GO:0042470(melanosome);GO:0005764(lysosome);GO:0005739(mitochondrion);GO:0005730(nucleolus);GO:0005615(extracellular space);GO:0005576(extracellular region);GO:0097067(cellular response to thyroid hormone stimulus);GO:0051603(proteolysis involved in cellular protein c…	04142(Lysosome);04612(Antigen processing and presentation)	EC:3.4.22.1	ENSSSCG00000023666	CTSB
ciRNA1135	0	0	1	0	0	0	0	0	0.15	0	0	0	chr14	32141531	32142303	+	1	ciRNA	ENSSSCT00000010735	CLIP1	mRNA	chr14:32141530-32142332	CAP-Gly domain containing linker protein 1 [Source:HGNC Symbol;Acc:HGNC:10461]	GO:0044354(macropinosome);GO:0035371(microtubule plus-end);GO:0016020(membrane);GO:0015630(microtubule cytoskeleton);GO:0005881(cytoplasmic microtubule);GO:0005874(microtubule);GO:0005813(centrosome);GO:0005635(nuclear envelope);GO:0044861(protein transport into plasma membrane raft);GO:0031116(positive regulation of microtubule polymerization);GO:0001578(microtubule bundle formation);GO:0051010(…	NA	NA
ciRNA1136	0	0	3	0	0	0	0	0	0.46	0	0	0	chr14	49400681	49401375	+	1	ciRNA	ENSSSCT00000010930	EWSR1	mRNA	chr14:49400680-49401375	EWS RNA binding protein 1 [Source:HGNC Symbol;Acc:HGNC:3508]	GO:0005730(nucleolus);GO:0005634(nucleus);GO:0046872(metal ion binding);GO:0042802(identical protein binding);GO:0008270(zinc ion binding);GO:0003723(RNA binding);GO:0003676(nucleic acid binding);GO:0000166(nucleotide binding)	05202(Transcriptional misregulation in cancers)	NA
ciRNA1137	0	0	1	0	0	0	0	0	0.15	0	0	0	chr14	49401499	49401943	+	1	ciRNA	ENSSSCT00000010930	EWSR1	mRNA	chr14:49401498-49401943	EWS RNA binding protein 1 [Source:HGNC Symbol;Acc:HGNC:3508]	GO:0005730(nucleolus);GO:0005634(nucleus);GO:0046872(metal ion binding);GO:0042802(identical protein binding);GO:0008270(zinc ion binding);GO:0003723(RNA binding);GO:0003676(nucleic acid binding);GO:0000166(nucleotide binding)	05202(Transcriptional misregulation in cancers)	NA	ENSSSCG00000009974	EWSR1
ciRNA1138	0	0	1	0	0	0	0	0	0.15	0	0	0	chr14	50998608	50999468	+	1	ciRNA	ENSSSCT00000010974	SMTN	mRNA	chr14:50998607-50999475	smoothelin [Source:HGNC Symbol;Acc:HGNC:11126]	NA	NA	NA	ENSSSCG00000010017	SMTN
ciRNA1139	0	0	2	0	0	0	0	0	0.31	0	0	0	chr14	53233280	53234791	-	1	ciRNA	ENSSSCT00000011024	DDT	mRNA	chr14:53233250-53234791	NA	NA	NA	NA	ENSSSCG00000010063	DDT
ciRNA114	2	0	0	0	0	0	0.36	0	0	0	0	0	chr5	24279899	24280569	+	1	ciRNA	ENSSSCT00000000458	ENSSSCG00000000424	mRNA	chr5:24279898-24280587	NA	GO:0016459(myosin complex);GO:0005524(ATP binding);GO:0003779(actin binding);GO:0003774(motor activity);GO:0000166(nucleotide binding)	NA	NA	ENSSSCG00000000424	ENSSSCG00000000424
ciRNA1140	0	0	3	0	0	0	0	0	0.46	0	0	0	chr14	53473904	53474999	+	1	ciRNA	ENSSSCT00000011039	TOP3B	mRNA	chr14:53473903-53475000	topoisomerase (DNA) III beta [Source:HGNC Symbol;Acc:HGNC:11993]	GO:0000793(condensed chromosome);GO:0007059(chromosome segregation);GO:0006265(DNA topological change);GO:0016853(isomerase activity);GO:0003917(DNA topoisomerase type I activity);GO:0003916(DNA topoisomerase activity);GO:0003723(RNA binding);GO:0003677(DNA binding)	03440(Homologous recombination);03460(Fanconi anemia pathway)	EC:5.99.1.2
ciRNA1141	0	0	3	0	0	0	0	0	0.46	0	0	0	chr14	53477765	53478055	+	1	ciRNA	ENSSSCT00000011039	TOP3B	mRNA	chr14:53477764-53478055	topoisomerase (DNA) III beta [Source:HGNC Symbol;Acc:HGNC:11993]	GO:0000793(condensed chromosome);GO:0007059(chromosome segregation);GO:0006265(DNA topological change);GO:0016853(isomerase activity);GO:0003917(DNA topoisomerase type I activity);GO:0003916(DNA topoisomerase activity);GO:0003723(RNA binding);GO:0003677(DNA binding)	03440(Homologous recombination);03460(Fanconi anemia pathway)	EC:5.99.1.2
ciRNA1142	0	0	1	0	0	0	0	0	0.15	0	0	0	chr14	68154778	68155986	-	1	ciRNA	ENSSSCT00000011177	CCDC6	mRNA	chr14:68154771-68155986	coiled-coil domain containing 6 [Source:HGNC Symbol;Acc:HGNC:18782]	GO:0005829(cytosol)	05200(Pathways in cancer);05216(Thyroid cancer)	NA	ENSSSCG00000010211	CCDC6
ciRNA1143	0	0	3	0	0	0	0	0	0.46	0	0	0	chr14	80559804	80561232	-	1	ciRNA	ENSSSCT00000011252	VSIR	mRNA	chr14:80559797-80561232	V-set immunoregulatory receptor [Source:HGNC Symbol;Acc:HGNC:30085]	GO:0016021(integral component of membrane);GO:0016020(membrane)	NA	NA	ENSSSCG00000010280	VSIR
ciRNA1144	0	0	1	0	0	0	0	0	0.15	0	0	0	chr14	82923905	82925376	+	1	ciRNA	ENSSSCT00000011289	VCL	mRNA	chr14:82923904-82925376	vinculin [Source:HGNC Symbol;Acc:HGNC:12665]	GO:1903561(extracellular vesicle);GO:0070062(extracellular exosome);GO:0043234(protein complex);GO:0043034(costamere);GO:0030054(cell junction);GO:0016020(membrane);GO:0015629(actin cytoskeleton);GO:0005925(focal adhesion);GO:0005916(fascia adherens);GO:0005913(cell-cell adherens junction);GO:0005912(adherens junction);GO:0005911(cell-cell junction);GO:0005886(plasma membrane);GO:0005856(cytoskel…	04810(Regulation of actin cytoskeleton);04510(Focal adhesion);04520(Adherens junction);04670(Leukocyte transendothelial migration);05100(Bacterial invasion of epithelial cells);05146(Amoebiasis)	NA	ENSSSCG00000010313	VCL
ciRNA1145	0	0	2	0	0	0	0	0	0.31	0	0	0	chr14	88477688	88477917	+	1	ciRNA	ENSSSCT00000035364	ANXA11	mRNA	chr14:88477687-88477934	annexin A11 [Source:HGNC Symbol;Acc:HGNC:535]	GO:0005544(calcium-dependent phospholipid binding);GO:0005509(calcium ion binding);GO:0070062(extracellular exosome);GO:0045335(phagocytic vesicle);GO:0042582(azurophil granule);GO:0042581(specific granule);GO:0030496(midbody);GO:0016020(membrane);GO:0005829(cytosol);GO:0005819(spindle);GO:0005737(cytoplasm);GO:0005654(nucleoplasm);GO:0005635(nuclear envelope);GO:0051592(response to calcium ion);…	NA	NA
ciRNA1146	0	0	1	0	0	0	0	0	0.15	0	0	0	chr14	99996949	99997270	+	1	ciRNA	ENSSSCT00000034895	CXCL12	mRNA	chr14:99996948-100002194	C-X-C motif chemokine ligand 12 [Source:HGNC Symbol;Acc:HGNC:10672]	GO:0005576(extracellular region);GO:0060326(cell chemotaxis);GO:0006955(immune response);GO:0006952(defense response);GO:0006935(chemotaxis);GO:0008009(chemokine activity);GO:0070062(extracellular exosome);GO:0009897(external side of plasma membrane);GO:2000406(positive regulation of T cell migration);GO:2000107(negative regulation of leukocyte apoptotic process);GO:1903237(negative regulation of…	04064(NF-kappa B signaling pathway);04060(Cytokine-cytokine receptor interaction);04670(Leukocyte transendothelial migration);04672(Intestinal immune network for IgA production);04062(Chemokine signaling pathway);05200(Pathways in cancer);05323(Rheumatoid arthritis)	NA
ciRNA1147	0	0	3	0	0	0	0	0	0.46	0	0	0	chr14	112276724	112277550	-	1	ciRNA	ENSSSCT00000011451	ENSSSCG00000010463	mRNA	chr14:112276695-112277550	NA	NA	NA	NA	ENSSSCG00000010463	ENSSSCG00000010463
ciRNA1148	0	0	1	0	0	0	0	0	0.15	0	0	0	chr14	118364354	118364617	-	1	ciRNA	ENSSSCT00000011510	MMS19	mRNA	chr14:118364335-118364617	MMS19 homolog, cytosolic iron-sulfur assembly component [Source:HGNC Symbol;Acc:HGNC:13824]	GO:0097361(CIA complex);GO:0071817(MMXD complex);GO:0016020(membrane);GO:0005829(cytosol);GO:0005819(spindle);GO:0005737(cytoplasm);GO:0005654(nucleoplasm);GO:0005634(nucleus);GO:0045893(positive regulation of transcription, DNA-templated);GO:0016226(iron-sulfur cluster assembly);GO:0007059(chromosome segregation);GO:0006974(cellular response to DNA damage stimulus);GO:0006281(DNA repair);GO:0006…	NA	NA	ENSSSCG00000010520	MMS19
ciRNA1149	0	0	1	0	0	0	0	0	0.15	0	0	0	chr14	131868061	131868313	+	1	ciRNA	ENSSSCT00000011621	SMC3	mRNA	chr14:131868060-131868320	structural maintenance of chromosomes 3 [Source:HGNC Symbol;Acc:HGNC:2468]	GO:0034991(nuclear meiotic cohesin complex);GO:0030893(meiotic cohesin complex);GO:0016363(nuclear matrix);GO:0008278(cohesin complex);GO:0005737(cytoplasm);GO:0005694(chromosome);GO:0005654(nucleoplasm);GO:0005634(nucleus);GO:0000922(spindle pole);GO:0000800(lateral element);GO:0000785(chromatin);GO:0051276(chromosome organization);GO:0032876(negative regulation of DNA endoreduplication);GO:0019…	NA	NA	ENSSSCG00000010625	SMC3
ciRNA115	2	0	0	0	0	0	0.36	0	0	0	0	0	chr5	24327071	24327247	-	1	ciRNA	ENSSSCT00000026399	ENSSSCG00000021575	mRNA	chr5:24327041-24327247	NA	NA	NA	NA
ciRNA1150	0	0	3	0	0	0	0	0	0.46	0	0	0	chr14	152949331	152949967	+	1	ciRNA	ENSSSCT00000011782	ENSSSCG00000010768	mRNA	chr14:152949330-152956568	NA	GO:0005930(axoneme);GO:0060294(cilium movement involved in cell motility)	NA	NA
ciRNA1151	0	0	1	0	0	0	0	0	0.15	0	0	0	chr14	153125368	153125857	+	1	ciRNA	ENSSSCT00000011784	KNDC1	mRNA	chr14:153125367-153125923	kinase non-catalytic C-lobe domain containing 1 [Source:HGNC Symbol;Acc:HGNC:29374]	GO:0043025(neuronal cell body);GO:0032045(guanyl-nucleotide exchange factor complex);GO:0030425(dendrite);GO:0050773(regulation of dendrite development);GO:0048814(regulation of dendrite morphogenesis);GO:0043547(positive regulation of GTPase activity);GO:0021707(cerebellar granule cell differentiation);GO:0007264(small GTPase mediated signal transduction);GO:0001934(positive regulation of protei…	NA	NA	ENSSSCG00000010770	KNDC1
ciRNA1152	0	0	2	0	0	0	0	0	0.31	0	0	0	chr14	153204437	153204785	-	1	ciRNA	ENSSSCT00000011787	TUBGCP2	mRNA	chr14:153204433-153204785	tubulin gamma complex associated protein 2 [Source:HGNC Symbol;Acc:HGNC:18599]	GO:0016020(membrane);GO:0008275(gamma-tubulin small complex);GO:0005874(microtubule);GO:0005856(cytoskeleton);GO:0005815(microtubule organizing center);GO:0005813(centrosome);GO:0005737(cytoplasm);GO:0005654(nucleoplasm);GO:0000923(equatorial microtubule organizing center);GO:0000922(spindle pole);GO:0090307(mitotic spindle assembly);GO:0051415(interphase microtubule nucleation by interphase micr…	NA	NA
ciRNA1153	0	0	1	0	0	0	0	0	0.15	0	0	0	chr18	7202537	7203064	-	1	ciRNA	ENSSSCT00000017927	CASP2	mRNA	chr18:7202505-7203064	caspase 2 [Source:HGNC Symbol;Acc:HGNC:1503]	GO:0005737(cytoplasm);GO:0005634(nucleus);GO:2001235(positive regulation of apoptotic signaling pathway);GO:0097194(execution phase of apoptosis);GO:0097192(extrinsic apoptotic signaling pathway in absence of ligand);GO:0097190(apoptotic signaling pathway);GO:0071260(cellular response to mechanical stimulus);GO:0043065(positive regulation of apoptotic process);GO:0042981(regulation of apoptotic p…	NA	EC:3.4.22.55	ENSSSCG00000016464	CASP2
ciRNA1154	0	0	1	0	0	0	0	0	0.15	0	0	0	chr18	9563294	9563441	+	1	ciRNA	ENSSSCT00000017958	BRAF	mRNA	chr18:9563293-9569858	B-Raf proto-oncogene, serine/threonine kinase [Source:HGNC Symbol;Acc:HGNC:1097]	GO:0044297(cell body);GO:0043231(intracellular membrane-bounded organelle);GO:0043005(neuron projection);GO:0005886(plasma membrane);GO:0005829(cytosol);GO:0005739(mitochondrion);GO:0005737(cytoplasm);GO:0005622(intracellular);GO:2000352(negative regulation of endothelial cell apoptotic process);GO:2000301(negative regulation of synaptic vesicle exocytosis);GO:1900026(positive regulation of subst…	04015(Rap1 signaling pathway);04010(MAPK signaling pathway);04012(ErbB signaling pathway);04068(FoxO signaling pathway);04024(cAMP signaling pathway);04150(mTOR signaling pathway);04810(Regulation of actin cytoskeleton);04510(Focal adhesion);04650(Natural killer cell mediated cytotoxicity);04062(Chemokine signaling pathway);04910(Insulin signaling pathway);04914(Progesterone-mediated oocyte matur…	EC:2.7.11.1	ENSSSCG00000016494	BRAF
ciRNA1155	0	0	1	0	0	0	0	0	0.15	0	0	0	chr18	11056495	11057867	+	1	ciRNA	ENSSSCT00000017979	ZC3HAV1	mRNA	chr18:11056494-11057870	zinc finger CCCH-type containing, antiviral 1 [Source:HGNC Symbol;Acc:HGNC:23721]	GO:0005829(cytosol);GO:0005770(late endosome);GO:0005764(lysosome);GO:0005737(cytoplasm);GO:0005634(nucleus);GO:0071360(cellular response to exogenous dsRNA);GO:0061014(positive regulation of mRNA catabolic process);GO:0045071(negative regulation of viral genome replication);GO:0039507(suppression by virus of host molecular function);GO:0032481(positive regulation of type I interferon production)…	NA	NA
ciRNA1156	0	0	1	7	0	0	0	0	0.15	0.95	0	0	chr18	20833383	20833627	+	1	ciRNA	ENSSSCT00000018049	CCDC136	mRNA	chr18:20833382-20833647	coiled-coil domain containing 136 [Source:HGNC Symbol;Acc:HGNC:22225]	GO:0016021(integral component of membrane);GO:0016020(membrane)	NA	NA	ENSSSCG00000016579	CCDC136
ciRNA1157	0	0	6	0	0	0	0	0	0.92	0	0	0	chr18	50372224	50372575	+	1	ciRNA	ENSSSCT00000018189	ENSSSCG00000016708	mRNA	chr18:50372223-50372575	NA	GO:0005886(plasma membrane);GO:0005737(cytoplasm);GO:0009967(positive regulation of signal transduction);GO:0002757(immune response-activating signal transduction);GO:0005070(SH3/SH2 adaptor activity)	NA	NA
ciRNA1158	0	0	1	0	0	0	0	0	0.15	0	0	0	chr18	55205556	55206113	+	1	ciRNA	ENSSSCT00000018213	ENSSSCG00000016732	mRNA	chr18:55205555-55206122	NA	GO:0006468(protein phosphorylation);GO:0004672(protein kinase activity)	NA	NA	ENSSSCG00000016732	ENSSSCG00000016732
ciRNA1159	0	0	1	0	0	0	0	0	0.15	0	0	0	chrX	21571426	21571956	+	1	ciRNA	ENSSSCT00000034282	EIF2S3	mRNA	chrX:21571425-21571970	NA	GO:0005525(GTP binding);GO:0003924(GTPase activity)	03013(RNA transport)	NA
ciRNA116	2	0	0	0	0	0	0.36	0	0	0	0	0	chr5	24729927	24730097	-	1	ciRNA	ENSSSCT00000000470	ENSSSCG00000000435	mRNA	chr5:24729908-24730097	NA	GO:0043547(positive regulation of GTPase activity);GO:0035023(regulation of Rho protein signal transduction);GO:0005089(Rho guanyl-nucleotide exchange factor activity)	NA	NA	ENSSSCG00000000435	ENSSSCG00000000435
ciRNA1160	0	0	1	0	0	0	0	0	0.15	0	0	0	chrX	46789606	46789931	-	1	ciRNA	ENSSSCT00000013417	UBA1	mRNA	chrX:46789586-46789931	ubiquitin like modifier activating enzyme 1 [Source:HGNC Symbol;Acc:HGNC:12469]	GO:0006464(cellular protein modification process);GO:0016874(ligase activity);GO:0008641(small protein activating enzyme activity);GO:0005524(ATP binding);GO:0000166(nucleotide binding);GO:0070062(extracellular exosome);GO:0030867(rough endoplasmic reticulum membrane);GO:0030057(desmosome);GO:0010008(endosome membrane);GO:0005829(cytosol);GO:0005765(lysosomal membrane);GO:0005739(mitochondrion);G…	04120(Ubiquitin mediated proteolysis);05012(Parkinson's disease)	EC:6.2.1.45
ciRNA1161	0	0	1	0	0	0	0	0	0.15	0	0	0	chrX	58401183	58401925	-	1	ciRNA	ENSSSCT00000013523	LAS1L	mRNA	chrX:58401157-58401925	LAS1 like, ribosome biogenesis factor [Source:HGNC Symbol;Acc:HGNC:25726]	GO:0071339(MLL1 complex);GO:0016020(membrane);GO:0003723(RNA binding)	NA	NA	ENSSSCG00000012366	LAS1L
ciRNA1162	0	0	1	0	0	0	0	0	0.15	0	0	0	chrX	63713175	63713978	+	1	ciRNA	ENSSSCT00000013532	ENSSSCG00000012375	mRNA	chrX:63713174-63713979	NA	GO:0045211(postsynaptic membrane);GO:0016323(basolateral plasma membrane);GO:0014069(postsynaptic density);GO:0097120(receptor localization to synapse);GO:0046710(GDP metabolic process);GO:0046037(GMP metabolic process);GO:0045197(establishment or maintenance of epithelial cell apical/basal polarity);GO:0043113(receptor clustering);GO:0007399(nervous system development);GO:0007268(chemical synapt…	04390(Hippo signaling pathway)	NA
ciRNA1163	0	0	1	0	0	0	0	0	0.15	0	0	0	chrX	63720736	63721075	+	1	ciRNA	ENSSSCT00000013532	ENSSSCG00000012375	mRNA	chrX:63720735-63721077	NA	GO:0045211(postsynaptic membrane);GO:0016323(basolateral plasma membrane);GO:0014069(postsynaptic density);GO:0097120(receptor localization to synapse);GO:0046710(GDP metabolic process);GO:0046037(GMP metabolic process);GO:0045197(establishment or maintenance of epithelial cell apical/basal polarity);GO:0043113(receptor clustering);GO:0007399(nervous system development);GO:0007268(chemical synapt…	04390(Hippo signaling pathway)	NA
ciRNA1164	0	0	1	0	0	0	0	0	0.15	0	0	0	chrX	64703224	64703603	+	1	ciRNA	ENSSSCT00000013554	MED12	mRNA	chrX:64703223-64703603	mediator complex subunit 12 [Source:HGNC Symbol;Acc:HGNC:11957]	GO:0016592(mediator complex);GO:0006357(regulation of transcription from RNA polymerase II promoter);GO:0008013(beta-catenin binding);GO:0001104(RNA polymerase II transcription cofactor activity);GO:0016020(membrane);GO:0005634(nucleus);GO:1990403(embryonic brain development);GO:0090245(axis elongation involved in somitogenesis);GO:0060071(Wnt signaling pathway, planar cell polarity pathway);GO:0…	04919(Thyroid hormone signaling pathway)	NA
ciRNA1165	0	0	1	0	0	0	0	0	0.15	0	0	0	chrX	98344128	98345240	-	1	ciRNA	ENSSSCT00000033881	MORF4L2	mRNA	chrX:98344108-98345240	mortality factor 4 like 2 [Source:HGNC Symbol;Acc:HGNC:16849]	GO:0035267(NuA4 histone acetyltransferase complex);GO:0005886(plasma membrane);GO:0005730(nucleolus);GO:0005654(nucleoplasm);GO:0005634(nucleus);GO:0043968(histone H2A acetylation);GO:0043967(histone H4 acetylation);GO:0016575(histone deacetylation);GO:0006355(regulation of transcription, DNA-templated);GO:0006342(chromatin silencing);GO:0006338(chromatin remodeling);GO:0006325(chromatin organiza…	NA	NA	ENSSSCG00000012534	MORF4L2
ciRNA1166	0	0	2	0	0	0	0	0	0.31	0	0	0	chrX	122260183	122260679	+	1	ciRNA	ENSSSCT00000013835	ENSSSCG00000012654	mRNA	chrX:122260182-122260703	NA	GO:0032040(small-subunit processome);GO:0005730(nucleolus);GO:0030490(maturation of SSU-rRNA);GO:0006364(rRNA processing)	03008(Ribosome biogenesis in eukaryotes)	NA	ENSSSCG00000012654	ENSSSCG00000012654
ciRNA1167	0	0	1	0	0	0	0	0	0.15	0	0	0	chrX	124508874	124511064	-	1	ciRNA	ENSSSCT00000034072	MBNL3	mRNA	chrX:124508679-124511064	muscleblind like splicing regulator 3 [Source:HGNC Symbol;Acc:HGNC:20564]	GO:0046872(metal ion binding);GO:0045662(negative regulation of myoblast differentiation);GO:0043484(regulation of RNA splicing);GO:0003723(RNA binding)	NA	NA
ciRNA1168	0	0	2	0	0	0	0	0	0.31	0	0	0	chr16	40069903	40070238	-	1	ciRNA	ENSSSCT00000018432	PLK2	mRNA	chr16:40069896-40070238	polo like kinase 2 [Source:HGNC Symbol;Acc:HGNC:19699]	GO:0005814(centriole);GO:0005813(centrosome);GO:0005737(cytoplasm);GO:0000785(chromatin);GO:0048167(regulation of synaptic plasticity);GO:0046599(regulation of centriole replication);GO:0045732(positive regulation of protein catabolic process);GO:0043123(positive regulation of I-kappaB kinase/NF-kappaB signaling);GO:0043066(negative regulation of apoptotic process);GO:0018105(peptidyl-serine phos…	04068(FoxO signaling pathway)	EC:2.7.11.21	ENSSSCG00000016925	PLK2
ciRNA1169	0	0	1	0	0	0	0	0	0.15	0	0	0	chr16	74330760	74331608	-	1	ciRNA	ENSSSCT00000018585	ENSSSCG00000017069	mRNA	chr16:74330733-74331608	NA	NA	NA	NA
ciRNA117	1	0	0	0	0	0	0.18	0	0	0	0	0	chr5	49617354	49617793	-	1	ciRNA	ENSSSCT00000000592	PPFIBP1	mRNA	chr5:49614745-49617793	PPFIA binding protein 1 [Source:HGNC Symbol;Acc:HGNC:9249]	GO:0005925(focal adhesion);GO:0045296(cadherin binding)	NA	NA
ciRNA1170	0	0	3	0	0	0	0	0	0.46	0	0	0	chr16	78303245	78303378	-	1	ciRNA	ENSSSCT00000018608	TNIP1	mRNA	chr16:78303211-78303378	TNFAIP3 interacting protein 1 [Source:HGNC Symbol;Acc:HGNC:16903]	GO:0005829(cytosol);GO:0005654(nucleoplasm);GO:0085032(modulation by symbiont of host I-kappaB kinase/NF-kappaB cascade);GO:0070373(negative regulation of ERK1 and ERK2 cascade);GO:0050727(regulation of inflammatory response);GO:0043124(negative regulation of I-kappaB kinase/NF-kappaB signaling);GO:0009101(glycoprotein biosynthetic process);GO:0007159(leukocyte cell-cell adhesion);GO:0006508(prot…	NA	NA	ENSSSCG00000017091	TNIP1
ciRNA1171	0	0	1	0	0	0	0	0	0.15	0	0	0	chr16	85610802	85614652	+	1	ciRNA	ENSSSCT00000018632	NDUFS6	mRNA	chr16:85610801-85614699	NADH:ubiquinone oxidoreductase subunit S6 [Source:HGNC Symbol;Acc:HGNC:7713]	GO:0070469(respiratory chain);GO:0016020(membrane);GO:0005747(mitochondrial respiratory chain complex I);GO:0005743(mitochondrial inner membrane);GO:0005739(mitochondrion);GO:0072358(cardiovascular system development);GO:0070584(mitochondrion morphogenesis);GO:0061458(reproductive system development);GO:0055114(oxidation-reduction process);GO:0035264(multicellular organism growth);GO:0022904(resp…	00190(Oxidative phosphorylation);05010(Alzheimer's disease);05012(Parkinson's disease);05016(Huntington's disease);04932(Non-alcoholic fatty liver disease (NAFLD))	NA	ENSSSCG00000017114	NDUFS6
ciRNA1172	0	0	0	3	0	0	0	0	0	0.41	0	0	chr7	4877109	4877601	+	1	ciRNA	ENSSSCT00000001117	RIOK1	mRNA	chr7:4877108-4877896	serine/threonine-protein kinase RIO1 [Source:RefSeq peptide;Acc:NP_001230616]	GO:0030688(preribosome, small subunit precursor);GO:2000234(positive regulation of rRNA processing);GO:0042274(ribosomal small subunit biogenesis);GO:0030490(maturation of SSU-rRNA);GO:0016310(phosphorylation);GO:0006468(protein phosphorylation);GO:0016740(transferase activity);GO:0016301(kinase activity);GO:0005524(ATP binding);GO:0004674(protein serine/threonine kinase activity);GO:0000166(nucl…	03008(Ribosome biogenesis in eukaryotes)	EC:2.7.11.1	ENSSSCG00000001024	RIOK1
ciRNA1173	0	0	0	1	0	0	0	0	0	0.14	0	0	chr7	20199321	20200095	-	1	ciRNA	ENSSSCT00000001180	DCDC2	mRNA	chr7:20199313-20200095	doublecortin domain containing 2 [Source:HGNC Symbol;Acc:HGNC:18141]	GO:0005929(cilium);GO:0005622(intracellular);GO:1902017(regulation of cilium assembly);GO:0035556(intracellular signal transduction);GO:0030111(regulation of Wnt signaling pathway);GO:0007605(sensory perception of sound);GO:0005930(axoneme);GO:0005829(cytosol);GO:0005737(cytoplasm);GO:0005634(nucleus);GO:0060271(cilium assembly);GO:0045880(positive regulation of smoothened signaling pathway)	NA	NA	ENSSSCG00000001085	DCDC2
ciRNA1174	0	0	0	1	0	0	0	0	0	0.14	0	0	chr7	26971546	26971781	+	1	ciRNA	ENSSSCT00000001501	TUBB	mRNA	chr7:26971545-26971812	Tubulin beta chain [Source:UniProtKB/Swiss-Prot;Acc:Q767L7]	GO:0070062(extracellular exosome);GO:0044297(cell body);GO:0036464(cytoplasmic ribonucleoprotein granule);GO:0031012(extracellular matrix);GO:0015630(microtubule cytoskeleton);GO:0005874(microtubule);GO:0005856(cytoskeleton);GO:0005737(cytoplasm);GO:0005641(nuclear envelope lumen);GO:0005634(nucleus);GO:0051225(spindle assembly);GO:0009987(cellular process);GO:0007017(microtubule-based process);G…	04145(Phagosome);04540(Gap junction)	NA
ciRNA1175	0	0	0	1	0	0	0	0	0	0.14	0	0	chr7	28044330	28044452	-	1	ciRNA	ENSSSCT00000001590	PBX2	mRNA	chr7:28044327-28044452	pre-B-cell leukemia homeobox 2 [Source:HGNC Symbol;Acc:HGNC:8633]	GO:0005667(transcription factor complex);GO:0005634(nucleus);GO:0045944(positive regulation of transcription from RNA polymerase II promoter);GO:0030326(embryonic limb morphogenesis);GO:0009954(proximal/distal pattern formation);GO:0006355(regulation of transcription, DNA-templated);GO:0043565(sequence-specific DNA binding);GO:0008134(transcription factor binding);GO:0003700(transcription factor …	NA	NA	ENSSSCG00000001438	PBX2
ciRNA1176	0	0	0	1	0	0	0	0	0	0.14	0	0	chr7	29754334	29754720	-	1	ciRNA	ENSSSCT00000035462	HSD17B8	mRNA	chr7:29754299-29754720	hydroxysteroid 17-beta dehydrogenase 8 [Source:HGNC Symbol;Acc:HGNC:3554]	GO:0016020(membrane);GO:0005886(plasma membrane);GO:0005759(mitochondrial matrix);GO:0005740(mitochondrial envelope);GO:0005739(mitochondrion);GO:0055114(oxidation-reduction process);GO:0051290(protein heterotetramerization);GO:0008210(estrogen metabolic process);GO:0008209(androgen metabolic process);GO:0006703(estrogen biosynthetic process);GO:0006633(fatty acid biosynthetic process);GO:0070404…	00140(Steroid hormone biosynthesis)	EC:1.1.1.62 1.1.1.239	ENSSSCG00000001476	HSD17B8
ciRNA1177	0	0	0	3	0	0	0	0	0	0.41	0	0	chr7	34501973	34502322	+	1	ciRNA	ENSSSCT00000001691	ITPR3	mRNA	chr7:34501972-34502345	inositol 1,4,5-trisphosphate receptor type 3 [Source:HGNC Symbol;Acc:HGNC:6182]	GO:0043235(receptor complex);GO:0016021(integral component of membrane);GO:0016020(membrane);GO:0005887(integral component of plasma membrane);GO:0005886(plasma membrane);GO:0005789(endoplasmic reticulum membrane);GO:0005783(endoplasmic reticulum);GO:0005737(cytoplasm);GO:0005730(nucleolus);GO:0005654(nucleoplasm);GO:0005634(nucleus);GO:0070588(calcium ion transmembrane transport);GO:0060402(calc…	04020(Calcium signaling pathway);04070(Phosphatidylinositol signaling system);04022(cGMP - PKG signaling pathway);04114(Oocyte meiosis);04540(Gap junction);04611(Platelet activation);04911(Insulin secretion);04922(Glucagon signaling pathway);04912(GnRH signaling pathway);04915(Estrogen signaling pathway);04921(Oxytocin signaling pathway);04918(Thyroid hormone synthesis);04270(Vascular smooth musc…	NA
ciRNA1178	0	0	0	1	0	0	0	0	0	0.14	0	0	chr7	34512915	34513711	-	1	ciRNA	ENSSSCT00000030529	UQCC2	mRNA	chr7:34512888-34513711	ubiquinol-cytochrome c reductase complex assembly factor 2 [Source:HGNC Symbol;Acc:HGNC:21237]	GO:0042645(mitochondrial nucleoid);GO:0016604(nuclear body);GO:0005759(mitochondrial matrix);GO:0005758(mitochondrial intermembrane space);GO:0005743(mitochondrial inner membrane);GO:0005739(mitochondrion);GO:2001014(regulation of skeletal muscle cell differentiation);GO:1903364(positive regulation of cellular protein catabolic process);GO:0070131(positive regulation of mitochondrial translation)…	NA	NA	ENSSSCG00000030668	UQCC2
ciRNA1179	0	0	0	1	0	0	0	0	0	0.14	0	0	chr7	36637811	36638300	-	1	ciRNA	ENSSSCT00000001732	SRPK1	mRNA	chr7:36637772-36638300	SRSF protein kinase 1 [Source:HGNC Symbol;Acc:HGNC:11305]	GO:0005886(plasma membrane);GO:0005829(cytosol);GO:0005737(cytoplasm);GO:0005634(nucleus);GO:0050684(regulation of mRNA processing);GO:0045071(negative regulation of viral genome replication);GO:0045070(positive regulation of viral genome replication);GO:0035556(intracellular signal transduction);GO:0016310(phosphorylation);GO:0007059(chromosome segregation);GO:0006468(protein phosphorylation);GO…	05168(Herpes simplex infection)	EC:2.7.11.1	ENSSSCG00000001554	SRPK1
ciRNA118	1	0	0	0	0	0	0.18	0	0	0	0	0	chr5	66088664	66089054	-	1	ciRNA	ENSSSCT00000035688	RBP5	mRNA	chr5:66088641-66089054	NA	GO:0016918(retinal binding);GO:0008289(lipid binding)	NA	NA	ENSSSCG00000030876	RBP5
ciRNA1180	0	0	0	1	0	0	0	0	0	0.14	0	0	chr7	41743656	41744081	+	1	ciRNA	ENSSSCT00000027428	ENSSSCG00000001612	mRNA	chr7:41743655-41744104	NA	GO:0005622(intracellular);GO:0035556(intracellular signal transduction);GO:0009190(cyclic nucleotide biosynthetic process);GO:0016849(phosphorus-oxygen lyase activity)	00230(Purine metabolism);04024(cAMP signaling pathway);04713(Circadian entrainment)	NA	ENSSSCG00000001612	ENSSSCG00000001612
ciRNA1181	0	0	0	1	0	0	0	0	0	0.14	0	0	chr7	43740582	43740788	+	1	ciRNA	ENSSSCT00000030706	CUL9	mRNA	chr7:43740581-43740848	cullin 9 [Source:HGNC Symbol;Acc:HGNC:15982]	GO:0031461(cullin-RING ubiquitin ligase complex);GO:0005829(cytosol);GO:0016567(protein ubiquitination);GO:0007088(regulation of mitotic nuclear division);GO:0006511(ubiquitin-dependent protein catabolic process);GO:0000226(microtubule cytoskeleton organization);GO:0046872(metal ion binding);GO:0031625(ubiquitin protein ligase binding);GO:0008270(zinc ion binding)	NA	NA
ciRNA1182	0	0	0	2	0	0	0	0	0	0.27	0	0	chr7	53209641	53210474	+	1	ciRNA	ENSSSCT00000001963	WDR61	mRNA	chr7:53209640-53210474	WD repeat domain 61 [Source:HGNC Symbol;Acc:HGNC:30300]	GO:0055087(Ski complex);GO:0035327(transcriptionally active chromatin);GO:0016593(Cdc73/Paf1 complex);GO:0005829(cytosol);GO:0005737(cytoplasm);GO:0005654(nucleoplasm);GO:0005634(nucleus);GO:2001162(positive regulation of histone H3-K79 methylation);GO:0080182(histone H3-K4 trimethylation);GO:0051571(positive regulation of histone H3-K4 methylation);GO:0045944(positive regulation of transcription…	03018(RNA degradation)	NA	ENSSSCG00000001757	WDR61
ciRNA1183	0	0	0	2	0	0	0	0	0	0.27	0	0	chr7	62937031	62937267	+	1	ciRNA	ENSSSCT00000002106	MAN2C1	mRNA	chr7:62937030-62937295	mannosidase alpha class 2C member 1 [Source:HGNC Symbol;Acc:HGNC:6827]	GO:0005773(vacuole);GO:0005654(nucleoplasm);GO:0008152(metabolic process);GO:0006517(protein deglycosylation);GO:0006013(mannose metabolic process);GO:0005975(carbohydrate metabolic process);GO:0046872(metal ion binding);GO:0030246(carbohydrate binding);GO:0016798(hydrolase activity, acting on glycosyl bonds);GO:0016787(hydrolase activity);GO:0015923(mannosidase activity);GO:0008270(zinc ion bind…	00511(Other glycan degradation)	EC:3.2.1.24
ciRNA1184	0	0	0	5	0	0	0	0	0	0.68	0	0	chr7	62944543	62944732	+	1	ciRNA	ENSSSCT00000002106	MAN2C1	mRNA	chr7:62944542-62944767	mannosidase alpha class 2C member 1 [Source:HGNC Symbol;Acc:HGNC:6827]	GO:0005773(vacuole);GO:0005654(nucleoplasm);GO:0008152(metabolic process);GO:0006517(protein deglycosylation);GO:0006013(mannose metabolic process);GO:0005975(carbohydrate metabolic process);GO:0046872(metal ion binding);GO:0030246(carbohydrate binding);GO:0016798(hydrolase activity, acting on glycosyl bonds);GO:0016787(hydrolase activity);GO:0015923(mannosidase activity);GO:0008270(zinc ion bind…	00511(Other glycan degradation)	EC:3.2.1.24	ENSSSCG00000001881	MAN2C1
ciRNA1185	0	0	0	2	0	0	0	0	0	0.27	0	0	chr7	81327345	81327522	+	1	ciRNA	ENSSSCT00000002279	CDH24	mRNA	chr7:81327344-81342977	cadherin 24, type 2 [Source:HGNC Symbol;Acc:HGNC:14265]	GO:0016021(integral component of membrane);GO:0016020(membrane);GO:0005911(cell-cell junction);GO:0005886(plasma membrane);GO:0016337(single organismal cell-cell adhesion);GO:0007156(homophilic cell adhesion via plasma membrane adhesion molecules);GO:0007155(cell adhesion);GO:0005509(calcium ion binding)	NA	NA	ENSSSCG00000002037	CDH24
ciRNA1186	0	0	0	1	0	0	0	0	0	0.14	0	0	chr7	83017883	83018182	+	1	ciRNA	ENSSSCT00000026886	METTL3	mRNA	chr7:83017882-83018249	methyltransferase like 3 [Source:HGNC Symbol;Acc:HGNC:17563]	GO:0036396(MIS complex);GO:0016607(nuclear speck);GO:0005634(nucleus);GO:1990744(primary miRNA methylation);GO:1903679(positive regulation of cap-independent translational initiation);GO:0080009(mRNA methylation);GO:0031053(primary miRNA processing);GO:0006139(nucleobase-containing compound metabolic process);GO:0001510(RNA methylation);GO:0000398(mRNA splicing, via spliceosome);GO:1904047(S-aden…	NA	NA
ciRNA1187	0	0	0	2	0	0	0	0	0	0.27	0	0	chr7	103033047	103034806	-	1	ciRNA	ENSSSCT00000002619	ENTPD5	mRNA	chr7:103033046-103034806	ectonucleoside triphosphate diphosphohydrolase 5 [Source:HGNC Symbol;Acc:HGNC:3367]	GO:0070062(extracellular exosome);GO:0016787(hydrolase activity)	00230(Purine metabolism);00240(Pyrimidine metabolism)	EC:3.6.1.6	ENSSSCG00000002355	ENTPD5
ciRNA1188	0	0	0	1	0	0	0	0	0	0.14	0	0	chr7	117006400	117006689	+	1	ciRNA	ENSSSCT00000002695	ZC3H14	mRNA	chr7:117006399-117006690	zinc finger CCCH-type containing 14 [Source:HGNC Symbol;Acc:HGNC:20509]	GO:0016607(nuclear speck);GO:0005730(nucleolus);GO:0005634(nucleus);GO:0046872(metal ion binding);GO:0003723(RNA binding)	NA	NA	ENSSSCG00000002426	ZC3H14
ciRNA1189	0	0	0	1	0	0	0	0	0	0.14	0	0	chr7	129912395	129912573	-	1	ciRNA	ENSSSCT00000002821	PPP2R5C	mRNA	chr7:129893327-129912573	protein phosphatase 2 regulatory subunit B'gamma [Source:HGNC Symbol;Acc:HGNC:9311]	GO:0005829(cytosol);GO:0005794(Golgi apparatus);GO:0005654(nucleoplasm);GO:0005634(nucleus);GO:0000775(chromosome, centromeric region);GO:0000159(protein phosphatase type 2A complex);GO:0050790(regulation of catalytic activity);GO:0043161(proteasome-mediated ubiquitin-dependent protein catabolic process);GO:0008285(negative regulation of cell proliferation);GO:0007165(signal transduction);GO:0019…	NA	NA	ENSSSCG00000002540	PPP2R5C
ciRNA119	1	0	0	0	1	0	0.18	0	0	0	0.16	0	chr5	66438138	66438386	+	1	ciRNA	ENSSSCT00000000755	ENSSSCG00000000693	mRNA	chr5:66438137-66438434	NA	GO:0000799(nuclear condensin complex);GO:0000779(condensed chromosome, centromeric region);GO:0051304(chromosome separation);GO:0010032(meiotic chromosome condensation);GO:0007076(mitotic chromosome condensation);GO:0042393(histone binding);GO:0003682(chromatin binding)	NA	NA
ciRNA1190	0	0	0	1	0	0	0	0	0	0.14	0	0	chr6	448658	448870	+	1	ciRNA	ENSSSCT00000025245	VPS9D1	mRNA	chr6:448657-448896	VPS9 domain containing 1 [Source:HGNC Symbol;Acc:HGNC:13526]	NA	NA	NA	ENSSSCG00000022310	VPS9D1
ciRNA1191	0	0	0	3	0	0	0	0	0	0.41	0	0	chr6	1758327	1758767	+	1	ciRNA	ENSSSCT00000002943	KLHDC4	mRNA	chr6:1758326-1758795	kelch domain containing 4 [Source:HGNC Symbol;Acc:HGNC:25272]	NA	NA	NA
ciRNA1192	0	0	0	1	0	1	0	0	0	0.14	0	0.14	chr6	13372982	13373133	-	1	ciRNA	ENSSSCT00000003017	AARS	mRNA	chr6:13372979-13373133	alanyl-tRNA synthetase [Source:HGNC Symbol;Acc:HGNC:20]	GO:0070062(extracellular exosome);GO:0016020(membrane);GO:0005829(cytosol);GO:0005737(cytoplasm);GO:0050905(neuromuscular process);GO:0050885(neuromuscular process controlling balance);GO:0043588(skin development);GO:0043524(negative regulation of neuron apoptotic process);GO:0043200(response to amino acid);GO:0043039(tRNA aminoacylation);GO:0034620(cellular response to unfolded protein);GO:00309…	00970(Aminoacyl-tRNA biosynthesis)	EC:6.1.1.7	ENSSSCG00000002723	AARS
ciRNA1193	0	0	0	1	0	0	0	0	0	0.14	0	0	chr6	25206605	25207855	-	1	ciRNA	ENSSSCT00000003079	KCTD19	mRNA	chr6:25206577-25207855	potassium channel tetramerization domain containing 19 [Source:HGNC Symbol;Acc:HGNC:24753]	GO:0051260(protein homooligomerization)	NA	NA
ciRNA1194	0	0	0	1	0	0	0	0	0	0.14	0	0	chr6	26116497	26116708	+	1	ciRNA	ENSSSCT00000003061	ENSSSCG00000002763	mRNA	chr6:26116496-26116730	NA	GO:0032259(methylation);GO:0006479(protein methylation);GO:0016740(transferase activity);GO:0008168(methyltransferase activity)	NA	NA	ENSSSCG00000002763	ENSSSCG00000002763
ciRNA1195	0	0	0	1	0	0	0	0	0	0.14	0	0	chr6	40614357	40615380	+	1	ciRNA	ENSSSCT00000003199	KMT2B	mRNA	chr6:40614356-40615407	lysine methyltransferase 2B [Source:HGNC Symbol;Acc:HGNC:15840]	GO:0035097(histone methyltransferase complex);GO:0005634(nucleus);GO:0080182(histone H3-K4 trimethylation);GO:0051569(regulation of histone H3-K4 methylation);GO:0051568(histone H3-K4 methylation);GO:0034968(histone lysine methylation);GO:0032259(methylation);GO:0030728(ovulation);GO:0016458(gene silencing);GO:0009994(oocyte differentiation);GO:0007613(memory);GO:0001541(ovarian follicle developm…	00310(Lysine degradation)	EC:2.1.1.43	ENSSSCG00000002895	KMT2B
ciRNA1196	0	0	0	1	0	0	0	0	0	0.14	0	0	chr6	43122920	43123682	+	1	ciRNA	ENSSSCT00000003289	ACTN4	mRNA	chr6:43122919-43123682	actinin alpha 4 [Source:HGNC Symbol;Acc:HGNC:166]	GO:0070062(extracellular exosome);GO:0048471(perinuclear region of cytoplasm);GO:0043234(protein complex);GO:0031143(pseudopodium);GO:0030863(cortical cytoskeleton);GO:0030529(intracellular ribonucleoprotein complex);GO:0030018(Z disc);GO:0016604(nuclear body);GO:0015629(actin cytoskeleton);GO:0005925(focal adhesion);GO:0005911(cell-cell junction);GO:0005903(brush border);GO:0005829(cytosol);GO:0…	04810(Regulation of actin cytoskeleton);04510(Focal adhesion);04520(Adherens junction);04530(Tight junction);04670(Leukocyte transendothelial migration);05203(Viral carcinogenesis);05322(Systemic lupus erythematosus);05412(Arrhythmogenic right ventricular cardiomyopathy (ARVC));05146(Amoebiasis)	NA
ciRNA1197	0	0	0	3	0	0	0	0	0	0.41	0	0	chr6	45904434	45904827	+	1	ciRNA	ENSSSCT00000003376	ENSSSCG00000003039	mRNA	chr6:45904433-45904827	NA	GO:0098794(postsynapse);GO:0016021(integral component of membrane);GO:0016020(membrane);GO:0005886(plasma membrane);GO:0060079(excitatory postsynaptic potential);GO:0035235(ionotropic glutamate receptor signaling pathway);GO:0034220(ion transmembrane transport);GO:0006811(ion transport);GO:0006810(transport);GO:0005234(extracellular-glutamate-gated ion channel activity);GO:0005216(ion channel act…	04080(Neuroactive ligand-receptor interaction);04724(Glutamatergic synapse)	NA	ENSSSCG00000003039	ENSSSCG00000003039
ciRNA1198	0	0	0	1	0	0	0	0	0	0.14	0	0	chr6	50426231	50426421	+	1	ciRNA	ENSSSCT00000003534	SCAF1	mRNA	chr6:50426230-50426452	SR-related CTD associated factor 1 [Source:HGNC Symbol;Acc:HGNC:30403]	NA	NA	NA	ENSSSCG00000003182	SCAF1
ciRNA1199	0	0	0	2	0	0	0	0	0	0.27	0	0	chr6	50609551	50609799	-	1	ciRNA	ENSSSCT00000003550	PNKP	mRNA	chr6:50609519-50609799	polynucleotide kinase 3'-phosphatase [Source:HGNC Symbol;Acc:HGNC:9154]	GO:0016020(membrane);GO:0005730(nucleolus);GO:0005634(nucleus);GO:1904355(positive regulation of telomere capping);GO:0098506(polynucleotide 3' dephosphorylation);GO:0098504(DNA 3' dephosphorylation involved in DNA repair);GO:0051973(positive regulation of telomerase activity);GO:0046939(nucleotide phosphorylation);GO:0042769(DNA damage response, detection of DNA damage);GO:0032212(positive regul…	NA	NA	ENSSSCG00000003195	PNKP
ciRNA12	2	0	0	0	0	0	0.36	0	0	0	0	0	chr7	34283489	34284755	+	1	ciRNA	ENSSSCT00000001689	BAK1	mRNA	chr7:34283488-34284755	BCL2 antagonist/killer 1 [Source:HGNC Symbol;Acc:HGNC:949]	GO:0046930(pore complex);GO:0031966(mitochondrial membrane);GO:0031307(integral component of mitochondrial outer membrane);GO:0005829(cytosol);GO:0005783(endoplasmic reticulum);GO:0005739(mitochondrion);GO:0005622(intracellular);GO:1902262(apoptotic process involved in blood vessel morphogenesis);GO:1900103(positive regulation of endoplasmic reticulum unfolded protein response);GO:0097202(activat…	04141(Protein processing in endoplasmic reticulum);05206(MicroRNAs in cancer);05203(Viral carcinogenesis)	NA	ENSSSCG00000001516	BAK1
ciRNA120	3	0	0	0	0	0	0.54	0	0	0	0	0	chr5	66497130	66497481	-	1	ciRNA	ENSSSCT00000000759	CHD4	mRNA	chr5:66497104-66497481	chromodomain helicase DNA binding protein 4 [Source:HGNC Symbol;Acc:HGNC:1919]	GO:0043234(protein complex);GO:0032993(protein-DNA complex);GO:0016581(NuRD complex);GO:0016020(membrane);GO:0005813(centrosome);GO:0005737(cytoplasm);GO:0005654(nucleoplasm);GO:0005634(nucleus);GO:0000790(nuclear chromatin);GO:0051225(spindle assembly);GO:0043044(ATP-dependent chromatin remodeling);GO:0006355(regulation of transcription, DNA-templated);GO:0006325(chromatin organization);GO:00468…	05203(Viral carcinogenesis)	EC:3.6.4.12
ciRNA1200	0	0	0	5	0	0	0	0	0	0.68	0	0	chr6	54408323	54408542	+	1	ciRNA	ENSSSCT00000003665	PPP6R1	mRNA	chr6:54408322-54408568	protein phosphatase 6 regulatory subunit 1 [Source:HGNC Symbol;Acc:HGNC:29195]	GO:0005829(cytosol);GO:0043666(regulation of phosphoprotein phosphatase activity);GO:0019903(protein phosphatase binding)	NA	NA
ciRNA1201	0	0	0	1	0	0	0	0	0	0.14	0	0	chr6	58505401	58505676	+	1	ciRNA	ENSSSCT00000026122	ENSSSCG00000030513	mRNA	chr6:58505400-58505698	NA	NA	NA	NA	ENSSSCG00000030513	ENSSSCG00000030513
ciRNA1202	0	0	0	2	0	0	0	0	0	0.27	0	0	chr6	59713453	59716009	+	1	ciRNA	ENSSSCT00000025435	PRDM16	mRNA	chr6:59713452-59716030	PR/SET domain 16 [Source:HGNC Symbol;Acc:HGNC:14000]	GO:0017053(transcriptional repressor complex);GO:0016235(aggresome);GO:0005829(cytosol);GO:0005654(nucleoplasm);GO:0005634(nucleus);GO:0090336(positive regulation of brown fat cell differentiation);GO:0060021(palate development);GO:0050873(brown fat cell differentiation);GO:0050872(white fat cell differentiation);GO:0045893(positive regulation of transcription, DNA-templated);GO:0045892(negative …	NA	NA	ENSSSCG00000021490	PRDM16
ciRNA1203	0	0	0	1	0	0	0	0	0	0.14	0	0	chr6	64028901	64029143	+	1	ciRNA	ENSSSCT00000003767	ENSSSCG00000003396	mRNA	chr6:64028900-64029207	NA	GO:0016021(integral component of membrane);GO:0016020(membrane);GO:0007156(homophilic cell adhesion via plasma membrane adhesion molecules);GO:0005509(calcium ion binding)	NA	NA	ENSSSCG00000003396	ENSSSCG00000003396
ciRNA1204	0	0	0	1	0	0	0	0	0	0.14	0	0	chr6	79024396	79026193	-	1	ciRNA	ENSSSCT00000029698	DNAJC8	mRNA	chr6:79024383-79026193	DnaJ heat shock protein family (Hsp40) member C8 [Source:HGNC Symbol;Acc:HGNC:15470]	GO:0045171(intercellular bridge);GO:0005829(cytosol);GO:0005654(nucleoplasm)	NA	NA	ENSSSCG00000028809	DNAJC8
ciRNA1205	0	0	0	1	0	0	0	0	0	0.14	0	0	chr6	140175926	140176101	+	1	ciRNA	ENSSSCT00000004235	HOOK1	mRNA	chr6:140175925-140176455	hook microtubule tethering protein 1 [Source:HGNC Symbol;Acc:HGNC:19884]	GO:0070695(FHF complex);GO:0030897(HOPS complex);GO:0015630(microtubule cytoskeleton);GO:0005829(cytosol);GO:0005813(centrosome);GO:0005737(cytoplasm);GO:0045022(early endosome to late endosome transport);GO:0031122(cytoplasmic microtubule organization);GO:0030705(cytoskeleton-dependent intracellular transport);GO:0008333(endosome to lysosome transport);GO:0007286(spermatid development);GO:000704…	NA	NA	ENSSSCG00000003826	HOOK1
ciRNA1206	0	0	0	1	0	0	0	0	0	0.14	0	0	chr6	145751969	145752324	-	1	ciRNA	ENSSSCT00000004257	ENSSSCG00000003845	mRNA	chr6:145751968-145752324	NA	NA	NA	NA	ENSSSCG00000003845	ENSSSCG00000003845
ciRNA1207	0	0	0	9	0	0	0	0	0	1.22	0	0	chr6	152930465	152931251	-	1	ciRNA	ENSSSCT00000004328	ENSSSCG00000003913	mRNA	chr6:152930439-152931251	NA	GO:0015630(microtubule cytoskeleton);GO:0045075(regulation of interleukin-12 biosynthetic process);GO:0035556(intracellular signal transduction);GO:0018105(peptidyl-serine phosphorylation);GO:0016310(phosphorylation);GO:0007010(cytoskeleton organization);GO:0006468(protein phosphorylation);GO:0016740(transferase activity);GO:0016301(kinase activity);GO:0008017(microtubule binding);GO:0005524(ATP …	NA	NA
ciRNA1208	0	0	0	1	0	0	0	0	0	0.14	0	0	chr5	905277	938170	-	1	ciRNA	ENSSSCT00000032275	ENSSSCG00000024864	mRNA	chr5:835353-938170	NA	NA	NA	NA
ciRNA1209	0	0	0	1	0	0	0	0	0	0.14	0	0	chr5	3530763	3531242	+	1	ciRNA	ENSSSCT00000000041	POLDIP3	mRNA	chr5:3530762-3531245	DNA polymerase delta interacting protein 3 [Source:HGNC Symbol;Acc:HGNC:23782]	GO:0016607(nuclear speck);GO:0000932(P-body);GO:0016973(poly(A)+ mRNA export from nucleus);GO:0003676(nucleic acid binding);GO:0000166(nucleotide binding)	NA	NA	ENSSSCG00000000039	POLDIP3
ciRNA121	1	0	0	0	0	0	0.18	0	0	0	0	0	chr5	84237290	84239202	-	1	ciRNA	ENSSSCT00000000929	ENSSSCG00000000852	mRNA	chr5:84237281-84239202	NA	GO:0007155(cell adhesion);GO:0005540(hyaluronic acid binding)	NA	NA	ENSSSCG00000000852	ENSSSCG00000000852
ciRNA1210	0	0	0	2	0	0	0	0	0	0.27	0	0	chr5	5192636	5193507	+	1	ciRNA	ENSSSCT00000000081	MKL1	mRNA	chr5:5192635-5193533	megakaryoblastic leukemia (translocation) 1 [Source:HGNC Symbol;Acc:HGNC:14334]	GO:0005829(cytosol);GO:0005737(cytoplasm);GO:0005654(nucleoplasm);GO:0005634(nucleus);GO:2001234(negative regulation of apoptotic signaling pathway);GO:0051145(smooth muscle cell differentiation);GO:0045944(positive regulation of transcription from RNA polymerase II promoter);GO:0045893(positive regulation of transcription, DNA-templated);GO:0043154(negative regulation of cysteine-type endopeptid…	NA	NA	ENSSSCG00000000075	MKL1
ciRNA1211	0	0	0	1	1	1	0	0	0	0.14	0.16	0.14	chr5	6223247	6223566	+	1	ciRNA	ENSSSCT00000000095	RPL3	mRNA	chr5:6223246-6223566	ribosomal protein L3 [Source:HGNC Symbol;Acc:HGNC:10332]	GO:0070062(extracellular exosome);GO:0030529(intracellular ribonucleoprotein complex);GO:0022625(cytosolic large ribosomal subunit);GO:0005925(focal adhesion);GO:0005840(ribosome);GO:0005829(cytosol);GO:0005737(cytoplasm);GO:0005730(nucleolus);GO:0005634(nucleus);GO:0005622(intracellular);GO:0071353(cellular response to interleukin-4);GO:0006412(translation);GO:0003735(structural constituent of r…	03010(Ribosome)	NA
ciRNA1212	0	0	0	2	0	0	0	0	0	0.27	0	0	chr5	8910548	8910707	+	1	ciRNA	ENSSSCT00000000147	EIF3D	mRNA	chr5:8910547-8910736	eukaryotic translation initiation factor 3 subunit D [Source:HGNC Symbol;Acc:HGNC:3278]	GO:0071541(eukaryotic translation initiation factor 3 complex, eIF3m);GO:0033290(eukaryotic 48S preinitiation complex);GO:0016282(eukaryotic 43S preinitiation complex);GO:0016020(membrane);GO:0005852(eukaryotic translation initiation factor 3 complex);GO:0005737(cytoplasm);GO:1902416(positive regulation of mRNA binding);GO:0075525(viral translational termination-reinitiation);GO:0075522(IRES-depe…	03013(RNA transport)	NA
ciRNA1213	0	0	0	2	0	0	0	0	0	0.27	0	0	chr5	24735370	24736284	-	1	ciRNA	ENSSSCT00000000484	ENSSSCG00000000449	mRNA	chr5:24735366-24736284	NA	GO:0008270(zinc ion binding)	04330(Notch signaling pathway)	NA	ENSSSCG00000000449;ENSSSCG00000023318	ENSSSCG00000000449;ENSSSCG00000023318
ciRNA1214	0	0	0	4	0	0	0	0	0	0.54	0	0	chr5	38301118	38301575	+	1	ciRNA	ENSSSCT00000027019	ENSSSCG00000022273	mRNA	chr5:38301117-38302244	NA	GO:0006396(RNA processing)	NA	NA	ENSSSCG00000022273	ENSSSCG00000022273
ciRNA1215	0	0	0	2	0	0	0	0	0	0.27	0	0	chr5	50630326	50630854	+	1	ciRNA	ENSSSCT00000000598	ENSSSCG00000000555	mRNA	chr5:50630325-50630854	NA	GO:0016020(membrane);GO:0005783(endoplasmic reticulum);GO:0070588(calcium ion transmembrane transport);GO:0048016(inositol phosphate-mediated signaling);GO:0006816(calcium ion transport);GO:0005262(calcium channel activity);GO:0005220(inositol 1,4,5-trisphosphate-sensitive calcium-release channel activity)	NA	NA	ENSSSCG00000000555	ENSSSCG00000000555
ciRNA1216	0	0	0	2	0	0	0	0	0	0.27	0	0	chr5	64079531	64081172	+	1	ciRNA	ENSSSCT00000000680	YBX3	mRNA	chr5:64079530-64081190	Y-box binding protein 3 [Source:HGNC Symbol;Acc:HGNC:2428]	GO:0030529(intracellular ribonucleoprotein complex);GO:0005844(polysome);GO:0005829(cytosol);GO:0005737(cytoplasm);GO:0005634(nucleus);GO:1902219(negative regulation of intrinsic apoptotic signaling pathway in response to osmotic stress);GO:0071474(cellular hyperosmotic response);GO:0071356(cellular response to tumor necrosis factor);GO:0060546(negative regulation of necroptotic process);GO:00486…	04530(Tight junction)	NA	ENSSSCG00000000633	YBX3
ciRNA1217	0	0	0	2	0	0	0	0	0	0.27	0	0	chr5	65806098	65806453	+	1	ciRNA	ENSSSCT00000027869	ENSSSCG00000022925	mRNA	chr5:65806097-65806457	NA	GO:0016021(integral component of membrane);GO:0016020(membrane);GO:0005886(plasma membrane);GO:0005737(cytoplasm);GO:0002080(acrosomal membrane);GO:1904659(glucose transmembrane transport);GO:0070837(dehydroascorbic acid transport);GO:0055085(transmembrane transport);GO:0015758(glucose transport);GO:0006810(transport);GO:0055056(D-glucose transmembrane transporter activity);GO:0033300(dehydroasco…	NA	NA	ENSSSCG00000022925	ENSSSCG00000022925
ciRNA1218	0	0	0	1	0	0	0	0	0	0.14	0	0	chr5	66434467	66434627	+	1	ciRNA	ENSSSCT00000000755	ENSSSCG00000000693	mRNA	chr5:66434466-66435813	NA	GO:0000799(nuclear condensin complex);GO:0000779(condensed chromosome, centromeric region);GO:0051304(chromosome separation);GO:0010032(meiotic chromosome condensation);GO:0007076(mitotic chromosome condensation);GO:0042393(histone binding);GO:0003682(chromatin binding)	NA	NA	ENSSSCG00000000692;ENSSSCG00000000693	PIANP;ENSSSCG00000000693
ciRNA1219	0	0	0	3	0	0	0	0	0	0.41	0	0	chr5	105568235	105568501	+	1	ciRNA	ENSSSCT00000001025	LIN7A	mRNA	chr5:105568234-105610074	lin-7 homolog A, crumbs cell polarity complex component [Source:HGNC Symbol;Acc:HGNC:17787]	GO:0098793(presynapse);GO:0070062(extracellular exosome);GO:0045202(synapse);GO:0016323(basolateral plasma membrane);GO:0016020(membrane);GO:0005911(cell-cell junction);GO:1903361(protein localization to basolateral plasma membrane);GO:0048839(inner ear development);GO:0048489(synaptic vesicle transport);GO:0045199(maintenance of epithelial cell apical/basal polarity);GO:0007269(neurotransmitter …	NA	NA	ENSSSCG00000000938	LIN7A
ciRNA122	1	0	0	0	0	0	0.18	0	0	0	0	0	chr5	91654092	91654645	-	1	ciRNA	ENSSSCT00000024427	ENSSSCG00000026493	mRNA	chr5:91654084-91654645	NA	GO:0005737(cytoplasm);GO:0005634(nucleus);GO:0043171(peptide catabolic process);GO:0019370(leukotriene biosynthetic process);GO:0006508(proteolysis);GO:0070006(metalloaminopeptidase activity);GO:0042277(peptide binding);GO:0008270(zinc ion binding);GO:0008237(metallopeptidase activity);GO:0004463(leukotriene-A4 hydrolase activity);GO:0004301(epoxide hydrolase activity)	NA	NA	ENSSSCG00000026493	ENSSSCG00000026493
ciRNA1220	0	0	0	1	0	0	0	0	0	0.14	0	0	chr5	110741795	110742168	-	1	ciRNA	ENSSSCT00000001066	MOV10L1	mRNA	chr5:110741769-110742168	Mov10 RISC complex RNA helicase like 1 [Source:HGNC Symbol;Acc:HGNC:7201]	GO:0007283(spermatogenesis);GO:0007281(germ cell development)	NA	NA
ciRNA1221	0	0	0	1	0	0	0	0	0	0.14	0	0	chr5	110742389	110742534	-	1	ciRNA	ENSSSCT00000001066	MOV10L1	mRNA	chr5:110742338-110742534	Mov10 RISC complex RNA helicase like 1 [Source:HGNC Symbol;Acc:HGNC:7201]	GO:0007283(spermatogenesis);GO:0007281(germ cell development)	NA	NA
ciRNA1222	0	0	0	1	0	0	0	0	0	0.14	0	0	chr4	1199129	1200867	-	1	ciRNA	ENSSSCT00000025766	ENSSSCG00000027691	mRNA	chr4:1199106-1200867	NA	GO:0005847(mRNA cleavage and polyadenylation specificity factor complex);GO:0090502(RNA phosphodiester bond hydrolysis, endonucleolytic);GO:0016973(poly(A)+ mRNA export from nucleus);GO:0006378(mRNA polyadenylation);GO:0046872(metal ion binding);GO:0004521(endoribonuclease activity);GO:0003723(RNA binding)	NA	NA	ENSSSCG00000027691	ENSSSCG00000027691
ciRNA1223	0	0	0	1	0	1	0	0	0	0.14	0	0.14	chr4	1306194	1306866	-	1	ciRNA	ENSSSCT00000007625	GLI4	mRNA	chr4:1306164-1306866	GLI family zinc finger 4 [Source:HGNC Symbol;Acc:HGNC:4320]	GO:0006355(regulation of transcription, DNA-templated);GO:0046872(metal ion binding);GO:0003700(transcription factor activity, sequence-specific DNA binding);GO:0003676(nucleic acid binding)	NA	NA
ciRNA1224	0	0	0	2	0	0	0	0	0	0.27	0	0	chr4	9114492	9115722	+	1	ciRNA	ENSSSCT00000006539	ENSSSCG00000005956	mRNA	chr4:9114491-9115727	NA	NA	NA	NA	ENSSSCG00000005956	ENSSSCG00000005956
ciRNA1225	0	0	0	2	0	0	0	0	0	0.27	0	0	chr4	87334758	87334885	+	1	ciRNA	ENSSSCT00000006873	PRKDC	mRNA	chr4:87334757-87334915	protein kinase, DNA-activated, catalytic polypeptide [Source:HGNC Symbol;Acc:HGNC:9413]	GO:0070419(nonhomologous end joining complex);GO:0031012(extracellular matrix);GO:0016020(membrane);GO:0005958(DNA-dependent protein kinase-DNA ligase 4 complex);GO:0005667(transcription factor complex);GO:0005654(nucleoplasm);GO:0005634(nucleus);GO:0000784(nuclear chromosome, telomeric region);GO:0072431(signal transduction involved in mitotic G1 DNA damage checkpoint);GO:0048660(regulation of s…	03450(Non-homologous end-joining);04110(Cell cycle)	EC:2.7.11.1
ciRNA1226	0	0	0	4	0	0	0	0	0	0.54	0	0	chr4	98626891	98627056	-	1	ciRNA	ENSSSCT00000007009	ENSSSCG00000006396	mRNA	chr4:98626865-98627056	NA	GO:0016021(integral component of membrane);GO:0016020(membrane)	NA	NA	ENSSSCG00000006396	ENSSSCG00000006396
ciRNA1227	0	0	0	1	0	0	0	0	0	0.14	0	0	chr4	101726278	101726432	+	1	ciRNA	ENSSSCT00000007078	ARHGEF11	mRNA	chr4:101726277-101727187	Rho guanine nucleotide exchange factor 11 [Source:HGNC Symbol;Acc:HGNC:14580]	GO:0005737(cytoplasm);GO:0045893(positive regulation of transcription, DNA-templated);GO:0043547(positive regulation of GTPase activity);GO:0035556(intracellular signal transduction);GO:0035023(regulation of Rho protein signal transduction);GO:0007266(Rho protein signal transduction);GO:0007186(G-protein coupled receptor signaling pathway);GO:0005089(Rho guanyl-nucleotide exchange factor activity…	04270(Vascular smooth muscle contraction);05200(Pathways in cancer)	NA
ciRNA1228	0	0	0	2	0	0	0	0	0	0.27	0	0	chr4	102733391	102733533	+	1	ciRNA	ENSSSCT00000007119	UBQLN4	mRNA	chr4:102733390-102733554	ubiquilin 4 [Source:HGNC Symbol;Acc:HGNC:1237]	GO:0031597(cytosolic proteasome complex);GO:0031595(nuclear proteasome complex);GO:0005829(cytosol);GO:0005789(endoplasmic reticulum membrane);GO:0005776(autophagosome);GO:0005737(cytoplasm);GO:0005634(nucleus);GO:1901097(negative regulation of autophagosome maturation);GO:0032434(regulation of proteasomal ubiquitin-dependent protein catabolic process);GO:0042802(identical protein binding);GO:003…	04141(Protein processing in endoplasmic reticulum)	NA
ciRNA1229	0	0	0	1	0	0	0	0	0	0.14	0	0	chr4	104475478	104476123	+	1	ciRNA	ENSSSCT00000007182	ENSSSCG00000006556	mRNA	chr4:104475477-104476125	NA	NA	04260(Cardiac muscle contraction);04261(Adrenergic signaling in cardiomyocytes);05200(Pathways in cancer);05216(Thyroid cancer);05410(Hypertrophic cardiomyopathy (HCM));05414(Dilated cardiomyopathy (DCM))	NA
ciRNA123	1	0	0	0	0	0	0.18	0	0	0	0	0	chr5	91709879	91710432	+	1	ciRNA	ENSSSCT00000000975	ENSSSCG00000000891	mRNA	chr5:91709878-91710439	leukotriene A-4 hydrolase [Source:RefSeq peptide;Acc:NP_001172061]	GO:0005737(cytoplasm);GO:0005634(nucleus);GO:0043171(peptide catabolic process);GO:0019370(leukotriene biosynthetic process);GO:0006508(proteolysis);GO:0070006(metalloaminopeptidase activity);GO:0046872(metal ion binding);GO:0042277(peptide binding);GO:0016787(hydrolase activity);GO:0008270(zinc ion binding);GO:0008237(metallopeptidase activity);GO:0008233(peptidase activity);GO:0004463(leukotrie…	00590(Arachidonic acid metabolism)	NA	ENSSSCG00000000891	ENSSSCG00000000891
ciRNA1230	0	0	0	2	0	0	0	0	0	0.27	0	0	chr4	104475478	104476015	+	1	ciRNA	ENSSSCT00000007182	ENSSSCG00000006556	mRNA	chr4:104475477-104476125	NA	NA	04260(Cardiac muscle contraction);04261(Adrenergic signaling in cardiomyocytes);05200(Pathways in cancer);05216(Thyroid cancer);05410(Hypertrophic cardiomyopathy (HCM));05414(Dilated cardiomyopathy (DCM))	NA
ciRNA1231	0	0	0	2	0	1	0	0	0	0.27	0	0.14	chr4	104475478	104476124	+	1	ciRNA	ENSSSCT00000007182	ENSSSCG00000006556	mRNA	chr4:104475477-104476125	NA	NA	04260(Cardiac muscle contraction);04261(Adrenergic signaling in cardiomyocytes);05200(Pathways in cancer);05216(Thyroid cancer);05410(Hypertrophic cardiomyopathy (HCM));05414(Dilated cardiomyopathy (DCM))	NA
ciRNA1232	0	0	0	1	0	0	0	0	0	0.14	0	0	chr4	107623746	107624402	+	1	ciRNA	ENSSSCT00000007282	ARNT	mRNA	chr4:107623745-107624402	aryl hydrocarbon receptor nuclear translocator [Source:HGNC Symbol;Acc:HGNC:700]	GO:0005737(cytoplasm);GO:0005667(transcription factor complex);GO:0005634(nucleus);GO:0006355(regulation of transcription, DNA-templated);GO:0006351(transcription, DNA-templated);GO:0046983(protein dimerization activity);GO:0003700(transcription factor activity, sequence-specific DNA binding);GO:0090575(RNA polymerase II transcription factor complex);GO:0016604(nuclear body);GO:0046886(positive r…	04066(HIF-1 signaling pathway);05200(Pathways in cancer);05204(Chemical carcinogenesis);05211(Renal cell carcinoma)	NA
ciRNA1233	0	0	0	1	0	0	0	0	0	0.14	0	0	chr4	108992758	108992964	+	1	ciRNA	ENSSSCT00000007319	TXNIP	mRNA	chr4:108992757-108992964	Thioredoxin-interacting protein [Source:UniProtKB/Swiss-Prot;Acc:Q2HY40]	GO:0005737(cytoplasm);GO:0071228(cellular response to tumor cell);GO:0051782(negative regulation of cell division);GO:0048008(platelet-derived growth factor receptor signaling pathway);GO:0043086(negative regulation of catalytic activity);GO:0030216(keratinocyte differentiation);GO:0007049(cell cycle);GO:0006979(response to oxidative stress);GO:0006606(protein import into nucleus);GO:0006355(regu…	NA	NA	ENSSSCG00000006681	TXNIP
ciRNA1234	0	0	0	3	1	0	0	0	0	0.41	0.16	0	chr4	109093013	109093365	+	1	ciRNA	ENSSSCT00000007327	ANKRD35	mRNA	chr4:109093012-109093390	ankyrin repeat domain 35 [Source:HGNC Symbol;Acc:HGNC:26323]	NA	NA	NA
ciRNA1235	0	0	0	2	0	0	0	0	0	0.27	0	0	chr4	120545066	120545324	-	1	ciRNA	ENSSSCT00000007463	STRIP1	mRNA	chr4:120544711-120545324	striatin interacting protein 1 [Source:HGNC Symbol;Acc:HGNC:25916]	GO:0070062(extracellular exosome);GO:0005829(cytosol);GO:0005634(nucleus);GO:0030866(cortical actin cytoskeleton organization);GO:0022604(regulation of cell morphogenesis)	NA	NA
ciRNA1236	0	0	0	1	0	0	0	0	0	0.14	0	0	chr3	7901781	7901942	-	1	ciRNA	ENSSSCT00000008407	LRCH4	mRNA	chr3:7901758-7901942	leucine rich repeats and calponin homology domain containing 4 [Source:HGNC Symbol;Acc:HGNC:6691]	GO:0016605(PML body);GO:0016323(basolateral plasma membrane);GO:0016021(integral component of membrane);GO:0016020(membrane);GO:0005737(cytoplasm);GO:0045199(maintenance of epithelial cell apical/basal polarity);GO:0007165(signal transduction)	NA	NA
ciRNA1237	0	0	0	1	0	0	0	0	0	0.14	0	0	chr3	9674309	9676319	+	1	ciRNA	ENSSSCT00000024358	ENSSSCG00000027890	mRNA	chr3:9674308-9676434	NA	GO:0031235(intrinsic component of the cytoplasmic side of the plasma membrane);GO:0005737(cytoplasm);GO:0046580(negative regulation of Ras protein signal transduction);GO:0043547(positive regulation of GTPase activity);GO:0043087(regulation of GTPase activity);GO:0035556(intracellular signal transduction);GO:0007165(signal transduction);GO:0005096(GTPase activator activity)	04014(Ras signaling pathway)	NA	ENSSSCG00000027890	ENSSSCG00000027890
ciRNA1238	0	0	0	3	0	0	0	0	0	0.41	0	0	chr3	18189892	18190766	-	1	ciRNA	ENSSSCT00000026147	ENSSSCG00000025794	mRNA	chr3:18189865-18190766	NA	GO:0005615(extracellular space);GO:0048146(positive regulation of fibroblast proliferation);GO:0008083(growth factor activity)	NA	NA
ciRNA1239	0	0	0	1	0	0	0	0	0	0.14	0	0	chr3	18193114	18193336	-	1	ciRNA	ENSSSCT00000026147	ENSSSCG00000025794	mRNA	chr3:18193091-18193336	NA	GO:0005615(extracellular space);GO:0048146(positive regulation of fibroblast proliferation);GO:0008083(growth factor activity)	NA	NA
ciRNA124	1	0	0	0	0	0	0.18	0	0	0	0	0	chr5	110555442	110555649	+	1	ciRNA	ENSSSCT00000001055	NCAPH2	mRNA	chr5:110555441-110555666	non-SMC condensin II complex subunit H2 [Source:HGNC Symbol;Acc:HGNC:25071]	GO:0045171(intercellular bridge);GO:0030054(cell junction);GO:0016020(membrane);GO:0005654(nucleoplasm);GO:0005634(nucleus);GO:0030261(chromosome condensation)	NA	NA	ENSSSCG00000000965	NCAPH2
ciRNA1240	0	0	0	4	0	0	0	0	0	0.54	0	0	chr3	18193113	18193336	-	1	ciRNA	ENSSSCT00000026147	ENSSSCG00000025794	mRNA	chr3:18193091-18193336	NA	GO:0005615(extracellular space);GO:0048146(positive regulation of fibroblast proliferation);GO:0008083(growth factor activity)	NA	NA
ciRNA1241	0	0	0	1	0	0	0	0	0	0.14	0	0	chr3	25205363	25205715	-	1	ciRNA	ENSSSCT00000008597	ENSSSCG00000007847	mRNA	chr3:25205357-25205715	NA	GO:0043231(intracellular membrane-bounded organelle);GO:0016021(integral component of membrane);GO:0016020(membrane);GO:0055085(transmembrane transport);GO:0006869(lipid transport);GO:0006810(transport);GO:0002244(hematopoietic progenitor cell differentiation);GO:0042626(ATPase activity, coupled to transmembrane movement of substances);GO:0016887(ATPase activity);GO:0005524(ATP binding);GO:000521…	NA	NA	ENSSSCG00000007847	ENSSSCG00000007847
ciRNA1242	0	0	0	1	0	0	0	0	0	0.14	0	0	chr3	38522487	38522714	-	1	ciRNA	ENSSSCT00000008685	ENSSSCG00000007924	mRNA	chr3:38522458-38522714	NA	GO:0005634(nucleus);GO:0006325(chromatin organization)	NA	NA
ciRNA1243	0	0	0	1	0	0	0	0	0	0.14	0	0	chr3	38670209	38670468	+	1	ciRNA	ENSSSCT00000008694	ROGDI	mRNA	chr3:38670208-38670499	rogdi homolog [Source:HGNC Symbol;Acc:HGNC:29478]	GO:0005635(nuclear envelope);GO:0005622(intracellular);GO:0042475(odontogenesis of dentin-containing tooth);GO:0030097(hemopoiesis);GO:0022008(neurogenesis);GO:0008284(positive regulation of cell proliferation);GO:0007420(brain development)	NA	NA
ciRNA1244	0	0	0	1	1	0	0	0	0	0.14	0.16	0	chr3	38670209	38670469	+	1	ciRNA	ENSSSCT00000008694	ROGDI	mRNA	chr3:38670208-38670499	rogdi homolog [Source:HGNC Symbol;Acc:HGNC:29478]	GO:0005635(nuclear envelope);GO:0005622(intracellular);GO:0042475(odontogenesis of dentin-containing tooth);GO:0030097(hemopoiesis);GO:0022008(neurogenesis);GO:0008284(positive regulation of cell proliferation);GO:0007420(brain development)	NA	NA	ENSSSCG00000007932	ROGDI
ciRNA1245	0	0	0	2	0	0	0	0	0	0.27	0	0	chr3	41550017	41550378	-	1	ciRNA	ENSSSCT00000008777	ENSSSCG00000008009	mRNA	chr3:41549991-41550378	NA	GO:0016021(integral component of membrane);GO:0016020(membrane);GO:0005789(endoplasmic reticulum membrane);GO:0005783(endoplasmic reticulum)	NA	NA	ENSSSCG00000008009	ENSSSCG00000008009
ciRNA1246	0	0	0	1	0	0	0	0	0	0.14	0	0	chr3	47456694	47457031	-	1	ciRNA	ENSSSCT00000030621	ENSSSCG00000022937	mRNA	chr3:47456658-47457031	NA	GO:0000778(condensed nuclear chromosome kinetochore);GO:0051754(meiotic sister chromatid cohesion, centromeric);GO:0007094(mitotic spindle assembly checkpoint);GO:0006468(protein phosphorylation);GO:0005524(ATP binding);GO:0004674(protein serine/threonine kinase activity);GO:0004672(protein kinase activity);GO:0000166(nucleotide binding)	NA	NA
ciRNA1247	0	0	0	1	0	0	0	0	0	0.14	0	0	chr3	49091631	49091875	-	1	ciRNA	ENSSSCT00000023488	ENSSSCG00000024928	mRNA	chr3:49091608-49091875	NA	GO:0005524(ATP binding);GO:0003676(nucleic acid binding)	NA	NA	ENSSSCG00000024928	ENSSSCG00000024928
ciRNA1248	0	0	0	1	0	0	0	0	0	0.14	0	0	chr3	72753322	72753715	+	1	ciRNA	ENSSSCT00000009095	PRADC1	mRNA	chr3:72753321-72753717	protease associated domain containing 1 [Source:HGNC Symbol;Acc:HGNC:16047]	GO:0070062(extracellular exosome);GO:0005576(extracellular region)	NA	NA	ENSSSCG00000008304	PRADC1
ciRNA1249	0	0	0	2	0	0	0	0	0	0.27	0	0	chr3	118774327	118775151	-	1	ciRNA	ENSSSCT00000028161	IFT172	mRNA	chr3:118774303-118775151	intraflagellar transport 172 [Source:HGNC Symbol;Acc:HGNC:30391]	GO:1903561(extracellular vesicle);GO:0097598(sperm cytoplasmic droplet);GO:0097228(sperm principal piece);GO:0097225(sperm midpiece);GO:0036064(ciliary basal body);GO:0030992(intraciliary transport particle B);GO:0005930(axoneme);GO:0005929(cilium);GO:1905515(non-motile cilium assembly);GO:0070986(left/right axis specification);GO:0061525(hindgut development);GO:0060348(bone development);GO:00602…	NA	NA	ENSSSCG00000026367	IFT172
ciRNA125	9	0	3	0	0	0	1.61	0	0.46	0	0	0	chr5	110741789	110742168	-	1	ciRNA	ENSSSCT00000001066	MOV10L1	mRNA	chr5:110741769-110742168	Mov10 RISC complex RNA helicase like 1 [Source:HGNC Symbol;Acc:HGNC:7201]	GO:0007283(spermatogenesis);GO:0007281(germ cell development)	NA	NA
ciRNA1250	0	0	0	1	0	0	0	0	0	0.14	0	0	chr3	119780971	119781549	+	1	ciRNA	ENSSSCT00000009377	HADHA	mRNA	chr3:119780970-119781550	Trifunctional enzyme subunit alpha, mitochondrial Long-chain enoyl-CoA hydratase Long chain 3-hydroxyacyl-CoA dehydrogenase [Source:UniProtKB/Swiss-Prot;Acc:Q29554]	GO:0042645(mitochondrial nucleoid);GO:0031012(extracellular matrix);GO:0016507(mitochondrial fatty acid beta-oxidation multienzyme complex);GO:0005759(mitochondrial matrix);GO:0005743(mitochondrial inner membrane);GO:0005739(mitochondrion);GO:0055114(oxidation-reduction process);GO:0032868(response to insulin);GO:0008152(metabolic process);GO:0006635(fatty acid beta-oxidation);GO:0006631(fatty ac…	01200(Carbon metabolism);01212(Fatty acid metabolism);00640(Propanoate metabolism);00650(Butanoate metabolism);00062(Fatty acid elongation);00071(Fatty acid degradation);01040(Biosynthesis of unsaturated fatty acids);00280(Valine, leucine and isoleucine degradation);00310(Lysine degradation);00380(Tryptophan metabolism);00410(beta-Alanine metabolism)	EC:4.2.1.17 1.1.1.211	ENSSSCG00000008571	HADHA
ciRNA1251	0	0	0	1	0	0	0	0	0	0.14	0	0	chr3	140418980	140420361	-	1	ciRNA	ENSSSCT00000009463	ALLC	mRNA	chr3:140418962-140420361	allantoicase [Source:HGNC Symbol;Acc:HGNC:17377]	GO:0000256(allantoin catabolic process);GO:0004037(allantoicase activity)	00230(Purine metabolism)	EC:3.5.3.4	ENSSSCG00000008650	ALLC
ciRNA1252	0	0	0	1	0	0	0	0	0	0.14	0	0	chr2	61493	61895	-	1	ciRNA	ENSSSCT00000014031	AP2A2	mRNA	chr2:61469-61895	adaptor related protein complex 2 alpha 2 subunit [Source:HGNC Symbol;Acc:HGNC:562]	GO:0031410(cytoplasmic vesicle);GO:0030131(clathrin adaptor complex);GO:0030117(membrane coat);GO:0016020(membrane);GO:0005737(cytoplasm);GO:0016192(vesicle-mediated transport);GO:0015031(protein transport);GO:0006886(intracellular protein transport);GO:0006810(transport);GO:0019901(protein kinase binding);GO:0008565(protein transporter activity)	NA	NA	ENSSSCG00000012836	AP2A2
ciRNA1253	0	0	0	1	0	0	0	0	0	0.14	0	0	chr2	4605422	4605752	+	1	ciRNA	ENSSSCT00000014129	ENSSSCG00000012926	mRNA	chr2:4605421-4605786	NA	GO:0003824(catalytic activity);GO:0003677(DNA binding)	01200(Carbon metabolism);01230(Biosynthesis of amino acids);00020(Citrate cycle (TCA cycle));00620(Pyruvate metabolism)	NA	ENSSSCG00000012926	ENSSSCG00000012926
ciRNA1254	0	0	0	2	0	0	0	0	0	0.27	0	0	chr2	5478495	5478965	-	1	ciRNA	ENSSSCT00000014171	TSGA10IP	mRNA	chr2:5478471-5478965	testis specific 10 interacting protein [Source:HGNC Symbol;Acc:HGNC:26555]	NA	NA	NA	ENSSSCG00000012964	TSGA10IP
ciRNA1255	0	0	0	2	0	0	0	0	0	0.27	0	0	chr2	6011378	6011883	-	1	ciRNA	ENSSSCT00000014205	DPF2	mRNA	chr2:6011374-6011883	double PHD fingers 2 [Source:HGNC Symbol;Acc:HGNC:9964]	GO:0043231(intracellular membrane-bounded organelle);GO:0005829(cytosol);GO:0005813(centrosome);GO:0005654(nucleoplasm);GO:0046872(metal ion binding);GO:0008270(zinc ion binding)	NA	NA	ENSSSCG00000012995	DPF2
ciRNA1256	0	0	0	1	0	0	0	0	0	0.14	0	0	chr2	9651789	9652411	+	1	ciRNA	ENSSSCT00000014301	CPSF7	mRNA	chr2:9651788-9652411	cleavage and polyadenylation specific factor 7 [Source:HGNC Symbol;Acc:HGNC:30098]	GO:0016020(membrane);GO:0005849(mRNA cleavage factor complex);GO:0005634(nucleus);GO:0051262(protein tetramerization);GO:0003723(RNA binding);GO:0003676(nucleic acid binding);GO:0000166(nucleotide binding)	03015(mRNA surveillance pathway)	NA
ciRNA1257	0	0	0	1	0	0	0	0	0	0.14	0	0	chr2	13384696	13384987	+	1	ciRNA	ENSSSCT00000023703	SSRP1	mRNA	chr2:13384695-13384987	structure specific recognition protein 1 [Source:HGNC Symbol;Acc:HGNC:11327]	GO:0005634(nucleus);GO:0003723(RNA binding);GO:0003682(chromatin binding);GO:0003677(DNA binding)	NA	NA	ENSSSCG00000029059	SSRP1
ciRNA1258	0	0	0	1	0	0	0	0	0	0.14	0	0	chr2	16548279	16548799	-	1	ciRNA	ENSSSCT00000014461	NR1H3	mRNA	chr2:16548274-16548799	nuclear receptor subfamily 1 group H member 3 [Source:HGNC Symbol;Acc:HGNC:7966]	GO:0090575(RNA polymerase II transcription factor complex);GO:0005634(nucleus);GO:2000188(regulation of cholesterol homeostasis);GO:0090341(negative regulation of secretion of lysosomal enzymes);GO:0090188(negative regulation of pancreatic juice secretion);GO:0071222(cellular response to lipopolysaccharide);GO:0070328(triglyceride homeostasis);GO:0055092(sterol homeostasis);GO:0055088(lipid homeo…	03320(PPAR signaling pathway);04932(Non-alcoholic fatty liver disease (NAFLD));05160(Hepatitis C)	NA
ciRNA1259	0	0	0	2	0	0	0	0	0	0.27	0	0	chr2	16622630	16622761	+	1	ciRNA	ENSSSCT00000014465	ENSSSCG00000013245	mRNA	chr2:16622629-16622786	NA	GO:0043547(positive regulation of GTPase activity);GO:0005096(GTPase activator activity)	04144(Endocytosis)	NA	ENSSSCG00000013245	ENSSSCG00000013245
ciRNA126	19	13	4	17	1	1	3.39	1.99	0.61	2.3	0.16	0.14	chr5	110741792	110742168	-	1	ciRNA	ENSSSCT00000001066	MOV10L1	mRNA	chr5:110741769-110742168	Mov10 RISC complex RNA helicase like 1 [Source:HGNC Symbol;Acc:HGNC:7201]	GO:0007283(spermatogenesis);GO:0007281(germ cell development)	NA	NA
ciRNA1260	0	0	0	1	0	0	0	0	0	0.14	0	0	chr2	16626911	16627159	-	1	ciRNA	ENSSSCT00000014466	ENSSSCG00000013246	mRNA	chr2:16626883-16627159	NA	NA	NA	NA
ciRNA1261	0	0	0	1	1	0	0	0	0	0.14	0.16	0	chr2	16626910	16627159	-	1	ciRNA	ENSSSCT00000014466	ENSSSCG00000013246	mRNA	chr2:16626883-16627159	NA	NA	NA	NA
ciRNA1262	0	0	0	1	0	0	0	0	0	0.14	0	0	chr2	50895874	50900942	-	1	ciRNA	ENSSSCT00000029294	ENSSSCG00000021199	mRNA	chr2:50878800-50900942	NA	GO:0016579(protein deubiquitination);GO:0006511(ubiquitin-dependent protein catabolic process);GO:0036459(thiol-dependent ubiquitinyl hydrolase activity)	NA	NA	ENSSSCG00000021199	ENSSSCG00000021199
ciRNA1263	0	0	0	1	0	0	0	0	0	0.14	0	0	chr2	58295580	58295953	+	1	ciRNA	ENSSSCT00000015222	NDUFA13	mRNA	chr2:58295579-58295976	NADH:ubiquinone oxidoreductase subunit A13 [Source:HGNC Symbol;Acc:HGNC:17194]	GO:0070062(extracellular exosome);GO:0031966(mitochondrial membrane);GO:0016021(integral component of membrane);GO:0016020(membrane);GO:0005747(mitochondrial respiratory chain complex I);GO:0005746(mitochondrial respiratory chain);GO:0005743(mitochondrial inner membrane);GO:0005739(mitochondrion);GO:0005737(cytoplasm);GO:0005654(nucleoplasm);GO:0005634(nucleus);GO:2001243(negative regulation of i…	00190(Oxidative phosphorylation);05010(Alzheimer's disease);05012(Parkinson's disease);05016(Huntington's disease);04932(Non-alcoholic fatty liver disease (NAFLD))	NA	ENSSSCG00000013936	NDUFA13
ciRNA1264	0	0	0	1	0	0	0	0	0	0.14	0	0	chr2	61447599	61447736	+	1	ciRNA	ENSSSCT00000022303	ENSSSCG00000027013	mRNA	chr2:61447598-61470642	NA	GO:0055114(oxidation-reduction process);GO:0020037(heme binding);GO:0016705(oxidoreductase activity, acting on paired donors, with incorporation or reduction of molecular oxygen);GO:0005506(iron ion binding);GO:0004497(monooxygenase activity)	NA	NA	ENSSSCG00000027013	ENSSSCG00000027013
ciRNA1265	0	0	0	3	0	0	0	0	0	0.41	0	0	chr2	66291949	66292209	+	1	ciRNA	ENSSSCT00000015021	RAD23A	mRNA	chr2:66291948-66292210	RAD23 homolog A, nucleotide excision repair protein [Source:HGNC Symbol;Acc:HGNC:9812]	GO:0005829(cytosol);GO:0005815(microtubule organizing center);GO:0005654(nucleoplasm);GO:0005634(nucleus);GO:0045070(positive regulation of viral genome replication);GO:0043161(proteasome-mediated ubiquitin-dependent protein catabolic process);GO:0032434(regulation of proteasomal ubiquitin-dependent protein catabolic process);GO:0006974(cellular response to DNA damage stimulus);GO:0006289(nucleot…	04141(Protein processing in endoplasmic reticulum);03420(Nucleotide excision repair)	NA
ciRNA1266	0	0	0	2	0	0	0	0	0	0.27	0	0	chr2	69973179	69975008	+	1	ciRNA	ENSSSCT00000014885	DNM2	mRNA	chr2:69973178-69975087	dynamin 2 [Source:HGNC Symbol;Acc:HGNC:2974]	GO:0072687(meiotic spindle);GO:0070062(extracellular exosome);GO:0045211(postsynaptic membrane);GO:0031966(mitochondrial membrane);GO:0005938(cell cortex);GO:0005925(focal adhesion);GO:0005874(microtubule);GO:0005829(cytosol);GO:0005794(Golgi apparatus);GO:0001917(photoreceptor inner segment);GO:1903526(negative regulation of membrane tubulation);GO:0061025(membrane fusion);GO:0060976(coronary va…	NA	EC:3.6.5.5
ciRNA1267	0	0	0	2	0	0	0	0	0	0.27	0	0	chr2	71253169	71253534	-	1	ciRNA	ENSSSCT00000014854	RAB11B	mRNA	chr2:71253144-71253534	RAB11B, member RAS oncogene family [Source:HGNC Symbol;Acc:HGNC:9761]	GO:0070062(extracellular exosome);GO:0055038(recycling endosome membrane);GO:0055037(recycling endosome);GO:0045335(phagocytic vesicle);GO:0005739(mitochondrion);GO:0005737(cytoplasm);GO:2001135(regulation of endocytic recycling);GO:2000008(regulation of protein localization to cell surface);GO:1990126(retrograde transport, endosome to plasma membrane);GO:0090150(establishment of protein localiza…	04152(AMPK signaling pathway);04144(Endocytosis);04962(Vasopressin-regulated water reabsorption)	NA
ciRNA1268	0	0	0	1	0	0	0	0	0	0.14	0	0	chr2	75296817	75297261	+	1	ciRNA	ENSSSCT00000031794	EEF2	mRNA	chr2:75296816-75297261	eukaryotic translation elongation factor 2 [Source:HGNC Symbol;Acc:HGNC:3214]	GO:0070062(extracellular exosome);GO:0031012(extracellular matrix);GO:0030529(intracellular ribonucleoprotein complex);GO:0016235(aggresome);GO:0016020(membrane);GO:0005886(plasma membrane);GO:0005844(polysome);GO:0005829(cytosol);GO:0005737(cytoplasm);GO:0005634(nucleus);GO:0045727(positive regulation of translation);GO:0006414(translational elongation);GO:0002244(hematopoietic progenitor cell d…	04152(AMPK signaling pathway);04921(Oxytocin signaling pathway)	NA
ciRNA1269	0	0	0	2	0	0	0	0	0	0.27	0	0	chr2	77223686	77223939	+	1	ciRNA	ENSSSCT00000029173	ENSSSCG00000024551	mRNA	chr2:77223685-77223962	NA	GO:0016021(integral component of membrane);GO:0045332(phospholipid translocation);GO:0015914(phospholipid transport);GO:0005524(ATP binding);GO:0004012(phospholipid-translocating ATPase activity);GO:0000287(magnesium ion binding)	NA	NA
ciRNA127	2	0	0	0	0	0	0.36	0	0	0	0	0	chr4	363226	363718	+	1	ciRNA	ENSSSCT00000006473	ENSSSCG00000005894	mRNA	chr4:363225-363808	NA	GO:0005856(cytoskeleton);GO:0007165(signal transduction)	NA	NA	ENSSSCG00000005894	ENSSSCG00000005894
ciRNA1270	0	0	0	1	0	1	0	0	0	0.14	0	0.14	chr2	77223686	77223942	+	1	ciRNA	ENSSSCT00000029173	ENSSSCG00000024551	mRNA	chr2:77223685-77223962	NA	GO:0016021(integral component of membrane);GO:0045332(phospholipid translocation);GO:0015914(phospholipid transport);GO:0005524(ATP binding);GO:0004012(phospholipid-translocating ATPase activity);GO:0000287(magnesium ion binding)	NA	NA	ENSSSCG00000024551	ENSSSCG00000024551
ciRNA1271	0	0	0	3	0	0	0	0	0	0.41	0	0	chr2	77814623	77815002	+	1	ciRNA	ENSSSCT00000014673	STK11	mRNA	chr2:77814622-77815567	serine/threonine kinase 11 [Source:HGNC Symbol;Acc:HGNC:11389]	GO:0070062(extracellular exosome);GO:0036398(TCR signalosome);GO:0016020(membrane);GO:0005829(cytosol);GO:0005739(mitochondrion);GO:0005737(cytoplasm);GO:0005654(nucleoplasm);GO:0005634(nucleus);GO:2000774(positive regulation of cellular senescence);GO:1904262(negative regulation of TORC1 signaling);GO:1900182(positive regulation of protein localization to nucleus);GO:0097484(dendrite extension);…	04068(FoxO signaling pathway);04151(PI3K-Akt signaling pathway);04152(AMPK signaling pathway);04150(mTOR signaling pathway);04920(Adipocytokine signaling pathway)	NA
ciRNA1272	0	0	0	1	0	0	0	0	0	0.14	0	0	chr2	80563507	80563993	-	1	ciRNA	ENSSSCT00000015318	RUFY1	mRNA	chr2:80561507-80563993	RUN and FYVE domain containing 1 [Source:HGNC Symbol;Acc:HGNC:19760]	GO:0043231(intracellular membrane-bounded organelle);GO:0016607(nuclear speck);GO:0005829(cytosol);GO:0005737(cytoplasm);GO:0030100(regulation of endocytosis);GO:0015031(protein transport);GO:0046872(metal ion binding);GO:0008565(protein transporter activity);GO:0008270(zinc ion binding)	04144(Endocytosis)	NA	ENSSSCG00000014023	RUFY1
ciRNA1273	0	0	0	1	0	0	0	0	0	0.14	0	0	chr2	139609788	139610265	-	1	ciRNA	ENSSSCT00000015595	ENSSSCG00000014272	mRNA	chr2:139609758-139610265	NA	GO:0005739(mitochondrion);GO:0008152(metabolic process);GO:0007405(neuroblast proliferation);GO:0001676(long-chain fatty acid metabolic process);GO:0004467(long-chain fatty acid-CoA ligase activity);GO:0003824(catalytic activity)	01212(Fatty acid metabolism);00061(Fatty acid biosynthesis);00071(Fatty acid degradation);04146(Peroxisome);04920(Adipocytokine signaling pathway);03320(PPAR signaling pathway)	NA
ciRNA1274	0	0	0	2	1	0	0	0	0	0.27	0.16	0	chr2	139610396	139610629	-	1	ciRNA	ENSSSCT00000015595	ENSSSCG00000014272	mRNA	chr2:139610367-139610629	NA	GO:0005739(mitochondrion);GO:0008152(metabolic process);GO:0007405(neuroblast proliferation);GO:0001676(long-chain fatty acid metabolic process);GO:0004467(long-chain fatty acid-CoA ligase activity);GO:0003824(catalytic activity)	01212(Fatty acid metabolism);00061(Fatty acid biosynthesis);00071(Fatty acid degradation);04146(Peroxisome);04920(Adipocytokine signaling pathway);03320(PPAR signaling pathway)	NA
ciRNA1275	0	0	0	1	0	0	0	0	0	0.14	0	0	chr2	147118512	147121421	-	1	ciRNA	ENSSSCT00000015676	SPATA24	mRNA	chr2:147118256-147121421	spermatogenesis associated 24 [Source:HGNC Symbol;Acc:HGNC:27322]	GO:0005829(cytosol);GO:0005737(cytoplasm);GO:0005634(nucleus);GO:0042803(protein homodimerization activity);GO:0003677(DNA binding)	NA	NA	ENSSSCG00000014348	SPATA24
ciRNA1276	0	0	0	1	0	0	0	0	0	0.14	0	0	chr2	148443705	148444029	+	1	ciRNA	ENSSSCT00000030832	PCDHA3	mRNA	chr2:148443704-148444141	protocadherin alpha 3 [Source:HGNC Symbol;Acc:HGNC:8669]	GO:0016021(integral component of membrane);GO:0016020(membrane);GO:0005887(integral component of plasma membrane);GO:0005886(plasma membrane);GO:0007399(nervous system development);GO:0007267(cell-cell signaling);GO:0007156(homophilic cell adhesion via plasma membrane adhesion molecules);GO:0007155(cell adhesion);GO:0005509(calcium ion binding)	NA	NA	ENSSSCG00000026471	PCDHA3
ciRNA1277	0	0	0	1	0	0	0	0	0	0.14	0	0	chr1	83556380	83556604	+	1	ciRNA	ENSSSCT00000022342	NR2E1	mRNA	chr1:83556379-83556634	nuclear receptor subfamily 2 group E member 1 [Source:HGNC Symbol;Acc:HGNC:7973]	GO:0005634(nucleus);GO:0043401(steroid hormone mediated signaling pathway);GO:0006355(regulation of transcription, DNA-templated);GO:0006351(transcription, DNA-templated);GO:0046872(metal ion binding);GO:0043565(sequence-specific DNA binding);GO:0008270(zinc ion binding);GO:0003707(steroid hormone receptor activity);GO:0003700(transcription factor activity, sequence-specific DNA binding);GO:00036…	NA	NA
ciRNA1278	0	0	0	1	0	0	0	0	0	0.14	0	0	chr1	142718394	142718842	+	1	ciRNA	ENSSSCT00000005195	PPIP5K1	mRNA	chr1:142718393-142718842	diphosphoinositol pentakisphosphate kinase 1 [Source:HGNC Symbol;Acc:HGNC:29023]	GO:0005829(cytosol);GO:0005654(nucleoplasm);GO:0032958(inositol phosphate biosynthetic process);GO:0016311(dephosphorylation);GO:0016310(phosphorylation);GO:0006020(inositol metabolic process);GO:0033857(diphosphoinositol-pentakisphosphate kinase activity);GO:0003993(acid phosphatase activity);GO:0000832(inositol hexakisphosphate 5-kinase activity);GO:0000829(inositol heptakisphosphate kinase act…	NA	EC:2.7.4.24
ciRNA1279	0	0	0	1	0	0	0	0	0	0.14	0	0	chr1	144539915	144540117	+	1	ciRNA	ENSSSCT00000005234	ENSSSCG00000004738	mRNA	chr1:144539914-144540117	NA	GO:0071013(catalytic step 2 spliceosome);GO:0071011(precatalytic spliceosome);GO:0005682(U5 snRNP);GO:0008380(RNA splicing)	NA	NA
ciRNA128	1	0	0	0	0	0	0.18	0	0	0	0	0	chr4	380390	380685	+	1	ciRNA	ENSSSCT00000006477	RECQL4	mRNA	chr4:380389-380705	RecQ like helicase 4 [Source:HGNC Symbol;Acc:HGNC:9949]	GO:0006310(DNA recombination);GO:0008270(zinc ion binding);GO:0008026(ATP-dependent helicase activity);GO:0005524(ATP binding);GO:0003676(nucleic acid binding);GO:0005737(cytoplasm);GO:0005694(chromosome);GO:0005634(nucleus);GO:0032508(DNA duplex unwinding);GO:0006284(base-excision repair);GO:0006260(DNA replication);GO:0000724(double-strand break repair via homologous recombination);GO:0043140(A…	NA	NA	ENSSSCG00000025736	RECQL4
ciRNA1280	0	0	0	1	0	0	0	0	0	0.14	0	0	chr1	155820745	155820924	+	1	ciRNA	ENSSSCT00000005325	ENSSSCG00000004823	mRNA	chr1:155820744-155824501	NA	GO:0005737(cytoplasm);GO:0035556(intracellular signal transduction);GO:0007264(small GTPase mediated signal transduction);GO:0006468(protein phosphorylation);GO:0005525(GTP binding);GO:0005524(ATP binding);GO:0004871(signal transducer activity);GO:0004674(protein serine/threonine kinase activity);GO:0004672(protein kinase activity)	NA	NA	ENSSSCG00000004823	ENSSSCG00000004823
ciRNA1281	0	0	0	2	0	0	0	0	0	0.27	0	0	chr1	200405926	200406554	-	1	ciRNA	ENSSSCT00000005532	L2HGDH	mRNA	chr1:200405896-200406554	L-2-hydroxyglutarate dehydrogenase [Source:HGNC Symbol;Acc:HGNC:20499]	GO:0016021(integral component of membrane);GO:0005739(mitochondrion);GO:0055114(oxidation-reduction process);GO:0044267(cellular protein metabolic process);GO:0047545(2-hydroxyglutarate dehydrogenase activity);GO:0016491(oxidoreductase activity)	00650(Butanoate metabolism)	EC:1.1.99.2	ENSSSCG00000005016	L2HGDH
ciRNA1282	0	0	0	1	0	0	0	0	0	0.14	0	0	chr1	285823189	285823406	-	1	ciRNA	ENSSSCT00000025188	ENSSSCG00000030047	mRNA	chr1:285823166-285823406	NA	NA	NA	NA	ENSSSCG00000030047	ENSSSCG00000030047
ciRNA1283	0	0	0	2	0	0	0	0	0	0.27	0	0	chr1	299489174	299490254	-	1	ciRNA	ENSSSCT00000006155	ENSSSCG00000005597	mRNA	chr1:299489135-299490254	NA	GO:0005794(Golgi apparatus);GO:0000042(protein targeting to Golgi)	NA	NA	ENSSSCG00000005597	ENSSSCG00000005597
ciRNA1284	0	0	0	1	0	0	0	0	0	0.14	0	0	chr1	301871968	301872132	-	1	ciRNA	ENSSSCT00000006171	RPL12	mRNA	chr1:301871964-301872132	ribosomal protein L12 [Source:HGNC Symbol;Acc:HGNC:10302]	GO:0070062(extracellular exosome);GO:0031012(extracellular matrix);GO:0030529(intracellular ribonucleoprotein complex);GO:0022625(cytosolic large ribosomal subunit);GO:0016020(membrane);GO:0005925(focal adhesion);GO:0005840(ribosome);GO:0005737(cytoplasm);GO:0005730(nucleolus);GO:0005634(nucleus);GO:0006412(translation);GO:0000027(ribosomal large subunit assembly);GO:0019843(rRNA binding);GO:0003…	03010(Ribosome)	NA
ciRNA1285	0	0	0	1	0	0	0	0	0	0.14	0	0	chr1	303325373	303325494	+	1	ciRNA	ENSSSCT00000006230	NUP188	mRNA	chr1:303325372-303325518	nucleoporin 188 [Source:HGNC Symbol;Acc:HGNC:17859]	GO:0044611(nuclear pore inner ring);GO:0016020(membrane);GO:0090521(glomerular visceral epithelial cell migration);GO:0006606(protein import into nucleus);GO:0006405(RNA export from nucleus);GO:0017056(structural constituent of nuclear pore)	03013(RNA transport)	NA
ciRNA1286	0	0	0	1	0	0	0	0	0	0.14	0	0	chr1	304604763	304605917	+	1	ciRNA	ENSSSCT00000006271	FUBP3	mRNA	chr1:304604762-304605938	far upstream element binding protein 3 [Source:HGNC Symbol;Acc:HGNC:4005]	GO:0016020(membrane);GO:0005737(cytoplasm);GO:0005634(nucleus);GO:0045944(positive regulation of transcription from RNA polymerase II promoter);GO:0045893(positive regulation of transcription, DNA-templated);GO:0010628(positive regulation of gene expression);GO:0006366(transcription from RNA polymerase II promoter);GO:0006351(transcription, DNA-templated);GO:0003723(RNA binding);GO:0003676(nuclei…	NA	NA
ciRNA1287	0	0	0	3	0	0	0	0	0	0.41	0	0	chr1	304609763	304611143	+	1	ciRNA	ENSSSCT00000006271	FUBP3	mRNA	chr1:304609762-304611143	far upstream element binding protein 3 [Source:HGNC Symbol;Acc:HGNC:4005]	GO:0016020(membrane);GO:0005737(cytoplasm);GO:0005634(nucleus);GO:0045944(positive regulation of transcription from RNA polymerase II promoter);GO:0045893(positive regulation of transcription, DNA-templated);GO:0010628(positive regulation of gene expression);GO:0006366(transcription from RNA polymerase II promoter);GO:0006351(transcription, DNA-templated);GO:0003723(RNA binding);GO:0003676(nuclei…	NA	NA	ENSSSCG00000005702	FUBP3
ciRNA1288	0	0	0	1	0	0	0	0	0	0.14	0	0	chr1	305382163	305382335	+	1	ciRNA	ENSSSCT00000006285	ENSSSCG00000005715	mRNA	chr1:305382162-305385616	NA	GO:0030154(cell differentiation)	NA	NA
ciRNA1289	0	0	0	3	2	0	0	0	0	0.41	0.33	0	chr1	305389471	305391187	+	1	ciRNA	ENSSSCT00000006285	ENSSSCG00000005715	mRNA	chr1:305389470-305391216	NA	GO:0030154(cell differentiation)	NA	NA
ciRNA129	5	0	0	0	0	0	0.89	0	0	0	0	0	chr4	441229	441743	+	1	ciRNA	ENSSSCT00000029149	TONSL	mRNA	chr4:441228-441743	tonsoku-like, DNA repair protein [Source:HGNC Symbol;Acc:HGNC:7801]	GO:0043596(nuclear replication fork);GO:0042555(MCM complex);GO:0035101(FACT complex);GO:0016604(nuclear body);GO:0005662(DNA replication factor A complex);GO:0005654(nucleoplasm);GO:0031297(replication fork processing);GO:0000724(double-strand break repair via homologous recombination);GO:0042393(histone binding)	NA	NA	ENSSSCG00000025116	TONSL
ciRNA1290	0	0	0	1	0	0	0	0	0	0.14	0	0	chr1	305420734	305421310	+	1	ciRNA	ENSSSCT00000006285	ENSSSCG00000005715	mRNA	chr1:305420733-305421332	NA	GO:0030154(cell differentiation)	NA	NA	ENSSSCG00000005715	ENSSSCG00000005715
ciRNA1291	0	0	0	2	0	0	0	0	0	0.27	0	0	chr1	313762642	313762794	+	1	ciRNA	ENSSSCT00000006418	FBXW5	mRNA	chr1:313762641-313762817	F-box and WD repeat domain containing 5 [Source:HGNC Symbol;Acc:HGNC:13613]	GO:0080008(Cul4-RING E3 ubiquitin ligase complex);GO:0019005(SCF ubiquitin ligase complex);GO:0005737(cytoplasm);GO:0000151(ubiquitin ligase complex);GO:0043161(proteasome-mediated ubiquitin-dependent protein catabolic process);GO:0031146(SCF-dependent proteasomal ubiquitin-dependent protein catabolic process);GO:0016567(protein ubiquitination);GO:0010824(regulation of centrosome duplication);GO:…	NA	NA
ciRNA1292	0	0	0	2	0	0	0	0	0	0.27	0	0	chr1	313762642	313762795	+	1	ciRNA	ENSSSCT00000006418	FBXW5	mRNA	chr1:313762641-313762817	F-box and WD repeat domain containing 5 [Source:HGNC Symbol;Acc:HGNC:13613]	GO:0080008(Cul4-RING E3 ubiquitin ligase complex);GO:0019005(SCF ubiquitin ligase complex);GO:0005737(cytoplasm);GO:0000151(ubiquitin ligase complex);GO:0043161(proteasome-mediated ubiquitin-dependent protein catabolic process);GO:0031146(SCF-dependent proteasomal ubiquitin-dependent protein catabolic process);GO:0016567(protein ubiquitination);GO:0010824(regulation of centrosome duplication);GO:…	NA	NA	ENSSSCG00000005839	FBXW5
ciRNA1293	0	0	0	3	0	0	0	0	0	0.41	0	0	chr1	313842416	313842759	+	1	ciRNA	ENSSSCT00000030391	LCN10	mRNA	chr1:313842415-313843308	lipocalin 10 [Source:HGNC Symbol;Acc:HGNC:20892]	NA	NA	NA	ENSSSCG00000005836	LCN10
ciRNA1294	0	0	0	2	0	0	0	0	0	0.27	0	0	chr8	656295	656532	-	1	ciRNA	ENSSSCT00000009501	POLN	mRNA	chr8:653535-656532	DNA polymerase nu [Source:HGNC Symbol;Acc:HGNC:18870]	GO:0005737(cytoplasm);GO:0005654(nucleoplasm);GO:0005634(nucleus);GO:0036297(interstrand cross-link repair);GO:0019985(translesion synthesis);GO:0006261(DNA-dependent DNA replication);GO:0006260(DNA replication);GO:0000724(double-strand break repair via homologous recombination);GO:0030332(cyclin binding);GO:0003677(DNA binding);GO:0003676(nucleic acid binding)	NA	NA	ENSSSCG00000008684	POLN
ciRNA1295	0	0	0	1	0	0	0	0	0	0.14	0	0	chr8	1443037	1443458	+	1	ciRNA	ENSSSCT00000009512	GRK4	mRNA	chr8:1443036-1443489	G protein-coupled receptor kinase 4 [Source:HGNC Symbol;Acc:HGNC:4543]	GO:0031623(receptor internalization);GO:0016310(phosphorylation);GO:0007165(signal transduction);GO:0006468(protein phosphorylation);GO:0016740(transferase activity);GO:0016301(kinase activity);GO:0005524(ATP binding);GO:0004703(G-protein coupled receptor kinase activity);GO:0004674(protein serine/threonine kinase activity);GO:0004672(protein kinase activity);GO:0000166(nucleotide binding)	04144(Endocytosis);04062(Chemokine signaling pathway);05032(Morphine addiction)	EC:2.7.11.16	ENSSSCG00000008694	GRK4
ciRNA1296	0	0	0	2	0	0	0	0	0	0.27	0	0	chr8	1661319	1661586	-	1	ciRNA	ENSSSCT00000009516	RGS12	mRNA	chr8:1661294-1661586	regulator of G-protein signaling 12 [Source:HGNC Symbol;Acc:HGNC:9994]	GO:0005886(plasma membrane);GO:0005829(cytosol);GO:0005737(cytoplasm);GO:0005730(nucleolus);GO:0005634(nucleus);GO:0050790(regulation of catalytic activity);GO:0043547(positive regulation of GTPase activity);GO:0007165(signal transduction);GO:0030695(GTPase regulator activity);GO:0005096(GTPase activator activity);GO:0005057(signal transducer activity, downstream of receptor)	NA	NA	ENSSSCG00000008698	RGS12
ciRNA1297	0	0	0	1	0	0	0	0	0	0.14	0	0	chr8	11033081	11033240	-	1	ciRNA	ENSSSCT00000030490	TAPT1	mRNA	chr8:11031417-11033240	transmembrane anterior posterior transformation 1 [Source:HGNC Symbol;Acc:HGNC:26887]	GO:0036064(ciliary basal body);GO:0016021(integral component of membrane);GO:0016020(membrane);GO:0005813(centrosome);GO:0048706(embryonic skeletal system development);GO:0045724(positive regulation of cilium assembly);GO:0009791(post-embryonic development);GO:0001701(in utero embryonic development)	NA	NA	ENSSSCG00000021828	TAPT1
ciRNA1298	0	0	0	2	0	0	0	0	0	0.27	0	0	chr8	122088754	122090132	+	1	ciRNA	ENSSSCT00000010018	LEF1	mRNA	chr8:122088753-122090132	lymphoid enhancer binding factor 1 [Source:HGNC Symbol;Acc:HGNC:6551]	GO:1990907(beta-catenin-TCF complex);GO:0032993(protein-DNA complex);GO:0005737(cytoplasm);GO:0005667(transcription factor complex);GO:0005634(nucleus);GO:1902262(apoptotic process involved in blood vessel morphogenesis);GO:0090090(negative regulation of canonical Wnt signaling pathway);GO:0071899(negative regulation of estrogen receptor binding);GO:0071895(odontoblast differentiation);GO:0071866…	04310(Wnt signaling pathway);04390(Hippo signaling pathway);04520(Adherens junction);04916(Melanogenesis);05200(Pathways in cancer);05210(Colorectal cancer);05216(Thyroid cancer);05221(Acute myeloid leukemia);05217(Basal cell carcinoma);05215(Prostate cancer);05213(Endometrial cancer);05412(Arrhythmogenic right ventricular cardiomyopathy (ARVC))	NA	ENSSSCG00000009148	LEF1
ciRNA1299	0	0	0	1	0	0	0	0	0	0.14	0	0	chr8	125045285	125045885	-	1	ciRNA	ENSSSCT00000010028	TET2	mRNA	chr8:125045242-125045885	tet methylcytosine dioxygenase 2 [Source:HGNC Symbol;Acc:HGNC:25941]	GO:0080182(histone H3-K4 trimethylation);GO:0080111(DNA demethylation);GO:0072576(liver morphogenesis);GO:0061484(hematopoietic stem cell homeostasis);GO:0055114(oxidation-reduction process);GO:0048872(homeostasis of number of cells);GO:0048536(spleen development);GO:0045944(positive regulation of transcription from RNA polymerase II promoter);GO:0030099(myeloid cell differentiation);GO:0030097(h…	NA	NA	ENSSSCG00000009157	TET2
ciRNA13	4	0	0	0	0	0	0.71	0	0	0	0	0	chr7	34349123	34349551	-	1	ciRNA	ENSSSCT00000001686	SYNGAP1	mRNA	chr7:34349081-34349551	synaptic Ras GTPase activating protein 1 [Source:HGNC Symbol;Acc:HGNC:11497]	GO:0043198(dendritic shaft);GO:0031235(intrinsic component of the cytoplasmic side of the plasma membrane);GO:0016020(membrane);GO:0014069(postsynaptic density);GO:0005737(cytoplasm);GO:0050803(regulation of synapse structure or activity);GO:0050771(negative regulation of axonogenesis);GO:0048169(regulation of long-term neuronal synaptic plasticity);GO:0046580(negative regulation of Ras protein s…	04014(Ras signaling pathway)	NA	ENSSSCG00000001513	SYNGAP1
ciRNA130	4	0	0	0	0	3	0.71	0	0	0	0	0.41	chr4	1306193	1306866	-	1	ciRNA	ENSSSCT00000007625	GLI4	mRNA	chr4:1306164-1306866	GLI family zinc finger 4 [Source:HGNC Symbol;Acc:HGNC:4320]	GO:0006355(regulation of transcription, DNA-templated);GO:0046872(metal ion binding);GO:0003700(transcription factor activity, sequence-specific DNA binding);GO:0003676(nucleic acid binding)	NA	NA
ciRNA1300	0	0	0	1	0	0	0	0	0	0.14	0	0	chr13	1121608	1122492	-	1	ciRNA	ENSSSCT00000012246	ENSSSCG00000011183	mRNA	chr13:1121600-1122492	NA	GO:0016021(integral component of membrane);GO:0016020(membrane);GO:0099132(ATP hydrolysis coupled cation transmembrane transport);GO:0070588(calcium ion transmembrane transport);GO:0016787(hydrolase activity);GO:0005524(ATP binding);GO:0005388(calcium-transporting ATPase activity);GO:0007165(signal transduction);GO:0006816(calcium ion transport);GO:0006811(ion transport);GO:0006810(transport);GO:…	NA	NA	ENSSSCG00000011183	ENSSSCG00000011183
ciRNA1301	0	0	0	1	0	0	0	0	0	0.14	0	0	chr13	12165601	12165761	+	1	ciRNA	ENSSSCT00000009725	ENSSSCG00000008882	mRNA	chr13:12165600-12165800	ribosomal protein L15 [Source:RefSeq peptide;Acc:NP_001230994]	GO:0030529(intracellular ribonucleoprotein complex);GO:0005840(ribosome);GO:0005622(intracellular);GO:0006412(translation);GO:0003735(structural constituent of ribosome)	NA	NA	ENSSSCG00000008882	ENSSSCG00000008882
ciRNA1302	0	0	0	1	0	0	0	0	0	0.14	0	0	chr13	25166058	25166863	+	1	ciRNA	ENSSSCT00000012316	ENSSSCG00000011249	mRNA	chr13:25166057-25167071	NA	GO:0008285(negative regulation of cell proliferation)	NA	NA
ciRNA1303	0	0	0	1	0	0	0	0	0	0.14	0	0	chr13	27653135	27653574	+	1	ciRNA	ENSSSCT00000012342	CTNNB1	mRNA	chr13:27653134-27653574	catenin beta 1 [Source:HGNC Symbol;Acc:HGNC:2514]	GO:1990909(Wnt signalosome);GO:1990907(beta-catenin-TCF complex);GO:0071944(cell periphery);GO:0071664(catenin-TCF7L2 complex);GO:0070369(beta-catenin-TCF7L2 complex);GO:0070062(extracellular exosome);GO:0048471(perinuclear region of cytoplasm);GO:0045202(synapse);GO:0045177(apical part of cell);GO:0044798(nuclear transcription factor complex);GO:0043296(apical junction complex);GO:0043234(protei…	04015(Rap1 signaling pathway);04310(Wnt signaling pathway);04390(Hippo signaling pathway);04510(Focal adhesion);04520(Adherens junction);04530(Tight junction);04550(Signaling pathways regulating pluripotency of stem cells);04670(Leukocyte transendothelial migration);04919(Thyroid hormone signaling pathway);04916(Melanogenesis);05200(Pathways in cancer);05205(Proteoglycans in cancer);05210(Colorec…	NA
ciRNA1304	0	0	0	3	0	0	0	0	0	0.41	0	0	chr13	30940429	30941253	+	1	ciRNA	ENSSSCT00000012373	TMEM42	mRNA	chr13:30940428-30941253	transmembrane protein 42 [Source:HGNC Symbol;Acc:HGNC:28444]	GO:0016021(integral component of membrane);GO:0016020(membrane)	NA	NA	ENSSSCG00000011302	TMEM42
ciRNA1305	0	0	0	1	0	0	0	0	0	0.14	0	0	chr13	34909947	34910269	-	1	ciRNA	ENSSSCT00000012451	QRICH1	mRNA	chr13:34909912-34910269	glutamine rich 1 [Source:HGNC Symbol;Acc:HGNC:24713]	GO:0005737(cytoplasm);GO:0005654(nucleoplasm);GO:0022604(regulation of cell morphogenesis);GO:0007275(multicellular organism development);GO:0007010(cytoskeleton organization);GO:0006357(regulation of transcription from RNA polymerase II promoter);GO:0003677(DNA binding);GO:0000981(RNA polymerase II transcription factor activity, sequence-specific DNA binding)	NA	NA	ENSSSCG00000011373	QRICH1
ciRNA1306	0	0	0	1	0	0	0	0	0	0.14	0	0	chr13	37119294	37120148	-	1	ciRNA	ENSSSCT00000012505	ENSSSCG00000011425	mRNA	chr13:37119293-37120148	NA	NA	NA	NA	ENSSSCG00000011425	ENSSSCG00000011425
ciRNA1307	0	0	0	1	0	0	0	0	0	0.14	0	0	chr13	37755675	37755827	+	1	ciRNA	ENSSSCT00000025398	DNAH1	mRNA	chr13:37755674-37755827	dynein axonemal heavy chain 1 [Source:HGNC Symbol;Acc:HGNC:2940]	GO:0036156(inner dynein arm);GO:0036126(sperm flagellum);GO:0030286(dynein complex);GO:0005858(axonemal dynein complex);GO:0036159(inner dynein arm assembly);GO:0030317(flagellated sperm motility);GO:0007018(microtubule-based movement);GO:0003341(cilium movement);GO:0016887(ATPase activity);GO:0005524(ATP binding);GO:0003777(microtubule motor activity)	05016(Huntington's disease)	NA
ciRNA1308	0	0	0	1	0	0	0	0	0	0.14	0	0	chr13	73271464	73271670	+	1	ciRNA	ENSSSCT00000012651	CRELD1	mRNA	chr13:73271463-73271694	cysteine rich with EGF like domains 1 [Source:HGNC Symbol;Acc:HGNC:14630]	GO:0016021(integral component of membrane);GO:0016020(membrane);GO:0005509(calcium ion binding)	NA	NA	ENSSSCG00000011560	CRELD1
ciRNA1309	0	0	0	4	1	0	0	0	0	0.54	0.16	0	chr13	73353253	73353551	+	1	ciRNA	ENSSSCT00000012655	FANCD2	mRNA	chr13:73353252-73353551	Fanconi anemia complementation group D2 [Source:HGNC Symbol;Acc:HGNC:3585]	GO:0016604(nuclear body);GO:0005829(cytosol);GO:0005730(nucleolus);GO:0005634(nucleus);GO:0000793(condensed chromosome);GO:2000348(regulation of CD40 signaling pathway);GO:0097150(neuronal stem cell population maintenance);GO:0051090(regulation of sequence-specific DNA binding transcription factor activity);GO:0050727(regulation of inflammatory response);GO:0048854(brain morphogenesis);GO:0045589…	03460(Fanconi anemia pathway)	NA
ciRNA131	2	2	0	0	0	2	0.36	0.31	0	0	0	0.27	chr4	45007964	45008713	+	1	ciRNA	ENSSSCT00000027714	TP53INP1	mRNA	chr4:45007963-45008713	tumor protein p53 inducible nuclear protein 1 [Source:HGNC Symbol;Acc:HGNC:18022]	GO:0005829(cytosol);GO:0005776(autophagosome);GO:0005634(nucleus);GO:2001235(positive regulation of apoptotic signaling pathway);GO:1904761(negative regulation of myofibroblast differentiation);GO:0098869(cellular oxidant detoxification);GO:0072703(cellular response to methyl methanesulfonate);GO:0071447(cellular response to hydroperoxide);GO:0071361(cellular response to ethanol);GO:0048147(negat…	05166(HTLV-I infection)	NA
ciRNA1310	0	0	0	1	0	0	0	0	0	0.14	0	0	chr13	79021321	79043423	-	1	ciRNA	ENSSSCT00000028260	ENSSSCG00000024552	mRNA	chr13:79020719-79043423	NA	NA	NA	NA	ENSSSCG00000024552	ENSSSCG00000024552
ciRNA1311	0	0	0	2	0	0	0	0	0	0.27	0	0	chr13	119874425	119874662	+	1	ciRNA	ENSSSCT00000025711	TNFSF10	mRNA	chr13:119874424-119874762	tumor necrosis factor superfamily member 10 [Source:HGNC Symbol;Acc:HGNC:11925]	GO:0070062(extracellular exosome);GO:0016020(membrane);GO:0005615(extracellular space);GO:2001238(positive regulation of extrinsic apoptotic signaling pathway);GO:0090200(positive regulation of release of cytochrome c from mitochondria);GO:0043280(positive regulation of cysteine-type endopeptidase activity involved in apoptotic process);GO:0043123(positive regulation of I-kappaB kinase/NF-kappaB …	04068(FoxO signaling pathway);04060(Cytokine-cytokine receptor interaction);04210(Apoptosis);04650(Natural killer cell mediated cytotoxicity);05162(Measles);05164(Influenza A)	NA	ENSSSCG00000020906	TNFSF10
ciRNA1312	0	0	0	1	0	0	0	0	0	0.14	0	0	chr13	156507301	156507677	+	1	ciRNA	ENSSSCT00000013047	NEPRO	mRNA	chr13:156507300-156507678	nucleolus and neural progenitor protein [Source:HGNC Symbol;Acc:HGNC:24496]	GO:0005730(nucleolus);GO:0005634(nucleus);GO:0045747(positive regulation of Notch signaling pathway);GO:0045665(negative regulation of neuron differentiation)	NA	NA
ciRNA1313	0	0	0	1	0	0	0	0	0	0.14	0	0	chr13	209752573	209753083	+	1	ciRNA	ENSSSCT00000027272	ENSSSCG00000020706	mRNA	chr13:209752572-209753084	NA	GO:0055114(oxidation-reduction process);GO:0016491(oxidoreductase activity)	NA	NA	ENSSSCG00000020706	ENSSSCG00000020706
ciRNA1314	0	0	0	1	0	0	0	0	0	0.14	0	0	chr13	216919512	216919687	+	1	ciRNA	ENSSSCT00000025442	ENSSSCG00000025525	mRNA	chr13:216919511-216919717	NA	GO:0005739(mitochondrion)	NA	NA	ENSSSCG00000025525	ENSSSCG00000025525
ciRNA1315	0	0	0	1	0	0	0	0	0	0.14	0	0	chr13	218455268	218456337	-	1	ciRNA	ENSSSCT00000029980	ENSSSCG00000026344	mRNA	chr13:218455267-218456337	NA	GO:0003676(nucleic acid binding)	NA	NA	ENSSSCG00000026344	ENSSSCG00000026344
ciRNA1316	0	0	0	6	2	0	0	0	0	0.81	0.33	0	chr12	5456890	5457453	-	1	ciRNA	ENSSSCT00000018722	FBF1	mRNA	chr12:5456869-5457453	Fas binding factor 1 [Source:HGNC Symbol;Acc:HGNC:24674]	GO:0097539(ciliary transition fiber);GO:0045095(keratin filament);GO:0043296(apical junction complex);GO:0005814(centriole);GO:0000922(spindle pole);GO:0090162(establishment of epithelial cell polarity);GO:0060271(cilium assembly);GO:0043297(apical junction assembly)	NA	NA
ciRNA1317	0	0	0	7	4	0	0	0	0	0.95	0.66	0	chr12	5456891	5457453	-	1	ciRNA	ENSSSCT00000018722	FBF1	mRNA	chr12:5456869-5457453	Fas binding factor 1 [Source:HGNC Symbol;Acc:HGNC:24674]	GO:0097539(ciliary transition fiber);GO:0045095(keratin filament);GO:0043296(apical junction complex);GO:0005814(centriole);GO:0000922(spindle pole);GO:0090162(establishment of epithelial cell polarity);GO:0060271(cilium assembly);GO:0043297(apical junction assembly)	NA	NA
ciRNA1318	0	0	0	1	0	0	0	0	0	0.14	0	0	chr12	6036041	6036405	-	1	ciRNA	ENSSSCT00000018732	NUP85	mRNA	chr12:6036034-6036405	nucleoporin 85 [Source:HGNC Symbol;Acc:HGNC:8734]	GO:0031080(nuclear pore outer ring);GO:0016020(membrane);GO:0005829(cytosol);GO:0005634(nucleus);GO:0000776(kinetochore);GO:0048246(macrophage chemotaxis);GO:0045893(positive regulation of transcription, DNA-templated);GO:0030032(lamellipodium assembly);GO:0006935(chemotaxis);GO:0006606(protein import into nucleus);GO:0006406(mRNA export from nucleus);GO:0017056(structural constituent of nuclear …	03013(RNA transport)	NA	ENSSSCG00000017207	NUP85
ciRNA1319	0	0	0	1	0	0	0	0	0	0.14	0	0	chr12	18756269	18756465	+	1	ciRNA	ENSSSCT00000018882	EFTUD2	mRNA	chr12:18756268-18756467	elongation factor Tu GTP binding domain containing 2 [Source:HGNC Symbol;Acc:HGNC:30858]	GO:0071013(catalytic step 2 spliceosome);GO:0031012(extracellular matrix);GO:0016607(nuclear speck);GO:0016020(membrane);GO:0015030(Cajal body);GO:0005829(cytosol);GO:0005654(nucleoplasm);GO:0005525(GTP binding);GO:0003924(GTPase activity);GO:0003723(RNA binding)	03040(Spliceosome)	NA	ENSSSCG00000017346	EFTUD2
ciRNA132	3	5	6	5	0	0	0.54	0.76	0.92	0.68	0	0	chr4	102733391	102733531	+	1	ciRNA	ENSSSCT00000007119	UBQLN4	mRNA	chr4:102733390-102733554	ubiquilin 4 [Source:HGNC Symbol;Acc:HGNC:1237]	GO:0031597(cytosolic proteasome complex);GO:0031595(nuclear proteasome complex);GO:0005829(cytosol);GO:0005789(endoplasmic reticulum membrane);GO:0005776(autophagosome);GO:0005737(cytoplasm);GO:0005634(nucleus);GO:1901097(negative regulation of autophagosome maturation);GO:0032434(regulation of proteasomal ubiquitin-dependent protein catabolic process);GO:0042802(identical protein binding);GO:003…	04141(Protein processing in endoplasmic reticulum)	NA
ciRNA1320	0	0	0	1	0	0	0	0	0	0.14	0	0	chr12	19360850	19361028	+	1	ciRNA	ENSSSCT00000018904	G6PC3	mRNA	chr12:19360849-19361044	glucose-6-phosphatase catalytic subunit 3 [Source:HGNC Symbol;Acc:HGNC:24861]	GO:0030176(integral component of endoplasmic reticulum membrane);GO:0016021(integral component of membrane);GO:0016020(membrane);GO:0005789(endoplasmic reticulum membrane);GO:0005783(endoplasmic reticulum);GO:0051156(glucose 6-phosphate metabolic process);GO:0016311(dephosphorylation);GO:0015760(glucose-6-phosphate transport);GO:0006094(gluconeogenesis);GO:0016787(hydrolase activity);GO:0004346(g…	00010(Glycolysis / Gluconeogenesis);00052(Galactose metabolism);00500(Starch and sucrose metabolism);04068(FoxO signaling pathway);04151(PI3K-Akt signaling pathway);04152(AMPK signaling pathway);04910(Insulin signaling pathway);04922(Glucagon signaling pathway);04920(Adipocytokine signaling pathway);04973(Carbohydrate digestion and absorption)	EC:3.1.3.9
ciRNA1321	0	0	0	1	0	0	0	0	0	0.14	0	0	chr12	19403909	19404616	+	1	ciRNA	ENSSSCT00000018910	TMEM101	mRNA	chr12:19403908-19404630	transmembrane protein 101 [Source:HGNC Symbol;Acc:HGNC:28653]	GO:0016021(integral component of membrane);GO:0016020(membrane);GO:0043123(positive regulation of I-kappaB kinase/NF-kappaB signaling);GO:0007165(signal transduction);GO:0004871(signal transducer activity)	NA	NA	ENSSSCG00000017371	TMEM101
ciRNA1322	0	0	0	3	0	0	0	0	0	0.41	0	0	chr12	26664255	26664511	+	1	ciRNA	ENSSSCT00000022259	ENSSSCG00000028962	mRNA	chr12:26664254-26664511	NA	GO:0016021(integral component of membrane);GO:0016020(membrane)	NA	NA	ENSSSCG00000028962	ENSSSCG00000028962
ciRNA1323	0	0	0	2	2	0	0	0	0	0.27	0.33	0	chr12	35281579	35281781	+	1	ciRNA	ENSSSCT00000019188	SRSF1	mRNA	chr12:35281578-35281781	serine and arginine rich splicing factor 1 [Source:HGNC Symbol;Acc:HGNC:10780]	GO:0071013(catalytic step 2 spliceosome);GO:0070062(extracellular exosome);GO:0035145(exon-exon junction complex);GO:0016607(nuclear speck);GO:0005737(cytoplasm);GO:0005681(spliceosomal complex);GO:0005654(nucleoplasm);GO:0005634(nucleus);GO:0060048(cardiac muscle contraction);GO:0008380(RNA splicing);GO:0006397(mRNA processing);GO:0001701(in utero embryonic development);GO:0000395(mRNA 5'-splice…	03040(Spliceosome);05168(Herpes simplex infection)	NA	ENSSSCG00000017626	SRSF1
ciRNA1324	0	0	0	1	0	0	0	0	0	0.14	0	0	chr12	36494356	36494515	-	1	ciRNA	ENSSSCT00000024586	TRIM37	mRNA	chr12:36479190-36494515	NA	NA	04120(Ubiquitin mediated proteolysis)	EC:2.3.2.27	ENSSSCG00000023727	TRIM37
ciRNA1325	0	0	0	3	0	0	0	0	0	0.41	0	0	chr12	41716129	41716278	-	1	ciRNA	ENSSSCT00000023206	ENSSSCG00000024770	mRNA	chr12:41715281-41716278	NA	GO:0005739(mitochondrion);GO:0005634(nucleus);GO:0071897(DNA biosynthetic process);GO:0051103(DNA ligation involved in DNA repair);GO:0006310(DNA recombination);GO:0006281(DNA repair);GO:0005524(ATP binding);GO:0003910(DNA ligase (ATP) activity);GO:0003909(DNA ligase activity)	NA	NA
ciRNA1326	0	0	0	2	0	0	0	0	0	0.27	0	0	chr12	41716914	41717373	-	1	ciRNA	ENSSSCT00000023206	ENSSSCG00000024770	mRNA	chr12:41716895-41717373	NA	GO:0005739(mitochondrion);GO:0005634(nucleus);GO:0071897(DNA biosynthetic process);GO:0051103(DNA ligation involved in DNA repair);GO:0006310(DNA recombination);GO:0006281(DNA repair);GO:0005524(ATP binding);GO:0003910(DNA ligase (ATP) activity);GO:0003909(DNA ligase activity)	NA	NA
ciRNA1327	0	0	0	2	0	0	0	0	0	0.27	0	0	chr12	41716915	41717373	-	1	ciRNA	ENSSSCT00000023206	ENSSSCG00000024770	mRNA	chr12:41716895-41717373	NA	GO:0005739(mitochondrion);GO:0005634(nucleus);GO:0071897(DNA biosynthetic process);GO:0051103(DNA ligation involved in DNA repair);GO:0006310(DNA recombination);GO:0006281(DNA repair);GO:0005524(ATP binding);GO:0003910(DNA ligase (ATP) activity);GO:0003909(DNA ligase activity)	NA	NA	ENSSSCG00000024770	ENSSSCG00000024770
ciRNA1328	0	0	0	4	1	0	0	0	0	0.54	0.16	0	chr12	46813592	46813947	-	1	ciRNA	ENSSSCT00000019329	SPAG5	mRNA	chr12:46813559-46813947	NA	GO:0072686(mitotic spindle);GO:0035371(microtubule plus-end);GO:0005876(spindle microtubule);GO:0005737(cytoplasm);GO:0000776(kinetochore);GO:0051988(regulation of attachment of spindle microtubules to kinetochore);GO:0051301(cell division);GO:0051294(establishment of spindle orientation);GO:0007051(spindle organization);GO:0000070(mitotic sister chromatid segregation)	NA	NA
ciRNA1329	0	0	0	4	0	0	0	0	0	0.54	0	0	chr12	46818106	46818269	-	1	ciRNA	ENSSSCT00000019329	SPAG5	mRNA	chr12:46818080-46818269	NA	GO:0072686(mitotic spindle);GO:0035371(microtubule plus-end);GO:0005876(spindle microtubule);GO:0005737(cytoplasm);GO:0000776(kinetochore);GO:0051988(regulation of attachment of spindle microtubules to kinetochore);GO:0051301(cell division);GO:0051294(establishment of spindle orientation);GO:0007051(spindle organization);GO:0000070(mitotic sister chromatid segregation)	NA	NA
ciRNA133	1	0	0	0	0	0	0.18	0	0	0	0	0	chr4	104630942	104631637	+	1	ciRNA	ENSSSCT00000007188	SLC39A1	mRNA	chr4:104630941-104631659	solute carrier family 39 member 1 [Source:HGNC Symbol;Acc:HGNC:12876]	GO:0016021(integral component of membrane);GO:0016020(membrane);GO:0005886(plasma membrane);GO:0071577(zinc II ion transmembrane transport);GO:0060173(limb development);GO:0055085(transmembrane transport);GO:0048701(embryonic cranial skeleton morphogenesis);GO:0030001(metal ion transport);GO:0006829(zinc II ion transport);GO:0001701(in utero embryonic development);GO:0046873(metal ion transmembra…	NA	NA	ENSSSCG00000006561	SLC39A1
ciRNA1330	0	0	0	5	0	0	0	0	0	0.68	0	0	chr12	46818107	46818269	-	1	ciRNA	ENSSSCT00000019329	SPAG5	mRNA	chr12:46818080-46818269	NA	GO:0072686(mitotic spindle);GO:0035371(microtubule plus-end);GO:0005876(spindle microtubule);GO:0005737(cytoplasm);GO:0000776(kinetochore);GO:0051988(regulation of attachment of spindle microtubules to kinetochore);GO:0051301(cell division);GO:0051294(establishment of spindle orientation);GO:0007051(spindle organization);GO:0000070(mitotic sister chromatid segregation)	NA	NA
ciRNA1331	0	0	0	1	0	0	0	0	0	0.14	0	0	chr12	47235297	47236594	+	1	ciRNA	ENSSSCT00000019355	ENSSSCG00000017783	mRNA	chr12:47235296-47242864	NA	GO:0016459(myosin complex);GO:0051015(actin filament binding);GO:0005524(ATP binding);GO:0003774(motor activity)	NA	NA	ENSSSCG00000017783	ENSSSCG00000017783
ciRNA1332	0	0	0	1	0	0	0	0	0	0.14	0	0	chr12	49288690	49289085	-	1	ciRNA	ENSSSCT00000019383	FAM57A	mRNA	chr12:49288646-49289085	family with sequence similarity 57 member A [Source:HGNC Symbol;Acc:HGNC:29646]	GO:0016021(integral component of membrane);GO:0016020(membrane)	NA	NA	ENSSSCG00000017810	FAM57A
ciRNA1333	0	0	0	2	0	0	0	0	0	0.27	0	0	chr12	52869446	52869769	+	1	ciRNA	ENSSSCT00000019469	PITPNM3	mRNA	chr12:52869445-52869792	PITPNM family member 3 [Source:HGNC Symbol;Acc:HGNC:21043]	GO:0005622(intracellular);GO:0006810(transport);GO:0046872(metal ion binding)	NA	NA
ciRNA1334	0	0	0	1	0	0	0	0	0	0.14	0	0	chr12	54088490	54088669	-	1	ciRNA	ENSSSCT00000019491	MINK1	mRNA	chr12:54088464-54088669	misshapen like kinase 1 [Source:HGNC Symbol;Acc:HGNC:17565]	GO:0070062(extracellular exosome);GO:0005794(Golgi apparatus);GO:0005737(cytoplasm);GO:0046777(protein autophosphorylation);GO:0046330(positive regulation of JNK cascade);GO:0031532(actin cytoskeleton reorganization);GO:0030334(regulation of cell migration);GO:0023014(signal transduction by protein phosphorylation);GO:0022407(regulation of cell-cell adhesion);GO:0006468(protein phosphorylation);G…	NA	NA	ENSSSCG00000017917	MINK1
ciRNA1335	0	0	0	1	0	0	0	0	0	0.14	0	0	chr12	54263340	54263727	-	1	ciRNA	ENSSSCT00000019504	ZMYND15	mRNA	chr12:54263308-54263727	zinc finger MYND-type containing 15 [Source:HGNC Symbol;Acc:HGNC:20997]	GO:0005737(cytoplasm);GO:0005634(nucleus);GO:0045892(negative regulation of transcription, DNA-templated);GO:0007286(spermatid development);GO:0046872(metal ion binding);GO:0042826(histone deacetylase binding)	NA	NA	ENSSSCG00000017921	ZMYND15
ciRNA1336	0	0	0	2	0	0	0	0	0	0.27	0	0	chr12	55292835	55293134	-	1	ciRNA	ENSSSCT00000019539	MPDU1	mRNA	chr12:55292812-55293134	NA	GO:0016021(integral component of membrane);GO:0016020(membrane);GO:0009312(oligosaccharide biosynthetic process);GO:0006488(dolichol-linked oligosaccharide biosynthetic process)	NA	NA	ENSSSCG00000017955	MPDU1
ciRNA1337	0	0	0	2	0	0	0	0	0	0.27	0	0	chr12	55511251	55511426	+	1	ciRNA	ENSSSCT00000019548	CHD3	mRNA	chr12:55511250-55511426	chromodomain helicase DNA binding protein 3 [Source:HGNC Symbol;Acc:HGNC:1918]	GO:0016581(NuRD complex);GO:0005815(microtubule organizing center);GO:0005813(centrosome);GO:0005737(cytoplasm);GO:0005730(nucleolus);GO:0005634(nucleus);GO:0051297(centrosome organization);GO:0007051(spindle organization);GO:0006355(regulation of transcription, DNA-templated);GO:0006333(chromatin assembly or disassembly);GO:0006325(chromatin organization);GO:0046872(metal ion binding);GO:0016818…	NA	NA
ciRNA1338	0	0	0	2	0	0	0	0	0	0.27	0	0	chr12	62482068	62482376	+	1	ciRNA	ENSSSCT00000019633	TTC19	mRNA	chr12:62482067-62482376	tetratricopeptide repeat domain 19 [Source:HGNC Symbol;Acc:HGNC:26006]	GO:0005743(mitochondrial inner membrane);GO:0005739(mitochondrion);GO:0034551(mitochondrial respiratory chain complex III assembly)	NA	NA
ciRNA1339	0	0	0	5	6	0	0	0	0	0.68	0.99	0	chr11	78366899	78367600	-	1	ciRNA	ENSSSCT00000010448	ENSSSCG00000009530	mRNA	chr11:78366721-78367600	NA	NA	NA	NA	ENSSSCG00000009530	ENSSSCG00000009530
ciRNA134	18	36	13	9	8	12	3.21	5.5	2	1.22	1.32	1.64	chr4	104659681	104659923	+	1	ciRNA	ENSSSCT00000007196	DENND4B	mRNA	chr4:104659680-104659949	DENN domain containing 4B [Source:HGNC Symbol;Acc:HGNC:29044]	GO:0005794(Golgi apparatus);GO:0005634(nucleus);GO:0043547(positive regulation of GTPase activity);GO:0032483(regulation of Rab protein signal transduction);GO:0017112(Rab guanyl-nucleotide exchange factor activity)	NA	NA
ciRNA1340	0	0	0	1	0	0	0	0	0	0.14	0	0	chr11	85020159	85020755	+	1	ciRNA	ENSSSCT00000025220	TEX29	mRNA	chr11:85020158-85020755	testis expressed 29 [Source:HGNC Symbol;Acc:HGNC:20370]	GO:0016021(integral component of membrane);GO:0016020(membrane)	NA	NA	ENSSSCG00000024763	TEX29
ciRNA1341	0	0	0	1	0	3	0	0	0	0.14	0	0.41	chr10	48231368	48231899	+	1	ciRNA	ENSSSCT00000012075	VIM	mRNA	chr10:48231367-48231899	vimentin [Source:HGNC Symbol;Acc:HGNC:12692]	GO:0070062(extracellular exosome);GO:0043005(neuron projection);GO:0042995(cell projection);GO:0031252(cell leading edge);GO:0031012(extracellular matrix);GO:0005925(focal adhesion);GO:0005886(plasma membrane);GO:0005882(intermediate filament);GO:0005856(cytoskeleton);GO:0005829(cytosol);GO:0005777(peroxisome);GO:0005737(cytoplasm);GO:0070307(lens fiber cell development);GO:0060395(SMAD protein s…	05206(MicroRNAs in cancer);05169(Epstein-Barr virus infection)	NA	ENSSSCG00000011033	VIM
ciRNA1342	0	0	0	1	0	0	0	0	0	0.14	0	0	chr10	75552708	75552856	-	1	ciRNA	ENSSSCT00000023947	ENSSSCG00000028602	mRNA	chr10:75552441-75552856	NA	GO:0005730(nucleolus);GO:0005634(nucleus);GO:0042254(ribosome biogenesis);GO:0005525(GTP binding)	03008(Ribosome biogenesis in eukaryotes)	NA	ENSSSCG00000028602	ENSSSCG00000028602
ciRNA1343	0	0	0	2	0	0	0	0	0	0.27	0	0	chr17	12145999	12146147	+	1	ciRNA	ENSSSCT00000007688	GPAT4	mRNA	chr17:12145998-12146165	glycerol-3-phosphate acyltransferase 4 [Source:HGNC Symbol;Acc:HGNC:20880]	GO:0016021(integral component of membrane);GO:0016020(membrane);GO:0005783(endoplasmic reticulum);GO:0046339(diacylglycerol metabolic process);GO:0040014(regulation of multicellular organism growth);GO:0030879(mammary gland development);GO:0019432(triglyceride biosynthetic process);GO:0008610(lipid biosynthetic process);GO:0008152(metabolic process);GO:0007595(lactation);GO:0006656(phosphatidylch…	00561(Glycerolipid metabolism);00564(Glycerophospholipid metabolism)	EC:2.3.1.15	ENSSSCG00000007019	GPAT4
ciRNA1344	0	0	0	1	0	0	0	0	0	0.14	0	0	chr17	34958454	34959366	-	1	ciRNA	ENSSSCT00000007805	ACSS1	mRNA	chr17:34958431-34959366	acyl-CoA synthetase short-chain family member 1 [Source:HGNC Symbol;Acc:HGNC:16091]	GO:0005759(mitochondrial matrix);GO:0005739(mitochondrion);GO:0019427(acetyl-CoA biosynthetic process from acetate);GO:0008152(metabolic process);GO:0006085(acetyl-CoA biosynthetic process);GO:0016874(ligase activity);GO:0016208(AMP binding);GO:0005524(ATP binding);GO:0003987(acetate-CoA ligase activity);GO:0003824(catalytic activity);GO:0000166(nucleotide binding)	01200(Carbon metabolism);00010(Glycolysis / Gluconeogenesis);00620(Pyruvate metabolism);00640(Propanoate metabolism)	EC:6.2.1.1	ENSSSCG00000007133	ACSS1
ciRNA1345	0	0	0	1	0	0	0	0	0	0.14	0	0	chr17	37201138	37201481	+	1	ciRNA	ENSSSCT00000007841	PCED1A	mRNA	chr17:37201137-37201481	PC-esterase domain containing 1A [Source:HGNC Symbol;Acc:HGNC:16212]	NA	NA	NA	ENSSSCG00000007168	PCED1A
ciRNA1346	0	0	0	1	0	0	0	0	0	0.14	0	0	chr17	40763107	40865220	+	1	ciRNA	ENSSSCT00000007925	POFUT1	mRNA	chr17:40763106-40875188	protein O-fucosyltransferase 1 [Source:HGNC Symbol;Acc:HGNC:14988]	GO:0016020(membrane);GO:0005783(endoplasmic reticulum);GO:0036066(protein O-linked fucosylation);GO:0007507(heart development);GO:0007399(nervous system development);GO:0007219(Notch signaling pathway);GO:0006493(protein O-linked glycosylation);GO:0001756(somitogenesis);GO:0001525(angiogenesis);GO:0046922(peptide-O-fucosyltransferase activity);GO:0016757(transferase activity, transferring glycosy…	00514(Other types of O-glycan biosynthesis)	EC:2.4.1.221	ENSSSCG00000007244	POFUT1
ciRNA1347	0	0	0	1	0	0	0	0	0	0.14	0	0	chr17	40908372	40909546	+	1	ciRNA	ENSSSCT00000007930	ASXL1	mRNA	chr17:40908371-40910867	additional sex combs like 1, transcriptional regulator [Source:HGNC Symbol;Acc:HGNC:18318]	GO:0070062(extracellular exosome);GO:0035517(PR-DUB complex);GO:0005634(nucleus);GO:0000790(nuclear chromatin);GO:0060430(lung saccule development);GO:0060348(bone development);GO:0048872(homeostasis of number of cells);GO:0048539(bone marrow development);GO:0048538(thymus development);GO:0048534(hematopoietic or lymphoid organ development);GO:0048387(negative regulation of retinoic acid receptor…	NA	NA	ENSSSCG00000007248	ASXL1
ciRNA1348	0	0	0	2	0	0	0	0	0	0.27	0	0	chr17	43181629	43184787	-	1	ciRNA	ENSSSCT00000007967	PIGU	mRNA	chr17:43181608-43184787	phosphatidylinositol glycan anchor biosynthesis class U protein precursor [Source:RefSeq peptide;Acc:NP_001172065]	GO:0042765(GPI-anchor transamidase complex);GO:0016021(integral component of membrane);GO:0016020(membrane);GO:0005886(plasma membrane);GO:0046425(regulation of JAK-STAT cascade);GO:0016255(attachment of GPI anchor to protein);GO:0006506(GPI anchor biosynthetic process);GO:0034235(GPI anchor binding);GO:0003923(GPI-anchor transamidase activity)	NA	NA	ENSSSCG00000007282	PIGU
ciRNA1349	0	0	0	4	1	0	0	0	0	0.54	0.16	0	chr17	44280452	44280933	+	1	ciRNA	ENSSSCT00000007992	SPAG4	mRNA	chr17:44280451-44280963	sperm associated antigen 4 [Source:HGNC Symbol;Acc:HGNC:11214]	GO:0016021(integral component of membrane);GO:0016020(membrane);GO:0005635(nuclear envelope);GO:0090286(cytoskeletal anchoring at nuclear membrane);GO:0006998(nuclear envelope organization)	NA	NA
ciRNA135	5	0	0	0	0	0	0.89	0	0	0	0	0	chr4	104659681	104659924	+	1	ciRNA	ENSSSCT00000007196	DENND4B	mRNA	chr4:104659680-104659949	DENN domain containing 4B [Source:HGNC Symbol;Acc:HGNC:29044]	GO:0005794(Golgi apparatus);GO:0005634(nucleus);GO:0043547(positive regulation of GTPase activity);GO:0032483(regulation of Rab protein signal transduction);GO:0017112(Rab guanyl-nucleotide exchange factor activity)	NA	NA	ENSSSCG00000006568	DENND4B
ciRNA1350	0	0	0	1	0	0	0	0	0	0.14	0	0	chr17	53680247	53680642	+	1	ciRNA	ENSSSCT00000025270	SNX21	mRNA	chr17:53680246-53680694	sorting nexin family member 21 [Source:HGNC Symbol;Acc:HGNC:16154]	GO:0031901(early endosome membrane);GO:0035091(phosphatidylinositol binding);GO:0032266(phosphatidylinositol-3-phosphate binding);GO:0005546(phosphatidylinositol-4,5-bisphosphate binding)	NA	NA	ENSSSCG00000007425	SNX21
ciRNA1351	0	0	0	1	0	0	0	0	0	0.14	0	0	chr17	66422306	66422541	+	1	ciRNA	ENSSSCT00000035506	GNAS	mRNA	chr17:66422305-66422543	Sus scrofa GNAS complex locus (GNAS), transcript variant 1, mRNA. [Source:RefSeq mRNA;Acc:NM_214312]	GO:0071107(response to parathyroid hormone);GO:0007186(G-protein coupled receptor signaling pathway);GO:0007165(signal transduction);GO:0031683(G-protein beta/gamma-subunit complex binding);GO:0019001(guanyl nucleotide binding);GO:0005525(GTP binding);GO:0004871(signal transducer activity);GO:0003924(GTPase activity);GO:0000166(nucleotide binding);GO:0070062(extracellular exosome);GO:0030425(dend…	04015(Rap1 signaling pathway);04020(Calcium signaling pathway);04024(cAMP signaling pathway);04540(Gap junction);04611(Platelet activation);04911(Insulin secretion);04922(Glucagon signaling pathway);04923(Regulation of lipolysis in adipocyte);04912(GnRH signaling pathway);04913(Ovarian Steroidogenesis);04915(Estrogen signaling pathway);04921(Oxytocin signaling pathway);04918(Thyroid hormone synth…	NA	ENSSSCG00000007520	GNAS
ciRNA1352	0	0	0	2	0	0	0	0	0	0.27	0	0	chr17	69178836	69179025	-	1	ciRNA	ENSSSCT00000008272	CABLES2	mRNA	chr17:69178806-69179025	Cdk5 and Abl enzyme substrate 2 [Source:HGNC Symbol;Acc:HGNC:16143]	GO:0051726(regulation of cell cycle)	NA	NA	ENSSSCG00000007540	CABLES2
ciRNA1353	0	0	0	1	0	0	0	0	0	0.14	0	0	chr9	30480	30882	+	1	ciRNA	ENSSSCT00000025295	IPO7	mRNA	chr9:30479-30882	importin 7 [Source:HGNC Symbol;Acc:HGNC:9852]	GO:0016020(membrane);GO:0005829(cytosol);GO:0005654(nucleoplasm);GO:0045087(innate immune response);GO:0006886(intracellular protein transport);GO:0006606(protein import into nucleus);GO:0046332(SMAD binding);GO:0042393(histone binding);GO:0008536(Ran GTPase binding)	NA	NA	ENSSSCG00000028886	IPO7
ciRNA1354	0	0	0	2	0	0	0	0	0	0.27	0	0	chr9	3779232	3779516	+	1	ciRNA	ENSSSCT00000025039	DCHS1	mRNA	chr9:3779231-3779554	dachsous cadherin-related 1 [Source:HGNC Symbol;Acc:HGNC:13681]	GO:0045177(apical part of cell);GO:0016021(integral component of membrane);GO:0016020(membrane);GO:0005886(plasma membrane);GO:0005622(intracellular);GO:0098609(cell-cell adhesion);GO:0090102(cochlea development);GO:0072659(protein localization to plasma membrane);GO:0072137(condensed mesenchymal cell proliferation);GO:0072006(nephron development);GO:0048565(digestive tract development);GO:004393…	NA	NA	ENSSSCG00000029189	DCHS1
ciRNA1355	0	0	0	3	0	0	0	0	0	0.41	0	0	chr9	7367335	7367923	-	1	ciRNA	ENSSSCT00000016153	NUMA1	mRNA	chr9:7367331-7367923	nuclear mitotic apparatus protein 1 [Source:HGNC Symbol;Acc:HGNC:8059]	GO:0097431(mitotic spindle pole);GO:0072686(mitotic spindle);GO:0070062(extracellular exosome);GO:0061673(mitotic spindle astral microtubule);GO:0045177(apical part of cell);GO:0016363(nuclear matrix);GO:0005938(cell cortex);GO:0005876(spindle microtubule);GO:0005829(cytosol);GO:0005813(centrosome);GO:0005654(nucleoplasm);GO:0005634(nucleus);GO:0000922(spindle pole);GO:0000139(Golgi membrane);GO:…	NA	NA
ciRNA1356	0	0	0	1	0	0	0	0	0	0.14	0	0	chr9	7367336	7367923	-	1	ciRNA	ENSSSCT00000016153	NUMA1	mRNA	chr9:7367331-7367923	nuclear mitotic apparatus protein 1 [Source:HGNC Symbol;Acc:HGNC:8059]	GO:0097431(mitotic spindle pole);GO:0072686(mitotic spindle);GO:0070062(extracellular exosome);GO:0061673(mitotic spindle astral microtubule);GO:0045177(apical part of cell);GO:0016363(nuclear matrix);GO:0005938(cell cortex);GO:0005876(spindle microtubule);GO:0005829(cytosol);GO:0005813(centrosome);GO:0005654(nucleoplasm);GO:0005634(nucleus);GO:0000922(spindle pole);GO:0000139(Golgi membrane);GO:…	NA	NA
ciRNA1357	0	0	0	2	0	0	0	0	0	0.27	0	0	chr9	19234305	19235037	+	1	ciRNA	ENSSSCT00000016256	PCF11	mRNA	chr9:19234304-19235062	PCF11 cleavage and polyadenylation factor subunit [Source:HGNC Symbol;Acc:HGNC:30097]	GO:0005849(mRNA cleavage factor complex);GO:0005739(mitochondrion);GO:0005737(cytoplasm);GO:0005654(nucleoplasm);GO:0006379(mRNA cleavage);GO:0006378(mRNA polyadenylation);GO:0006369(termination of RNA polymerase II transcription);GO:0003729(mRNA binding);GO:0000993(RNA polymerase II core binding)	03015(mRNA surveillance pathway)	NA	ENSSSCG00000014901	PCF11
ciRNA1358	0	0	0	2	0	0	0	0	0	0.27	0	0	chr9	44506155	44506558	+	1	ciRNA	ENSSSCT00000016402	DIXDC1	mRNA	chr9:44506154-44506584	DIX domain containing 1 [Source:HGNC Symbol;Acc:HGNC:23695]	GO:0005829(cytosol);GO:0090263(positive regulation of canonical Wnt signaling pathway);GO:0070507(regulation of microtubule cytoskeleton organization);GO:0060070(canonical Wnt signaling pathway);GO:0045665(negative regulation of neuron differentiation);GO:0032956(regulation of actin cytoskeleton organization);GO:0030177(positive regulation of Wnt signaling pathway);GO:0021869(forebrain ventricula…	NA	NA	ENSSSCG00000015036	DIXDC1
ciRNA1359	0	0	0	3	0	0	0	0	0	0.41	0	0	chr9	44539730	44540343	+	1	ciRNA	ENSSSCT00000016395	DLAT	mRNA	chr9:44539729-44540998	dihydrolipoyllysine-residue acetyltransferase component of pyruvate dehydrogenase complex, mitochondrial precursor [Source:RefSeq peptide;Acc:NP_999159]	GO:0045254(pyruvate dehydrogenase complex);GO:0043209(myelin sheath);GO:0005759(mitochondrial matrix);GO:0005739(mitochondrion);GO:0008152(metabolic process);GO:0006090(pyruvate metabolic process);GO:0006086(acetyl-CoA biosynthetic process from pyruvate);GO:0034604(pyruvate dehydrogenase (NAD+) activity);GO:0016746(transferase activity, transferring acyl groups);GO:0016740(transferase activity);G…	01200(Carbon metabolism);00010(Glycolysis / Gluconeogenesis);00020(Citrate cycle (TCA cycle));00620(Pyruvate metabolism)	EC:2.3.1.12	ENSSSCG00000015030	DLAT
ciRNA136	1	1	2	0	0	0	0.18	0.15	0.31	0	0	0	chr4	104804176	104804339	-	1	ciRNA	ENSSSCT00000007199	INTS3	mRNA	chr4:104804152-104804339	integrator complex subunit 3 [Source:HGNC Symbol;Acc:HGNC:26153]	GO:0070876(SOSS complex);GO:0032039(integrator complex);GO:0005730(nucleolus);GO:0005634(nucleus);GO:0016180(snRNA processing);GO:0010212(response to ionizing radiation);GO:0007093(mitotic cell cycle checkpoint);GO:0006974(cellular response to DNA damage stimulus);GO:0006281(DNA repair)	NA	NA	ENSSSCG00000006571	INTS3
ciRNA1360	0	0	0	1	0	0	0	0	0	0.14	0	0	chr9	50909970	50910407	-	1	ciRNA	ENSSSCT00000030447	ENSSSCG00000023324	mRNA	chr9:50909967-50910407	NA	GO:0005634(nucleus);GO:0032259(methylation);GO:0016740(transferase activity);GO:0008168(methyltransferase activity)	NA	NA	ENSSSCG00000023324	ENSSSCG00000023324
ciRNA1361	0	0	0	1	0	0	0	0	0	0.14	0	0	chr9	51339587	51339803	+	1	ciRNA	ENSSSCT00000016474	HMBS	mRNA	chr9:51339586-51339815	porphobilinogen deaminase [Source:RefSeq peptide;Acc:NP_001090881]	GO:0005737(cytoplasm);GO:0033014(tetrapyrrole biosynthetic process);GO:0006783(heme biosynthetic process);GO:0004418(hydroxymethylbilane synthase activity)	00860(Porphyrin and chlorophyll metabolism)	EC:2.5.1.61	ENSSSCG00000015108	HMBS
ciRNA1362	0	0	0	1	0	0	0	0	0	0.14	0	0	chr9	85517193	85518166	+	1	ciRNA	ENSSSCT00000016716	MIOS	mRNA	chr9:85517192-85518166	NA	NA	NA	NA	ENSSSCG00000015343	MIOS
ciRNA1363	0	0	0	1	0	0	0	0	0	0.14	0	0	chr9	134314314	134314697	-	1	ciRNA	ENSSSCT00000016926	XPR1	mRNA	chr9:134303881-134314697	xenotropic and polytropic retrovirus receptor 1 [Source:HGNC Symbol;Acc:HGNC:12827]	GO:0031226(intrinsic component of plasma membrane);GO:0016021(integral component of membrane);GO:0016020(membrane);GO:0005737(cytoplasm);GO:0046718(viral entry into host cell);GO:0035435(phosphate ion transmembrane transport);GO:0030643(cellular phosphate ion homeostasis);GO:0009615(response to virus);GO:0015562(efflux transmembrane transporter activity);GO:0015114(phosphate ion transmembrane tra…	NA	NA	ENSSSCG00000015537	XPR1
ciRNA1364	0	0	0	1	0	0	0	0	0	0.14	0	0	chr9	135960651	135960831	-	1	ciRNA	ENSSSCT00000016935	GLUL	mRNA	chr9:135960637-135960831	glutamine synthetase [Source:RefSeq peptide;Acc:NP_999074]	GO:0097386(glial cell projection);GO:0070062(extracellular exosome);GO:0044297(cell body);GO:0043209(myelin sheath);GO:0005829(cytosol);GO:0005739(mitochondrion);GO:0005737(cytoplasm);GO:0005634(nucleus);GO:0009749(response to glucose);GO:0009267(cellular response to starvation);GO:0008283(cell proliferation);GO:0006807(nitrogen compound metabolic process);GO:0006542(glutamine biosynthetic proces…	01230(Biosynthesis of amino acids);00630(Glyoxylate and dicarboxylate metabolism);00910(Nitrogen metabolism);00250(Alanine, aspartate and glutamate metabolism);00330(Arginine and proline metabolism);04724(Glutamatergic synapse);04727(GABAergic synapse)	EC:6.3.1.2	ENSSSCG00000015545	GLUL
ciRNA1365	0	0	0	4	0	0	0	0	0	0.54	0	0	chr15	18584091	18584738	-	1	ciRNA	ENSSSCT00000017090	UBXN4	mRNA	chr15:18584090-18584738	UBX domain protein 4 [Source:HGNC Symbol;Acc:HGNC:14860]	GO:0005829(cytosol);GO:0005783(endoplasmic reticulum);GO:0030433(ER-associated ubiquitin-dependent protein catabolic process)	NA	NA	ENSSSCG00000015690	UBXN4
ciRNA1366	0	0	0	6	2	0	0	0	0	0.81	0.33	0	chr15	53284750	53285037	-	1	ciRNA	ENSSSCT00000017198	CCDC110	mRNA	chr15:53284729-53285037	coiled-coil domain containing 110 [Source:HGNC Symbol;Acc:HGNC:28504]	NA	NA	NA
ciRNA1367	0	0	0	3	0	0	0	0	0	0.41	0	0	chr15	112179503	112180153	-	1	ciRNA	ENSSSCT00000017501	ANKRD44	mRNA	chr15:112179502-112180153	ankyrin repeat domain 44 [Source:HGNC Symbol;Acc:HGNC:25259]	NA	NA	NA
ciRNA1368	0	0	0	1	0	0	0	0	0	0.14	0	0	chr15	115734631	115735071	-	1	ciRNA	ENSSSCT00000017522	BZW1	mRNA	chr15:115734628-115735071	basic leucine zipper and W2 domains 1 [Source:HGNC Symbol;Acc:HGNC:18380]	GO:0016020(membrane);GO:0005737(cytoplasm);GO:0045296(cadherin binding);GO:0003723(RNA binding)	NA	NA	ENSSSCG00000016094	BZW1
ciRNA1369	0	0	0	1	0	0	0	0	0	0.14	0	0	chr15	116635841	116636110	+	1	ciRNA	ENSSSCT00000017537	ENSSSCG00000016107	mRNA	chr15:116635840-116646272	NA	NA	NA	NA	ENSSSCG00000016107	ENSSSCG00000016107
ciRNA137	4	0	0	2	0	0	0.71	0	0	0.27	0	0	chr4	107366382	107366738	+	1	ciRNA	ENSSSCT00000025723	SEMA6C	mRNA	chr4:107366381-107366738	semaphorin 6C [Source:HGNC Symbol;Acc:HGNC:10740]	GO:0016020(membrane)	04360(Axon guidance)	NA	ENSSSCG00000006635	SEMA6C
ciRNA1370	0	0	0	1	0	0	0	0	0	0.14	0	0	chr15	133446122	133447130	-	1	ciRNA	ENSSSCT00000017629	ENSSSCG00000016189	mRNA	chr15:133446121-133447130	NA	GO:0030687(preribosome, large subunit precursor);GO:0042273(ribosomal large subunit biogenesis);GO:0051082(unfolded protein binding)	NA	NA	ENSSSCG00000016189	ENSSSCG00000016189
ciRNA1371	0	0	0	2	0	0	0	0	0	0.27	0	0	chr15	133835961	133836199	+	1	ciRNA	ENSSSCT00000017643	ENSSSCG00000016202	mRNA	chr15:133835960-133836229	NA	GO:0005634(nucleus);GO:0051092(positive regulation of NF-kappaB transcription factor activity);GO:0016567(protein ubiquitination);GO:0061630(ubiquitin protein ligase activity);GO:0008270(zinc ion binding)	NA	NA
ciRNA1372	0	0	0	1	0	0	0	0	0	0.14	0	0	chr15	134252565	134252864	+	1	ciRNA	ENSSSCT00000017648	FAM134A	mRNA	chr15:134252564-134252866	family with sequence similarity 134 member A [Source:HGNC Symbol;Acc:HGNC:28450]	GO:0016021(integral component of membrane);GO:0016020(membrane)	NA	NA	ENSSSCG00000016207	FAM134A
ciRNA1373	0	0	0	1	0	0	0	0	0	0.14	0	0	chr15	134359724	134360570	+	1	ciRNA	ENSSSCT00000017658	DNAJB2	mRNA	chr15:134359723-134360570	DnaJ heat shock protein family (Hsp40) member B2 [Source:HGNC Symbol;Acc:HGNC:5228]	GO:0005829(cytosol);GO:0005634(nucleus);GO:1903644(regulation of chaperone-mediated protein folding);GO:0090084(negative regulation of inclusion body assembly);GO:0061077(chaperone-mediated protein folding);GO:0042026(protein refolding);GO:0032781(positive regulation of ATPase activity);GO:0032091(negative regulation of protein binding);GO:0031396(regulation of protein ubiquitination);GO:0030308(…	04141(Protein processing in endoplasmic reticulum)	NA	ENSSSCG00000016217	DNAJB2
ciRNA1374	0	0	0	2	0	0	0	0	0	0.27	0	0	chr15	154685621	154685855	-	1	ciRNA	ENSSSCT00000017827	STK25	mRNA	chr15:154685596-154685855	serine/threonine kinase 25 [Source:HGNC Symbol;Acc:HGNC:11404]	GO:0070062(extracellular exosome);GO:0005794(Golgi apparatus);GO:0005737(cytoplasm);GO:0090168(Golgi reassembly);GO:0051683(establishment of Golgi localization);GO:0051645(Golgi localization);GO:0050772(positive regulation of axonogenesis);GO:0046777(protein autophosphorylation);GO:0045595(regulation of cell differentiation);GO:0042542(response to hydrogen peroxide);GO:0036481(intrinsic apoptotic…	NA	NA
ciRNA1375	0	0	0	2	0	0	0	0	0	0.27	0	0	chr15	154730353	154731669	+	1	ciRNA	ENSSSCT00000017825	SEPT2	mRNA	chr15:154730352-154731798	septin 2 [Source:HGNC Symbol;Acc:HGNC:7729]	GO:0097730(non-motile cilium);GO:0097227(sperm annulus);GO:0070062(extracellular exosome);GO:0032391(photoreceptor connecting cilium);GO:0031105(septin complex);GO:0015629(actin cytoskeleton);GO:0005930(axoneme);GO:0005829(cytosol);GO:0005737(cytoplasm);GO:0005730(nucleolus);GO:0005634(nucleus);GO:0051301(cell division);GO:0050790(regulation of catalytic activity);GO:0007049(cell cycle);GO:004529…	05100(Bacterial invasion of epithelial cells)	NA	ENSSSCG00000016370	SEPT2
ciRNA1376	0	0	0	1	0	0	0	0	0	0.14	0	0	chr15	155025604	155026218	-	1	ciRNA	ENSSSCT00000017833	PASK	mRNA	chr15:155025585-155026218	PAS domain containing serine/threonine kinase [Source:HGNC Symbol;Acc:HGNC:17270]	GO:0005829(cytosol);GO:0005737(cytoplasm);GO:0005634(nucleus);GO:2000505(regulation of energy homeostasis);GO:0070092(regulation of glucagon secretion);GO:0046777(protein autophosphorylation);GO:0045719(negative regulation of glycogen biosynthetic process);GO:0043576(regulation of respiratory gaseous exchange);GO:0006468(protein phosphorylation);GO:0035091(phosphatidylinositol binding);GO:0005524…	NA	NA	ENSSSCG00000016378	PASK
ciRNA1377	0	0	0	1	0	0	0	0	0	0.14	0	0	chr15	155272631	155272922	+	1	ciRNA	ENSSSCT00000017840	ENSSSCG00000016385	mRNA	chr15:155272630-155272984	NA	GO:0005737(cytoplasm);GO:0005634(nucleus);GO:1904031(positive regulation of cyclin-dependent protein kinase activity);GO:0006468(protein phosphorylation);GO:0019912(cyclin-dependent protein kinase activating kinase activity);GO:0005524(ATP binding);GO:0004693(cyclin-dependent protein serine/threonine kinase activity);GO:0004672(protein kinase activity)	NA	NA	ENSSSCG00000016385	ENSSSCG00000016385
ciRNA1378	0	0	0	3	0	0	0	0	0	0.41	0	0	chr14	32296236	32296796	-	1	ciRNA	ENSSSCT00000010736	MLXIP	mRNA	chr14:32296235-32296796	MLX interacting protein [Source:HGNC Symbol;Acc:HGNC:17055]	GO:0005634(nucleus);GO:1900402(regulation of carbohydrate metabolic process by regulation of transcription from RNA polymerase II promoter);GO:0006357(regulation of transcription from RNA polymerase II promoter);GO:0006355(regulation of transcription, DNA-templated);GO:0046983(protein dimerization activity);GO:0003700(transcription factor activity, sequence-specific DNA binding);GO:0000989(transc…	04932(Non-alcoholic fatty liver disease (NAFLD))	NA	ENSSSCG00000009794	MLXIP
ciRNA1379	0	0	0	1	0	0	0	0	0	0.14	0	0	chr14	36436450	36436840	-	1	ciRNA	ENSSSCT00000010795	SUDS3	mRNA	chr14:36436428-36436840	SDS3 homolog, SIN3A corepressor complex component [Source:HGNC Symbol;Acc:HGNC:29545]	GO:0070822(Sin3-type complex);GO:0016604(nuclear body);GO:0005829(cytosol);GO:0005634(nucleus);GO:0043065(positive regulation of apoptotic process);GO:0021762(substantia nigra development);GO:0016575(histone deacetylation);GO:0000122(negative regulation of transcription from RNA polymerase II promoter);GO:0042826(histone deacetylase binding);GO:0019899(enzyme binding);GO:0004407(histone deacetyla…	NA	NA	ENSSSCG00000009849	SUDS3
ciRNA138	2	0	0	0	0	0	0.36	0	0	0	0	0	chr4	109076097	109076404	+	1	ciRNA	ENSSSCT00000032627	ITGA10	mRNA	chr4:109076096-109076536	NA	NA	NA	NA
ciRNA1380	0	0	0	3	0	0	0	0	0	0.41	0	0	chr14	53135448	53136437	-	1	ciRNA	ENSSSCT00000011023	ENSSSCG00000010062	mRNA	chr14:53135423-53136437	NA	GO:0005634(nucleus);GO:0006336(DNA replication-independent nucleosome assembly);GO:0031491(nucleosome binding)	NA	NA	ENSSSCG00000010062	ENSSSCG00000010062
ciRNA1381	0	0	0	1	0	0	0	0	0	0.14	0	0	chr14	53666876	53667130	-	1	ciRNA	ENSSSCT00000011044	PPIL2	mRNA	chr14:53666853-53667130	peptidylprolyl isomerase like 2 [Source:HGNC Symbol;Acc:HGNC:9261]	GO:0005886(plasma membrane);GO:0005737(cytoplasm);GO:0005654(nucleoplasm);GO:0005634(nucleus);GO:0072659(protein localization to plasma membrane);GO:0016567(protein ubiquitination);GO:0006457(protein folding);GO:0000413(protein peptidyl-prolyl isomerization);GO:0000209(protein polyubiquitination);GO:0061630(ubiquitin protein ligase activity);GO:0034450(ubiquitin-ubiquitin ligase activity);GO:0016…	04120(Ubiquitin mediated proteolysis)	EC:5.2.1.8
ciRNA1382	0	0	0	5	0	7	0	0	0	0.68	0	0.96	chr14	54269261	54270131	-	1	ciRNA	ENSSSCT00000028715	MED15	mRNA	chr14:54269200-54270131	mediator complex subunit 15 [Source:HGNC Symbol;Acc:HGNC:14248]	GO:0016592(mediator complex);GO:0016020(membrane);GO:0005634(nucleus);GO:0006357(regulation of transcription from RNA polymerase II promoter);GO:0001104(RNA polymerase II transcription cofactor activity)	NA	NA
ciRNA1383	0	0	0	4	0	0	0	0	0	0.54	0	0	chr14	55094127	55095291	+	1	ciRNA	ENSSSCT00000011095	TANGO2	mRNA	chr14:55094126-55095291	transport and golgi organization 2 homolog [Source:HGNC Symbol;Acc:HGNC:25439]	GO:0005794(Golgi apparatus)	NA	NA
ciRNA1384	0	0	0	1	0	0	0	0	0	0.14	0	0	chr14	55111577	55112021	+	1	ciRNA	ENSSSCT00000011096	DGCR8	mRNA	chr14:55111576-55112023	DGCR8 microprocessor complex subunit [Source:HGNC Symbol;Acc:HGNC:2847]	GO:0070877(microprocessor complex);GO:0005737(cytoplasm);GO:0005634(nucleus);GO:0090502(RNA phosphodiester bond hydrolysis, endonucleolytic);GO:0090501(RNA phosphodiester bond hydrolysis);GO:0072091(regulation of stem cell proliferation);GO:0031053(primary miRNA processing);GO:0070878(primary miRNA binding);GO:0042803(protein homodimerization activity);GO:0020037(heme binding);GO:0004525(ribonucl…	NA	NA
ciRNA1385	0	0	0	2	0	0	0	0	0	0.27	0	0	chr14	55111577	55112022	+	1	ciRNA	ENSSSCT00000011096	DGCR8	mRNA	chr14:55111576-55112023	DGCR8 microprocessor complex subunit [Source:HGNC Symbol;Acc:HGNC:2847]	GO:0070877(microprocessor complex);GO:0005737(cytoplasm);GO:0005634(nucleus);GO:0090502(RNA phosphodiester bond hydrolysis, endonucleolytic);GO:0090501(RNA phosphodiester bond hydrolysis);GO:0072091(regulation of stem cell proliferation);GO:0031053(primary miRNA processing);GO:0070878(primary miRNA binding);GO:0042803(protein homodimerization activity);GO:0020037(heme binding);GO:0004525(ribonucl…	NA	NA
ciRNA1386	0	0	0	1	0	0	0	0	0	0.14	0	0	chr14	80545867	80546914	+	1	ciRNA	ENSSSCT00000011250	ENSSSCG00000010278	mRNA	chr14:80545866-80546955	NA	GO:0032420(stereocilium);GO:0016021(integral component of membrane);GO:0016020(membrane);GO:0005886(plasma membrane);GO:0060122(inner ear receptor stereocilium organization);GO:0007626(locomotory behavior);GO:0007605(sensory perception of sound);GO:0007156(homophilic cell adhesion via plasma membrane adhesion molecules);GO:0007155(cell adhesion);GO:0005509(calcium ion binding)	NA	NA	ENSSSCG00000010278	ENSSSCG00000010278
ciRNA1387	0	0	0	1	0	0	0	0	0	0.14	0	0	chr14	88477688	88477916	+	1	ciRNA	ENSSSCT00000035364	ANXA11	mRNA	chr14:88477687-88477934	annexin A11 [Source:HGNC Symbol;Acc:HGNC:535]	GO:0005544(calcium-dependent phospholipid binding);GO:0005509(calcium ion binding);GO:0070062(extracellular exosome);GO:0045335(phagocytic vesicle);GO:0042582(azurophil granule);GO:0042581(specific granule);GO:0030496(midbody);GO:0016020(membrane);GO:0005829(cytosol);GO:0005819(spindle);GO:0005737(cytoplasm);GO:0005654(nucleoplasm);GO:0005635(nuclear envelope);GO:0051592(response to calcium ion);…	NA	NA	ENSSSCG00000010331	ANXA11
ciRNA1388	0	0	0	1	0	0	0	0	0	0.14	0	0	chr14	110513322	110513776	+	1	ciRNA	ENSSSCT00000011443	KIF20B	mRNA	chr14:110513321-110513788	kinesin family member 20B [Source:HGNC Symbol;Acc:HGNC:7212]	GO:1990023(mitotic spindle midzone);GO:0097431(mitotic spindle pole);GO:0070938(contractile ring);GO:0051233(spindle midzone);GO:0048471(perinuclear region of cytoplasm);GO:0030496(midbody);GO:0015630(microtubule cytoskeleton);GO:0005871(kinesin complex);GO:0005829(cytosol);GO:0005813(centrosome);GO:0005737(cytoplasm);GO:0005730(nucleolus);GO:0005654(nucleoplasm);GO:0005634(nucleus);GO:2001224(po…	NA	NA	ENSSSCG00000010457	KIF20B
ciRNA1389	0	0	0	2	0	0	0	0	0	0.27	0	0	chr14	123216625	123217176	+	1	ciRNA	ENSSSCT00000011572	GBF1	mRNA	chr14:123216624-123217227	golgi brefeldin A resistant guanine nucleotide exchange factor 1 [Source:HGNC Symbol;Acc:HGNC:4181]	GO:0031252(cell leading edge);GO:0016020(membrane);GO:0005829(cytosol);GO:0005802(trans-Golgi network);GO:0005801(cis-Golgi network);GO:0005794(Golgi apparatus);GO:0005793(endoplasmic reticulum-Golgi intermediate compartment);GO:0000139(Golgi membrane);GO:2000008(regulation of protein localization to cell surface);GO:1903420(protein localization to endoplasmic reticulum tubular network);GO:190340…	04144(Endocytosis)	NA
ciRNA139	1	0	0	0	0	0	0.18	0	0	0	0	0	chr4	120546990	120547717	-	1	ciRNA	ENSSSCT00000007463	STRIP1	mRNA	chr4:120546985-120547717	striatin interacting protein 1 [Source:HGNC Symbol;Acc:HGNC:25916]	GO:0070062(extracellular exosome);GO:0005829(cytosol);GO:0005634(nucleus);GO:0030866(cortical actin cytoskeleton organization);GO:0022604(regulation of cell morphogenesis)	NA	NA	ENSSSCG00000006813	STRIP1
ciRNA1390	0	0	0	4	0	0	0	0	0	0.54	0	0	chr14	123216625	123217226	+	1	ciRNA	ENSSSCT00000011572	GBF1	mRNA	chr14:123216624-123217227	golgi brefeldin A resistant guanine nucleotide exchange factor 1 [Source:HGNC Symbol;Acc:HGNC:4181]	GO:0031252(cell leading edge);GO:0016020(membrane);GO:0005829(cytosol);GO:0005802(trans-Golgi network);GO:0005801(cis-Golgi network);GO:0005794(Golgi apparatus);GO:0005793(endoplasmic reticulum-Golgi intermediate compartment);GO:0000139(Golgi membrane);GO:2000008(regulation of protein localization to cell surface);GO:1903420(protein localization to endoplasmic reticulum tubular network);GO:190340…	04144(Endocytosis)	NA
ciRNA1391	0	0	0	1	0	0	0	0	0	0.14	0	0	chr14	123773539	123774059	-	1	ciRNA	ENSSSCT00000011585	CYP17A1	mRNA	chr14:123773538-123774059	Steroid 17-alpha-hydroxylase/17,20 lyase [Source:UniProtKB/Swiss-Prot;Acc:P19100]	GO:0043025(neuronal cell body);GO:0030424(axon);GO:0016020(membrane);GO:0005739(mitochondrion);GO:0055114(oxidation-reduction process);GO:0042448(progesterone metabolic process);GO:0042446(hormone biosynthetic process);GO:0008202(steroid metabolic process);GO:0006704(glucocorticoid biosynthetic process);GO:0006694(steroid biosynthetic process);GO:0047442(17-alpha-hydroxyprogesterone aldolase acti…	00140(Steroid hormone biosynthesis);04913(Ovarian Steroidogenesis);04917(Prolactin signaling pathway)	EC:1.14.14.19 4.1.2.30
ciRNA1392	0	0	0	3	0	0	0	0	0	0.41	0	0	chr14	131409722	131410285	+	1	ciRNA	ENSSSCT00000011617	ADD3	mRNA	chr14:131409721-131410286	adducin 3 [Source:HGNC Symbol;Acc:HGNC:245]	GO:0016020(membrane);GO:0014069(postsynaptic density);GO:0005938(cell cortex);GO:0005911(cell-cell junction);GO:0005903(brush border);GO:0005886(plasma membrane);GO:0005856(cytoskeleton);GO:0005737(cytoplasm);GO:0005654(nucleoplasm);GO:0000794(condensed nuclear chromosome);GO:0005198(structural molecule activity)	NA	NA	ENSSSCG00000010621	ADD3
ciRNA1393	0	0	0	1	0	0	0	0	0	0.14	0	0	chr14	152969342	152970428	+	1	ciRNA	ENSSSCT00000011782	ENSSSCG00000010768	mRNA	chr14:152969341-152970441	NA	GO:0005930(axoneme);GO:0060294(cilium movement involved in cell motility)	NA	NA
ciRNA1394	0	0	0	2	0	0	0	0	0	0.27	0	0	chr14	153197443	153197996	-	1	ciRNA	ENSSSCT00000011787	TUBGCP2	mRNA	chr14:153197376-153197996	tubulin gamma complex associated protein 2 [Source:HGNC Symbol;Acc:HGNC:18599]	GO:0016020(membrane);GO:0008275(gamma-tubulin small complex);GO:0005874(microtubule);GO:0005856(cytoskeleton);GO:0005815(microtubule organizing center);GO:0005813(centrosome);GO:0005737(cytoplasm);GO:0005654(nucleoplasm);GO:0000923(equatorial microtubule organizing center);GO:0000922(spindle pole);GO:0090307(mitotic spindle assembly);GO:0051415(interphase microtubule nucleation by interphase micr…	NA	NA
ciRNA1395	0	0	0	1	0	0	0	0	0	0.14	0	0	chr18	6446249	6446383	-	1	ciRNA	ENSSSCT00000031193	AGAP3	mRNA	chr18:6446230-6446383	ArfGAP with GTPase domain, ankyrin repeat and PH domain 3 [Source:HGNC Symbol;Acc:HGNC:16923]	GO:0016020(membrane);GO:0005622(intracellular);GO:0043547(positive regulation of GTPase activity);GO:0007264(small GTPase mediated signal transduction);GO:0007165(signal transduction);GO:0005525(GTP binding);GO:0005096(GTPase activator activity);GO:0000166(nucleotide binding)	04144(Endocytosis)	NA
ciRNA1396	0	0	0	2	0	0	0	0	0	0.27	0	0	chr18	10219298	10220502	+	1	ciRNA	ENSSSCT00000017966	ENSSSCG00000016502	mRNA	chr18:10219297-10220502	NA	GO:0046872(metal ion binding);GO:0003950(NAD+ ADP-ribosyltransferase activity)	NA	NA	ENSSSCG00000016502	ENSSSCG00000016502
ciRNA1397	0	0	0	2	0	0	0	0	0	0.27	0	0	chr18	55510913	55511171	+	1	ciRNA	ENSSSCT00000028898	ENSSSCG00000023820	mRNA	chr18:55510912-55511396	NA	GO:0008270(zinc ion binding)	NA	NA	ENSSSCG00000023820	ENSSSCG00000023820
ciRNA1398	0	0	0	2	0	0	0	0	0	0.27	0	0	chrX	13216292	13217044	+	1	ciRNA	ENSSSCT00000013280	CA5B	mRNA	chrX:13216291-13217316	carbonic anhydrase 5B [Source:HGNC Symbol;Acc:HGNC:1378]	GO:0005739(mitochondrion);GO:0006730(one-carbon metabolic process);GO:0046872(metal ion binding);GO:0008270(zinc ion binding);GO:0004089(carbonate dehydratase activity)	00910(Nitrogen metabolism)	EC:4.2.1.1
ciRNA1399	0	0	0	4	0	0	0	0	0	0.54	0	0	chrX	13216292	13217316	+	1	ciRNA	ENSSSCT00000013280	CA5B	mRNA	chrX:13216291-13217316	carbonic anhydrase 5B [Source:HGNC Symbol;Acc:HGNC:1378]	GO:0005739(mitochondrion);GO:0006730(one-carbon metabolic process);GO:0046872(metal ion binding);GO:0008270(zinc ion binding);GO:0004089(carbonate dehydratase activity)	00910(Nitrogen metabolism)	EC:4.2.1.1
ciRNA14	8	3	0	5	2	0	1.43	0.46	0	0.68	0.33	0	chr7	34501973	34502319	+	1	ciRNA	ENSSSCT00000001691	ITPR3	mRNA	chr7:34501972-34502345	inositol 1,4,5-trisphosphate receptor type 3 [Source:HGNC Symbol;Acc:HGNC:6182]	GO:0043235(receptor complex);GO:0016021(integral component of membrane);GO:0016020(membrane);GO:0005887(integral component of plasma membrane);GO:0005886(plasma membrane);GO:0005789(endoplasmic reticulum membrane);GO:0005783(endoplasmic reticulum);GO:0005737(cytoplasm);GO:0005730(nucleolus);GO:0005654(nucleoplasm);GO:0005634(nucleus);GO:0070588(calcium ion transmembrane transport);GO:0060402(calc…	04020(Calcium signaling pathway);04070(Phosphatidylinositol signaling system);04022(cGMP - PKG signaling pathway);04114(Oocyte meiosis);04540(Gap junction);04611(Platelet activation);04911(Insulin secretion);04922(Glucagon signaling pathway);04912(GnRH signaling pathway);04915(Estrogen signaling pathway);04921(Oxytocin signaling pathway);04918(Thyroid hormone synthesis);04270(Vascular smooth musc…	NA
ciRNA140	2	0	0	0	0	0	0.36	0	0	0	0	0	chr4	142926387	142926723	-	1	ciRNA	ENSSSCT00000007604	CYR61	mRNA	chr4:142926363-142926723	cysteine rich angiogenic inducer 61 [Source:HGNC Symbol;Acc:HGNC:2654]	GO:0031012(extracellular matrix);GO:0005615(extracellular space);GO:0005576(extracellular region);GO:2000304(positive regulation of ceramide biosynthetic process);GO:0072593(reactive oxygen species metabolic process);GO:0070372(regulation of ERK1 and ERK2 cascade);GO:0061036(positive regulation of cartilage development);GO:0060716(labyrinthine layer blood vessel development);GO:0060710(chorio-all…	NA	NA	ENSSSCG00000006940	CYR61
ciRNA1400	0	0	0	1	0	0	0	0	0	0.14	0	0	chrX	124538917	124539532	-	1	ciRNA	ENSSSCT00000013857	MBNL3	mRNA	chrX:124538910-124539532	muscleblind like splicing regulator 3 [Source:HGNC Symbol;Acc:HGNC:20564]	GO:0046872(metal ion binding);GO:0045662(negative regulation of myoblast differentiation);GO:0043484(regulation of RNA splicing);GO:0003723(RNA binding)	NA	NA
ciRNA1401	0	0	0	2	0	0	0	0	0	0.27	0	0	chrX	127322293	127322492	-	1	ciRNA	ENSSSCT00000013886	MAP7D3	mRNA	chrX:127322252-127322492	MAP7 domain containing 3 [Source:HGNC Symbol;Acc:HGNC:25742]	GO:0015630(microtubule cytoskeleton);GO:0000226(microtubule cytoskeleton organization);GO:0016020(membrane);GO:0046785(microtubule polymerization);GO:0015631(tubulin binding);GO:0008017(microtubule binding);GO:0005198(structural molecule activity)	NA	NA	ENSSSCG00000012700	MAP7D3
ciRNA1402	0	0	0	1	0	0	0	0	0	0.14	0	0	chr16	74320702	74321545	-	1	ciRNA	ENSSSCT00000018585	ENSSSCG00000017069	mRNA	chr16:74320701-74321545	NA	NA	NA	NA
ciRNA1403	0	0	0	1	0	0	0	0	0	0.14	0	0	chr16	74330742	74331608	-	1	ciRNA	ENSSSCT00000018585	ENSSSCG00000017069	mRNA	chr16:74330733-74331608	NA	NA	NA	NA
ciRNA1404	0	0	0	0	1	0	0	0	0	0	0.16	0	chr7	27761596	27762197	-	1	ciRNA	ENSSSCT00000001566	SKIV2L	mRNA	chr7:27761595-27762197	SKI2 homolog, superkiller viralicidic activity 2-like [Source:HGNC Symbol;Acc:HGNC:10898]	GO:0055087(Ski complex);GO:0070478(nuclear-transcribed mRNA catabolic process, 3'-5' exonucleolytic nonsense-mediated decay);GO:0006401(RNA catabolic process);GO:0005524(ATP binding);GO:0004004(ATP-dependent RNA helicase activity);GO:0003724(RNA helicase activity);GO:0003723(RNA binding);GO:0003676(nucleic acid binding)	03018(RNA degradation)	NA	ENSSSCG00000001424	SKIV2L
ciRNA1405	0	0	0	0	2	0	0	0	0	0	0.33	0	chr7	27986472	27986595	-	1	ciRNA	ENSSSCT00000001575	ATF6B	mRNA	chr7:27986441-27986595	activating transcription factor 6 beta [Source:HGNC Symbol;Acc:HGNC:2349]	GO:0012505(endomembrane system);GO:0005634(nucleus);GO:0030968(endoplasmic reticulum unfolded protein response);GO:0006357(regulation of transcription from RNA polymerase II promoter);GO:0006355(regulation of transcription, DNA-templated);GO:0043565(sequence-specific DNA binding);GO:0035497(cAMP response element binding);GO:0003700(transcription factor activity, sequence-specific DNA binding);GO:…	04141(Protein processing in endoplasmic reticulum);04668(TNF signaling pathway);04022(cGMP - PKG signaling pathway);04151(PI3K-Akt signaling pathway);04911(Insulin secretion);04915(Estrogen signaling pathway);04918(Thyroid hormone synthesis);04261(Adrenergic signaling in cardiomyocytes);04728(Dopaminergic synapse);05203(Viral carcinogenesis);05030(Cocaine addiction);05031(Amphetamine addiction);0…	NA	ENSSSCG00000001430	ATF6B
ciRNA1406	0	0	0	0	1	3	0	0	0	0	0.16	0.41	chr7	29525579	29526063	+	1	ciRNA	ENSSSCT00000001637	BRD2	mRNA	chr7:29525578-29526063	bromodomain containing 2 [Source:HGNC Symbol;Acc:HGNC:1103]	GO:0005737(cytoplasm);GO:0005634(nucleus);GO:0006357(regulation of transcription from RNA polymerase II promoter);GO:0006334(nucleosome assembly);GO:0070577(lysine-acetylated histone binding);GO:0003682(chromatin binding)	NA	NA
ciRNA1407	0	0	0	0	1	0	0	0	0	0	0.16	0	chr7	42383640	42383898	+	1	ciRNA	ENSSSCT00000001810	ENSSSCG00000024226	mRNA	chr7:42383639-42383898	NA	GO:0046872(metal ion binding);GO:0008270(zinc ion binding)	NA	NA	ENSSSCG00000024226	ENSSSCG00000024226
ciRNA1408	0	0	0	0	3	0	0	0	0	0	0.49	0	chr7	45172030	45172569	-	1	ciRNA	ENSSSCT00000001906	AARS2	mRNA	chr7:45171992-45172569	alanyl-tRNA synthetase 2, mitochondrial [Source:HGNC Symbol;Acc:HGNC:21022]	GO:0005739(mitochondrion);GO:0005737(cytoplasm);GO:0070143(mitochondrial alanyl-tRNA aminoacylation);GO:0043039(tRNA aminoacylation);GO:0033108(mitochondrial respiratory chain complex assembly);GO:0006419(alanyl-tRNA aminoacylation);GO:0006412(translation);GO:0006400(tRNA modification);GO:0046872(metal ion binding);GO:0016876(ligase activity, forming aminoacyl-tRNA and related compounds);GO:00168…	00970(Aminoacyl-tRNA biosynthesis)	EC:6.1.1.7
ciRNA1409	0	0	0	0	2	0	0	0	0	0	0.33	0	chr7	45173052	45173302	-	1	ciRNA	ENSSSCT00000001906	AARS2	mRNA	chr7:45173031-45173302	alanyl-tRNA synthetase 2, mitochondrial [Source:HGNC Symbol;Acc:HGNC:21022]	GO:0005739(mitochondrion);GO:0005737(cytoplasm);GO:0070143(mitochondrial alanyl-tRNA aminoacylation);GO:0043039(tRNA aminoacylation);GO:0033108(mitochondrial respiratory chain complex assembly);GO:0006419(alanyl-tRNA aminoacylation);GO:0006412(translation);GO:0006400(tRNA modification);GO:0046872(metal ion binding);GO:0016876(ligase activity, forming aminoacyl-tRNA and related compounds);GO:00168…	00970(Aminoacyl-tRNA biosynthesis)	EC:6.1.1.7
ciRNA141	3	0	0	0	0	0	0.54	0	0	0	0	0	chr3	1096208	1096782	-	1	ciRNA	ENSSSCT00000008290	ENSSSCG00000007558	mRNA	chr3:1096145-1096782	NA	GO:0032039(integrator complex);GO:0034474(U2 snRNA 3'-end processing)	NA	NA	ENSSSCG00000007558	ENSSSCG00000007558
ciRNA1410	0	0	0	0	1	0	0	0	0	0	0.16	0	chr7	54589977	54590615	+	1	ciRNA	ENSSSCT00000001995	FAH	mRNA	chr7:54589976-54590629	fumarylacetoacetate hydrolase [Source:HGNC Symbol;Acc:HGNC:3579]	GO:0070062(extracellular exosome);GO:0009072(aromatic amino acid family metabolic process);GO:0008152(metabolic process);GO:0006527(arginine catabolic process);GO:0004334(fumarylacetoacetase activity);GO:0003824(catalytic activity)	00350(Tyrosine metabolism)	EC:3.7.1.2	ENSSSCG00000001780	FAH
ciRNA1411	0	0	0	0	1	0	0	0	0	0	0.16	0	chr7	58540027	58540182	+	1	ciRNA	ENSSSCT00000002038	MAN2A2	mRNA	chr7:58540026-58540204	mannosidase alpha class 2A member 2 [Source:HGNC Symbol;Acc:HGNC:6825]	GO:0016021(integral component of membrane);GO:0016020(membrane);GO:0000139(Golgi membrane);GO:0008152(metabolic process);GO:0006517(protein deglycosylation);GO:0006491(N-glycan processing);GO:0006013(mannose metabolic process);GO:0005975(carbohydrate metabolic process);GO:0046872(metal ion binding);GO:0030246(carbohydrate binding);GO:0016799(hydrolase activity, hydrolyzing N-glycosyl compounds);G…	00510(N-Glycan biosynthesis)	EC:3.2.1.114
ciRNA1412	0	0	0	0	1	0	0	0	0	0	0.16	0	chr7	65164335	65164550	+	1	ciRNA	ENSSSCT00000002153	BBS4	mRNA	chr7:65164334-65165171	Bardet-Biedl syndrome 4 [Source:RefSeq peptide;Acc:NP_001231716]	GO:0097730(non-motile cilium);GO:0060170(ciliary membrane);GO:0036064(ciliary basal body);GO:0035869(ciliary transition zone);GO:0034464(BBSome);GO:0034451(centriolar satellite);GO:0032391(photoreceptor connecting cilium);GO:0031514(motile cilium);GO:0016020(membrane);GO:0005929(cilium);GO:0005829(cytosol);GO:0005814(centriole);GO:0005813(centrosome);GO:0005634(nucleus);GO:0001917(photoreceptor i…	NA	NA
ciRNA1413	0	0	0	0	1	0	0	0	0	0	0.16	0	chr7	65265175	65265801	+	1	ciRNA	ENSSSCT00000002153	BBS4	mRNA	chr7:65265174-65265828	Bardet-Biedl syndrome 4 [Source:RefSeq peptide;Acc:NP_001231716]	GO:0097730(non-motile cilium);GO:0060170(ciliary membrane);GO:0036064(ciliary basal body);GO:0035869(ciliary transition zone);GO:0034464(BBSome);GO:0034451(centriolar satellite);GO:0032391(photoreceptor connecting cilium);GO:0031514(motile cilium);GO:0016020(membrane);GO:0005929(cilium);GO:0005829(cytosol);GO:0005814(centriole);GO:0005813(centrosome);GO:0005634(nucleus);GO:0001917(photoreceptor i…	NA	NA
ciRNA1414	0	0	0	0	3	0	0	0	0	0	0.49	0	chr7	65565442	65566133	+	1	ciRNA	ENSSSCT00000002159	PKM	mRNA	chr7:65565441-65566155	pyruvate kinase, muscle [Source:HGNC Symbol;Acc:HGNC:9021]	GO:1903561(extracellular vesicle);GO:0070062(extracellular exosome);GO:0043209(myelin sheath);GO:0031982(vesicle);GO:0031012(extracellular matrix);GO:0005929(cilium);GO:0005829(cytosol);GO:0005739(mitochondrion);GO:0005737(cytoplasm);GO:0005634(nucleus);GO:0032869(cellular response to insulin stimulus);GO:0016310(phosphorylation);GO:0012501(programmed cell death);GO:0006096(glycolytic process);GO…	01200(Carbon metabolism);01230(Biosynthesis of amino acids);00010(Glycolysis / Gluconeogenesis);00620(Pyruvate metabolism);00230(Purine metabolism);04922(Glucagon signaling pathway);05230(Central carbon metabolism in cancer);05203(Viral carcinogenesis);04930(Type II diabetes mellitus)	EC:2.7.1.40
ciRNA1415	0	0	0	0	1	0	0	0	0	0	0.16	0	chr7	80986401	80986922	+	1	ciRNA	ENSSSCT00000002263	PABPN1	mRNA	chr7:80986400-80986941	poly(A) binding protein, nuclear 1 [Source:HGNC Symbol;Acc:HGNC:8565]	GO:0042405(nuclear inclusion body);GO:0030529(intracellular ribonucleoprotein complex);GO:0005634(nucleus);GO:1904247(positive regulation of polynucleotide adenylyltransferase activity);GO:0071222(cellular response to lipopolysaccharide);GO:0016973(poly(A)+ mRNA export from nucleus);GO:0000165(MAPK cascade);GO:0070063(RNA polymerase binding);GO:0003723(RNA binding);GO:0003676(nucleic acid binding…	03015(mRNA surveillance pathway);05164(Influenza A)	NA	ENSSSCG00000002023	PABPN1
ciRNA1416	0	0	0	0	1	0	0	0	0	0	0.16	0	chr7	97841142	97841498	-	1	ciRNA	ENSSSCT00000002559	ZFYVE26	mRNA	chr7:97836412-97841498	zinc finger FYVE-type containing 26 [Source:HGNC Symbol;Acc:HGNC:20761]	GO:0030496(midbody);GO:0005813(centrosome);GO:0005765(lysosomal membrane);GO:0000910(cytokinesis);GO:0000724(double-strand break repair via homologous recombination);GO:0046872(metal ion binding);GO:0032266(phosphatidylinositol-3-phosphate binding)	NA	NA
ciRNA1417	0	0	0	0	1	0	0	0	0	0	0.16	0	chr7	106449383	106449654	+	1	ciRNA	ENSSSCT00000002672	VIPAS39	mRNA	chr7:106449382-106449684	VPS33B interacting protein, apical-basolateral polarity regulator, spe-39 homolog [Source:HGNC Symbol;Acc:HGNC:20347]	GO:0055037(recycling endosome);GO:0030897(HOPS complex);GO:0005770(late endosome);GO:0005769(early endosome);GO:0005737(cytoplasm);GO:0008333(endosome to lysosome transport);GO:0006886(intracellular protein transport)	NA	NA
ciRNA1418	0	0	0	0	1	0	0	0	0	0	0.16	0	chr7	128121108	128122710	+	1	ciRNA	ENSSSCT00000002787	CCNK	mRNA	chr7:128121107-128122710	cyclin K [Source:HGNC Symbol;Acc:HGNC:1596]	GO:0005654(nucleoplasm);GO:0005634(nucleus);GO:0002945(cyclin K-CDK13 complex);GO:0002944(cyclin K-CDK12 complex);GO:0000307(cyclin-dependent protein kinase holoenzyme complex);GO:2001165(positive regulation of phosphorylation of RNA polymerase II C-terminal domain serine 2 residues);GO:1901409(positive regulation of phosphorylation of RNA polymerase II C-terminal domain);GO:0071157(negative regu…	NA	NA	ENSSSCG00000002509	CCNK
ciRNA1419	0	0	0	0	1	0	0	0	0	0	0.16	0	chr6	13109021	13109782	+	1	ciRNA	ENSSSCT00000030720	GLG1	mRNA	chr6:13109020-13109785	golgi glycoprotein 1 [Source:HGNC Symbol;Acc:HGNC:4316]	GO:0070062(extracellular exosome);GO:0016021(integral component of membrane);GO:0016020(membrane);GO:0005794(Golgi apparatus);GO:0005578(proteinaceous extracellular matrix);GO:0000139(Golgi membrane);GO:0060349(bone morphogenesis);GO:0032330(regulation of chondrocyte differentiation);GO:0030512(negative regulation of transforming growth factor beta receptor signaling pathway);GO:0010955(negative …	04514(Cell adhesion molecules (CAMs))	NA	ENSSSCG00000030420	GLG1
ciRNA142	2	0	7	0	0	0	0.36	0	1.07	0	0	0	chr3	5996690	5997283	+	1	ciRNA	ENSSSCT00000026054	TRRAP	mRNA	chr3:5996689-5997314	transformation/transcription domain associated protein [Source:HGNC Symbol;Acc:HGNC:12347]	GO:0035267(NuA4 histone acetyltransferase complex);GO:0033276(transcription factor TFTC complex);GO:0030914(STAGA complex);GO:0005794(Golgi apparatus);GO:0005654(nucleoplasm);GO:0005634(nucleus);GO:0000812(Swr1 complex);GO:0000123(histone acetyltransferase complex);GO:1903506(regulation of nucleic acid-templated transcription);GO:0043968(histone H2A acetylation);GO:0043967(histone H4 acetylation)…	05166(HTLV-I infection)	NA
ciRNA1420	0	0	0	0	1	0	0	0	0	0	0.16	0	chr6	14594395	14594690	+	1	ciRNA	ENSSSCT00000003044	PMFBP1	mRNA	chr6:14594394-14594690	polyamine modulated factor 1 binding protein 1 [Source:HGNC Symbol;Acc:HGNC:17728]	GO:0005737(cytoplasm)	NA	NA	ENSSSCG00000002747	PMFBP1
ciRNA1421	0	0	0	0	1	0	0	0	0	0	0.16	0	chr6	25204546	25204930	-	1	ciRNA	ENSSSCT00000003079	KCTD19	mRNA	chr6:25204538-25204930	potassium channel tetramerization domain containing 19 [Source:HGNC Symbol;Acc:HGNC:24753]	GO:0051260(protein homooligomerization)	NA	NA
ciRNA1422	0	0	0	0	1	0	0	0	0	0	0.16	0	chr6	25205053	25205315	-	1	ciRNA	ENSSSCT00000003079	KCTD19	mRNA	chr6:25205045-25205315	potassium channel tetramerization domain containing 19 [Source:HGNC Symbol;Acc:HGNC:24753]	GO:0051260(protein homooligomerization)	NA	NA	ENSSSCG00000002781	KCTD19
ciRNA1423	0	0	0	0	1	0	0	0	0	0	0.16	0	chr6	43854230	43854700	-	1	ciRNA	ENSSSCT00000030229	SUPT5H	mRNA	chr6:43854172-43854700	SPT5 homolog, DSIF elongation factor subunit [Source:HGNC Symbol;Acc:HGNC:11469]	GO:0032044(DSIF complex);GO:0005654(nucleoplasm);GO:0005634(nucleus);GO:1900364(negative regulation of mRNA polyadenylation);GO:0045944(positive regulation of transcription from RNA polymerase II promoter);GO:0032786(positive regulation of DNA-templated transcription, elongation);GO:0032785(negative regulation of DNA-templated transcription, elongation);GO:0032784(regulation of DNA-templated tran…	NA	NA	ENSSSCG00000023556	SUPT5H
ciRNA1424	0	0	0	0	1	0	0	0	0	0	0.16	0	chr6	47258043	47258480	+	1	ciRNA	ENSSSCT00000003427	TOMM40	mRNA	chr6:47258042-47258480	translocase of outer mitochondrial membrane 40 [Source:HGNC Symbol;Acc:HGNC:18001]	GO:0070062(extracellular exosome);GO:0032592(integral component of mitochondrial membrane);GO:0016021(integral component of membrane);GO:0005829(cytosol);GO:0005742(mitochondrial outer membrane translocase complex);GO:0005741(mitochondrial outer membrane);GO:0005739(mitochondrion);GO:0055085(transmembrane transport);GO:0030150(protein import into mitochondrial matrix);GO:0006626(protein targeting…	05014(Amyotrophic lateral sclerosis (ALS))	NA	ENSSSCG00000003089;ENSSSCG00000003090	TOMM40;NECTIN2
ciRNA1425	0	0	0	0	1	0	0	0	0	0	0.16	0	chr6	48277036	48277226	-	1	ciRNA	ENSSSCT00000024307	ENSSSCG00000022958	mRNA	chr6:48277005-48277226	NA	NA	NA	NA	ENSSSCG00000022958	ENSSSCG00000022958
ciRNA1426	0	0	0	0	1	0	0	0	0	0	0.16	0	chr6	50102323	50104873	-	1	ciRNA	ENSSSCT00000003487	BAX	mRNA	chr6:50101343-50104873	BCL2 associated X, apoptosis regulator [Source:HGNC Symbol;Acc:HGNC:959]	GO:0097144(BAX complex);GO:0097136(Bcl-2 family protein complex);GO:0071944(cell periphery);GO:0070062(extracellular exosome);GO:0046930(pore complex);GO:0031966(mitochondrial membrane);GO:0016021(integral component of membrane);GO:0016020(membrane);GO:0005829(cytosol);GO:0005789(endoplasmic reticulum membrane);GO:0005783(endoplasmic reticulum);GO:0005757(mitochondrial permeability transition por…	04141(Protein processing in endoplasmic reticulum);04071(Sphingolipid signaling pathway);04210(Apoptosis);04115(p53 signaling pathway);04722(Neurotrophin signaling pathway);05200(Pathways in cancer);05203(Viral carcinogenesis);05210(Colorectal cancer);05014(Amyotrophic lateral sclerosis (ALS));05016(Huntington's disease);05020(Prion diseases);04932(Non-alcoholic fatty liver disease (NAFLD));05152…	NA	ENSSSCG00000003144	BAX
ciRNA1427	0	0	0	0	1	0	0	0	0	0	0.16	0	chr6	50221715	50221959	+	1	ciRNA	ENSSSCT00000003522	CCDC155	mRNA	chr6:50221714-50221959	coiled-coil domain containing 155 [Source:HGNC Symbol;Acc:HGNC:26520]	GO:0090619(meiotic spindle pole);GO:0034993(LINC complex);GO:0005640(nuclear outer membrane);GO:0000800(lateral element);GO:0000781(chromosome, telomeric region);GO:0090220(chromosome localization to nuclear envelope involved in homologous chromosome segregation);GO:0051653(spindle localization);GO:0051225(spindle assembly);GO:0048477(oogenesis);GO:0034397(telomere localization);GO:0007283(sperma…	NA	NA	ENSSSCG00000003172	CCDC155
ciRNA1428	0	0	0	0	2	0	0	0	0	0	0.33	0	chr6	50319383	50319667	+	1	ciRNA	ENSSSCT00000003540	FCGRT	mRNA	chr6:50319382-50319693	Fc fragment of IgG receptor and transporter [Source:HGNC Symbol;Acc:HGNC:3621]	GO:0016021(integral component of membrane);GO:0016020(membrane);GO:0005886(plasma membrane);GO:0038094(Fc-gamma receptor signaling pathway);GO:0019882(antigen processing and presentation);GO:0030881(beta-2-microglobulin binding);GO:0019864(IgG binding);GO:0019770(IgG receptor activity);GO:0003823(antigen binding)	NA	NA	ENSSSCG00000003187	FCGRT
ciRNA1429	0	0	0	0	1	0	0	0	0	0	0.16	0	chr6	50769563	50770604	-	1	ciRNA	ENSSSCT00000003559	VRK3	mRNA	chr6:50769562-50770604	vaccinia related kinase 3 [Source:HGNC Symbol;Acc:HGNC:18996]	GO:0043231(intracellular membrane-bounded organelle);GO:0005737(cytoplasm);GO:0005730(nucleolus);GO:0005634(nucleus);GO:0070373(negative regulation of ERK1 and ERK2 cascade);GO:0032516(positive regulation of phosphoprotein phosphatase activity);GO:0018105(peptidyl-serine phosphorylation);GO:0008360(regulation of cell shape);GO:0006468(protein phosphorylation);GO:0019903(protein phosphatase bindin…	NA	NA	ENSSSCG00000003204	VRK3
ciRNA143	1	0	0	0	0	0	0.18	0	0	0	0	0	chr3	6029810	6030031	+	1	ciRNA	ENSSSCT00000026054	TRRAP	mRNA	chr3:6029809-6030051	transformation/transcription domain associated protein [Source:HGNC Symbol;Acc:HGNC:12347]	GO:0035267(NuA4 histone acetyltransferase complex);GO:0033276(transcription factor TFTC complex);GO:0030914(STAGA complex);GO:0005794(Golgi apparatus);GO:0005654(nucleoplasm);GO:0005634(nucleus);GO:0000812(Swr1 complex);GO:0000123(histone acetyltransferase complex);GO:1903506(regulation of nucleic acid-templated transcription);GO:0043968(histone H2A acetylation);GO:0043967(histone H4 acetylation)…	05166(HTLV-I infection)	NA
ciRNA1430	0	0	0	0	1	0	0	0	0	0	0.16	0	chr6	52015363	52015624	+	1	ciRNA	ENSSSCT00000003603	ENSSSCG00000003243	mRNA	chr6:52015362-52015644	NA	GO:0005622(intracellular);GO:0006355(regulation of transcription, DNA-templated);GO:0046872(metal ion binding);GO:0003700(transcription factor activity, sequence-specific DNA binding);GO:0003676(nucleic acid binding)	NA	NA	ENSSSCG00000003243	ENSSSCG00000003243
ciRNA1431	0	0	0	0	1	0	0	0	0	0	0.16	0	chr6	53232926	53233116	+	1	ciRNA	ENSSSCT00000003625	CNOT3	mRNA	chr6:53232925-53233144	CCR4-NOT transcription complex subunit 3 [Source:HGNC Symbol;Acc:HGNC:7879]	GO:0030015(CCR4-NOT core complex);GO:0030014(CCR4-NOT complex);GO:0005634(nucleus);GO:0000932(P-body);GO:2000036(regulation of stem cell population maintenance);GO:0017148(negative regulation of translation);GO:0006355(regulation of transcription, DNA-templated);GO:0001829(trophectodermal cell differentiation);GO:0000288(nuclear-transcribed mRNA catabolic process, deadenylation-dependent decay)	03018(RNA degradation)	NA	ENSSSCG00000003264	CNOT3
ciRNA1432	0	0	0	0	3	0	0	0	0	0	0.49	0	chr6	58224129	58224898	+	1	ciRNA	ENSSSCT00000003719	MIB2	mRNA	chr6:58224128-58224920	mindbomb E3 ubiquitin protein ligase 2 [Source:HGNC Symbol;Acc:HGNC:30577]	GO:0005769(early endosome);GO:0005737(cytoplasm);GO:0000151(ubiquitin ligase complex);GO:0043123(positive regulation of I-kappaB kinase/NF-kappaB signaling);GO:0016567(protein ubiquitination);GO:0007165(signal transduction);GO:0061630(ubiquitin protein ligase activity);GO:0046872(metal ion binding);GO:0008270(zinc ion binding);GO:0004871(signal transducer activity);GO:0004842(ubiquitin-protein tr…	NA	NA	ENSSSCG00000003350	MIB2
ciRNA1433	0	0	0	0	4	0	0	0	0	0	0.66	0	chr6	62377181	62377881	+	1	ciRNA	ENSSSCT00000003755	DNAJC11	mRNA	chr6:62377180-62377881	DnaJ heat shock protein family (Hsp40) member C11 [Source:HGNC Symbol;Acc:HGNC:25570]	GO:0070062(extracellular exosome);GO:0005743(mitochondrial inner membrane);GO:0005739(mitochondrion)	NA	NA	ENSSSCG00000003384	DNAJC11
ciRNA1434	0	0	0	0	1	0	0	0	0	0	0.16	0	chr6	66544162	66545267	+	1	ciRNA	ENSSSCT00000003816	ENSSSCG00000003438	mRNA	chr6:66544161-66545267	NA	NA	NA	NA	ENSSSCG00000003438	ENSSSCG00000003438
ciRNA1435	0	0	0	0	1	0	0	0	0	0	0.16	0	chr6	73132386	73132593	-	1	ciRNA	ENSSSCT00000003894	DDOST	mRNA	chr6:73131856-73132593	dolichyl-diphosphooligosaccharide--protein glycosyltransferase subunit (non-catalytic) [Source:HGNC Symbol;Acc:HGNC:2728]	GO:0043234(protein complex);GO:0043231(intracellular membrane-bounded organelle);GO:0016021(integral component of membrane);GO:0016020(membrane);GO:0005789(endoplasmic reticulum membrane);GO:0005783(endoplasmic reticulum);GO:0042110(T cell activation);GO:0034097(response to cytokine);GO:0018279(protein N-linked glycosylation via asparagine);GO:0006487(protein N-linked glycosylation);GO:0006486(pr…	00510(N-Glycan biosynthesis);04141(Protein processing in endoplasmic reticulum)	NA	ENSSSCG00000003505	DDOST
ciRNA1436	0	0	0	0	1	0	0	0	0	0	0.16	0	chr6	75503356	75504098	-	1	ciRNA	ENSSSCT00000022802	RPL11	mRNA	chr6:75503353-75504098	60S ribosomal protein L11 [Source:RefSeq peptide;Acc:NP_001001638]	GO:0070062(extracellular exosome);GO:0031012(extracellular matrix);GO:0030529(intracellular ribonucleoprotein complex);GO:0022625(cytosolic large ribosomal subunit);GO:0016020(membrane);GO:0005840(ribosome);GO:0005737(cytoplasm);GO:0005730(nucleolus);GO:0005654(nucleoplasm);GO:0005622(intracellular);GO:0042273(ribosomal large subunit biogenesis);GO:0006605(protein targeting);GO:0006412(translatio…	03010(Ribosome)	NA	ENSSSCG00000024260	RPL11
ciRNA1437	0	0	0	0	1	0	0	0	0	0	0.16	0	chr6	77402931	77403666	+	1	ciRNA	ENSSSCT00000003949	ENSSSCG00000003555	mRNA	chr6:77402930-77403666	NA	GO:0005737(cytoplasm);GO:0005634(nucleus);GO:0000785(chromatin);GO:0031492(nucleosomal DNA binding);GO:0003677(DNA binding)	NA	NA
ciRNA1438	0	0	0	0	1	0	0	0	0	0	0.16	0	chr6	82510511	82511526	-	1	ciRNA	ENSSSCT00000023741	ENSSSCG00000026650	mRNA	chr6:82510510-82511526	NA	GO:0005829(cytosol);GO:0005737(cytoplasm);GO:0005654(nucleoplasm);GO:0005643(nuclear pore);GO:0005634(nucleus);GO:0015031(protein transport);GO:0006810(transport);GO:0006607(NLS-bearing protein import into nucleus);GO:0006606(protein import into nucleus);GO:0008565(protein transporter activity);GO:0008139(nuclear localization sequence binding)	NA	NA	ENSSSCG00000026650	ENSSSCG00000026650
ciRNA1439	0	0	0	0	1	0	0	0	0	0	0.16	0	chr6	82630995	82632010	+	1	ciRNA	ENSSSCT00000026268	ENSSSCG00000023511	mRNA	chr6:82630994-82632010	NA	GO:0005829(cytosol);GO:0005737(cytoplasm);GO:0005654(nucleoplasm);GO:0005643(nuclear pore);GO:0005634(nucleus);GO:0015031(protein transport);GO:0006810(transport);GO:0006607(NLS-bearing protein import into nucleus);GO:0006606(protein import into nucleus);GO:0008565(protein transporter activity);GO:0008139(nuclear localization sequence binding)	NA	NA	ENSSSCG00000023511	ENSSSCG00000023511
ciRNA144	1	0	0	0	0	0	0.18	0	0	0	0	0	chr3	6045661	6046302	+	1	ciRNA	ENSSSCT00000026054	TRRAP	mRNA	chr3:6045660-6046338	transformation/transcription domain associated protein [Source:HGNC Symbol;Acc:HGNC:12347]	GO:0035267(NuA4 histone acetyltransferase complex);GO:0033276(transcription factor TFTC complex);GO:0030914(STAGA complex);GO:0005794(Golgi apparatus);GO:0005654(nucleoplasm);GO:0005634(nucleus);GO:0000812(Swr1 complex);GO:0000123(histone acetyltransferase complex);GO:1903506(regulation of nucleic acid-templated transcription);GO:0043968(histone H2A acetylation);GO:0043967(histone H4 acetylation)…	05166(HTLV-I infection)	NA
ciRNA1440	0	0	0	0	3	0	0	0	0	0	0.49	0	chr6	148036935	148037328	+	1	ciRNA	ENSSSCT00000004282	NRDC	mRNA	chr6:148036934-148037909	nardilysin convertase [Source:HGNC Symbol;Acc:HGNC:7995]	GO:0005739(mitochondrion);GO:0006508(proteolysis);GO:0046872(metal ion binding);GO:0004222(metalloendopeptidase activity);GO:0003824(catalytic activity)	NA	NA	ENSSSCG00000003870	NRDC
ciRNA1441	0	0	0	0	2	0	0	0	0	0	0.33	0	chr5	6532958	6533301	+	1	ciRNA	ENSSSCT00000000100	SUN2	mRNA	chr5:6532957-6533330	Sad1 and UNC84 domain containing 2 [Source:HGNC Symbol;Acc:HGNC:14210]	GO:0034993(LINC complex);GO:0031965(nuclear membrane);GO:0016021(integral component of membrane);GO:0016020(membrane);GO:0005639(integral component of nuclear inner membrane);GO:0005637(nuclear inner membrane);GO:0005635(nuclear envelope);GO:0000794(condensed nuclear chromosome);GO:0000784(nuclear chromosome, telomeric region);GO:0090292(nuclear matrix anchoring at nuclear membrane);GO:0090286(cy…	NA	NA
ciRNA1442	0	0	0	0	1	0	0	0	0	0	0.16	0	chr5	8910548	8910711	+	1	ciRNA	ENSSSCT00000000147	EIF3D	mRNA	chr5:8910547-8910736	eukaryotic translation initiation factor 3 subunit D [Source:HGNC Symbol;Acc:HGNC:3278]	GO:0071541(eukaryotic translation initiation factor 3 complex, eIF3m);GO:0033290(eukaryotic 48S preinitiation complex);GO:0016282(eukaryotic 43S preinitiation complex);GO:0016020(membrane);GO:0005852(eukaryotic translation initiation factor 3 complex);GO:0005737(cytoplasm);GO:1902416(positive regulation of mRNA binding);GO:0075525(viral translational termination-reinitiation);GO:0075522(IRES-depe…	03013(RNA transport)	NA	ENSSSCG00000000141	EIF3D
ciRNA1443	0	0	0	0	2	0	0	0	0	0	0.33	0	chr5	16005967	16006149	+	1	ciRNA	ENSSSCT00000000217	PRPF40B	mRNA	chr5:16005966-16006174	pre-mRNA processing factor 40 homolog B [Source:HGNC Symbol;Acc:HGNC:25031]	GO:0071004(U2-type prespliceosome);GO:0005685(U1 snRNP);GO:0000398(mRNA splicing, via spliceosome);GO:0003723(RNA binding)	03040(Spliceosome)	NA
ciRNA1444	0	0	0	0	1	0	0	0	0	0	0.16	0	chr5	16863617	16864221	-	1	ciRNA	ENSSSCT00000025921	LARP4	mRNA	chr5:16863553-16864221	La ribonucleoprotein domain family member 4 [Source:HGNC Symbol;Acc:HGNC:24320]	GO:0003676(nucleic acid binding);GO:0000166(nucleotide binding);GO:0022627(cytosolic small ribosomal subunit);GO:0016020(membrane);GO:0010494(cytoplasmic stress granule);GO:0005844(polysome);GO:0005829(cytosol);GO:0045727(positive regulation of translation);GO:0022604(regulation of cell morphogenesis);GO:0007010(cytoskeleton organization);GO:0008143(poly(A) binding);GO:0003723(RNA binding)	NA	NA	ENSSSCG00000028516	LARP4
ciRNA1445	0	0	0	0	1	0	0	0	0	0	0.16	0	chr5	17146544	17147178	+	1	ciRNA	ENSSSCT00000028346	DIP2B	mRNA	chr5:17146543-17149728	disco interacting protein 2 homolog B [Source:HGNC Symbol;Acc:HGNC:29284]	GO:0070062(extracellular exosome);GO:0016020(membrane);GO:0005737(cytoplasm);GO:0005634(nucleus);GO:0008152(metabolic process);GO:0003824(catalytic activity)	NA	NA	ENSSSCG00000029196	DIP2B
ciRNA1446	0	0	0	0	1	0	0	0	0	0	0.16	0	chr5	19079636	19079866	+	1	ciRNA	ENSSSCT00000000290	AMHR2	mRNA	chr5:19079635-19080324	anti-Mullerian hormone receptor type 2 [Source:HGNC Symbol;Acc:HGNC:465]	GO:0016021(integral component of membrane);GO:0016020(membrane);GO:1990262(anti-Mullerian hormone signaling pathway);GO:1902613(negative regulation of anti-Mullerian hormone signaling pathway);GO:0023014(signal transduction by protein phosphorylation);GO:0016310(phosphorylation);GO:0007548(sex differentiation);GO:0007178(transmembrane receptor protein serine/threonine kinase signaling pathway);GO…	04350(TGF-beta signaling pathway);04060(Cytokine-cytokine receptor interaction)	EC:2.7.11.30	ENSSSCG00000000271	AMHR2
ciRNA1447	0	0	0	0	2	0	0	0	0	0	0.33	0	chr5	19123808	19124987	+	1	ciRNA	ENSSSCT00000000294	PCBP2	mRNA	chr5:19123807-19125000	poly(rC) binding protein 2 [Source:HGNC Symbol;Acc:HGNC:8648]	GO:0070062(extracellular exosome);GO:0016020(membrane);GO:0005925(focal adhesion);GO:0005829(cytosol);GO:0005737(cytoplasm);GO:0005654(nucleoplasm);GO:0005634(nucleus);GO:0075522(IRES-dependent viral translational initiation);GO:0050687(negative regulation of defense response to virus);GO:0043161(proteasome-mediated ubiquitin-dependent protein catabolic process);GO:0039694(viral RNA genome replic…	NA	NA	ENSSSCG00000000274	PCBP2
ciRNA1448	0	0	0	0	1	0	0	0	0	0	0.16	0	chr5	24092156	24093121	+	1	ciRNA	ENSSSCT00000000453	ENSSSCG00000000419	mRNA	chr5:24092155-24093121	NA	GO:0016021(integral component of membrane);GO:0016020(membrane)	NA	NA	ENSSSCG00000000419	ENSSSCG00000000419
ciRNA1449	0	0	0	0	2	0	0	0	0	0	0.33	0	chr5	24103444	24104409	+	1	ciRNA	ENSSSCT00000000448	ENSSSCG00000000414	mRNA	chr5:24103443-24104409	NA	NA	NA	NA
ciRNA145	12	0	0	0	0	0	2.14	0	0	0	0	0	chr3	6047259	6047515	+	1	ciRNA	ENSSSCT00000026054	TRRAP	mRNA	chr3:6047258-6047527	transformation/transcription domain associated protein [Source:HGNC Symbol;Acc:HGNC:12347]	GO:0035267(NuA4 histone acetyltransferase complex);GO:0033276(transcription factor TFTC complex);GO:0030914(STAGA complex);GO:0005794(Golgi apparatus);GO:0005654(nucleoplasm);GO:0005634(nucleus);GO:0000812(Swr1 complex);GO:0000123(histone acetyltransferase complex);GO:1903506(regulation of nucleic acid-templated transcription);GO:0043968(histone H2A acetylation);GO:0043967(histone H4 acetylation)…	05166(HTLV-I infection)	NA	ENSSSCG00000007606	TRRAP
ciRNA1450	0	0	0	0	1	0	0	0	0	0	0.16	0	chr5	31786049	31786923	+	1	ciRNA	ENSSSCT00000025861	SRGAP1	mRNA	chr5:31786048-31786923	SLIT-ROBO Rho GTPase activating protein 1 [Source:HGNC Symbol;Acc:HGNC:17382]	GO:0005737(cytoplasm);GO:0043547(positive regulation of GTPase activity);GO:0030336(negative regulation of cell migration);GO:0007165(signal transduction);GO:0048365(Rac GTPase binding);GO:0005096(GTPase activator activity)	04360(Axon guidance)	NA	ENSSSCG00000029815	SRGAP1
ciRNA1451	0	0	0	0	1	0	0	0	0	0	0.16	0	chr5	32012300	32012557	+	1	ciRNA	ENSSSCT00000032361	C12orf66	mRNA	chr5:32012299-32018213	chromosome 12 open reading frame 66 [Source:HGNC Symbol;Acc:HGNC:26517]	NA	NA	NA	ENSSSCG00000030352	C12orf66
ciRNA1452	0	0	0	0	1	0	0	0	0	0	0.16	0	chr5	36350669	36351024	-	1	ciRNA	ENSSSCT00000000531	FRS2	mRNA	chr5:36350667-36351024	fibroblast growth factor receptor substrate 2 [Source:RefSeq peptide;Acc:NP_001230138]	GO:0005913(cell-cell adherens junction);GO:0005911(cell-cell junction);GO:0005886(plasma membrane);GO:0005737(cytoplasm);GO:2000726(negative regulation of cardiac muscle cell differentiation);GO:0070372(regulation of ERK1 and ERK2 cascade);GO:0070307(lens fiber cell development);GO:0060527(prostate epithelial cord arborization involved in prostate glandular acinus morphogenesis);GO:0050678(regula…	04722(Neurotrophin signaling pathway);05205(Proteoglycans in cancer)	NA
ciRNA1453	0	0	0	0	1	0	0	0	0	0	0.16	0	chr5	65302996	65303351	+	1	ciRNA	ENSSSCT00000032732	A2M	mRNA	chr5:65302995-65303349	alpha-2-macroglobulin [Source:HGNC Symbol;Acc:HGNC:7]	GO:0010951(negative regulation of endopeptidase activity);GO:0004866(endopeptidase inhibitor activity);GO:0005615(extracellular space);GO:0005576(extracellular region);GO:0072562(blood microparticle);GO:0070062(extracellular exosome);GO:0048863(stem cell differentiation);GO:0001869(negative regulation of complement activation, lectin pathway);GO:0048306(calcium-dependent protein binding);GO:00431…	04610(Complement and coagulation cascades)	NA
ciRNA1454	0	0	0	0	1	0	0	0	0	0	0.16	0	chr5	65305372	65305649	+	1	ciRNA	ENSSSCT00000032732	A2M	mRNA	chr5:65305371-65305650	alpha-2-macroglobulin [Source:HGNC Symbol;Acc:HGNC:7]	GO:0010951(negative regulation of endopeptidase activity);GO:0004866(endopeptidase inhibitor activity);GO:0005615(extracellular space);GO:0005576(extracellular region);GO:0072562(blood microparticle);GO:0070062(extracellular exosome);GO:0048863(stem cell differentiation);GO:0001869(negative regulation of complement activation, lectin pathway);GO:0048306(calcium-dependent protein binding);GO:00431…	04610(Complement and coagulation cascades)	NA
ciRNA1455	0	0	0	0	1	0	0	0	0	0	0.16	0	chr5	65319859	65320201	+	1	ciRNA	ENSSSCT00000000716	A2M	mRNA	chr5:65319858-65320201	alpha-2-macroglobulin [Source:HGNC Symbol;Acc:HGNC:7]	GO:0010951(negative regulation of endopeptidase activity);GO:0004866(endopeptidase inhibitor activity);GO:0005615(extracellular space);GO:0005576(extracellular region);GO:0072562(blood microparticle);GO:0070062(extracellular exosome);GO:0048863(stem cell differentiation);GO:0001869(negative regulation of complement activation, lectin pathway);GO:0048306(calcium-dependent protein binding);GO:00431…	04610(Complement and coagulation cascades)	NA
ciRNA1456	0	0	0	0	1	0	0	0	0	0	0.16	0	chr5	66497105	66497481	-	1	ciRNA	ENSSSCT00000000759	CHD4	mRNA	chr5:66497104-66497481	chromodomain helicase DNA binding protein 4 [Source:HGNC Symbol;Acc:HGNC:1919]	GO:0043234(protein complex);GO:0032993(protein-DNA complex);GO:0016581(NuRD complex);GO:0016020(membrane);GO:0005813(centrosome);GO:0005737(cytoplasm);GO:0005654(nucleoplasm);GO:0005634(nucleus);GO:0000790(nuclear chromatin);GO:0051225(spindle assembly);GO:0043044(ATP-dependent chromatin remodeling);GO:0006355(regulation of transcription, DNA-templated);GO:0006325(chromatin organization);GO:00468…	05203(Viral carcinogenesis)	EC:3.6.4.12
ciRNA1457	0	0	0	0	1	0	0	0	0	0	0.16	0	chr5	68039812	68041651	-	1	ciRNA	ENSSSCT00000000784	DYRK4	mRNA	chr5:68039806-68041651	dual specificity tyrosine phosphorylation regulated kinase 4 [Source:HGNC Symbol;Acc:HGNC:3095]	GO:0043231(intracellular membrane-bounded organelle);GO:0006468(protein phosphorylation);GO:0005524(ATP binding);GO:0004672(protein kinase activity)	NA	NA
ciRNA1458	0	0	0	0	1	0	0	0	0	0	0.16	0	chr5	72488402	72488835	+	1	ciRNA	ENSSSCT00000000835	ENSSSCG00000027190	mRNA	chr5:72488401-72488848	NA	GO:0005779(integral component of peroxisomal membrane);GO:0045046(protein import into peroxisome membrane);GO:0032403(protein complex binding)	04146(Peroxisome)	NA	ENSSSCG00000027190	ENSSSCG00000027190
ciRNA1459	0	0	0	0	2	0	0	0	0	0	0.33	0	chr5	81403932	81404105	+	1	ciRNA	ENSSSCT00000000884	ENSSSCG00000028397	mRNA	chr5:81403931-81404894	NA	GO:0016021(integral component of membrane);GO:0016020(membrane)	NA	NA	ENSSSCG00000028397	ENSSSCG00000028397
ciRNA146	2	0	0	0	0	0	0.36	0	0	0	0	0	chr3	7843727	7844023	-	1	ciRNA	ENSSSCT00000008407	LRCH4	mRNA	chr3:7843713-7844023	leucine rich repeats and calponin homology domain containing 4 [Source:HGNC Symbol;Acc:HGNC:6691]	GO:0016605(PML body);GO:0016323(basolateral plasma membrane);GO:0016021(integral component of membrane);GO:0016020(membrane);GO:0005737(cytoplasm);GO:0045199(maintenance of epithelial cell apical/basal polarity);GO:0007165(signal transduction)	NA	NA
ciRNA1460	0	0	0	0	1	0	0	0	0	0	0.16	0	chr5	81685857	81686044	+	1	ciRNA	ENSSSCT00000029955	PFKM	mRNA	chr5:81685856-81686065	phosphofructokinase, muscle [Source:HGNC Symbol;Acc:HGNC:8877]	GO:0097228(sperm principal piece);GO:0070062(extracellular exosome);GO:0016324(apical plasma membrane);GO:0005945(6-phosphofructokinase complex);GO:0005829(cytosol);GO:0005737(cytoplasm);GO:0093001(glycolysis from storage polysaccharide through glucose-1-phosphate);GO:0061621(canonical glycolysis);GO:0061615(glycolytic process through fructose-6-phosphate);GO:0051259(protein oligomerization);GO:0…	01200(Carbon metabolism);01230(Biosynthesis of amino acids);00010(Glycolysis / Gluconeogenesis);00030(Pentose phosphate pathway);00051(Fructose and mannose metabolism);00052(Galactose metabolism);03018(RNA degradation);04152(AMPK signaling pathway);05230(Central carbon metabolism in cancer)	EC:2.7.1.11
ciRNA1461	0	0	0	0	2	0	0	0	0	0	0.33	0	chr5	81690837	81691521	+	1	ciRNA	ENSSSCT00000029955	PFKM	mRNA	chr5:81690836-81691571	phosphofructokinase, muscle [Source:HGNC Symbol;Acc:HGNC:8877]	GO:0097228(sperm principal piece);GO:0070062(extracellular exosome);GO:0016324(apical plasma membrane);GO:0005945(6-phosphofructokinase complex);GO:0005829(cytosol);GO:0005737(cytoplasm);GO:0093001(glycolysis from storage polysaccharide through glucose-1-phosphate);GO:0061621(canonical glycolysis);GO:0061615(glycolytic process through fructose-6-phosphate);GO:0051259(protein oligomerization);GO:0…	01200(Carbon metabolism);01230(Biosynthesis of amino acids);00010(Glycolysis / Gluconeogenesis);00030(Pentose phosphate pathway);00051(Fructose and mannose metabolism);00052(Galactose metabolism);03018(RNA degradation);04152(AMPK signaling pathway);05230(Central carbon metabolism in cancer)	EC:2.7.1.11	ENSSSCG00000021129	PFKM
ciRNA1462	0	0	0	0	2	0	0	0	0	0	0.33	0	chr5	82669567	82670998	-	1	ciRNA	ENSSSCT00000000915	APPL2	mRNA	chr5:82669565-82670998	adaptor protein, phosphotyrosine interacting with PH domain and leucine zipper 2 [Source:HGNC Symbol;Acc:HGNC:18242]	GO:0070062(extracellular exosome);GO:0016581(NuRD complex);GO:0010008(endosome membrane);GO:0005634(nucleus);GO:0008283(cell proliferation)	NA	NA	ENSSSCG00000000841	APPL2
ciRNA1463	0	0	0	0	1	0	0	0	0	0	0.16	0	chr4	1306191	1306866	-	1	ciRNA	ENSSSCT00000007625	GLI4	mRNA	chr4:1306164-1306866	GLI family zinc finger 4 [Source:HGNC Symbol;Acc:HGNC:4320]	GO:0006355(regulation of transcription, DNA-templated);GO:0046872(metal ion binding);GO:0003700(transcription factor activity, sequence-specific DNA binding);GO:0003676(nucleic acid binding)	NA	NA	ENSSSCG00000006960	GLI4
ciRNA1464	0	0	0	0	1	0	0	0	0	0	0.16	0	chr4	8482829	8483367	-	1	ciRNA	ENSSSCT00000006533	PHF20L1	mRNA	chr4:8482825-8483367	PHD finger protein 20-like 1 [Source:HGNC Symbol;Acc:HGNC:24280]	GO:0005634(nucleus);GO:0006355(regulation of transcription, DNA-templated);GO:0046872(metal ion binding);GO:0008270(zinc ion binding)	NA	NA	ENSSSCG00000005950	PHF20L1
ciRNA1465	0	0	0	0	1	0	0	0	0	0	0.16	0	chr4	20418929	20422100	+	1	ciRNA	ENSSSCT00000006585	ENPP2	mRNA	chr4:20418928-20422100	ectonucleotide pyrophosphatase/phosphodiesterase 2 [Source:HGNC Symbol;Acc:HGNC:3357]	GO:0016021(integral component of membrane);GO:0016020(membrane);GO:0005615(extracellular space);GO:2000394(positive regulation of lamellipodium morphogenesis);GO:0090305(nucleic acid phosphodiester bond hydrolysis);GO:0050731(positive regulation of peptidyl-tyrosine phosphorylation);GO:0045765(regulation of angiogenesis);GO:0034638(phosphatidylcholine catabolic process);GO:0030334(regulation of c…	00565(Ether lipid metabolism)	EC:3.1.4.39	ENSSSCG00000006001	ENPP2
ciRNA1466	0	0	0	0	3	0	0	0	0	0	0.49	0	chr4	37544934	37545391	-	1	ciRNA	ENSSSCT00000033532	CU459197.4	mRNA	chr4:37544900-37545391	NA	GO:0043130(ubiquitin binding)	NA	NA	ENSSSCG00000025427	CU459197.4
ciRNA1467	0	0	0	0	1	0	0	0	0	0	0.16	0	chr4	39149962	39150517	+	1	ciRNA	ENSSSCT00000006652	PABPC1	mRNA	chr4:39149961-39150518	poly(A) binding protein cytoplasmic 1 [Source:HGNC Symbol;Acc:HGNC:8554]	GO:0071013(catalytic step 2 spliceosome);GO:0070062(extracellular exosome);GO:0036464(cytoplasmic ribonucleoprotein granule);GO:0030529(intracellular ribonucleoprotein complex);GO:0016020(membrane);GO:0010494(cytoplasmic stress granule);GO:0005925(focal adhesion);GO:0005829(cytosol);GO:0005737(cytoplasm);GO:0005634(nucleus);GO:2000623(negative regulation of nuclear-transcribed mRNA catabolic proc…	03013(RNA transport);03015(mRNA surveillance pathway);03018(RNA degradation)	NA
ciRNA1468	0	0	0	0	2	0	0	0	0	0	0.33	0	chr4	45007964	45008639	+	1	ciRNA	ENSSSCT00000027714	TP53INP1	mRNA	chr4:45007963-45008713	tumor protein p53 inducible nuclear protein 1 [Source:HGNC Symbol;Acc:HGNC:18022]	GO:0005829(cytosol);GO:0005776(autophagosome);GO:0005634(nucleus);GO:2001235(positive regulation of apoptotic signaling pathway);GO:1904761(negative regulation of myofibroblast differentiation);GO:0098869(cellular oxidant detoxification);GO:0072703(cellular response to methyl methanesulfonate);GO:0071447(cellular response to hydroperoxide);GO:0071361(cellular response to ethanol);GO:0048147(negat…	05166(HTLV-I infection)	NA	ENSSSCG00000023609	TP53INP1
ciRNA1469	0	0	0	0	3	0	0	0	0	0	0.49	0	chr4	101928392	101928574	+	1	ciRNA	ENSSSCT00000007086	MRPL24	mRNA	chr4:101928391-101928603	mitochondrial ribosomal protein L24 [Source:HGNC Symbol;Acc:HGNC:14037]	GO:0030529(intracellular ribonucleoprotein complex);GO:0005840(ribosome);GO:0005762(mitochondrial large ribosomal subunit);GO:0005739(mitochondrion);GO:0005622(intracellular);GO:0006412(translation);GO:0003735(structural constituent of ribosome)	03010(Ribosome)	NA	ENSSSCG00000006469	MRPL24
ciRNA147	1	0	0	0	0	0	0.18	0	0	0	0	0	chr3	7985198	7985396	-	1	ciRNA	ENSSSCT00000008408	ENSSSCG00000007668	mRNA	chr3:7985176-7985396	NA	NA	NA	NA
ciRNA1470	0	0	0	0	4	0	0	0	0	0	0.66	0	chr4	101931910	101932821	-	1	ciRNA	ENSSSCT00000007087	RRNAD1	mRNA	chr4:101931887-101932821	ribosomal RNA adenine dimethylase domain containing 1 [Source:HGNC Symbol;Acc:HGNC:24273]	GO:0032259(methylation);GO:0031167(rRNA methylation);GO:0000154(rRNA modification);GO:0008649(rRNA methyltransferase activity);GO:0000179(rRNA (adenine-N6,N6-)-dimethyltransferase activity)	NA	NA	ENSSSCG00000006470	RRNAD1
ciRNA1471	0	0	0	0	1	0	0	0	0	0	0.16	0	chr4	102820606	102820823	+	1	ciRNA	ENSSSCT00000007121	ARHGEF2	mRNA	chr4:102820605-102820852	Rho/Rac guanine nucleotide exchange factor 2 [Source:HGNC Symbol;Acc:HGNC:682]	GO:0043234(protein complex);GO:0043198(dendritic shaft);GO:0043025(neuronal cell body);GO:0032587(ruffle membrane);GO:0031982(vesicle);GO:0014069(postsynaptic density);GO:0005925(focal adhesion);GO:0005874(microtubule);GO:0005856(cytoskeleton);GO:0005737(cytoplasm);GO:0002102(podosome);GO:1904685(positive regulation of metalloendopeptidase activity);GO:1900745(positive regulation of p38MAPK casca…	NA	NA
ciRNA1472	0	0	0	0	1	0	0	0	0	0	0.16	0	chr4	104897110	104897232	-	1	ciRNA	ENSSSCT00000035411	CHTOP	mRNA	chr4:104895916-104897232	chromatin target of PRMT1 [Source:HGNC Symbol;Acc:HGNC:24511]	GO:0016607(nuclear speck);GO:0000932(P-body);GO:0000346(transcription export complex);GO:0051096(positive regulation of helicase activity);GO:0032781(positive regulation of ATPase activity);GO:0031062(positive regulation of histone methylation);GO:0008284(positive regulation of cell proliferation);GO:0006406(mRNA export from nucleus);GO:0008327(methyl-CpG binding);GO:0003723(RNA binding)	NA	NA
ciRNA1473	0	0	0	0	1	0	0	0	0	0	0.16	0	chr4	107531130	107532053	-	1	ciRNA	ENSSSCT00000007281	SETDB1	mRNA	chr4:107531025-107532053	SET domain bifurcated 1 [Source:HGNC Symbol;Acc:HGNC:10761]	GO:0043231(intracellular membrane-bounded organelle);GO:0005886(plasma membrane);GO:0005829(cytosol);GO:0005694(chromosome);GO:0005654(nucleoplasm);GO:0005634(nucleus);GO:0090309(positive regulation of methylation-dependent chromatin silencing);GO:0034968(histone lysine methylation);GO:0032259(methylation);GO:0007265(Ras protein signal transduction);GO:1990841(promoter-specific chromatin binding)…	00310(Lysine degradation);04550(Signaling pathways regulating pluripotency of stem cells)	EC:2.1.1.43
ciRNA1474	0	0	0	0	1	0	0	0	0	0	0.16	0	chr4	107631764	107631939	+	1	ciRNA	ENSSSCT00000007282	ARNT	mRNA	chr4:107631763-107631939	aryl hydrocarbon receptor nuclear translocator [Source:HGNC Symbol;Acc:HGNC:700]	GO:0005737(cytoplasm);GO:0005667(transcription factor complex);GO:0005634(nucleus);GO:0006355(regulation of transcription, DNA-templated);GO:0006351(transcription, DNA-templated);GO:0046983(protein dimerization activity);GO:0003700(transcription factor activity, sequence-specific DNA binding);GO:0090575(RNA polymerase II transcription factor complex);GO:0016604(nuclear body);GO:0046886(positive r…	04066(HIF-1 signaling pathway);05200(Pathways in cancer);05204(Chemical carcinogenesis);05211(Renal cell carcinoma)	NA
ciRNA1475	0	0	0	0	1	0	0	0	0	0	0.16	0	chr4	107631764	107631938	+	1	ciRNA	ENSSSCT00000007282	ARNT	mRNA	chr4:107631763-107631939	aryl hydrocarbon receptor nuclear translocator [Source:HGNC Symbol;Acc:HGNC:700]	GO:0005737(cytoplasm);GO:0005667(transcription factor complex);GO:0005634(nucleus);GO:0006355(regulation of transcription, DNA-templated);GO:0006351(transcription, DNA-templated);GO:0046983(protein dimerization activity);GO:0003700(transcription factor activity, sequence-specific DNA binding);GO:0090575(RNA polymerase II transcription factor complex);GO:0016604(nuclear body);GO:0046886(positive r…	04066(HIF-1 signaling pathway);05200(Pathways in cancer);05204(Chemical carcinogenesis);05211(Renal cell carcinoma)	NA	ENSSSCG00000006646	ARNT
ciRNA1476	0	0	0	0	1	0	0	0	0	0	0.16	0	chr4	109093013	109093366	+	1	ciRNA	ENSSSCT00000007327	ANKRD35	mRNA	chr4:109093012-109093390	ankyrin repeat domain 35 [Source:HGNC Symbol;Acc:HGNC:26323]	NA	NA	NA
ciRNA1477	0	0	0	0	1	0	0	0	0	0	0.16	0	chr4	121692821	121694462	+	1	ciRNA	ENSSSCT00000007493	ENSSSCG00000006842	mRNA	chr4:121692820-121694494	NA	NA	NA	NA	ENSSSCG00000006842	ENSSSCG00000006842
ciRNA1478	0	0	0	0	2	0	0	0	0	0	0.33	0	chr4	134474661	134475046	+	1	ciRNA	ENSSSCT00000027504	F3	mRNA	chr4:134474660-134476480	coagulation factor III, tissue factor [Source:HGNC Symbol;Acc:HGNC:3541]	GO:1905286(serine-type peptidase complex);GO:0070062(extracellular exosome);GO:0031012(extracellular matrix);GO:0016021(integral component of membrane);GO:0016020(membrane);GO:0009986(cell surface);GO:0005886(plasma membrane);GO:0005615(extracellular space);GO:0051897(positive regulation of protein kinase B signaling);GO:0045766(positive regulation of angiogenesis);GO:0019221(cytokine-mediated si…	04610(Complement and coagulation cascades)	NA	ENSSSCG00000022447	F3
ciRNA1479	0	0	0	0	1	0	0	0	0	0	0.16	0	chr4	135985964	135986558	-	1	ciRNA	ENSSSCT00000007554	RPL5	mRNA	chr4:135984448-135986558	NA	GO:0005840(ribosome);GO:0005622(intracellular);GO:0006412(translation);GO:0008097(5S rRNA binding);GO:0003735(structural constituent of ribosome)	03010(Ribosome)	NA
ciRNA148	2	0	0	0	0	0	0.36	0	0	0	0	0	chr3	8048295	8048558	+	1	ciRNA	ENSSSCT00000008414	ZAN	mRNA	chr3:8048294-8048559	zonadhesin precursor [Source:RefSeq peptide;Acc:NP_999548]	GO:0016021(integral component of membrane);GO:0016020(membrane)	NA	NA	ENSSSCG00000007674	ZAN
ciRNA1480	0	0	0	0	1	0	0	0	0	0	0.16	0	chr3	7361050	7361204	+	1	ciRNA	ENSSSCT00000008387	C7orf43	mRNA	chr3:7361049-7361204	chromosome 7 open reading frame 43 [Source:HGNC Symbol;Acc:HGNC:25604]	GO:0043231(intracellular membrane-bounded organelle);GO:0005886(plasma membrane);GO:0005815(microtubule organizing center)	NA	NA	ENSSSCG00000007647	C7orf43
ciRNA1481	0	0	0	0	1	0	0	0	0	0	0.16	0	chr3	7912314	7912577	+	1	ciRNA	ENSSSCT00000025262	FBXO24	mRNA	chr3:7912313-7912577	F-box protein 24 [Source:HGNC Symbol;Acc:HGNC:13595]	GO:0046872(metal ion binding)	NA	NA	ENSSSCG00000025096	FBXO24
ciRNA1482	0	0	0	0	1	0	0	0	0	0	0.16	0	chr3	8073607	8073801	-	1	ciRNA	ENSSSCT00000026344	ENSSSCG00000027281	mRNA	chr3:8073581-8073801	NA	NA	NA	NA	ENSSSCG00000027281	ENSSSCG00000027281
ciRNA1483	0	0	0	0	1	0	0	0	0	0	0.16	0	chr3	24462254	24462474	+	1	ciRNA	ENSSSCT00000008593	ENSSSCG00000007843	mRNA	chr3:24462253-24462516	NA	GO:0005743(mitochondrial inner membrane);GO:0006627(protein processing involved in protein targeting to mitochondrion);GO:0046872(metal ion binding);GO:0008270(zinc ion binding);GO:0004222(metalloendopeptidase activity);GO:0003824(catalytic activity)	NA	NA	ENSSSCG00000007843	ENSSSCG00000007843
ciRNA1484	0	0	0	0	2	0	0	0	0	0	0.33	0	chr3	26002228	26003142	-	1	ciRNA	ENSSSCT00000008605	ENSSSCG00000007855	mRNA	chr3:26002227-26003142	NA	GO:0070062(extracellular exosome);GO:0005730(nucleolus);GO:0003676(nucleic acid binding);GO:0000166(nucleotide binding)	03008(Ribosome biogenesis in eukaryotes)	NA	ENSSSCG00000007855	ENSSSCG00000007855
ciRNA1485	0	0	0	0	1	0	0	0	0	0	0.16	0	chr3	34694553	34694714	-	1	ciRNA	ENSSSCT00000008664	USP7	mRNA	chr3:34694551-34694714	ubiquitin specific peptidase 7 [Source:HGNC Symbol;Acc:HGNC:12630]	GO:0016604(nuclear body);GO:0005829(cytosol);GO:0005634(nucleus);GO:0051090(regulation of sequence-specific DNA binding transcription factor activity);GO:0050821(protein stabilization);GO:0035520(monoubiquitinated protein deubiquitination);GO:0032088(negative regulation of NF-kappaB transcription factor activity);GO:0016579(protein deubiquitination);GO:0010216(maintenance of DNA methylation);GO:0…	04068(FoxO signaling pathway);05203(Viral carcinogenesis);05168(Herpes simplex infection);05169(Epstein-Barr virus infection)	EC:3.4.19.12	ENSSSCG00000007907	USP7
ciRNA1486	0	0	0	0	1	0	0	0	0	0	0.16	0	chr3	39847477	39847903	+	1	ciRNA	ENSSSCT00000008715	TRAP1	mRNA	chr3:39847476-39847925	TNF receptor-associated protein 1 [Source:RefSeq peptide;Acc:NP_001230874]	GO:0070062(extracellular exosome);GO:0016020(membrane);GO:0005759(mitochondrial matrix);GO:0005743(mitochondrial inner membrane);GO:0005739(mitochondrion);GO:0005654(nucleoplasm);GO:1901856(negative regulation of cellular respiration);GO:0009386(translational attenuation);GO:0006950(response to stress);GO:0006457(protein folding);GO:0051082(unfolded protein binding);GO:0019901(protein kinase bind…	NA	NA
ciRNA1487	0	0	0	0	1	2	0	0	0	0	0.16	0.27	chr3	41959796	41960483	+	1	ciRNA	ENSSSCT00000031806	UBE2I	mRNA	chr3:41959795-41960483	ubiquitin conjugating enzyme E2 I [Source:HGNC Symbol;Acc:HGNC:12485]	GO:1990234(transferase complex);GO:0016605(PML body);GO:0016604(nuclear body);GO:0005829(cytosol);GO:0005737(cytoplasm);GO:0005634(nucleus);GO:1903755(positive regulation of SUMO transferase activity);GO:0045892(negative regulation of transcription, DNA-templated);GO:0043123(positive regulation of I-kappaB kinase/NF-kappaB signaling);GO:0016925(protein sumoylation);GO:0000122(negative regulation …	03013(RNA transport);04120(Ubiquitin mediated proteolysis);04064(NF-kappa B signaling pathway);05206(MicroRNAs in cancer)	NA	ENSSSCG00000021560	UBE2I
ciRNA1488	0	0	0	0	1	0	0	0	0	0	0.16	0	chr3	44412081	44412975	+	1	ciRNA	ENSSSCT00000008853	PHF2	mRNA	chr3:44412080-44412975	PHD finger protein 2 [Source:HGNC Symbol;Acc:HGNC:8920]	GO:0005829(cytosol);GO:0005730(nucleolus);GO:0005634(nucleus);GO:0000776(kinetochore);GO:0061188(negative regulation of chromatin silencing at rDNA);GO:0033169(histone H3-K9 demethylation);GO:0006482(protein demethylation);GO:0035064(methylated histone binding);GO:0032454(histone demethylase activity (H3-K9 specific));GO:0008270(zinc ion binding);GO:0005506(iron ion binding);GO:0003713(transcript…	NA	NA	ENSSSCG00000008080	PHF2
ciRNA1489	0	0	0	0	1	0	0	0	0	0	0.16	0	chr3	45095262	45095690	-	1	ciRNA	ENSSSCT00000026543	ENSSSCG00000026202	mRNA	chr3:45095238-45095690	NA	NA	NA	NA	ENSSSCG00000026202	ENSSSCG00000026202
ciRNA149	3	0	0	0	0	0	0.54	0	0	0	0	0	chr3	17090602	17091008	-	1	ciRNA	ENSSSCT00000008492	SUMF2	mRNA	chr3:17090581-17091008	sulfatase modifying factor 2 [Source:HGNC Symbol;Acc:HGNC:20415]	GO:0005783(endoplasmic reticulum);GO:0042803(protein homodimerization activity)	NA	NA
ciRNA1490	0	0	0	0	1	0	0	0	0	0	0.16	0	chr3	49892941	49893464	-	1	ciRNA	ENSSSCT00000008915	GCC2	mRNA	chr3:49892107-49893464	GRIP and coiled-coil domain containing 2 [Source:HGNC Symbol;Acc:HGNC:23218]	GO:0016020(membrane);GO:0005829(cytosol);GO:0005802(trans-Golgi network);GO:0005794(Golgi apparatus);GO:0005654(nucleoplasm);GO:0090161(Golgi ribbon formation);GO:0071955(recycling endosome to Golgi transport);GO:0070861(regulation of protein exit from endoplasmic reticulum);GO:0042147(retrograde transport, endosome to Golgi);GO:0034499(late endosome to Golgi transport);GO:0034453(microtubule anc…	NA	NA	ENSSSCG00000008138	GCC2
ciRNA1491	0	0	0	0	2	0	0	0	0	0	0.33	0	chr3	59394668	59395805	-	1	ciRNA	ENSSSCT00000008973	ACTR1B	mRNA	chr3:59394644-59395805	ARP1 actin-related protein 1 homolog B, centractin beta [Source:HGNC Symbol;Acc:HGNC:168]	GO:0070062(extracellular exosome);GO:0016020(membrane);GO:0015630(microtubule cytoskeleton);GO:0005869(dynactin complex);GO:0005813(centrosome);GO:0005737(cytoplasm);GO:0005524(ATP binding);GO:0000166(nucleotide binding)	NA	NA	ENSSSCG00000008194	ACTR1B
ciRNA1492	0	0	0	0	1	0	0	0	0	0	0.16	0	chr3	83769352	83769682	+	1	ciRNA	ENSSSCT00000009172	CCT4	mRNA	chr3:83769351-83769702	chaperonin containing TCP1 subunit 4 [Source:HGNC Symbol;Acc:HGNC:1617]	GO:0070062(extracellular exosome);GO:0044297(cell body);GO:0005874(microtubule);GO:0005832(chaperonin-containing T-complex);GO:0005829(cytosol);GO:0005813(centrosome);GO:0005737(cytoplasm);GO:0005654(nucleoplasm);GO:0002199(zona pellucida receptor complex);GO:1904874(positive regulation of telomerase RNA localization to Cajal body);GO:1904871(positive regulation of protein localization to Cajal b…	NA	NA	ENSSSCG00000008377	CCT4
ciRNA1493	0	0	0	0	1	0	0	0	0	0	0.16	0	chr3	84712762	84713486	-	1	ciRNA	ENSSSCT00000009183	ENSSSCG00000008386	mRNA	chr3:84712761-84713486	NA	NA	NA	NA	ENSSSCG00000008386	ENSSSCG00000008386
ciRNA1494	0	0	0	0	1	0	0	0	0	0	0.16	0	chr3	90414430	90414786	+	1	ciRNA	ENSSSCT00000009196	ENSSSCG00000008399	mRNA	chr3:90414429-90414797	NA	GO:0006402(mRNA catabolic process);GO:0004654(polyribonucleotide nucleotidyltransferase activity);GO:0003723(RNA binding);GO:0003676(nucleic acid binding)	NA	NA	ENSSSCG00000008399	ENSSSCG00000008399
ciRNA1495	0	0	0	0	1	0	0	0	0	0	0.16	0	chr3	118704532	118704815	-	1	ciRNA	ENSSSCT00000023870	PPM1G	mRNA	chr3:118704528-118704815	protein phosphatase, Mg2+/Mn2+ dependent 1G [Source:HGNC Symbol;Acc:HGNC:9278]	GO:0005654(nucleoplasm);GO:0005634(nucleus);GO:0035970(peptidyl-threonine dephosphorylation);GO:0007050(cell cycle arrest);GO:0006470(protein dephosphorylation);GO:0046872(metal ion binding);GO:0043169(cation binding);GO:0016787(hydrolase activity);GO:0004722(protein serine/threonine phosphatase activity);GO:0004721(phosphoprotein phosphatase activity);GO:0003824(catalytic activity)	NA	NA	ENSSSCG00000027135	PPM1G
ciRNA1496	0	0	0	0	2	0	0	0	0	0	0.33	0	chr3	119572771	119574323	-	1	ciRNA	ENSSSCT00000023702	EPT1	mRNA	chr3:119572740-119574323	ethanolaminephosphotransferase 1 (CDP-ethanolamine-specific) [Source:RefSeq peptide;Acc:NP_001231591]	GO:0016021(integral component of membrane);GO:0016020(membrane);GO:1903955(positive regulation of protein targeting to mitochondrion);GO:0008654(phospholipid biosynthetic process);GO:0006646(phosphatidylethanolamine biosynthetic process);GO:0016780(phosphotransferase activity, for other substituted phosphate groups);GO:0016740(transferase activity);GO:0004307(ethanolaminephosphotransferase activi…	00564(Glycerophospholipid metabolism);00565(Ether lipid metabolism)	EC:2.7.8.1	ENSSSCG00000030643	EPT1
ciRNA1497	0	0	0	0	11	10	0	0	0	0	1.81	1.37	chr2	2095983	2096722	-	1	ciRNA	ENSSSCT00000014072	ORAOV1	mRNA	chr2:2095960-2096722	oral cancer overexpressed 1 [Source:HGNC Symbol;Acc:HGNC:17589]	GO:0035861(site of double-strand break);GO:0030896(checkpoint clamp complex);GO:0044778(meiotic DNA integrity checkpoint);GO:0033314(mitotic DNA replication checkpoint);GO:0031573(intra-S DNA damage checkpoint);GO:0006289(nucleotide-excision repair);GO:0000724(double-strand break repair via homologous recombination)	NA	NA	ENSSSCG00000012874	ORAOV1
ciRNA1498	0	0	0	0	1	0	0	0	0	0	0.16	0	chr2	5360493	5360811	-	1	ciRNA	ENSSSCT00000014162	SF3B2	mRNA	chr2:5360469-5360811	splicing factor 3b subunit 2 [Source:HGNC Symbol;Acc:HGNC:10769]	GO:0071013(catalytic step 2 spliceosome);GO:0071011(precatalytic spliceosome);GO:0005689(U12-type spliceosomal complex);GO:0005686(U2 snRNP);GO:0005684(U2-type spliceosomal complex);GO:0005681(spliceosomal complex);GO:0005634(nucleus);GO:0000398(mRNA splicing, via spliceosome);GO:0003723(RNA binding)	03040(Spliceosome)	NA	ENSSSCG00000012957	SF3B2
ciRNA1499	0	0	0	0	2	0	0	0	0	0	0.33	0	chr2	6235862	6236056	+	1	ciRNA	ENSSSCT00000027221	CDCA5	mRNA	chr2:6235861-6236088	cell division cycle associated 5 [Source:HGNC Symbol;Acc:HGNC:14626]	GO:0008278(cohesin complex);GO:0005737(cytoplasm);GO:0005654(nucleoplasm);GO:0005634(nucleus);GO:0000790(nuclear chromatin);GO:0000785(chromatin);GO:0071922(regulation of cohesin loading);GO:0031536(positive regulation of exit from mitosis);GO:0007080(mitotic metaphase plate congression);GO:0007076(mitotic chromosome condensation);GO:0007067(mitotic nuclear division);GO:0007064(mitotic sister chr…	05206(MicroRNAs in cancer)	NA
ciRNA15	1	0	0	0	0	0	0.18	0	0	0	0	0	chr7	37086356	37086700	+	1	ciRNA	ENSSSCT00000001741	KCTD20	mRNA	chr7:37086355-37086701	potassium channel tetramerization domain containing 20 [Source:HGNC Symbol;Acc:HGNC:21052]	GO:0005737(cytoplasm);GO:0042327(positive regulation of phosphorylation)	NA	NA
ciRNA150	3	1	0	0	0	0	0.54	0.15	0	0	0	0	chr3	38655366	38656111	+	1	ciRNA	ENSSSCT00000008693	GLYR1	mRNA	chr3:38655365-38656136	glyoxylate reductase 1 homolog [Source:HGNC Symbol;Acc:HGNC:24434]	GO:0016607(nuclear speck);GO:0005829(cytosol);GO:0005794(Golgi apparatus);GO:0005654(nucleoplasm);GO:0000786(nucleosome);GO:0055114(oxidation-reduction process);GO:0051287(NAD binding);GO:0042393(histone binding);GO:0035064(methylated histone binding);GO:0016491(oxidoreductase activity);GO:0004616(phosphogluconate dehydrogenase (decarboxylating) activity)	NA	NA
ciRNA1500	0	0	0	0	1	0	0	0	0	0	0.16	0	chr2	8266871	8267388	+	1	ciRNA	ENSSSCT00000028449	ENSSSCG00000022404	mRNA	chr2:8266870-8267447	NA	GO:0016021(integral component of membrane);GO:0016020(membrane);GO:0005975(carbohydrate metabolic process);GO:0003824(catalytic activity)	04974(Protein digestion and absorption)	NA	ENSSSCG00000022404	ENSSSCG00000022404
ciRNA1501	0	0	0	0	1	0	0	0	0	0	0.16	0	chr2	8510049	8510201	+	1	ciRNA	ENSSSCT00000014280	EEF1G	mRNA	chr2:8510048-8510203	eukaryotic translation elongation factor 1 gamma [Source:HGNC Symbol;Acc:HGNC:3213]	GO:0070062(extracellular exosome);GO:0016020(membrane);GO:0005783(endoplasmic reticulum);GO:0005737(cytoplasm);GO:0005634(nucleus);GO:0009615(response to virus);GO:0006414(translational elongation);GO:0045296(cadherin binding);GO:0003746(translation elongation factor activity)	05134(Legionellosis)	NA	ENSSSCG00000013064	EEF1G
ciRNA1502	0	0	0	0	1	0	0	0	0	0	0.16	0	chr2	9645066	9645403	+	1	ciRNA	ENSSSCT00000014301	CPSF7	mRNA	chr2:9645065-9645403	cleavage and polyadenylation specific factor 7 [Source:HGNC Symbol;Acc:HGNC:30098]	GO:0016020(membrane);GO:0005849(mRNA cleavage factor complex);GO:0005634(nucleus);GO:0051262(protein tetramerization);GO:0003723(RNA binding);GO:0003676(nucleic acid binding);GO:0000166(nucleotide binding)	03015(mRNA surveillance pathway)	NA	ENSSSCG00000013083	CPSF7
ciRNA1503	0	0	0	0	1	0	0	0	0	0	0.16	0	chr2	52022360	52022620	+	1	ciRNA	ENSSSCT00000014645	EIF4G2	mRNA	chr2:52022359-52022621	eukaryotic translation initiation factor 4 gamma 2 [Source:HGNC Symbol;Acc:HGNC:3297]	GO:0003723(RNA binding)	03013(RNA transport);05416(Viral myocarditis)	NA
ciRNA1504	0	0	0	0	2	0	0	0	0	0	0.33	0	chr2	66664779	66665084	+	1	ciRNA	ENSSSCT00000015000	TNPO2	mRNA	chr2:66664778-66665107	transportin 2 [Source:HGNC Symbol;Acc:HGNC:19998]	GO:0034399(nuclear periphery);GO:0031965(nuclear membrane);GO:0005737(cytoplasm);GO:0006886(intracellular protein transport);GO:0006610(ribosomal protein import into nucleus);GO:0006607(NLS-bearing protein import into nucleus);GO:0000060(protein import into nucleus, translocation);GO:0000059(protein import into nucleus, docking);GO:0008565(protein transporter activity);GO:0008536(Ran GTPase bindi…	NA	NA
ciRNA1505	0	0	0	0	1	0	0	0	0	0	0.16	0	chr2	70347730	70347896	-	1	ciRNA	ENSSSCT00000014882	PRKCSH	mRNA	chr2:70347019-70347896	protein kinase C substrate 80K-H [Source:HGNC Symbol;Acc:HGNC:9411]	GO:0005783(endoplasmic reticulum);GO:0072001(renal system development);GO:0010977(negative regulation of neuron projection development);GO:0006807(nitrogen compound metabolic process);GO:0006491(N-glycan processing);GO:0001889(liver development);GO:0001701(in utero embryonic development);GO:0005509(calcium ion binding);GO:0003723(RNA binding)	04141(Protein processing in endoplasmic reticulum)	NA	ENSSSCG00000013627	PRKCSH
ciRNA1506	0	0	0	0	1	0	0	0	0	0	0.16	0	chr2	71253173	71253534	-	1	ciRNA	ENSSSCT00000014854	RAB11B	mRNA	chr2:71253144-71253534	RAB11B, member RAS oncogene family [Source:HGNC Symbol;Acc:HGNC:9761]	GO:0070062(extracellular exosome);GO:0055038(recycling endosome membrane);GO:0055037(recycling endosome);GO:0045335(phagocytic vesicle);GO:0005739(mitochondrion);GO:0005737(cytoplasm);GO:2001135(regulation of endocytic recycling);GO:2000008(regulation of protein localization to cell surface);GO:1990126(retrograde transport, endosome to plasma membrane);GO:0090150(establishment of protein localiza…	04152(AMPK signaling pathway);04144(Endocytosis);04962(Vasopressin-regulated water reabsorption)	NA	ENSSSCG00000013600	RAB11B
ciRNA1507	0	0	0	0	1	0	0	0	0	0	0.16	0	chr2	73992082	73992885	+	1	ciRNA	ENSSSCT00000025076	ENSSSCG00000027128	mRNA	chr2:73992081-73992886	NA	GO:0005759(mitochondrial matrix);GO:0005739(mitochondrion);GO:0090296(regulation of mitochondrial DNA replication);GO:0070407(oxidation-dependent protein catabolic process);GO:0051131(chaperone-mediated protein complex assembly);GO:0034599(cellular response to oxidative stress);GO:0030163(protein catabolic process);GO:0007005(mitochondrion organization);GO:0006515(misfolded or incompletely synthe…	NA	NA
ciRNA1508	0	0	0	0	1	0	0	0	0	0	0.16	0	chr2	74935677	74936314	+	1	ciRNA	ENSSSCT00000014755	SH3GL1	mRNA	chr2:74935676-74936314	SH3 domain containing GRB2 like 1, endophilin A2 [Source:HGNC Symbol;Acc:HGNC:10830]	GO:0045202(synapse);GO:0005737(cytoplasm);GO:0016191(synaptic vesicle uncoating);GO:0045296(cadherin binding);GO:0042802(identical protein binding)	04144(Endocytosis)	NA	ENSSSCG00000013508	SH3GL1
ciRNA1509	0	0	0	0	1	0	0	0	0	0	0.16	0	chr2	76856242	76856625	-	1	ciRNA	ENSSSCT00000014704	OAZ1	mRNA	chr2:76856240-76856625	Sus scrofa ornithine decarboxylase antizyme 1 (OAZ1), transcript variant 1, mRNA. [Source:RefSeq mRNA;Acc:NM_001122994]	GO:0005829(cytosol);GO:0005737(cytoplasm);GO:0005634(nucleus);GO:1902268(negative regulation of polyamine transmembrane transport);GO:0090316(positive regulation of intracellular protein transport);GO:0045732(positive regulation of protein catabolic process);GO:0043086(negative regulation of catalytic activity);GO:0006595(polyamine metabolic process);GO:0008073(ornithine decarboxylase inhibitor a…	NA	NA
ciRNA151	1	0	0	0	0	0	0.18	0	0	0	0	0	chr3	38655366	38656135	+	1	ciRNA	ENSSSCT00000008693	GLYR1	mRNA	chr3:38655365-38656136	glyoxylate reductase 1 homolog [Source:HGNC Symbol;Acc:HGNC:24434]	GO:0016607(nuclear speck);GO:0005829(cytosol);GO:0005794(Golgi apparatus);GO:0005654(nucleoplasm);GO:0000786(nucleosome);GO:0055114(oxidation-reduction process);GO:0051287(NAD binding);GO:0042393(histone binding);GO:0035064(methylated histone binding);GO:0016491(oxidoreductase activity);GO:0004616(phosphogluconate dehydrogenase (decarboxylating) activity)	NA	NA	ENSSSCG00000007931	GLYR1
ciRNA1510	0	0	0	0	1	0	0	0	0	0	0.16	0	chr2	76856243	76856625	-	1	ciRNA	ENSSSCT00000014704	OAZ1	mRNA	chr2:76856240-76856625	Sus scrofa ornithine decarboxylase antizyme 1 (OAZ1), transcript variant 1, mRNA. [Source:RefSeq mRNA;Acc:NM_001122994]	GO:0005829(cytosol);GO:0005737(cytoplasm);GO:0005634(nucleus);GO:1902268(negative regulation of polyamine transmembrane transport);GO:0090316(positive regulation of intracellular protein transport);GO:0045732(positive regulation of protein catabolic process);GO:0043086(negative regulation of catalytic activity);GO:0006595(polyamine metabolic process);GO:0008073(ornithine decarboxylase inhibitor a…	NA	NA
ciRNA1511	0	0	0	0	1	0	0	0	0	0	0.16	0	chr2	77793983	77794177	-	1	ciRNA	ENSSSCT00000014676	MIDN	mRNA	chr2:77793982-77794177	midnolin [Source:HGNC Symbol;Acc:HGNC:16298]	GO:0005829(cytosol);GO:0005730(nucleolus);GO:0005634(nucleus)	NA	NA	ENSSSCG00000013432	MIDN
ciRNA1512	0	0	0	0	1	0	0	0	0	0	0.16	0	chr2	87186963	87187222	+	1	ciRNA	ENSSSCT00000036175	F2RL2	mRNA	chr2:87186962-87190790	coagulation factor II thrombin receptor like 2 [Source:HGNC Symbol;Acc:HGNC:3539]	GO:0016324(apical plasma membrane);GO:0016021(integral component of membrane);GO:0016020(membrane);GO:0005887(integral component of plasma membrane);GO:0070493(thrombin-activated receptor signaling pathway);GO:0051482(positive regulation of cytosolic calcium ion concentration involved in phospholipase C-activating G-protein coupled signaling pathway);GO:0035025(positive regulation of Rho protein …	04080(Neuroactive ligand-receptor interaction)	NA	ENSSSCG00000014089	F2RL2
ciRNA1513	0	0	0	0	1	0	0	0	0	0	0.16	0	chr2	97510538	97510942	+	1	ciRNA	ENSSSCT00000015450	RASA1	mRNA	chr2:97510537-97511602	RAS p21 protein activator 1 [Source:HGNC Symbol;Acc:HGNC:9871]	GO:0031235(intrinsic component of the cytoplasmic side of the plasma membrane);GO:0005886(plasma membrane);GO:0005737(cytoplasm);GO:0001726(ruffle);GO:0048514(blood vessel morphogenesis);GO:0046580(negative regulation of Ras protein signal transduction);GO:0043547(positive regulation of GTPase activity);GO:0043087(regulation of GTPase activity);GO:0030833(regulation of actin filament polymerizati…	04014(Ras signaling pathway);04010(MAPK signaling pathway);04360(Axon guidance)	NA	ENSSSCG00000014146	RASA1
ciRNA1514	0	0	0	0	1	0	0	0	0	0	0.16	0	chr2	134897094	134897635	+	1	ciRNA	ENSSSCT00000015563	ENSSSCG00000014243	mRNA	chr2:134897093-134897636	NA	NA	NA	NA
ciRNA1515	0	0	0	0	3	0	0	0	0	0	0.49	0	chr2	139610395	139610629	-	1	ciRNA	ENSSSCT00000015595	ENSSSCG00000014272	mRNA	chr2:139610367-139610629	NA	GO:0005739(mitochondrion);GO:0008152(metabolic process);GO:0007405(neuroblast proliferation);GO:0001676(long-chain fatty acid metabolic process);GO:0004467(long-chain fatty acid-CoA ligase activity);GO:0003824(catalytic activity)	01212(Fatty acid metabolism);00061(Fatty acid biosynthesis);00071(Fatty acid degradation);04146(Peroxisome);04920(Adipocytokine signaling pathway);03320(PPAR signaling pathway)	NA
ciRNA1516	0	0	0	0	1	3	0	0	0	0	0.16	0.41	chr2	139858905	139859351	-	1	ciRNA	ENSSSCT00000025928	P4HA2	mRNA	chr2:139858795-139859351	prolyl 4-hydroxylase subunit alpha 2 [Source:HGNC Symbol;Acc:HGNC:8547]	GO:0043231(intracellular membrane-bounded organelle);GO:0005829(cytosol);GO:0005783(endoplasmic reticulum);GO:0005654(nucleoplasm);GO:0055114(oxidation-reduction process);GO:0019511(peptidyl-proline hydroxylation);GO:0031418(L-ascorbic acid binding);GO:0016705(oxidoreductase activity, acting on paired donors, with incorporation or reduction of molecular oxygen);GO:0016702(oxidoreductase activity,…	00330(Arginine and proline metabolism)	EC:1.14.11.2	ENSSSCG00000020915	P4HA2
ciRNA1517	0	0	0	0	1	0	0	0	0	0	0.16	0	chr2	146132714	146132987	-	1	ciRNA	ENSSSCT00000015662	REEP2	mRNA	chr2:146132649-146132987	receptor accessory protein 2 [Source:HGNC Symbol;Acc:HGNC:17975]	GO:0070062(extracellular exosome);GO:0016021(integral component of membrane);GO:0016020(membrane);GO:0005887(integral component of plasma membrane);GO:0005881(cytoplasmic microtubule);GO:0005789(endoplasmic reticulum membrane);GO:0005783(endoplasmic reticulum);GO:0071786(endoplasmic reticulum tubular network organization);GO:0050916(sensory perception of sweet taste);GO:0050913(sensory perception…	NA	NA	ENSSSCG00000014335	REEP2
ciRNA1518	0	0	0	0	1	0	0	0	0	0	0.16	0	chr2	148309782	148310233	+	1	ciRNA	ENSSSCT00000015702	ENSSSCG00000014372	mRNA	chr2:148309781-148310234	NA	GO:0005634(nucleus);GO:0042273(ribosomal large subunit biogenesis);GO:0006364(rRNA processing)	NA	NA
ciRNA1519	0	0	0	0	3	0	0	0	0	0	0.49	0	chr1	3262951	3263554	-	1	ciRNA	ENSSSCT00000004448	FGFR1OP	mRNA	chr1:3262901-3263554	FGFR1 oncogene partner [Source:HGNC Symbol;Acc:HGNC:17012]	GO:0048471(perinuclear region of cytoplasm);GO:0005815(microtubule organizing center);GO:0005813(centrosome);GO:0005634(nucleus);GO:0061099(negative regulation of protein tyrosine kinase activity);GO:0034453(microtubule anchoring);GO:0030335(positive regulation of cell migration);GO:0030307(positive regulation of cell growth);GO:0008284(positive regulation of cell proliferation);GO:0006469(negati…	NA	NA
ciRNA152	2	0	0	0	0	0	0.36	0	0	0	0	0	chr3	38747120	38747406	+	1	ciRNA	ENSSSCT00000008701	ANKS3	mRNA	chr3:38747119-38747425	ankyrin repeat and sterile alpha motif domain containing 3 [Source:HGNC Symbol;Acc:HGNC:29422]	NA	NA	NA
ciRNA1520	0	0	0	0	1	0	0	0	0	0	0.16	0	chr1	11707369	11707881	+	1	ciRNA	ENSSSCT00000004492	ENSSSCG00000004063	mRNA	chr1:11707368-11754706	NA	GO:0016021(integral component of membrane);GO:0016020(membrane)	NA	NA	ENSSSCG00000004063	ENSSSCG00000004063
ciRNA1521	0	0	0	0	2	0	0	0	0	0	0.33	0	chr1	33251346	33251741	+	1	ciRNA	ENSSSCT00000027054	SGK1	mRNA	chr1:33251345-33251756	serum/glucocorticoid regulated kinase 1 [Source:HGNC Symbol;Acc:HGNC:10810]	GO:0016607(nuclear speck);GO:0005829(cytosol);GO:0005737(cytoplasm);GO:0005634(nucleus);GO:0048812(neuron projection morphogenesis);GO:0035556(intracellular signal transduction);GO:0018105(peptidyl-serine phosphorylation);GO:0016310(phosphorylation);GO:0006974(cellular response to DNA damage stimulus);GO:0006468(protein phosphorylation);GO:0016740(transferase activity);GO:0016301(kinase activity)…	04068(FoxO signaling pathway);04151(PI3K-Akt signaling pathway);04960(Aldosterone-regulated sodium reabsorption)	EC:2.7.11.1
ciRNA1522	0	0	0	0	1	0	0	0	0	0	0.16	0	chr1	33251346	33251754	+	1	ciRNA	ENSSSCT00000027054	SGK1	mRNA	chr1:33251345-33251756	serum/glucocorticoid regulated kinase 1 [Source:HGNC Symbol;Acc:HGNC:10810]	GO:0016607(nuclear speck);GO:0005829(cytosol);GO:0005737(cytoplasm);GO:0005634(nucleus);GO:0048812(neuron projection morphogenesis);GO:0035556(intracellular signal transduction);GO:0018105(peptidyl-serine phosphorylation);GO:0016310(phosphorylation);GO:0006974(cellular response to DNA damage stimulus);GO:0006468(protein phosphorylation);GO:0016740(transferase activity);GO:0016301(kinase activity)…	04068(FoxO signaling pathway);04151(PI3K-Akt signaling pathway);04960(Aldosterone-regulated sodium reabsorption)	EC:2.7.11.1
ciRNA1523	0	0	0	0	1	0	0	0	0	0	0.16	0	chr1	103475686	103475880	+	1	ciRNA	ENSSSCT00000004960	EEF1A1	mRNA	chr1:103475685-103475880	eukaryotic translation elongation factor 1 alpha 1 [Source:HGNC Symbol;Acc:HGNC:3189]	GO:0070062(extracellular exosome);GO:0043209(myelin sheath);GO:0032587(ruffle membrane);GO:0030864(cortical actin cytoskeleton);GO:0016020(membrane);GO:0005886(plasma membrane);GO:0005829(cytosol);GO:0005737(cytoplasm);GO:0005730(nucleolus);GO:0005634(nucleus);GO:0005622(intracellular);GO:0005615(extracellular space);GO:0071364(cellular response to epidermal growth factor stimulus);GO:0006414(tra…	03013(RNA transport);05134(Legionellosis)	NA	ENSSSCG00000004489	EEF1A1
ciRNA1524	0	0	0	0	1	0	0	0	0	0	0.16	0	chr1	109628103	109628891	-	1	ciRNA	ENSSSCT00000004989	CXXC1	mRNA	chr1:109628093-109628891	CXXC finger protein 1 [Source:HGNC Symbol;Acc:HGNC:24343]	GO:0048188(Set1C/COMPASS complex);GO:0035097(histone methyltransferase complex);GO:0016607(nuclear speck);GO:0016363(nuclear matrix);GO:0005829(cytosol);GO:0005634(nucleus);GO:0051568(histone H3-K4 methylation);GO:0045893(positive regulation of transcription, DNA-templated);GO:0006355(regulation of transcription, DNA-templated);GO:0046872(metal ion binding);GO:0045322(unmethylated CpG binding);GO…	NA	NA	ENSSSCG00000004517	CXXC1
ciRNA1525	0	0	0	0	2	5	0	0	0	0	0.33	0.68	chr1	143538426	143538837	+	1	ciRNA	ENSSSCT00000005211	CDAN1	mRNA	chr1:143538425-143538861	codanin 1 [Source:HGNC Symbol;Acc:HGNC:1713]	GO:0012505(endomembrane system);GO:0005886(plasma membrane);GO:0005829(cytosol);GO:0005737(cytoplasm);GO:0005634(nucleus);GO:0031497(chromatin assembly);GO:0008156(negative regulation of DNA replication);GO:0008104(protein localization);GO:0006325(chromatin organization)	NA	NA
ciRNA1526	0	0	0	0	1	0	0	0	0	0	0.16	0	chr1	143547623	143547791	+	1	ciRNA	ENSSSCT00000005211	CDAN1	mRNA	chr1:143547622-143547791	codanin 1 [Source:HGNC Symbol;Acc:HGNC:1713]	GO:0012505(endomembrane system);GO:0005886(plasma membrane);GO:0005829(cytosol);GO:0005737(cytoplasm);GO:0005634(nucleus);GO:0031497(chromatin assembly);GO:0008156(negative regulation of DNA replication);GO:0008104(protein localization);GO:0006325(chromatin organization)	NA	NA
ciRNA1527	0	0	0	0	2	0	0	0	0	0	0.33	0	chr1	144544380	144544823	+	1	ciRNA	ENSSSCT00000005234	ENSSSCG00000004738	mRNA	chr1:144544379-144544827	NA	GO:0071013(catalytic step 2 spliceosome);GO:0071011(precatalytic spliceosome);GO:0005682(U5 snRNP);GO:0008380(RNA splicing)	NA	NA
ciRNA1528	0	0	0	0	2	0	0	0	0	0	0.33	0	chr1	233199921	233200476	+	1	ciRNA	ENSSSCT00000005723	MPDZ	mRNA	chr1:233199920-233200494	multiple PDZ domain crumbs cell polarity complex component [Source:HGNC Symbol;Acc:HGNC:7208]	GO:0043220(Schmidt-Lanterman incisure);GO:0031410(cytoplasmic vesicle);GO:0016327(apicolateral plasma membrane);GO:0016324(apical plasma membrane);GO:0005923(bicellular tight junction);GO:0005737(cytoplasm);GO:0007155(cell adhesion);GO:0008022(protein C-terminus binding)	04530(Tight junction)	NA	ENSSSCG00000005191	MPDZ
ciRNA1529	0	0	0	0	3	2	0	0	0	0	0.49	0.27	chr1	259395195	259395531	+	1	ciRNA	ENSSSCT00000005825	TLE4	mRNA	chr1:259395194-259395531	transducin like enhancer of split 4 [Source:HGNC Symbol;Acc:HGNC:11840]	GO:0005634(nucleus);GO:0045892(negative regulation of transcription, DNA-templated);GO:0016055(Wnt signaling pathway);GO:0006355(regulation of transcription, DNA-templated);GO:0000122(negative regulation of transcription from RNA polymerase II promoter);GO:0070491(repressing transcription factor binding);GO:0003714(transcription corepressor activity);GO:0003705(transcription factor activity, RNA …	NA	NA	ENSSSCG00000005288	TLE4
ciRNA153	1	0	0	0	0	0	0.18	0	0	0	0	0	chr3	39635230	39635915	+	1	ciRNA	ENSSSCT00000008714	CREBBP	mRNA	chr3:39635229-39635915	CREB binding protein [Source:HGNC Symbol;Acc:HGNC:2348]	GO:0005634(nucleus);GO:0016573(histone acetylation);GO:0006355(regulation of transcription, DNA-templated);GO:0046872(metal ion binding);GO:0008270(zinc ion binding);GO:0004402(histone acetyltransferase activity);GO:0003712(transcription cofactor activity);GO:0016604(nuclear body);GO:0005737(cytoplasm);GO:0005654(nucleoplasm);GO:0000790(nuclear chromatin);GO:0000123(histone acetyltransferase comp…	NA	NA
ciRNA1530	0	0	0	0	2	0	0	0	0	0	0.33	0	chr1	264156079	264156257	-	1	ciRNA	ENSSSCT00000005856	TLN1	mRNA	chr1:264156056-264156257	talin 1 [Source:HGNC Symbol;Acc:HGNC:11845]	GO:0070062(extracellular exosome);GO:0005925(focal adhesion);GO:0005856(cytoskeleton);GO:0001726(ruffle);GO:0070527(platelet aggregation);GO:0030866(cortical actin cytoskeleton organization);GO:0007155(cell adhesion);GO:0007044(cell-substrate junction assembly);GO:0007016(cytoskeletal anchoring at plasma membrane);GO:0051015(actin filament binding);GO:0045296(cadherin binding);GO:0030274(LIM doma…	04015(Rap1 signaling pathway);04510(Focal adhesion);04611(Platelet activation);05166(HTLV-I infection)	NA
ciRNA1531	0	0	0	0	1	0	0	0	0	0	0.16	0	chr1	299554838	299555020	-	1	ciRNA	ENSSSCT00000006156	SCAI	mRNA	chr1:299554817-299555020	suppressor of cancer cell invasion [Source:HGNC Symbol;Acc:HGNC:26709]	GO:0031965(nuclear membrane);GO:0005737(cytoplasm);GO:0005634(nucleus);GO:1903507(negative regulation of nucleic acid-templated transcription);GO:0035024(negative regulation of Rho protein signal transduction);GO:0030336(negative regulation of cell migration);GO:0006351(transcription, DNA-templated);GO:0003714(transcription corepressor activity)	NA	NA	ENSSSCG00000005598	SCAI
ciRNA1532	0	0	0	0	2	0	0	0	0	0	0.33	0	chr1	302996511	302996877	+	1	ciRNA	ENSSSCT00000006217	SPTAN1	mRNA	chr1:302996510-302996938	spectrin alpha, non-erythrocytic 1 [Source:HGNC Symbol;Acc:HGNC:11273]	GO:1903561(extracellular vesicle);GO:0070062(extracellular exosome);GO:0043231(intracellular membrane-bounded organelle);GO:0015630(microtubule cytoskeleton);GO:0045296(cadherin binding);GO:0005509(calcium ion binding)	NA	NA
ciRNA1533	0	0	0	0	1	0	0	0	0	0	0.16	0	chr1	303123095	303123316	-	1	ciRNA	ENSSSCT00000006222	ZER1	mRNA	chr1:303123076-303123316	zyg-11 related cell cycle regulator [Source:HGNC Symbol;Acc:HGNC:30960]	GO:0031462(Cul2-RING ubiquitin ligase complex);GO:0051438(regulation of ubiquitin-protein transferase activity);GO:0016567(protein ubiquitination);GO:0004842(ubiquitin-protein transferase activity)	NA	NA
ciRNA1534	0	0	0	0	1	0	0	0	0	0	0.16	0	chr1	303964626	303964858	-	1	ciRNA	ENSSSCT00000006256	FNBP1	mRNA	chr1:303960495-303964858	formin binding protein 1 [Source:HGNC Symbol;Acc:HGNC:17069]	GO:0006897(endocytosis);GO:0042802(identical protein binding)	NA	NA	ENSSSCG00000005689	FNBP1
ciRNA1535	0	0	0	0	2	0	0	0	0	0	0.33	0	chr1	306181683	306182167	-	1	ciRNA	ENSSSCT00000006294	SETX	mRNA	chr1:306181652-306182167	senataxin [Source:HGNC Symbol;Acc:HGNC:445]	GO:0045171(intercellular bridge);GO:0030426(growth cone);GO:0030424(axon);GO:0016604(nuclear body);GO:0005737(cytoplasm);GO:0005654(nucleoplasm);GO:0005634(nucleus);GO:0000228(nuclear chromosome);GO:2000806(positive regulation of termination of RNA polymerase II transcription, poly(A)-coupled);GO:2000144(positive regulation of DNA-templated transcription, initiation);GO:0071300(cellular response …	NA	NA
ciRNA1536	0	0	0	0	1	0	0	0	0	0	0.16	0	chr8	43037501	43038146	+	1	ciRNA	ENSSSCT00000009678	PDGFRA	mRNA	chr8:43037500-43038318	NA	NA	NA	EC:2.7.10.1
ciRNA1537	0	0	0	0	1	0	0	0	0	0	0.16	0	chr13	31617652	31619088	+	1	ciRNA	ENSSSCT00000012384	ENSSSCG00000011312	mRNA	chr13:31617651-31619101	NA	GO:0005739(mitochondrion);GO:0032543(mitochondrial translation);GO:0006450(regulation of translational fidelity);GO:0006429(leucyl-tRNA aminoacylation);GO:0006418(tRNA aminoacylation for protein translation);GO:0005524(ATP binding);GO:0004823(leucine-tRNA ligase activity);GO:0004812(aminoacyl-tRNA ligase activity);GO:0002161(aminoacyl-tRNA editing activity);GO:0000166(nucleotide binding)	00970(Aminoacyl-tRNA biosynthesis)	NA	ENSSSCG00000011312	ENSSSCG00000011312
ciRNA1538	0	0	0	0	1	0	0	0	0	0	0.16	0	chr13	37401149	37402624	-	1	ciRNA	ENSSSCT00000012510	DUSP7	mRNA	chr13:37401146-37402624	dual specificity phosphatase 7 [Source:HGNC Symbol;Acc:HGNC:3073]	GO:0005829(cytosol);GO:0043407(negative regulation of MAP kinase activity);GO:0035335(peptidyl-tyrosine dephosphorylation);GO:0016311(dephosphorylation);GO:0006470(protein dephosphorylation);GO:0000188(inactivation of MAPK activity);GO:0017017(MAP kinase tyrosine/serine/threonine phosphatase activity);GO:0016791(phosphatase activity);GO:0016787(hydrolase activity);GO:0008138(protein tyrosine/seri…	NA	EC:3.1.3.16 3.1.3.48
ciRNA1539	0	0	0	0	1	0	0	0	0	0	0.16	0	chr13	37660651	37662287	-	1	ciRNA	ENSSSCT00000012517	ALAS1	mRNA	chr13:37660646-37662287	5'-aminolevulinate synthase 1 [Source:HGNC Symbol;Acc:HGNC:396]	GO:0005829(cytosol);GO:0005759(mitochondrial matrix);GO:0005739(mitochondrion);GO:0005654(nucleoplasm);GO:0033014(tetrapyrrole biosynthetic process);GO:0009058(biosynthetic process);GO:0008152(metabolic process);GO:0006783(heme biosynthetic process);GO:0006782(protoporphyrinogen IX biosynthetic process);GO:0006778(porphyrin-containing compound metabolic process);GO:0042802(identical protein bindi…	NA	NA	ENSSSCG00000011437	ALAS1
ciRNA154	1	0	0	0	0	0	0.18	0	0	0	0	0	chr3	39781866	39782185	+	1	ciRNA	ENSSSCT00000008714	CREBBP	mRNA	chr3:39781865-39782187	CREB binding protein [Source:HGNC Symbol;Acc:HGNC:2348]	GO:0005634(nucleus);GO:0016573(histone acetylation);GO:0006355(regulation of transcription, DNA-templated);GO:0046872(metal ion binding);GO:0008270(zinc ion binding);GO:0004402(histone acetyltransferase activity);GO:0003712(transcription cofactor activity);GO:0016604(nuclear body);GO:0005737(cytoplasm);GO:0005654(nucleoplasm);GO:0000790(nuclear chromatin);GO:0000123(histone acetyltransferase comp…	NA	NA	ENSSSCG00000007951	CREBBP
ciRNA1540	0	0	0	0	1	0	0	0	0	0	0.16	0	chr13	38033115	38034606	-	1	ciRNA	ENSSSCT00000012528	GLT8D1	mRNA	chr13:38032215-38034606	glycosyltransferase 8 domain containing 1 [Source:HGNC Symbol;Acc:HGNC:24870]	GO:0016021(integral component of membrane);GO:0016020(membrane);GO:0005794(Golgi apparatus);GO:0000271(polysaccharide biosynthetic process);GO:0016757(transferase activity, transferring glycosyl groups);GO:0016740(transferase activity)	NA	NA	ENSSSCG00000011448	GLT8D1
ciRNA1541	0	0	0	0	1	0	0	0	0	0	0.16	0	chr13	53320992	53321574	-	1	ciRNA	ENSSSCT00000031252	ENSSSCG00000024690	mRNA	chr13:53316828-53321574	NA	GO:0031463(Cul3-RING ubiquitin ligase complex);GO:0042787(protein ubiquitination involved in ubiquitin-dependent protein catabolic process);GO:0004842(ubiquitin-protein transferase activity)	NA	NA	ENSSSCG00000024690	ENSSSCG00000024690
ciRNA1542	0	0	0	0	1	0	0	0	0	0	0.16	0	chr13	72893601	72893966	+	1	ciRNA	ENSSSCT00000012630	ENSSSCG00000011540	mRNA	chr13:72893600-72893966	NA	NA	NA	NA	ENSSSCG00000011540	ENSSSCG00000011540
ciRNA1543	0	0	0	0	2	0	0	0	0	0	0.33	0	chr13	73114866	73115157	-	1	ciRNA	ENSSSCT00000012638	BRPF1	mRNA	chr13:73114836-73115157	bromodomain and PHD finger containing 1 [Source:HGNC Symbol;Acc:HGNC:14255]	GO:0070776(MOZ/MORF histone acetyltransferase complex);GO:0005886(plasma membrane);GO:0005829(cytosol);GO:0005634(nucleus);GO:0045893(positive regulation of transcription, DNA-templated);GO:0043966(histone H3 acetylation);GO:0046872(metal ion binding);GO:0008270(zinc ion binding)	NA	NA	ENSSSCG00000011548	BRPF1
ciRNA1544	0	0	0	0	1	0	0	0	0	0	0.16	0	chr13	78557956	78558871	-	1	ciRNA	ENSSSCT00000012705	ENSSSCG00000011608	mRNA	chr13:78557590-78558871	NA	GO:0016787(hydrolase activity)	NA	NA	ENSSSCG00000011608	ENSSSCG00000011608
ciRNA1545	0	0	0	0	2	1	0	0	0	0	0.33	0.14	chr13	100731326	100731812	+	1	ciRNA	ENSSSCT00000012830	MBNL1	mRNA	chr13:100731325-100732013	muscleblind like splicing regulator 1 [Source:HGNC Symbol;Acc:HGNC:6923]	GO:0010494(cytoplasmic stress granule);GO:0005829(cytosol);GO:0005813(centrosome);GO:0005737(cytoplasm);GO:0005654(nucleoplasm);GO:0005634(nucleus);GO:0043484(regulation of RNA splicing);GO:0008380(RNA splicing);GO:0046872(metal ion binding);GO:0003725(double-stranded RNA binding);GO:0003723(RNA binding)	NA	NA
ciRNA1546	0	0	0	0	1	0	0	0	0	0	0.16	0	chr13	126701542	126701713	+	1	ciRNA	ENSSSCT00000012873	ACTL6A	mRNA	chr13:126701541-126701713	actin like 6A [Source:HGNC Symbol;Acc:HGNC:24124]	GO:0090544(BAF-type complex);GO:0071564(npBAF complex);GO:0043234(protein complex);GO:0035267(NuA4 histone acetyltransferase complex);GO:0031011(Ino80 complex);GO:0016514(SWI/SNF complex);GO:0005886(plasma membrane);GO:0005654(nucleoplasm);GO:0005634(nucleus);GO:0000790(nuclear chromatin);GO:1903955(positive regulation of protein targeting to mitochondrion);GO:1903146(regulation of mitophagy);GO:…	NA	NA	ENSSSCG00000011762	ACTL6A
ciRNA1547	0	0	0	0	1	0	0	0	0	0	0.16	0	chr13	127822632	127823002	+	1	ciRNA	ENSSSCT00000012878	TTC14	mRNA	chr13:127822631-127823551	tetratricopeptide repeat domain 14 [Source:HGNC Symbol;Acc:HGNC:24697]	GO:0003676(nucleic acid binding)	NA	NA
ciRNA1548	0	0	0	0	2	0	0	0	0	0	0.33	0	chr13	131633539	131633698	+	1	ciRNA	ENSSSCT00000024405	PSMD2	mRNA	chr13:131633538-131633751	proteasome 26S subunit, non-ATPase 2 [Source:HGNC Symbol;Acc:HGNC:9559]	GO:0070062(extracellular exosome);GO:0022624(proteasome accessory complex);GO:0016020(membrane);GO:0005838(proteasome regulatory particle);GO:0000502(proteasome complex);GO:0050790(regulation of catalytic activity);GO:0042176(regulation of protein catabolic process);GO:0030234(enzyme regulator activity)	03050(Proteasome);05169(Epstein-Barr virus infection)	NA
ciRNA1549	0	0	0	0	1	0	0	0	0	0	0.16	0	chr12	35378	35991	-	1	ciRNA	ENSSSCT00000029468	OGFOD3	mRNA	chr12:35358-35991	2-oxoglutarate and iron dependent oxygenase domain containing 3 [Source:HGNC Symbol;Acc:HGNC:26174]	GO:0070062(extracellular exosome);GO:0016021(integral component of membrane);GO:0016020(membrane);GO:0055114(oxidation-reduction process);GO:0031418(L-ascorbic acid binding);GO:0016705(oxidoreductase activity, acting on paired donors, with incorporation or reduction of molecular oxygen);GO:0016491(oxidoreductase activity);GO:0005506(iron ion binding)	NA	NA	ENSSSCG00000028156	OGFOD3
ciRNA155	7	1	2	1	0	0	1.25	0.15	0.31	0.14	0	0	chr3	39847477	39847897	+	1	ciRNA	ENSSSCT00000008715	TRAP1	mRNA	chr3:39847476-39847925	TNF receptor-associated protein 1 [Source:RefSeq peptide;Acc:NP_001230874]	GO:0070062(extracellular exosome);GO:0016020(membrane);GO:0005759(mitochondrial matrix);GO:0005743(mitochondrial inner membrane);GO:0005739(mitochondrion);GO:0005654(nucleoplasm);GO:1901856(negative regulation of cellular respiration);GO:0009386(translational attenuation);GO:0006950(response to stress);GO:0006457(protein folding);GO:0051082(unfolded protein binding);GO:0019901(protein kinase bind…	NA	NA
ciRNA1550	0	0	0	0	2	0	0	0	0	0	0.33	0	chr12	1163312	1163665	+	1	ciRNA	ENSSSCT00000025260	ACTG1	mRNA	chr12:1163311-1163686	actin gamma 1 [Source:HGNC Symbol;Acc:HGNC:144]	GO:0097433(dense body);GO:0072562(blood microparticle);GO:0070062(extracellular exosome);GO:0043209(myelin sheath);GO:0031941(filamentous actin);GO:0031012(extracellular matrix);GO:0030016(myofibril);GO:0016020(membrane);GO:0015629(actin cytoskeleton);GO:0005925(focal adhesion);GO:0005886(plasma membrane);GO:0005856(cytoskeleton);GO:0005634(nucleus);GO:0005615(extracellular space);GO:0070527(plat…	04015(Rap1 signaling pathway);04390(Hippo signaling pathway);04145(Phagosome);04810(Regulation of actin cytoskeleton);04510(Focal adhesion);04520(Adherens junction);04530(Tight junction);04611(Platelet activation);04670(Leukocyte transendothelial migration);04921(Oxytocin signaling pathway);04919(Thyroid hormone signaling pathway);05205(Proteoglycans in cancer);05410(Hypertrophic cardiomyopathy (…	NA
ciRNA1551	0	0	0	0	5	0	0	0	0	0	0.82	0	chr12	4804261	4805195	+	1	ciRNA	ENSSSCT00000018702	ST6GALNAC2	mRNA	chr12:4804260-4805195	ST6 N-acetylgalactosaminide alpha-2,6-sialyltransferase 2 [Source:HGNC Symbol;Acc:HGNC:10867]	GO:0030173(integral component of Golgi membrane);GO:0016021(integral component of membrane);GO:0016020(membrane);GO:0005794(Golgi apparatus);GO:0097503(sialylation);GO:0018279(protein N-linked glycosylation via asparagine);GO:0009311(oligosaccharide metabolic process);GO:0006486(protein glycosylation);GO:0016757(transferase activity, transferring glycosyl groups);GO:0016740(transferase activity);…	NA	NA	ENSSSCG00000017177	ST6GALNAC2
ciRNA1552	0	0	0	0	2	0	0	0	0	0	0.33	0	chr12	5492761	5493755	+	1	ciRNA	ENSSSCT00000018724	TRIM47	mRNA	chr12:5492760-5493775	tripartite motif containing 47 [Source:HGNC Symbol;Acc:HGNC:19020]	GO:0005622(intracellular);GO:0046872(metal ion binding);GO:0008270(zinc ion binding);GO:0005829(cytosol)	NA	NA
ciRNA1553	0	0	0	0	1	0	0	0	0	0	0.16	0	chr12	18426181	18426647	+	1	ciRNA	ENSSSCT00000024382	MAP3K14	mRNA	chr12:18426180-18426647	mitogen-activated protein kinase kinase kinase 14 [Source:HGNC Symbol;Acc:HGNC:6853]	GO:0043231(intracellular membrane-bounded organelle);GO:0005829(cytosol);GO:0005737(cytoplasm);GO:0005634(nucleus);GO:0001650(fibrillar center);GO:0071260(cellular response to mechanical stimulus);GO:0043123(positive regulation of I-kappaB kinase/NF-kappaB signaling);GO:0038061(NIK/NF-kappaB signaling);GO:0030036(actin cytoskeleton organization);GO:0023014(signal transduction by protein phosphory…	04010(MAPK signaling pathway);04064(NF-kappa B signaling pathway);04668(TNF signaling pathway);04210(Apoptosis);04660(T cell receptor signaling pathway);04672(Intestinal immune network for IgA production);04380(Osteoclast differentiation);05166(HTLV-I infection);05169(Epstein-Barr virus infection)	EC:2.7.11.25	ENSSSCG00000017330	MAP3K14
ciRNA1554	0	0	0	0	2	0	0	0	0	0	0.33	0	chr12	18822770	18822911	-	1	ciRNA	ENSSSCT00000018885	ENSSSCG00000017349	mRNA	chr12:18822744-18822911	NA	GO:0016021(integral component of membrane);GO:0016020(membrane);GO:0006508(proteolysis);GO:0008237(metallopeptidase activity);GO:0004222(metalloendopeptidase activity);GO:0031012(extracellular matrix)	NA	NA	ENSSSCG00000017349	ENSSSCG00000017349
ciRNA1555	0	0	0	0	1	0	0	0	0	0	0.16	0	chr12	18973217	18974126	+	1	ciRNA	ENSSSCT00000032204	ENSSSCG00000027878	mRNA	chr12:18973216-18974151	NA	NA	NA	NA	ENSSSCG00000027878	ENSSSCG00000027878
ciRNA1556	0	0	0	0	1	0	0	0	0	0	0.16	0	chr12	21093407	21094482	+	1	ciRNA	ENSSSCT00000018965	ENSSSCG00000017421	mRNA	chr12:21093406-21094482	NA	GO:0009346(citrate lyase complex);GO:0005829(cytosol);GO:0006633(fatty acid biosynthetic process);GO:0006085(acetyl-CoA biosynthetic process);GO:0005524(ATP binding);GO:0003878(ATP citrate synthase activity)	00020(Citrate cycle (TCA cycle))	NA	ENSSSCG00000017421	ENSSSCG00000017421
ciRNA1557	0	0	0	0	2	0	0	0	0	0	0.33	0	chr12	21278805	21279511	+	1	ciRNA	ENSSSCT00000018976	EIF1	mRNA	chr12:21278804-21279512	eukaryotic translation initiation factor 1 [Source:HGNC Symbol;Acc:HGNC:3249]	GO:0005737(cytoplasm);GO:0005634(nucleus);GO:0009048(dosage compensation by inactivation of X chromosome);GO:0006446(regulation of translational initiation);GO:0006413(translational initiation);GO:0003743(translation initiation factor activity);GO:0003723(RNA binding)	03013(RNA transport)	NA
ciRNA1558	0	0	0	0	3	0	0	0	0	0	0.49	0	chr12	23829075	23829249	+	1	ciRNA	ENSSSCT00000019069	TBKBP1	mRNA	chr12:23829074-23829273	TBK1 binding protein 1 [Source:HGNC Symbol;Acc:HGNC:30140]	NA	04622(RIG-I-like receptor signaling pathway)	NA	ENSSSCG00000017515	TBKBP1
ciRNA1559	0	0	0	0	1	0	0	0	0	0	0.16	0	chr12	26829967	26830236	+	1	ciRNA	ENSSSCT00000019121	ACSF2	mRNA	chr12:26829966-26830237	acyl-CoA synthetase family member 2 [Source:HGNC Symbol;Acc:HGNC:26101]	GO:0005739(mitochondrion);GO:0008152(metabolic process);GO:0003824(catalytic activity)	NA	NA
ciRNA156	5	0	0	0	0	0	0.89	0	0	0	0	0	chr3	40567011	40567293	+	1	ciRNA	ENSSSCT00000032217	MMP25	mRNA	chr3:40567010-40567317	matrix metallopeptidase 25 [Source:HGNC Symbol;Acc:HGNC:14246]	GO:0031012(extracellular matrix);GO:0016021(integral component of membrane);GO:0005886(plasma membrane);GO:0060022(hard palate development);GO:0006954(inflammatory response);GO:0006508(proteolysis);GO:0046872(metal ion binding);GO:0016787(hydrolase activity);GO:0008270(zinc ion binding);GO:0008237(metallopeptidase activity);GO:0008233(peptidase activity);GO:0005509(calcium ion binding);GO:0004222…	NA	NA
ciRNA1560	0	0	0	0	2	0	0	0	0	0	0.33	0	chr12	46812573	46812789	-	1	ciRNA	ENSSSCT00000019329	SPAG5	mRNA	chr12:46812551-46812789	NA	GO:0072686(mitotic spindle);GO:0035371(microtubule plus-end);GO:0005876(spindle microtubule);GO:0005737(cytoplasm);GO:0000776(kinetochore);GO:0051988(regulation of attachment of spindle microtubules to kinetochore);GO:0051301(cell division);GO:0051294(establishment of spindle orientation);GO:0007051(spindle organization);GO:0000070(mitotic sister chromatid segregation)	NA	NA
ciRNA1561	0	0	0	0	1	0	0	0	0	0	0.16	0	chr12	52878883	52880107	+	1	ciRNA	ENSSSCT00000019469	PITPNM3	mRNA	chr12:52878882-52880107	PITPNM family member 3 [Source:HGNC Symbol;Acc:HGNC:21043]	GO:0005622(intracellular);GO:0006810(transport);GO:0046872(metal ion binding)	NA	NA	ENSSSCG00000017892	PITPNM3
ciRNA1562	0	0	0	0	1	0	0	0	0	0	0.16	0	chr12	54270408	54271068	-	1	ciRNA	ENSSSCT00000019502	MED11	mRNA	chr12:54270385-54271068	mediator complex subunit 11 [Source:HGNC Symbol;Acc:HGNC:32687]	GO:0016592(mediator complex);GO:0006357(regulation of transcription from RNA polymerase II promoter);GO:0001104(RNA polymerase II transcription cofactor activity)	NA	NA	ENSSSCG00000017919	MED11
ciRNA1563	0	0	0	0	1	0	0	0	0	0	0.16	0	chr12	54840405	54840665	+	1	ciRNA	ENSSSCT00000019519	ENSSSCG00000017935	mRNA	chr12:54840404-54840668	NA	GO:0016311(dephosphorylation);GO:0006470(protein dephosphorylation);GO:0016791(phosphatase activity);GO:0004721(phosphoprotein phosphatase activity)	NA	NA	ENSSSCG00000017935	ENSSSCG00000017935
ciRNA1564	0	0	0	0	2	0	0	0	0	0	0.33	0	chr11	86156520	86156819	-	1	ciRNA	ENSSSCT00000010475	CUL4A	mRNA	chr11:86156507-86156819	cullin 4A [Source:HGNC Symbol;Acc:HGNC:2554]	GO:0080008(Cul4-RING E3 ubiquitin ligase complex);GO:0031464(Cul4A-RING E3 ubiquitin ligase complex);GO:0031461(cullin-RING ubiquitin ligase complex);GO:2000819(regulation of nucleotide-excision repair);GO:2000001(regulation of DNA damage checkpoint);GO:1900087(positive regulation of G1/S transition of mitotic cell cycle);GO:0051246(regulation of protein metabolic process);GO:0043161(proteasome-m…	04120(Ubiquitin mediated proteolysis);03420(Nucleotide excision repair)	NA	ENSSSCG00000009556	CUL4A
ciRNA1565	0	0	0	0	1	0	0	0	0	0	0.16	0	chr10	38180371	38182273	+	1	ciRNA	ENSSSCT00000026775	DDX58	mRNA	chr10:38180370-38182273	probable ATP-dependent RNA helicase DDX58 [Source:RefSeq peptide;Acc:NP_998969]	GO:0016817(hydrolase activity, acting on acid anhydrides);GO:0005524(ATP binding);GO:0003676(nucleic acid binding)	04064(NF-kappa B signaling pathway);04622(RIG-I-like receptor signaling pathway);04623(Cytosolic DNA-sensing pathway);05162(Measles);05164(Influenza A);05161(Hepatitis B);05160(Hepatitis C);05168(Herpes simplex infection);05169(Epstein-Barr virus infection)	EC:3.6.3.14	ENSSSCG00000030408	DDX58
ciRNA1566	0	0	0	0	1	0	0	0	0	0	0.16	0	chr10	66179334	66179959	+	1	ciRNA	ENSSSCT00000012170	USP6NL	mRNA	chr10:66179333-66179959	USP6 N-terminal like [Source:HGNC Symbol;Acc:HGNC:16858]	GO:0031410(cytoplasmic vesicle);GO:0012505(endomembrane system);GO:0005886(plasma membrane);GO:0005622(intracellular);GO:1903358(regulation of Golgi organization);GO:0090630(activation of GTPase activity);GO:0048227(plasma membrane to endosome transport);GO:0035526(retrograde transport, plasma membrane to Golgi);GO:0031338(regulation of vesicle fusion);GO:0019068(virion assembly);GO:0007030(Golgi…	NA	NA	ENSSSCG00000011120	USP6NL
ciRNA1567	0	0	0	0	1	0	0	0	0	0	0.16	0	chr10	72014579	72015566	+	1	ciRNA	ENSSSCT00000026329	ENSSSCG00000025277	mRNA	chr10:72014578-72015569	NA	GO:0055114(oxidation-reduction process);GO:0001516(prostaglandin biosynthetic process);GO:0016491(oxidoreductase activity)	NA	NA	ENSSSCG00000025277	ENSSSCG00000025277
ciRNA1568	0	0	0	0	1	0	0	0	0	0	0.16	0	chr17	15888803	15889182	-	1	ciRNA	ENSSSCT00000007715	TRMT6	mRNA	chr17:15888789-15889182	tRNA methyltransferase 6 [Source:HGNC Symbol;Acc:HGNC:20900]	GO:0031515(tRNA (m1A) methyltransferase complex);GO:0030488(tRNA methylation);GO:0003723(RNA binding)	NA	NA	ENSSSCG00000007046	TRMT6
ciRNA1569	0	0	0	0	5	0	0	0	0	0	0.82	0	chr17	22070197	22070771	-	1	ciRNA	ENSSSCT00000007738	JAG1	mRNA	chr17:22070196-22070771	jagged 1 [Source:HGNC Symbol;Acc:HGNC:6188]	GO:0045177(apical part of cell);GO:0016324(apical plasma membrane);GO:0016021(integral component of membrane);GO:0016020(membrane);GO:0005912(adherens junction);GO:0005886(plasma membrane);GO:2000737(negative regulation of stem cell differentiation);GO:0097150(neuronal stem cell population maintenance);GO:0072070(loop of Henle development);GO:0072017(distal tubule development);GO:0072015(glomerul…	04330(Notch signaling pathway)	NA
ciRNA157	3	1	0	0	0	0	0.54	0.15	0	0	0	0	chr3	40567011	40567295	+	1	ciRNA	ENSSSCT00000032217	MMP25	mRNA	chr3:40567010-40567317	matrix metallopeptidase 25 [Source:HGNC Symbol;Acc:HGNC:14246]	GO:0031012(extracellular matrix);GO:0016021(integral component of membrane);GO:0005886(plasma membrane);GO:0060022(hard palate development);GO:0006954(inflammatory response);GO:0006508(proteolysis);GO:0046872(metal ion binding);GO:0016787(hydrolase activity);GO:0008270(zinc ion binding);GO:0008237(metallopeptidase activity);GO:0008233(peptidase activity);GO:0005509(calcium ion binding);GO:0004222…	NA	NA	ENSSSCG00000021569	MMP25
ciRNA1570	0	0	0	0	2	0	0	0	0	0	0.33	0	chr17	44279907	44280283	+	1	ciRNA	ENSSSCT00000007992	SPAG4	mRNA	chr17:44279906-44280283	sperm associated antigen 4 [Source:HGNC Symbol;Acc:HGNC:11214]	GO:0016021(integral component of membrane);GO:0016020(membrane);GO:0005635(nuclear envelope);GO:0090286(cytoskeletal anchoring at nuclear membrane);GO:0006998(nuclear envelope organization)	NA	NA	ENSSSCG00000007305	SPAG4
ciRNA1571	0	0	0	0	1	0	0	0	0	0	0.16	0	chr17	57213084	57214054	+	1	ciRNA	ENSSSCT00000030602	ENSSSCG00000030108	mRNA	chr17:57213083-57214054	NA	GO:0005634(nucleus);GO:0006355(regulation of transcription, DNA-templated);GO:0008270(zinc ion binding);GO:0003700(transcription factor activity, sequence-specific DNA binding)	NA	NA	ENSSSCG00000030108	ENSSSCG00000030108
ciRNA1572	0	0	0	0	1	0	0	0	0	0	0.16	0	chr9	29682493	29682782	+	1	ciRNA	ENSSSCT00000016303	ENSSSCG00000014945	mRNA	chr9:29682492-29682791	NA	GO:0005668(RNA polymerase transcription factor SL1 complex);GO:0005634(nucleus);GO:0006355(regulation of transcription, DNA-templated)	NA	NA	ENSSSCG00000014945	ENSSSCG00000014945
ciRNA1573	0	0	0	0	1	0	0	0	0	0	0.16	0	chr9	51515064	51522083	+	1	ciRNA	ENSSSCT00000016481	CBL	mRNA	chr9:51515063-51522098	Cbl proto-oncogene [Source:HGNC Symbol;Acc:HGNC:1541]	GO:0045121(membrane raft);GO:0016600(flotillin complex);GO:0005886(plasma membrane);GO:0005829(cytosol);GO:0005634(nucleus);GO:0048260(positive regulation of receptor-mediated endocytosis);GO:0043066(negative regulation of apoptotic process);GO:0042787(protein ubiquitination involved in ubiquitin-dependent protein catabolic process);GO:0042059(negative regulation of epidermal growth factor recept…	04120(Ubiquitin mediated proteolysis);04012(ErbB signaling pathway);04630(Jak-STAT signaling pathway);04144(Endocytosis);04660(T cell receptor signaling pathway);04910(Insulin signaling pathway);05200(Pathways in cancer);05205(Proteoglycans in cancer);05220(Chronic myeloid leukemia);05100(Bacterial invasion of epithelial cells)	EC:2.3.2.27	ENSSSCG00000015115	CBL
ciRNA1574	0	0	0	0	1	0	0	0	0	0	0.16	0	chr9	58390462	58391123	+	1	ciRNA	ENSSSCT00000016580	STT3A	mRNA	chr9:58390461-58391124	STT3A, catalytic subunit of the oligosaccharyltransferase complex [Source:HGNC Symbol;Acc:HGNC:6172]	GO:0016021(integral component of membrane);GO:0016020(membrane);GO:0008250(oligosaccharyltransferase complex);GO:0043687(post-translational protein modification);GO:0043686(co-translational protein modification);GO:0018279(protein N-linked glycosylation via asparagine);GO:0006486(protein glycosylation);GO:0004579(dolichyl-diphosphooligosaccharide-protein glycotransferase activity);GO:0004576(olig…	00510(N-Glycan biosynthesis);04141(Protein processing in endoplasmic reticulum)	EC:2.4.99.18
ciRNA1575	0	0	0	0	1	0	0	0	0	0	0.16	0	chr9	67363208	67363758	-	1	ciRNA	ENSSSCT00000031664	ACAD8	mRNA	chr9:67363172-67363758	acyl-CoA dehydrogenase family member 8 [Source:HGNC Symbol;Acc:HGNC:87]	GO:0055114(oxidation-reduction process);GO:0008152(metabolic process);GO:0050660(flavin adenine dinucleotide binding);GO:0016627(oxidoreductase activity, acting on the CH-CH group of donors);GO:0016491(oxidoreductase activity);GO:0003995(acyl-CoA dehydrogenase activity)	NA	NA	ENSSSCG00000028123	ACAD8
ciRNA1576	0	0	0	0	2	0	0	0	0	0	0.33	0	chr9	78798716	78799544	-	1	ciRNA	ENSSSCT00000016684	CYP51A1	mRNA	chr9:78798715-78799544	cytochrome P450 family 51 subfamily A member 1 [Source:HGNC Symbol;Acc:HGNC:2649]	GO:0043231(intracellular membrane-bounded organelle);GO:0031090(organelle membrane);GO:0016021(integral component of membrane);GO:0016020(membrane);GO:0005886(plasma membrane);GO:0005789(endoplasmic reticulum membrane);GO:0005783(endoplasmic reticulum);GO:0070988(demethylation);GO:0055114(oxidation-reduction process);GO:0033488(cholesterol biosynthetic process via 24,25-dihydrolanosterol);GO:0016…	00100(Steroid biosynthesis)	NA	ENSSSCG00000015311	CYP51A1
ciRNA1577	0	0	0	0	2	0	0	0	0	0	0.33	0	chr15	37933034	37934532	-	1	ciRNA	ENSSSCT00000031893	ENSSSCG00000023419	mRNA	chr15:37933030-37934532	NA	GO:0005829(cytosol);GO:0005813(centrosome);GO:0090307(mitotic spindle assembly);GO:0043547(positive regulation of GTPase activity);GO:0035023(regulation of Rho protein signal transduction);GO:0022011(myelination in peripheral nervous system);GO:0005089(Rho guanyl-nucleotide exchange factor activity)	NA	NA	ENSSSCG00000023419	ENSSSCG00000023419
ciRNA1578	0	0	0	0	1	0	0	0	0	0	0.16	0	chr15	101702577	101703688	+	1	ciRNA	ENSSSCT00000017452	ITGAV	mRNA	chr15:101702576-101703688	integrin alpha-V precursor [Source:RefSeq peptide;Acc:NP_001077401]	GO:0016021(integral component of membrane);GO:0016020(membrane);GO:0008305(integrin complex);GO:0007229(integrin-mediated signaling pathway);GO:0007155(cell adhesion);GO:0070062(extracellular exosome);GO:0035867(alphav-beta3 integrin-IGF-1-IGF1R complex);GO:0034686(integrin alphav-beta8 complex);GO:0034684(integrin alphav-beta5 complex);GO:0034683(integrin alphav-beta3 complex);GO:0032587(ruffle …	04151(PI3K-Akt signaling pathway);04512(ECM-receptor interaction);04514(Cell adhesion molecules (CAMs));04145(Phagosome);04810(Regulation of actin cytoskeleton);04510(Focal adhesion);04919(Thyroid hormone signaling pathway);05200(Pathways in cancer);05205(Proteoglycans in cancer);05222(Small cell lung cancer);05410(Hypertrophic cardiomyopathy (HCM));05412(Arrhythmogenic right ventricular cardiomy…	NA	ENSSSCG00000016027	ITGAV
ciRNA1579	0	0	0	0	1	0	0	0	0	0	0.16	0	chr15	121000984	121001470	+	1	ciRNA	ENSSSCT00000017560	EEF1B2	mRNA	chr15:121000983-121001470	eukaryotic translation elongation factor 1 beta 2 [Source:HGNC Symbol;Acc:HGNC:3208]	GO:0005853(eukaryotic translation elongation factor 1 complex);GO:0005783(endoplasmic reticulum);GO:0005737(cytoplasm);GO:0006414(translational elongation);GO:0006412(translation);GO:0003746(translation elongation factor activity)	NA	NA
ciRNA158	2	0	0	0	0	0	0.36	0	0	0	0	0	chr3	40667532	40669575	-	1	ciRNA	ENSSSCT00000030725	FLYWCH1	mRNA	chr3:40667510-40669575	FLYWCH-type zinc finger 1 [Source:HGNC Symbol;Acc:HGNC:25404]	NA	NA	NA	ENSSSCG00000028381	FLYWCH1
ciRNA1580	0	0	0	0	1	0	0	0	0	0	0.16	0	chr15	133836365	133836541	+	1	ciRNA	ENSSSCT00000017643	ENSSSCG00000016202	mRNA	chr15:133836364-133836569	NA	GO:0005634(nucleus);GO:0051092(positive regulation of NF-kappaB transcription factor activity);GO:0016567(protein ubiquitination);GO:0061630(ubiquitin protein ligase activity);GO:0008270(zinc ion binding)	NA	NA
ciRNA1581	0	0	0	0	5	0	0	0	0	0	0.82	0	chr15	134293630	134294193	-	1	ciRNA	ENSSSCT00000017652	ATG9A	mRNA	chr15:134293629-134294193	autophagy related 9A [Source:HGNC Symbol;Acc:HGNC:22408]	GO:0055037(recycling endosome);GO:0043231(intracellular membrane-bounded organelle);GO:0016021(integral component of membrane);GO:0016020(membrane);GO:0005802(trans-Golgi network);GO:0005776(autophagosome);GO:0005770(late endosome);GO:0005768(endosome);GO:0000407(pre-autophagosomal structure);GO:0044805(late nucleophagy);GO:0034727(piecemeal microautophagy of nucleus);GO:0034497(protein localizat…	NA	NA	ENSSSCG00000016211	ATG9A
ciRNA1582	0	0	0	0	1	0	0	0	0	0	0.16	0	chr15	134520260	134520839	+	1	ciRNA	ENSSSCT00000023627	OBSL1	mRNA	chr15:134520259-134520903	obscurin like 1 [Source:HGNC Symbol;Acc:HGNC:29092]	GO:1990393(3M complex);GO:0048471(perinuclear region of cytoplasm);GO:0031430(M band);GO:0030018(Z disc);GO:0005859(muscle myosin complex);GO:0005813(centrosome);GO:0005794(Golgi apparatus);GO:0005737(cytoplasm);GO:0071688(striated muscle myosin thick filament assembly);GO:0050775(positive regulation of dendrite morphogenesis);GO:0045214(sarcomere organization);GO:0034067(protein localization to …	NA	NA	ENSSSCG00000028052	OBSL1
ciRNA1583	0	0	0	0	1	0	0	0	0	0	0.16	0	chr14	10509225	10510229	+	1	ciRNA	ENSSSCT00000010579	DOCK5	mRNA	chr14:10509224-10510230	dedicator of cytokinesis 5 [Source:HGNC Symbol;Acc:HGNC:23476]	GO:0005886(plasma membrane);GO:0005829(cytosol);GO:0005737(cytoplasm);GO:1904754(positive regulation of vascular associated smooth muscle cell migration);GO:1904694(negative regulation of vascular smooth muscle contraction);GO:1900026(positive regulation of substrate adhesion-dependent cell spreading);GO:0043547(positive regulation of GTPase activity);GO:0010634(positive regulation of epithelial …	NA	NA	ENSSSCG00000009650	DOCK5
ciRNA1584	0	0	0	0	2	0	0	0	0	0	0.33	0	chr14	24786416	24788432	-	1	ciRNA	ENSSSCT00000024610	EP400	mRNA	chr14:24786333-24788432	E1A binding protein p400 [Source:HGNC Symbol;Acc:HGNC:11958]	GO:0035267(NuA4 histone acetyltransferase complex);GO:0016607(nuclear speck);GO:0000812(Swr1 complex);GO:0043968(histone H2A acetylation);GO:0043967(histone H4 acetylation);GO:0005524(ATP binding)	NA	NA	ENSSSCG00000028018	EP400
ciRNA1585	0	0	0	0	1	0	0	0	0	0	0.16	0	chr14	26201050	26201698	+	1	ciRNA	ENSSSCT00000010688	PIWIL1	mRNA	chr14:26201049-26201698	piwi-like RNA-mediated gene silencing 1 [Source:HGNC Symbol;Acc:HGNC:9007]	GO:0097433(dense body);GO:0033391(chromatoid body);GO:0005845(mRNA cap binding complex);GO:0005844(polysome);GO:0005737(cytoplasm);GO:0005634(nucleus);GO:0034587(piRNA metabolic process);GO:0010529(negative regulation of transposition);GO:0007286(spermatid development);GO:0007283(spermatogenesis);GO:0034584(piRNA binding);GO:0019901(protein kinase binding);GO:0004521(endoribonuclease activity);GO…	04320(Dorso-ventral axis formation)	NA	ENSSSCG00000009749	PIWIL1
ciRNA1586	0	0	0	0	2	0	0	0	0	0	0.33	0	chr14	32674355	32675434	-	1	ciRNA	ENSSSCT00000010749	SETD1B	mRNA	chr14:32674350-32675434	SET domain containing 1B [Source:HGNC Symbol;Acc:HGNC:29187]	GO:0048188(Set1C/COMPASS complex);GO:0035097(histone methyltransferase complex);GO:0005829(cytosol);GO:0005654(nucleoplasm);GO:0005634(nucleus);GO:0051568(histone H3-K4 methylation);GO:0032259(methylation);GO:0042800(histone methyltransferase activity (H3-K4 specific));GO:0016740(transferase activity);GO:0008168(methyltransferase activity);GO:0003676(nucleic acid binding);GO:0000166(nucleotide bi…	00310(Lysine degradation)	EC:2.1.1.43	ENSSSCG00000009806	SETD1B
ciRNA1587	0	0	0	0	2	0	0	0	0	0	0.33	0	chr14	41811197	41812006	+	1	ciRNA	ENSSSCT00000024558	RPL6	mRNA	chr14:41811196-41812006	60S ribosomal protein L6 [Source:UniProtKB/Swiss-Prot;Acc:Q2YGT9]	GO:0036464(cytoplasmic ribonucleoprotein granule);GO:0030529(intracellular ribonucleoprotein complex);GO:0022625(cytosolic large ribosomal subunit);GO:0016020(membrane);GO:0005925(focal adhesion);GO:0005840(ribosome);GO:0005634(nucleus);GO:0005622(intracellular);GO:0006412(translation);GO:0002181(cytoplasmic translation);GO:0000027(ribosomal large subunit assembly);GO:0045296(cadherin binding);GO…	03010(Ribosome)	NA	ENSSSCG00000024825	RPL6
ciRNA1588	0	0	0	0	1	0	0	0	0	0	0.16	0	chr14	42027405	42029579	+	1	ciRNA	ENSSSCT00000010835	ENSSSCG00000009885	mRNA	chr14:42027404-42029585	NA	GO:0016567(protein ubiquitination);GO:0016740(transferase activity);GO:0004842(ubiquitin-protein transferase activity)	NA	NA
ciRNA1589	0	0	0	0	1	0	0	0	0	0	0.16	0	chr14	44798116	44798416	+	1	ciRNA	ENSSSCT00000010898	SART3	mRNA	chr14:44798115-44799125	squamous cell carcinoma antigen recognized by T-cells 3 [Source:HGNC Symbol;Acc:HGNC:16860]	GO:0071001(U4/U6 snRNP);GO:0015030(Cajal body);GO:0005691(U6atac snRNP);GO:0005654(nucleoplasm);GO:0005634(nucleus);GO:1903586(positive regulation of histone deubiquitination);GO:0071425(hematopoietic stem cell proliferation);GO:0048872(homeostasis of number of cells);GO:0010468(regulation of gene expression);GO:0006396(RNA processing);GO:0006334(nucleosome assembly);GO:0000902(cell morphogenesis…	NA	NA	ENSSSCG00000009946	SART3
ciRNA159	3	0	0	0	0	0	0.54	0	0	0	0	0	chr3	40871055	40871398	-	1	ciRNA	ENSSSCT00000036396	RHBDF1	mRNA	chr3:40871027-40871398	NA	GO:0016021(integral component of membrane);GO:0016020(membrane);GO:0006508(proteolysis);GO:0004252(serine-type endopeptidase activity);GO:0005789(endoplasmic reticulum membrane);GO:0050708(regulation of protein secretion);GO:0042058(regulation of epidermal growth factor receptor signaling pathway)	NA	NA	ENSSSCG00000007968	RHBDF1
ciRNA1590	0	0	0	0	1	0	0	0	0	0	0.16	0	chr14	49438831	49440724	-	1	ciRNA	ENSSSCT00000010934	AP1B1	mRNA	chr14:49438796-49440724	adaptor related protein complex 1 beta 1 subunit [Source:HGNC Symbol;Acc:HGNC:554]	GO:0043231(intracellular membrane-bounded organelle);GO:0030131(clathrin adaptor complex);GO:0030117(membrane coat);GO:0016020(membrane);GO:0005829(cytosol);GO:0005794(Golgi apparatus);GO:0005737(cytoplasm);GO:0016192(vesicle-mediated transport);GO:0015031(protein transport);GO:0007507(heart development);GO:0007368(determination of left/right symmetry);GO:0006886(intracellular protein transport);…	04142(Lysosome)	NA
ciRNA1591	0	0	0	0	1	0	0	0	0	0	0.16	0	chr14	53601832	53602016	+	1	ciRNA	ENSSSCT00000011042	MAPK1	mRNA	chr14:53601831-53602017	mitogen-activated protein kinase 1 [Source:HGNC Symbol;Acc:HGNC:6871]	GO:0005622(intracellular);GO:0006468(protein phosphorylation);GO:0000165(MAPK cascade);GO:0005524(ATP binding);GO:0004707(MAP kinase activity);GO:0004672(protein kinase activity);GO:0070062(extracellular exosome);GO:0031143(pseudopodium);GO:0005925(focal adhesion);GO:0005901(caveola);GO:0005856(cytoskeleton);GO:0005829(cytosol);GO:0005794(Golgi apparatus);GO:0005770(late endosome);GO:0005769(earl…	04014(Ras signaling pathway);04015(Rap1 signaling pathway);04010(MAPK signaling pathway);04012(ErbB signaling pathway);04350(TGF-beta signaling pathway);04370(VEGF signaling pathway);04668(TNF signaling pathway);04066(HIF-1 signaling pathway);04068(FoxO signaling pathway);04071(Sphingolipid signaling pathway);04024(cAMP signaling pathway);04022(cGMP - PKG signaling pathway);04151(PI3K-Akt signali…	EC:2.7.11.24	ENSSSCG00000010081	MAPK1
ciRNA1592	0	0	0	0	1	0	0	0	0	0	0.16	0	chr14	53652989	53655523	+	1	ciRNA	ENSSSCT00000026982	YPEL1	mRNA	chr14:53652988-53655523	yippee like 1 [Source:HGNC Symbol;Acc:HGNC:12845]	GO:0046872(metal ion binding)	NA	NA	ENSSSCG00000030379	YPEL1
ciRNA1593	0	0	0	0	3	0	0	0	0	0	0.49	0	chr14	53670238	53670668	-	1	ciRNA	ENSSSCT00000011044	PPIL2	mRNA	chr14:53670212-53670668	peptidylprolyl isomerase like 2 [Source:HGNC Symbol;Acc:HGNC:9261]	GO:0005886(plasma membrane);GO:0005737(cytoplasm);GO:0005654(nucleoplasm);GO:0005634(nucleus);GO:0072659(protein localization to plasma membrane);GO:0016567(protein ubiquitination);GO:0006457(protein folding);GO:0000413(protein peptidyl-prolyl isomerization);GO:0000209(protein polyubiquitination);GO:0061630(ubiquitin protein ligase activity);GO:0034450(ubiquitin-ubiquitin ligase activity);GO:0016…	04120(Ubiquitin mediated proteolysis)	EC:5.2.1.8
ciRNA1594	0	0	0	0	2	0	0	0	0	0	0.33	0	chr14	53849249	53850455	-	1	ciRNA	ENSSSCT00000011053	PI4KA	mRNA	chr14:53849223-53850455	phosphatidylinositol 4-kinase alpha [Source:HGNC Symbol;Acc:HGNC:8983]	GO:0070062(extracellular exosome);GO:0019034(viral replication complex);GO:0016020(membrane);GO:0005925(focal adhesion);GO:0005886(plasma membrane);GO:0005737(cytoplasm);GO:0048015(phosphatidylinositol-mediated signaling);GO:0046854(phosphatidylinositol phosphorylation);GO:0046786(viral replication complex formation and maintenance);GO:0044803(multi-organism membrane organization);GO:0039694(vira…	00562(Inositol phosphate metabolism);04070(Phosphatidylinositol signaling system)	EC:2.7.1.67
ciRNA1595	0	0	0	0	2	0	0	0	0	0	0.33	0	chr14	55111577	55112023	+	1	ciRNA	ENSSSCT00000011096	DGCR8	mRNA	chr14:55111576-55112023	DGCR8 microprocessor complex subunit [Source:HGNC Symbol;Acc:HGNC:2847]	GO:0070877(microprocessor complex);GO:0005737(cytoplasm);GO:0005634(nucleus);GO:0090502(RNA phosphodiester bond hydrolysis, endonucleolytic);GO:0090501(RNA phosphodiester bond hydrolysis);GO:0072091(regulation of stem cell proliferation);GO:0031053(primary miRNA processing);GO:0070878(primary miRNA binding);GO:0042803(protein homodimerization activity);GO:0020037(heme binding);GO:0004525(ribonucl…	NA	NA	ENSSSCG00000010135	DGCR8
ciRNA1596	0	0	0	0	1	0	0	0	0	0	0.16	0	chr14	79537381	79538480	-	1	ciRNA	ENSSSCT00000011244	TBATA	mRNA	chr14:79537378-79538480	thymus, brain and testes associated [Source:HGNC Symbol;Acc:HGNC:23511]	GO:0005634(nucleus)	NA	NA	ENSSSCG00000010273	TBATA
ciRNA1597	0	0	0	0	4	0	0	0	0	0	0.66	0	chr14	82439717	82440011	-	1	ciRNA	ENSSSCT00000011275	USP54	mRNA	chr14:82439694-82440011	ubiquitin specific peptidase 54 [Source:HGNC Symbol;Acc:HGNC:23513]	GO:0016579(protein deubiquitination);GO:0036459(thiol-dependent ubiquitinyl hydrolase activity)	NA	NA	ENSSSCG00000010302	USP54
ciRNA1598	0	0	0	0	1	0	0	0	0	0	0.16	0	chr14	82621012	82621234	+	1	ciRNA	ENSSSCT00000011279	SEC24C	mRNA	chr14:82621011-82621235	SEC24 homolog C, COPII coat complex component [Source:HGNC Symbol;Acc:HGNC:10705]	GO:0030127(COPII vesicle coat);GO:0015031(protein transport);GO:0006888(ER to Golgi vesicle-mediated transport);GO:0006886(intracellular protein transport);GO:0006810(transport);GO:0001701(in utero embryonic development);GO:0008270(zinc ion binding)	04141(Protein processing in endoplasmic reticulum)	NA
ciRNA1599	0	0	0	0	1	0	0	0	0	0	0.16	0	chr14	82624063	82624299	+	1	ciRNA	ENSSSCT00000011279	SEC24C	mRNA	chr14:82624062-82624303	SEC24 homolog C, COPII coat complex component [Source:HGNC Symbol;Acc:HGNC:10705]	GO:0030127(COPII vesicle coat);GO:0015031(protein transport);GO:0006888(ER to Golgi vesicle-mediated transport);GO:0006886(intracellular protein transport);GO:0006810(transport);GO:0001701(in utero embryonic development);GO:0008270(zinc ion binding)	04141(Protein processing in endoplasmic reticulum)	NA	ENSSSCG00000010306	SEC24C
ciRNA16	3	0	0	0	0	0	0.54	0	0	0	0	0	chr7	44116845	44117451	-	1	ciRNA	ENSSSCT00000001874	ENSSSCG00000001679	mRNA	chr7:44116842-44117451	NA	GO:0005622(intracellular);GO:0006886(intracellular protein transport);GO:0008536(Ran GTPase binding)	03013(RNA transport)	NA	ENSSSCG00000001679	ENSSSCG00000001679
ciRNA160	4	0	0	0	0	0	0.71	0	0	0	0	0	chr3	41368890	41369170	+	1	ciRNA	ENSSSCT00000023121	WDR90	mRNA	chr3:41368889-41369196	WD repeat domain 90 [Source:HGNC Symbol;Acc:HGNC:26960]	NA	NA	NA
ciRNA1600	0	0	0	0	1	0	0	0	0	0	0.16	0	chr14	122373381	122373630	+	1	ciRNA	ENSSSCT00000011557	DPCD	mRNA	chr14:122373380-122379934	deleted in primary ciliary dyskinesia homolog (mouse) [Source:HGNC Symbol;Acc:HGNC:24542]	GO:0005634(nucleus);GO:0060972(left/right pattern formation);GO:0030317(flagellated sperm motility);GO:0021678(third ventricle development);GO:0021670(lateral ventricle development);GO:0021591(ventricular system development);GO:0007368(determination of left/right symmetry);GO:0007283(spermatogenesis);GO:0003351(epithelial cilium movement)	NA	NA	ENSSSCG00000010565	DPCD
ciRNA1601	0	0	0	0	1	0	0	0	0	0	0.16	0	chr14	123207127	123207629	+	1	ciRNA	ENSSSCT00000011572	GBF1	mRNA	chr14:123207126-123207629	golgi brefeldin A resistant guanine nucleotide exchange factor 1 [Source:HGNC Symbol;Acc:HGNC:4181]	GO:0031252(cell leading edge);GO:0016020(membrane);GO:0005829(cytosol);GO:0005802(trans-Golgi network);GO:0005801(cis-Golgi network);GO:0005794(Golgi apparatus);GO:0005793(endoplasmic reticulum-Golgi intermediate compartment);GO:0000139(Golgi membrane);GO:2000008(regulation of protein localization to cell surface);GO:1903420(protein localization to endoplasmic reticulum tubular network);GO:190340…	04144(Endocytosis)	NA
ciRNA1602	0	0	0	0	2	0	0	0	0	0	0.33	0	chr14	123216625	123217174	+	1	ciRNA	ENSSSCT00000011572	GBF1	mRNA	chr14:123216624-123217227	golgi brefeldin A resistant guanine nucleotide exchange factor 1 [Source:HGNC Symbol;Acc:HGNC:4181]	GO:0031252(cell leading edge);GO:0016020(membrane);GO:0005829(cytosol);GO:0005802(trans-Golgi network);GO:0005801(cis-Golgi network);GO:0005794(Golgi apparatus);GO:0005793(endoplasmic reticulum-Golgi intermediate compartment);GO:0000139(Golgi membrane);GO:2000008(regulation of protein localization to cell surface);GO:1903420(protein localization to endoplasmic reticulum tubular network);GO:190340…	04144(Endocytosis)	NA
ciRNA1603	0	0	0	0	7	0	0	0	0	0	1.15	0	chr14	123774166	123774691	-	1	ciRNA	ENSSSCT00000011585	CYP17A1	mRNA	chr14:123774163-123774691	Steroid 17-alpha-hydroxylase/17,20 lyase [Source:UniProtKB/Swiss-Prot;Acc:P19100]	GO:0043025(neuronal cell body);GO:0030424(axon);GO:0016020(membrane);GO:0005739(mitochondrion);GO:0055114(oxidation-reduction process);GO:0042448(progesterone metabolic process);GO:0042446(hormone biosynthetic process);GO:0008202(steroid metabolic process);GO:0006704(glucocorticoid biosynthetic process);GO:0006694(steroid biosynthetic process);GO:0047442(17-alpha-hydroxyprogesterone aldolase acti…	00140(Steroid hormone biosynthesis);04913(Ovarian Steroidogenesis);04917(Prolactin signaling pathway)	EC:1.14.14.19 4.1.2.30
ciRNA1604	0	0	0	0	1	0	0	0	0	0	0.16	0	chr14	146676014	146676649	+	1	ciRNA	ENSSSCT00000011753	EDRF1	mRNA	chr14:146676013-146676651	erythroid differentiation regulatory factor 1 [Source:HGNC Symbol;Acc:HGNC:24640]	NA	NA	NA
ciRNA1605	0	0	0	0	2	0	0	0	0	0	0.33	0	chr14	152967492	152967863	+	1	ciRNA	ENSSSCT00000011782	ENSSSCG00000010768	mRNA	chr14:152967491-152967886	NA	GO:0005930(axoneme);GO:0060294(cilium movement involved in cell motility)	NA	NA
ciRNA1606	0	0	0	0	3	0	0	0	0	0	0.49	0	chr14	152969342	152970427	+	1	ciRNA	ENSSSCT00000011782	ENSSSCG00000010768	mRNA	chr14:152969341-152970441	NA	GO:0005930(axoneme);GO:0060294(cilium movement involved in cell motility)	NA	NA	ENSSSCG00000010768	ENSSSCG00000010768
ciRNA1607	0	0	0	0	1	2	0	0	0	0	0.16	0.27	chr18	6274198	6274594	+	1	ciRNA	ENSSSCT00000017899	NUB1	mRNA	chr18:6274197-6274613	negative regulator of ubiquitin like proteins 1 [Source:HGNC Symbol;Acc:HGNC:17623]	GO:0005829(cytosol);GO:0005730(nucleolus);GO:0005634(nucleus)	NA	NA
ciRNA1608	0	0	0	0	1	0	0	0	0	0	0.16	0	chr18	15028150	15028506	-	1	ciRNA	ENSSSCT00000017997	AGBL3	mRNA	chr18:15025196-15028506	ATP/GTP binding protein like 3 [Source:HGNC Symbol;Acc:HGNC:27981]	GO:0035610(protein side chain deglutamylation);GO:0006508(proteolysis);GO:0008270(zinc ion binding);GO:0004181(metallocarboxypeptidase activity)	NA	NA	ENSSSCG00000016529	AGBL3
ciRNA1609	0	0	0	0	2	0	0	0	0	0	0.33	0	chr18	19494852	19496043	-	1	ciRNA	ENSSSCT00000018028	ENSSSCG00000016558	mRNA	chr18:19494847-19496043	NA	GO:0005615(extracellular space);GO:0006508(proteolysis);GO:0046872(metal ion binding);GO:0016787(hydrolase activity);GO:0008270(zinc ion binding);GO:0008237(metallopeptidase activity);GO:0008233(peptidase activity);GO:0004181(metallocarboxypeptidase activity);GO:0004180(carboxypeptidase activity)	NA	NA	ENSSSCG00000016558	ENSSSCG00000016558
ciRNA161	1	0	0	0	0	0	0.18	0	0	0	0	0	chr3	42214177	42214720	-	1	ciRNA	ENSSSCT00000032394	ZNF598	mRNA	chr3:42214151-42214720	zinc finger protein 598 [Source:HGNC Symbol;Acc:HGNC:28079]	GO:0046872(metal ion binding);GO:0008270(zinc ion binding)	NA	NA	ENSSSCG00000023400	ZNF598
ciRNA1610	0	0	0	0	1	0	0	0	0	0	0.16	0	chr18	55550733	55552672	-	1	ciRNA	ENSSSCT00000018225	OGDH	mRNA	chr18:55550732-55552672	oxoglutarate dehydrogenase [Source:HGNC Symbol;Acc:HGNC:8124]	GO:0045252(oxoglutarate dehydrogenase complex);GO:0005739(mitochondrion);GO:0061034(olfactory bulb mitral cell layer development);GO:0055114(oxidation-reduction process);GO:0022028(tangential migration from the subventricular zone to the olfactory bulb);GO:0021860(pyramidal neuron development);GO:0021794(thalamus development);GO:0021766(hippocampus development);GO:0021756(striatum development);GO…	01200(Carbon metabolism);00020(Citrate cycle (TCA cycle));00310(Lysine degradation);00380(Tryptophan metabolism)	EC:1.2.4.2
ciRNA1611	0	0	0	0	1	0	0	0	0	0	0.16	0	chr18	60770447	60770596	+	1	ciRNA	ENSSSCT00000018260	ZNF282	mRNA	chr18:60770446-60770924	zinc finger protein 282 [Source:HGNC Symbol;Acc:HGNC:13076]	GO:0005622(intracellular);GO:0006355(regulation of transcription, DNA-templated);GO:0046872(metal ion binding);GO:0003676(nucleic acid binding)	NA	NA	ENSSSCG00000016773	ZNF282
ciRNA1612	0	0	0	0	1	0	0	0	0	0	0.16	0	chrX	9294727	9295054	+	1	ciRNA	ENSSSCT00000013251	MSL3	mRNA	chrX:9294726-9295068	male-specific lethal 3 homolog (Drosophila) [Source:HGNC Symbol;Acc:HGNC:7370]	GO:0072487(MSL complex);GO:0035267(NuA4 histone acetyltransferase complex);GO:0005634(nucleus);GO:0043984(histone H4-K16 acetylation);GO:0043968(histone H2A acetylation);GO:0043967(histone H4 acetylation);GO:0016575(histone deacetylation);GO:0006355(regulation of transcription, DNA-templated);GO:0006342(chromatin silencing);GO:0006338(chromatin remodeling);GO:0006325(chromatin organization);GO:00…	NA	NA	ENSSSCG00000012114	MSL3
ciRNA1613	0	0	0	0	3	0	0	0	0	0	0.49	0	chrX	15312890	15313226	+	1	ciRNA	ENSSSCT00000013293	SCML1	mRNA	chrX:15312889-15313248	sex comb on midleg-like 1 (Drosophila) [Source:HGNC Symbol;Acc:HGNC:10580]	NA	NA	NA	ENSSSCG00000012152	SCML1
ciRNA1614	0	0	0	0	1	0	0	0	0	0	0.16	0	chrX	40476974	40477925	-	1	ciRNA	ENSSSCT00000034029	MED14	mRNA	chrX:40476968-40477925	mediator complex subunit 14 [Source:HGNC Symbol;Acc:HGNC:2370]	GO:0016592(mediator complex);GO:0006357(regulation of transcription from RNA polymerase II promoter);GO:0001104(RNA polymerase II transcription cofactor activity);GO:0070847(core mediator complex);GO:0016020(membrane);GO:0005634(nucleus);GO:0045944(positive regulation of transcription from RNA polymerase II promoter);GO:0045893(positive regulation of transcription, DNA-templated);GO:0030521(andro…	04919(Thyroid hormone signaling pathway)	NA
ciRNA1615	0	0	0	0	1	0	0	0	0	0	0.16	0	chrX	41045638	41046019	+	1	ciRNA	ENSSSCT00000013397	USP9X	mRNA	chrX:41045637-41046019	ubiquitin specific peptidase 9, X-linked [Source:HGNC Symbol;Acc:HGNC:12632]	GO:0030426(growth cone);GO:0016020(membrane);GO:0005737(cytoplasm);GO:0048675(axon extension);GO:0030509(BMP signaling pathway);GO:0016579(protein deubiquitination);GO:0007179(transforming growth factor beta receptor signaling pathway);GO:0006511(ubiquitin-dependent protein catabolic process);GO:0001764(neuron migration);GO:0070410(co-SMAD binding);GO:0036459(thiol-dependent ubiquitinyl hydrolase…	NA	NA
ciRNA1616	0	0	0	0	1	0	0	0	0	0	0.16	0	chrX	41045638	41046005	+	1	ciRNA	ENSSSCT00000013397	USP9X	mRNA	chrX:41045637-41046019	ubiquitin specific peptidase 9, X-linked [Source:HGNC Symbol;Acc:HGNC:12632]	GO:0030426(growth cone);GO:0016020(membrane);GO:0005737(cytoplasm);GO:0048675(axon extension);GO:0030509(BMP signaling pathway);GO:0016579(protein deubiquitination);GO:0007179(transforming growth factor beta receptor signaling pathway);GO:0006511(ubiquitin-dependent protein catabolic process);GO:0001764(neuron migration);GO:0070410(co-SMAD binding);GO:0036459(thiol-dependent ubiquitinyl hydrolase…	NA	NA	ENSSSCG00000012251	USP9X
ciRNA1617	0	0	0	0	1	0	0	0	0	0	0.16	0	chrX	51693135	51693907	-	1	ciRNA	ENSSSCT00000013478	SMC1A	mRNA	chrX:51693130-51693907	NA	GO:0008278(cohesin complex);GO:0007064(mitotic sister chromatid cohesion);GO:0006281(DNA repair);GO:0003682(chromatin binding);GO:0005694(chromosome);GO:0005634(nucleus);GO:0051276(chromosome organization);GO:0005524(ATP binding)	04110(Cell cycle);04114(Oocyte meiosis)	NA	ENSSSCG00000012325	SMC1A
ciRNA1618	0	0	0	0	1	0	0	0	0	0	0.16	0	chrX	51718993	51719350	-	1	ciRNA	ENSSSCT00000034010	HSD17B10	mRNA	chrX:51718781-51719350	hydroxysteroid 17-beta dehydrogenase 10 [Source:HGNC Symbol;Acc:HGNC:4800]	GO:0055114(oxidation-reduction process);GO:0016491(oxidoreductase activity);GO:0005739(mitochondrion);GO:0003723(RNA binding)	00280(Valine, leucine and isoleucine degradation);05010(Alzheimer's disease)	EC:1.1.1.35 1.1.1.178	ENSSSCG00000012327	HSD17B10
ciRNA1619	0	0	0	0	2	0	0	0	0	0	0.33	0	chrX	51836651	51837515	-	1	ciRNA	ENSSSCT00000013481	HUWE1	mRNA	chrX:51836646-51837515	HECT, UBA and WWE domain containing 1, E3 ubiquitin protein ligase [Source:HGNC Symbol;Acc:HGNC:30892]	GO:0016567(protein ubiquitination);GO:0016740(transferase activity);GO:0004842(ubiquitin-protein transferase activity);GO:0016021(integral component of membrane);GO:0016020(membrane);GO:0070062(extracellular exosome);GO:0005829(cytosol);GO:0005737(cytoplasm);GO:0005654(nucleoplasm);GO:1903955(positive regulation of protein targeting to mitochondrion);GO:0016574(histone ubiquitination);GO:0006513(…	04120(Ubiquitin mediated proteolysis)	EC:2.3.2.26
ciRNA162	1	0	0	0	0	0	0.18	0	0	0	0	0	chr3	42440647	42440930	-	1	ciRNA	ENSSSCT00000008823	ENSSSCG00000008051	mRNA	chr3:42440619-42440930	NA	GO:0043231(intracellular membrane-bounded organelle);GO:0016021(integral component of membrane);GO:0016020(membrane);GO:0055085(transmembrane transport);GO:0006869(lipid transport);GO:0006810(transport);GO:0042626(ATPase activity, coupled to transmembrane movement of substances);GO:0016887(ATPase activity);GO:0005524(ATP binding);GO:0005215(transporter activity);GO:0000166(nucleotide binding)	02010(ABC transporters)	NA
ciRNA1620	0	0	0	0	2	0	0	0	0	0	0.33	0	chrX	52304880	52305772	-	1	ciRNA	ENSSSCT00000013482	PHF8	mRNA	chrX:52304863-52305772	PHD finger protein 8 [Source:HGNC Symbol;Acc:HGNC:20672]	GO:0031965(nuclear membrane);GO:0005730(nucleolus);GO:0005634(nucleus);GO:0071557(histone H3-K27 demethylation);GO:0070544(histone H3-K36 demethylation);GO:0061188(negative regulation of chromatin silencing at rDNA);GO:0055114(oxidation-reduction process);GO:0045943(positive regulation of transcription from RNA polymerase I promoter);GO:0045893(positive regulation of transcription, DNA-templated)…	NA	NA	ENSSSCG00000012329	PHF8
ciRNA1621	0	0	0	0	1	0	0	0	0	0	0.16	0	chrX	65863354	65863824	-	1	ciRNA	ENSSSCT00000013564	RPS4X	mRNA	chrX:65863341-65863824	ribosomal protein S4, X-linked [Source:HGNC Symbol;Acc:HGNC:10424]	GO:0070062(extracellular exosome);GO:0036464(cytoplasmic ribonucleoprotein granule);GO:0031012(extracellular matrix);GO:0030529(intracellular ribonucleoprotein complex);GO:0022627(cytosolic small ribosomal subunit);GO:0016020(membrane);GO:0015935(small ribosomal subunit);GO:0005925(focal adhesion);GO:0005844(polysome);GO:0005840(ribosome);GO:0005622(intracellular);GO:0045727(positive regulation o…	03010(Ribosome)	NA	ENSSSCG00000012405	RPS4X
ciRNA1622	0	0	0	0	1	0	0	0	0	0	0.16	0	chrX	122365886	122366693	+	1	ciRNA	ENSSSCT00000013836	BCORL1	mRNA	chrX:122365885-122366695	BCL6 corepressor-like 1 [Source:HGNC Symbol;Acc:HGNC:25657]	GO:0005886(plasma membrane);GO:0005654(nucleoplasm)	NA	NA
ciRNA1623	0	0	0	0	1	0	0	0	0	0	0.16	0	chr16	74253912	74254508	-	1	ciRNA	ENSSSCT00000018582	CNOT8	mRNA	chr16:74253909-74254508	CCR4-NOT transcription complex subunit 8 [Source:HGNC Symbol;Acc:HGNC:9207]	GO:0030014(CCR4-NOT complex);GO:0005622(intracellular);GO:0090503(RNA phosphodiester bond hydrolysis, exonucleolytic);GO:0061014(positive regulation of mRNA catabolic process);GO:0043928(exonucleolytic nuclear-transcribed mRNA catabolic process involved in deadenylation-dependent decay);GO:0008284(positive regulation of cell proliferation);GO:0006351(transcription, DNA-templated);GO:0000289(nucle…	03018(RNA degradation)	NA	ENSSSCG00000017067	CNOT8
ciRNA1624	0	0	0	0	0	1	0	0	0	0	0	0.14	chr7	24850383	24850940	+	1	ciRNA	ENSSSCT00000001343	TRIM10	mRNA	chr7:24850382-24850954	tripartite motif containing 10 [Source:HGNC Symbol;Acc:HGNC:10072]	GO:0005737(cytoplasm);GO:0005622(intracellular);GO:0046597(negative regulation of viral entry into host cell);GO:0045087(innate immune response);GO:0030218(erythrocyte differentiation);GO:0046872(metal ion binding);GO:0008270(zinc ion binding)	NA	NA	ENSSSCG00000001234	TRIM10
ciRNA1625	0	0	0	0	0	1	0	0	0	0	0	0.14	chr7	26971924	26972198	+	1	ciRNA	ENSSSCT00000001501	TUBB	mRNA	chr7:26971923-26972198	Tubulin beta chain [Source:UniProtKB/Swiss-Prot;Acc:Q767L7]	GO:0070062(extracellular exosome);GO:0044297(cell body);GO:0036464(cytoplasmic ribonucleoprotein granule);GO:0031012(extracellular matrix);GO:0015630(microtubule cytoskeleton);GO:0005874(microtubule);GO:0005856(cytoskeleton);GO:0005737(cytoplasm);GO:0005641(nuclear envelope lumen);GO:0005634(nucleus);GO:0051225(spindle assembly);GO:0009987(cellular process);GO:0007017(microtubule-based process);G…	04145(Phagosome);04540(Gap junction)	NA
ciRNA1626	0	0	0	0	0	1	0	0	0	0	0	0.14	chr7	27491165	27491675	+	1	ciRNA	ENSSSCT00000001542	BAG6	mRNA	chr7:27491164-27491713	BCL2 associated athanogene 6 [Source:HGNC Symbol;Acc:HGNC:13919]	GO:0071818(BAT3 complex);GO:0005829(cytosol);GO:0005737(cytoplasm);GO:0005634(nucleus);GO:0071816(tail-anchored membrane protein insertion into ER membrane);GO:0071712(ER-associated misfolded protein catabolic process);GO:0070059(intrinsic apoptotic signaling pathway in response to endoplasmic reticulum stress);GO:0050821(protein stabilization);GO:0045861(negative regulation of proteolysis);GO:00…	NA	NA
ciRNA1627	0	0	0	0	0	1	0	0	0	0	0	0.14	chr7	27491165	27491691	+	1	ciRNA	ENSSSCT00000001542	BAG6	mRNA	chr7:27491164-27491713	BCL2 associated athanogene 6 [Source:HGNC Symbol;Acc:HGNC:13919]	GO:0071818(BAT3 complex);GO:0005829(cytosol);GO:0005737(cytoplasm);GO:0005634(nucleus);GO:0071816(tail-anchored membrane protein insertion into ER membrane);GO:0071712(ER-associated misfolded protein catabolic process);GO:0070059(intrinsic apoptotic signaling pathway in response to endoplasmic reticulum stress);GO:0050821(protein stabilization);GO:0045861(negative regulation of proteolysis);GO:00…	NA	NA
ciRNA1628	0	0	0	0	0	2	0	0	0	0	0	0.27	chr7	36373202	36373938	-	1	ciRNA	ENSSSCT00000001727	ENSSSCG00000001549	mRNA	chr7:36373175-36373938	NA	GO:0005737(cytoplasm);GO:0061077(chaperone-mediated protein folding);GO:0000413(protein peptidyl-prolyl isomerization);GO:0031072(heat shock protein binding);GO:0016853(isomerase activity);GO:0005528(FK506 binding);GO:0003755(peptidyl-prolyl cis-trans isomerase activity)	04915(Estrogen signaling pathway)	NA	ENSSSCG00000001549	ENSSSCG00000001549
ciRNA1629	0	0	0	0	0	1	0	0	0	0	0	0.14	chr7	44190149	44190286	-	1	ciRNA	ENSSSCT00000025691	ENSSSCG00000022976	mRNA	chr7:44190131-44190286	NA	GO:0005525(GTP binding);GO:0003924(GTPase activity)	NA	NA	ENSSSCG00000022976	ENSSSCG00000022976
ciRNA163	5	0	0	0	0	0	0.89	0	0	0	0	0	chr3	42639037	42639253	-	1	ciRNA	ENSSSCT00000008827	C16orf59	mRNA	chr3:42639013-42639253	chromosome 16 open reading frame 59 [Source:HGNC Symbol;Acc:HGNC:25849]	NA	NA	NA	ENSSSCG00000008055	C16orf59
ciRNA1630	0	0	0	0	0	1	0	0	0	0	0	0.14	chr7	53639565	53640191	-	1	ciRNA	ENSSSCT00000001983	CTSH	mRNA	chr7:53639564-53640191	Pro-cathepsin H Cathepsin H mini chain Cathepsin H Cathepsin H heavy chain Cathepsin H light chain [Source:UniProtKB/Swiss-Prot;Acc:O46427]	GO:0097208(alveolar lamellar body);GO:0005829(cytosol);GO:0005764(lysosome);GO:0005615(extracellular space);GO:2001235(positive regulation of apoptotic signaling pathway);GO:0070371(ERK1 and ERK2 cascade);GO:0060448(dichotomous subdivision of terminal units involved in lung branching);GO:0051603(proteolysis involved in cellular protein catabolic process);GO:0045766(positive regulation of angiogen…	04142(Lysosome)	EC:3.4.22.16	ENSSSCG00000001770	CTSH
ciRNA1631	0	0	0	0	0	1	0	0	0	0	0	0.14	chr7	59866578	59866816	-	1	ciRNA	ENSSSCT00000002060	POLG	mRNA	chr7:59865889-59866816	DNA polymerase gamma, catalytic subunit [Source:HGNC Symbol;Acc:HGNC:9179]	GO:0070062(extracellular exosome);GO:0043234(protein complex);GO:0042645(mitochondrial nucleoid);GO:0005760(gamma DNA polymerase complex);GO:0005739(mitochondrion);GO:0090305(nucleic acid phosphodiester bond hydrolysis);GO:0071897(DNA biosynthetic process);GO:0006287(base-excision repair, gap-filling);GO:0006264(mitochondrial DNA replication);GO:0006260(DNA replication);GO:0008408(3'-5' exonuclea…	NA	NA
ciRNA1632	0	0	0	0	0	1	0	0	0	0	0	0.14	chr7	63585378	63585907	-	1	ciRNA	ENSSSCT00000002133	CLK3	mRNA	chr7:63585375-63585907	CDC like kinase 3 [Source:HGNC Symbol;Acc:HGNC:2071]	GO:0045111(intermediate filament cytoskeleton);GO:0016020(membrane);GO:0005654(nucleoplasm);GO:0005634(nucleus);GO:0046777(protein autophosphorylation);GO:0043484(regulation of RNA splicing);GO:0018108(peptidyl-tyrosine phosphorylation);GO:0006468(protein phosphorylation);GO:0042802(identical protein binding);GO:0005524(ATP binding);GO:0004713(protein tyrosine kinase activity);GO:0004674(protein …	NA	NA
ciRNA1633	0	0	0	0	0	1	0	0	0	0	0	0.14	chr7	65533501	65533726	+	1	ciRNA	ENSSSCT00000002158	PARP6	mRNA	chr7:65533500-65533751	poly(ADP-ribose) polymerase family member 6 [Source:HGNC Symbol;Acc:HGNC:26921]	GO:0016757(transferase activity, transferring glycosyl groups);GO:0016740(transferase activity);GO:0003950(NAD+ ADP-ribosyltransferase activity)	NA	NA
ciRNA1634	0	0	0	0	0	2	0	0	0	0	0	0.27	chr7	80514946	80515386	-	1	ciRNA	ENSSSCT00000002252	DHRS4	mRNA	chr7:80514945-80515386	Dehydrogenase/reductase SDR family member 4 [Source:UniProtKB/Swiss-Prot;Acc:Q8WNV7]	GO:0005777(peroxisome);GO:0005739(mitochondrion);GO:0055114(oxidation-reduction process);GO:0042574(retinal metabolic process);GO:0016491(oxidoreductase activity);GO:0004090(carbonyl reductase (NADPH) activity);GO:0001758(retinal dehydrogenase activity);GO:0000253(3-keto sterol reductase activity)	00830(Retinol metabolism);04146(Peroxisome)	NA	ENSSSCG00000002013	DHRS4
ciRNA1635	0	0	0	0	0	2	0	0	0	0	0	0.27	chr7	97791197	97791849	+	1	ciRNA	ENSSSCT00000002558	RDH12	mRNA	chr7:97791196-97791852	retinol dehydrogenase 12 (all-trans/9-cis/11-cis) [Source:HGNC Symbol;Acc:HGNC:19977]	GO:0005622(intracellular);GO:0055114(oxidation-reduction process);GO:0042572(retinol metabolic process);GO:0016491(oxidoreductase activity);GO:0004745(retinol dehydrogenase activity)	00830(Retinol metabolism)	EC:1.1.1.300	ENSSSCG00000002297	RDH12
ciRNA1636	0	0	0	0	0	1	0	0	0	0	0	0.14	chr7	97881510	97883273	-	1	ciRNA	ENSSSCT00000002559	ZFYVE26	mRNA	chr7:97881470-97883273	zinc finger FYVE-type containing 26 [Source:HGNC Symbol;Acc:HGNC:20761]	GO:0030496(midbody);GO:0005813(centrosome);GO:0005765(lysosomal membrane);GO:0000910(cytokinesis);GO:0000724(double-strand break repair via homologous recombination);GO:0046872(metal ion binding);GO:0032266(phosphatidylinositol-3-phosphate binding)	NA	NA	ENSSSCG00000002298	ZFYVE26
ciRNA1637	0	0	0	0	0	1	0	0	0	0	0	0.14	chr7	105298202	105298448	+	1	ciRNA	ENSSSCT00000002653	ENSSSCG00000002386	mRNA	chr7:105298201-105298448	NA	GO:0030991(intraciliary transport particle A);GO:0005929(cilium)	NA	NA	ENSSSCG00000002386	ENSSSCG00000002386
ciRNA1638	0	0	0	0	0	1	0	0	0	0	0	0.14	chr7	106558128	106558489	-	1	ciRNA	ENSSSCT00000033055	GSTZ1	mRNA	chr7:106556977-106558489	glutathione S-transferase zeta 1 [Source:HGNC Symbol;Acc:HGNC:4643]	GO:0005739(mitochondrion);GO:0005737(cytoplasm);GO:0009072(aromatic amino acid family metabolic process);GO:0003824(catalytic activity)	00350(Tyrosine metabolism)	EC:5.2.1.2
ciRNA1639	0	0	0	0	0	1	0	0	0	0	0	0.14	chr7	118730996	118731943	+	1	ciRNA	ENSSSCT00000031940	CALM1	mRNA	chr7:118730995-118731944	calmodulin 2 (phosphorylase kinase, delta) [Source:HGNC Symbol;Acc:HGNC:1445]	GO:0070062(extracellular exosome);GO:0034704(calcium channel complex);GO:0031982(vesicle);GO:0030017(sarcomere);GO:0005876(spindle microtubule);GO:0005813(centrosome);GO:0005634(nucleus);GO:0000922(spindle pole);GO:0060316(positive regulation of ryanodine-sensitive calcium-release channel activity);GO:0055117(regulation of cardiac muscle contraction);GO:0051592(response to calcium ion);GO:0051343…	04014(Ras signaling pathway);04015(Rap1 signaling pathway);04020(Calcium signaling pathway);04070(Phosphatidylinositol signaling system);04024(cAMP signaling pathway);04022(cGMP - PKG signaling pathway);04114(Oocyte meiosis);04910(Insulin signaling pathway);04922(Glucagon signaling pathway);04912(GnRH signaling pathway);04915(Estrogen signaling pathway);04921(Oxytocin signaling pathway);04916(Mel…	NA
ciRNA164	5	0	0	0	0	0	0.89	0	0	0	0	0	chr3	42877346	42877608	-	1	ciRNA	ENSSSCT00000022926	ENSSSCG00000029921	mRNA	chr3:42877343-42877608	NA	GO:0006468(protein phosphorylation);GO:0005524(ATP binding);GO:0004672(protein kinase activity)	NA	NA	ENSSSCG00000029921	ENSSSCG00000029921
ciRNA1640	0	0	0	0	0	3	0	0	0	0	0	0.41	chr6	43122920	43123593	+	1	ciRNA	ENSSSCT00000003289	ACTN4	mRNA	chr6:43122919-43123682	actinin alpha 4 [Source:HGNC Symbol;Acc:HGNC:166]	GO:0070062(extracellular exosome);GO:0048471(perinuclear region of cytoplasm);GO:0043234(protein complex);GO:0031143(pseudopodium);GO:0030863(cortical cytoskeleton);GO:0030529(intracellular ribonucleoprotein complex);GO:0030018(Z disc);GO:0016604(nuclear body);GO:0015629(actin cytoskeleton);GO:0005925(focal adhesion);GO:0005911(cell-cell junction);GO:0005903(brush border);GO:0005829(cytosol);GO:0…	04810(Regulation of actin cytoskeleton);04510(Focal adhesion);04520(Adherens junction);04530(Tight junction);04670(Leukocyte transendothelial migration);05203(Viral carcinogenesis);05322(Systemic lupus erythematosus);05412(Arrhythmogenic right ventricular cardiomyopathy (ARVC));05146(Amoebiasis)	NA	ENSSSCG00000002965	ACTN4
ciRNA1641	0	0	0	0	0	2	0	0	0	0	0	0.27	chr6	43181928	43182624	-	1	ciRNA	ENSSSCT00000031006	ENSSSCG00000028626	mRNA	chr6:43181927-43182624	NA	GO:0005634(nucleus);GO:0006397(mRNA processing);GO:0003723(RNA binding);GO:0003676(nucleic acid binding);GO:0000166(nucleotide binding)	NA	NA	ENSSSCG00000028626	ENSSSCG00000028626
ciRNA1642	0	0	0	0	0	1	0	0	0	0	0	0.14	chr6	43365288	43367978	-	1	ciRNA	ENSSSCT00000022903	ENSSSCG00000030520	mRNA	chr6:43365287-43367978	NA	GO:0005737(cytoplasm);GO:0023014(signal transduction by protein phosphorylation);GO:0016310(phosphorylation);GO:0006468(protein phosphorylation);GO:0016740(transferase activity);GO:0016301(kinase activity);GO:0005524(ATP binding);GO:0004702(signal transducer, downstream of receptor, with serine/threonine kinase activity);GO:0004674(protein serine/threonine kinase activity);GO:0004672(protein kina…	04014(Ras signaling pathway);04012(ErbB signaling pathway);04810(Regulation of actin cytoskeleton);04510(Focal adhesion);04660(T cell receptor signaling pathway);04360(Axon guidance);05206(MicroRNAs in cancer);05211(Renal cell carcinoma)	NA	ENSSSCG00000030520	ENSSSCG00000030520
ciRNA1643	0	0	0	0	0	1	0	0	0	0	0	0.14	chr6	45106397	45107469	+	1	ciRNA	ENSSSCT00000025796	HNRNPUL1	mRNA	chr6:45106396-45107469	heterogeneous nuclear ribonucleoprotein U like 1 [Source:HGNC Symbol;Acc:HGNC:17011]	GO:0005654(nucleoplasm);GO:0005634(nucleus);GO:0009615(response to virus);GO:0006396(RNA processing);GO:0019899(enzyme binding);GO:0003723(RNA binding)	NA	NA	ENSSSCG00000030049	HNRNPUL1
ciRNA1644	0	0	0	0	0	1	0	0	0	0	0	0.14	chr6	45506535	45506743	-	1	ciRNA	ENSSSCT00000003355	MEGF8	mRNA	chr6:45506513-45506743	multiple EGF like domains 8 [Source:HGNC Symbol;Acc:HGNC:3233]	GO:0070062(extracellular exosome);GO:0016021(integral component of membrane);GO:0016020(membrane);GO:0005634(nucleus);GO:0097155(fasciculation of sensory neuron axon);GO:0097094(craniofacial suture morphogenesis);GO:0071907(determination of digestive tract left/right asymmetry);GO:0061371(determination of heart left/right asymmetry);GO:0060976(coronary vasculature development);GO:0060972(left/rig…	NA	NA	ENSSSCG00000003021	MEGF8
ciRNA1645	0	0	0	0	0	2	0	0	0	0	0	0.27	chr6	45617810	45618020	+	1	ciRNA	ENSSSCT00000003371	ENSSSCG00000003035	mRNA	chr6:45617809-45618087	NA	GO:0005739(mitochondrion);GO:2000467(positive regulation of glycogen (starch) synthase activity);GO:1901030(positive regulation of mitochondrial outer membrane permeabilization involved in apoptotic signaling pathway);GO:0097192(extrinsic apoptotic signaling pathway in absence of ligand);GO:0071879(positive regulation of adrenergic receptor signaling pathway);GO:0071407(cellular response to organ…	04062(Chemokine signaling pathway);04728(Dopaminergic synapse);04932(Non-alcoholic fatty liver disease (NAFLD))	NA	ENSSSCG00000003035	ENSSSCG00000003035
ciRNA1646	0	0	0	0	0	1	0	0	0	0	0	0.14	chr6	46351978	46352545	-	1	ciRNA	ENSSSCT00000036656	PLAUR	mRNA	chr6:46351261-46352545	plasminogen activator, urokinase receptor [Source:HGNC Symbol;Acc:HGNC:9053]	GO:0038195(urokinase plasminogen activator signaling pathway);GO:0030162(regulation of proteolysis);GO:0030377(urokinase plasminogen activator receptor activity);GO:0070062(extracellular exosome);GO:0005925(focal adhesion);GO:0005887(integral component of plasma membrane);GO:0005886(plasma membrane);GO:2001268(negative regulation of cysteine-type endopeptidase activity involved in apoptotic signa…	04610(Complement and coagulation cascades);05205(Proteoglycans in cancer)	NA	ENSSSCG00000003065	PLAUR
ciRNA1647	0	0	0	0	0	1	0	0	0	0	0	0.14	chr6	46441460	46441713	-	1	ciRNA	ENSSSCT00000003406	KCNN4	mRNA	chr6:46441431-46441713	potassium channel, calcium activated intermediate/small conductance subfamily N alpha, member 4 [Source:HGNC Symbol;Acc:HGNC:6293]	GO:0043025(neuronal cell body);GO:0031982(vesicle);GO:0016021(integral component of membrane);GO:0016020(membrane);GO:0005886(plasma membrane);GO:0071805(potassium ion transmembrane transport);GO:0050862(positive regulation of T cell receptor signaling pathway);GO:0050714(positive regulation of protein secretion);GO:0046541(saliva secretion);GO:0045332(phospholipid translocation);GO:0030322(stabi…	04911(Insulin secretion);04970(Salivary secretion);04974(Protein digestion and absorption)	NA	ENSSSCG00000003069	KCNN4
ciRNA1648	0	0	0	0	0	1	0	0	0	0	0	0.14	chr6	49651283	49651662	+	1	ciRNA	ENSSSCT00000022502	ENSSSCG00000021574	mRNA	chr6:49651282-49651696	NA	GO:0016310(phosphorylation);GO:0016301(kinase activity)	00600(Sphingolipid metabolism);04370(VEGF signaling pathway);04020(Calcium signaling pathway);04071(Sphingolipid signaling pathway);04666(Fc gamma R-mediated phagocytosis);05152(Tuberculosis)	NA
ciRNA1649	0	0	0	0	0	1	0	0	0	0	0	0.14	chr6	51784403	51784915	-	1	ciRNA	ENSSSCT00000003593	ENSSSCG00000003234	mRNA	chr6:51784378-51784915	NA	GO:0016021(integral component of membrane);GO:0016020(membrane);GO:0005975(carbohydrate metabolic process);GO:0016757(transferase activity, transferring glycosyl groups)	00510(N-Glycan biosynthesis);00514(Other types of O-glycan biosynthesis);00533(Glycosaminoglycan biosynthesis - keratan sulfate);00601(Glycosphingolipid biosynthesis - lacto and neolacto series)	NA	ENSSSCG00000003234	ENSSSCG00000003234
ciRNA165	1	0	0	0	0	0	0.18	0	0	0	0	0	chr3	48437562	48438416	+	1	ciRNA	ENSSSCT00000008895	KCNIP3	mRNA	chr3:48437561-48438416	potassium voltage-gated channel interacting protein 3 [Source:HGNC Symbol;Acc:HGNC:15523]	GO:0000122(negative regulation of transcription from RNA polymerase II promoter);GO:0005509(calcium ion binding);GO:0001078(transcriptional repressor activity, RNA polymerase II core promoter proximal region sequence-specific binding);GO:0000978(RNA polymerase II core promoter proximal region sequence-specific DNA binding)	NA	NA
ciRNA1650	0	0	0	0	0	1	0	0	0	0	0	0.14	chr6	53276313	53277442	-	1	ciRNA	ENSSSCT00000003628	MBOAT7	mRNA	chr6:53275401-53277442	membrane bound O-acyltransferase domain containing 7 [Source:HGNC Symbol;Acc:HGNC:15505]	GO:0016021(integral component of membrane);GO:0016020(membrane);GO:0046488(phosphatidylinositol metabolic process);GO:0021819(layer formation in cerebral cortex);GO:0021591(ventricular system development);GO:0071617(lysophospholipid acyltransferase activity)	00564(Glycerophospholipid metabolism)	NA	ENSSSCG00000003267	MBOAT7
ciRNA1651	0	0	0	0	0	1	0	0	0	0	0	0.14	chr6	54408323	54408477	+	1	ciRNA	ENSSSCT00000003665	PPP6R1	mRNA	chr6:54408322-54408568	protein phosphatase 6 regulatory subunit 1 [Source:HGNC Symbol;Acc:HGNC:29195]	GO:0005829(cytosol);GO:0043666(regulation of phosphoprotein phosphatase activity);GO:0019903(protein phosphatase binding)	NA	NA
ciRNA1652	0	0	0	0	0	1	0	0	0	0	0	0.14	chr6	63443357	63444647	-	1	ciRNA	ENSSSCT00000027646	ENSSSCG00000025445	mRNA	chr6:63443329-63444647	NA	GO:0003682(chromatin binding)	NA	NA	ENSSSCG00000025445	ENSSSCG00000025445
ciRNA1653	0	0	0	0	0	3	0	0	0	0	0	0.41	chr6	71592775	71593156	-	1	ciRNA	ENSSSCT00000003874	ENSSSCG00000003488	mRNA	chr6:71592751-71593156	NA	NA	05203(Viral carcinogenesis)	NA
ciRNA1654	0	0	0	0	0	3	0	0	0	0	0	0.41	chr6	73926848	73927164	+	1	ciRNA	ENSSSCT00000003904	ENSSSCG00000003514	mRNA	chr6:73926847-73927164	NA	GO:0030335(positive regulation of cell migration);GO:0006939(smooth muscle contraction);GO:0031012(extracellular matrix)	NA	NA	ENSSSCG00000003514	ENSSSCG00000003514
ciRNA1655	0	0	0	0	0	1	0	0	0	0	0	0.14	chr6	82748614	82750264	+	1	ciRNA	ENSSSCT00000004012	TXLNA	mRNA	chr6:82748613-82750265	NA	NA	NA	NA
ciRNA1656	0	0	0	0	0	1	0	0	0	0	0	0.14	chr6	145416808	145417147	+	1	ciRNA	ENSSSCT00000024705	USP24	mRNA	chr6:145416807-145417147	ubiquitin specific peptidase 24 [Source:HGNC Symbol;Acc:HGNC:12623]	GO:0016579(protein deubiquitination);GO:0006511(ubiquitin-dependent protein catabolic process);GO:0036459(thiol-dependent ubiquitinyl hydrolase activity)	NA	NA	ENSSSCG00000029633	USP24
ciRNA1657	0	0	0	0	0	2	0	0	0	0	0	0.27	chr5	16466163	16466745	-	1	ciRNA	ENSSSCT00000023235	ENSSSCG00000024932	mRNA	chr5:16466147-16466745	NA	GO:0016021(integral component of membrane);GO:0016020(membrane);GO:0005783(endoplasmic reticulum);GO:0046513(ceramide biosynthetic process);GO:0050291(sphingosine N-acyltransferase activity)	NA	NA	ENSSSCG00000024932	ENSSSCG00000024932
ciRNA1658	0	0	0	0	0	1	0	0	0	0	0	0.14	chr5	17932651	17935087	+	1	ciRNA	ENSSSCT00000000252	ACVR1B	mRNA	chr5:17932650-17935087	activin A receptor type 1B [Source:HGNC Symbol;Acc:HGNC:172]	GO:0070062(extracellular exosome);GO:0048179(activin receptor complex);GO:0043235(receptor complex);GO:0016021(integral component of membrane);GO:0016020(membrane);GO:0009986(cell surface);GO:0005887(integral component of plasma membrane);GO:0005829(cytosol);GO:1901165(positive regulation of trophoblast cell migration);GO:0097191(extrinsic apoptotic signaling pathway);GO:0046777(protein autophosp…	04350(TGF-beta signaling pathway);04060(Cytokine-cytokine receptor interaction);04550(Signaling pathways regulating pluripotency of stem cells)	EC:2.7.11.30	ENSSSCG00000000233	ACVR1B
ciRNA1659	0	0	0	0	0	2	0	0	0	0	0	0.27	chr5	20396185	20397377	+	1	ciRNA	ENSSSCT00000000311	COPZ1	mRNA	chr5:20396184-20397377	coatomer protein complex subunit zeta 1 [Source:HGNC Symbol;Acc:HGNC:2243]	GO:0030126(COPI vesicle coat);GO:0030117(membrane coat);GO:1901998(toxin transport);GO:0016192(vesicle-mediated transport);GO:0015031(protein transport);GO:0006891(intra-Golgi vesicle-mediated transport);GO:0006886(intracellular protein transport);GO:0006810(transport)	NA	NA	ENSSSCG00000000290	COPZ1
ciRNA166	2	0	0	0	0	0	0.36	0	0	0	0	0	chr3	49193333	49193735	+	1	ciRNA	ENSSSCT00000008904	DUSP2	mRNA	chr3:49193332-49193755	dual specificity phosphatase 2 [Source:HGNC Symbol;Acc:HGNC:3068]	GO:0031965(nuclear membrane);GO:0005634(nucleus);GO:0035335(peptidyl-tyrosine dephosphorylation);GO:0016311(dephosphorylation);GO:0006470(protein dephosphorylation);GO:0001706(endoderm formation);GO:0000188(inactivation of MAPK activity);GO:0051019(mitogen-activated protein kinase binding);GO:0017017(MAP kinase tyrosine/serine/threonine phosphatase activity);GO:0016791(phosphatase activity);GO:00…	NA	EC:3.1.3.16 3.1.3.48	ENSSSCG00000008128	DUSP2
ciRNA1660	0	0	0	0	0	1	0	0	0	0	0	0.14	chr5	23195360	23195758	+	1	ciRNA	ENSSSCT00000000424	PAN2	mRNA	chr5:23195359-23195758	PAN2 poly(A) specific ribonuclease subunit [Source:HGNC Symbol;Acc:HGNC:20074]	GO:0031251(PAN complex);GO:0005737(cytoplasm);GO:0005634(nucleus);GO:0000932(P-body);GO:0090503(RNA phosphodiester bond hydrolysis, exonucleolytic);GO:0090305(nucleic acid phosphodiester bond hydrolysis);GO:0010606(positive regulation of cytoplasmic mRNA processing body assembly);GO:0006397(mRNA processing);GO:0000289(nuclear-transcribed mRNA poly(A) tail shortening);GO:0000288(nuclear-transcribe…	03018(RNA degradation)	EC:3.1.13.4	ENSSSCG00000000393	PAN2
ciRNA1661	0	0	0	0	0	1	0	0	0	0	0	0.14	chr5	24832006	24832314	+	1	ciRNA	ENSSSCT00000000472	ENSSSCG00000000437	mRNA	chr5:24832005-24832341	NA	GO:0007165(signal transduction)	NA	NA	ENSSSCG00000000437	ENSSSCG00000000437
ciRNA1662	0	0	0	0	0	3	0	0	0	0	0	0.41	chr5	36350737	36351024	-	1	ciRNA	ENSSSCT00000000531	FRS2	mRNA	chr5:36350667-36351024	fibroblast growth factor receptor substrate 2 [Source:RefSeq peptide;Acc:NP_001230138]	GO:0005913(cell-cell adherens junction);GO:0005911(cell-cell junction);GO:0005886(plasma membrane);GO:0005737(cytoplasm);GO:2000726(negative regulation of cardiac muscle cell differentiation);GO:0070372(regulation of ERK1 and ERK2 cascade);GO:0070307(lens fiber cell development);GO:0060527(prostate epithelial cord arborization involved in prostate glandular acinus morphogenesis);GO:0050678(regula…	04722(Neurotrophin signaling pathway);05205(Proteoglycans in cancer)	NA
ciRNA1663	0	0	0	0	0	1	0	0	0	0	0	0.14	chr5	65302102	65302873	+	1	ciRNA	ENSSSCT00000032732	A2M	mRNA	chr5:65302101-65302873	alpha-2-macroglobulin [Source:HGNC Symbol;Acc:HGNC:7]	GO:0010951(negative regulation of endopeptidase activity);GO:0004866(endopeptidase inhibitor activity);GO:0005615(extracellular space);GO:0005576(extracellular region);GO:0072562(blood microparticle);GO:0070062(extracellular exosome);GO:0048863(stem cell differentiation);GO:0001869(negative regulation of complement activation, lectin pathway);GO:0048306(calcium-dependent protein binding);GO:00431…	04610(Complement and coagulation cascades)	NA	ENSSSCG00000000660	A2M
ciRNA1664	0	0	0	0	0	2	0	0	0	0	0	0.27	chr5	66190753	66191160	+	1	ciRNA	ENSSSCT00000031403	PHB2	mRNA	chr5:66190752-66191161	prohibitin 2 [Source:HGNC Symbol;Acc:HGNC:30306]	GO:0071944(cell periphery);GO:0070062(extracellular exosome);GO:0043234(protein complex);GO:0016363(nuclear matrix);GO:0016020(membrane);GO:0009986(cell surface);GO:0005743(mitochondrial inner membrane);GO:0005741(mitochondrial outer membrane);GO:0005739(mitochondrion);GO:0005737(cytoplasm);GO:0005634(nucleus);GO:1902808(positive regulation of cell cycle G1/S phase transition);GO:0070374(positive…	NA	NA	ENSSSCG00000024655	PHB2
ciRNA1665	0	0	0	0	0	1	0	0	0	0	0	0.14	chr5	66500076	66500324	-	1	ciRNA	ENSSSCT00000000759	CHD4	mRNA	chr5:66500075-66500324	chromodomain helicase DNA binding protein 4 [Source:HGNC Symbol;Acc:HGNC:1919]	GO:0043234(protein complex);GO:0032993(protein-DNA complex);GO:0016581(NuRD complex);GO:0016020(membrane);GO:0005813(centrosome);GO:0005737(cytoplasm);GO:0005654(nucleoplasm);GO:0005634(nucleus);GO:0000790(nuclear chromatin);GO:0051225(spindle assembly);GO:0043044(ATP-dependent chromatin remodeling);GO:0006355(regulation of transcription, DNA-templated);GO:0006325(chromatin organization);GO:00468…	05203(Viral carcinogenesis)	EC:3.6.4.12
ciRNA1666	0	0	0	0	0	1	0	0	0	0	0	0.14	chr5	80081494	80081890	+	1	ciRNA	ENSSSCT00000000878	ENSSSCG00000000809	mRNA	chr5:80081493-80081890	NA	GO:0016021(integral component of membrane);GO:0016020(membrane);GO:0005887(integral component of plasma membrane);GO:0003333(amino acid transmembrane transport);GO:0015171(amino acid transmembrane transporter activity)	04974(Protein digestion and absorption);04724(Glutamatergic synapse);04727(GABAergic synapse)	NA	ENSSSCG00000000809	ENSSSCG00000000809
ciRNA1667	0	0	0	0	0	1	0	0	0	0	0	0.14	chr5	84020064	84020329	-	1	ciRNA	ENSSSCT00000000926	HSP90B1	mRNA	chr5:84020045-84020329	endoplasmin precursor [Source:RefSeq peptide;Acc:NP_999268]	GO:0070062(extracellular exosome);GO:0048471(perinuclear region of cytoplasm);GO:0034663(endoplasmic reticulum chaperone complex);GO:0031012(extracellular matrix);GO:0030496(midbody);GO:0016020(membrane);GO:0005925(focal adhesion);GO:0005886(plasma membrane);GO:0005829(cytosol);GO:0005789(endoplasmic reticulum membrane);GO:0005788(endoplasmic reticulum lumen);GO:0005783(endoplasmic reticulum);GO:…	NA	NA	ENSSSCG00000000849	HSP90B1
ciRNA1668	0	0	0	0	0	1	0	0	0	0	0	0.14	chr4	101729297	101730060	+	1	ciRNA	ENSSSCT00000007078	ARHGEF11	mRNA	chr4:101729296-101730063	Rho guanine nucleotide exchange factor 11 [Source:HGNC Symbol;Acc:HGNC:14580]	GO:0005737(cytoplasm);GO:0045893(positive regulation of transcription, DNA-templated);GO:0043547(positive regulation of GTPase activity);GO:0035556(intracellular signal transduction);GO:0035023(regulation of Rho protein signal transduction);GO:0007266(Rho protein signal transduction);GO:0007186(G-protein coupled receptor signaling pathway);GO:0005089(Rho guanyl-nucleotide exchange factor activity…	04270(Vascular smooth muscle contraction);05200(Pathways in cancer)	NA
ciRNA1669	0	0	0	0	0	1	0	0	0	0	0	0.14	chr4	102811754	102811954	+	1	ciRNA	ENSSSCT00000007121	ARHGEF2	mRNA	chr4:102811753-102811955	Rho/Rac guanine nucleotide exchange factor 2 [Source:HGNC Symbol;Acc:HGNC:682]	GO:0043234(protein complex);GO:0043198(dendritic shaft);GO:0043025(neuronal cell body);GO:0032587(ruffle membrane);GO:0031982(vesicle);GO:0014069(postsynaptic density);GO:0005925(focal adhesion);GO:0005874(microtubule);GO:0005856(cytoskeleton);GO:0005737(cytoplasm);GO:0002102(podosome);GO:1904685(positive regulation of metalloendopeptidase activity);GO:1900745(positive regulation of p38MAPK casca…	NA	NA
ciRNA167	1	0	0	0	0	0	0.18	0	0	0	0	0	chr3	49800370	49800960	+	1	ciRNA	ENSSSCT00000008914	ENSSSCG00000008137	mRNA	chr3:49800369-49800961	NA	GO:0030054(cell junction);GO:0016020(membrane);GO:0005925(focal adhesion);GO:0005886(plasma membrane);GO:0045216(cell-cell junction organization);GO:0046872(metal ion binding);GO:0008270(zinc ion binding)	NA	NA	ENSSSCG00000008137	ENSSSCG00000008137
ciRNA1670	0	0	0	0	0	5	0	0	0	0	0	0.68	chr4	104448313	104448610	+	1	ciRNA	ENSSSCT00000007180	C1orf189	mRNA	chr4:104448312-104448610	chromosome 1 open reading frame 189 [Source:HGNC Symbol;Acc:HGNC:32305]	NA	NA	NA	ENSSSCG00000006555	C1orf189
ciRNA1671	0	0	0	0	0	1	0	0	0	0	0	0.14	chr4	104859840	104860083	-	1	ciRNA	ENSSSCT00000007200	NPR1	mRNA	chr4:104859805-104860083	natriuretic peptide receptor 1 [Source:HGNC Symbol;Acc:HGNC:7943]	GO:0043235(receptor complex);GO:0016021(integral component of membrane);GO:0016020(membrane);GO:0008074(guanylate cyclase complex, soluble);GO:0005886(plasma membrane);GO:0035556(intracellular signal transduction);GO:0009190(cyclic nucleotide biosynthetic process);GO:0007168(receptor guanylyl cyclase signaling pathway);GO:0006468(protein phosphorylation);GO:0006182(cGMP biosynthetic process);GO:0…	00230(Purine metabolism);04024(cAMP signaling pathway);04022(cGMP - PKG signaling pathway);04923(Regulation of lipolysis in adipocyte);04921(Oxytocin signaling pathway);04270(Vascular smooth muscle contraction)	EC:4.6.1.2	ENSSSCG00000006572	NPR1
ciRNA1672	0	0	0	0	0	1	0	0	0	0	0	0.14	chr4	107478283	107478604	+	1	ciRNA	ENSSSCT00000007278	MINDY1	mRNA	chr4:107478282-107478606	MINDY lysine 48 deubiquitinase 1 [Source:HGNC Symbol;Acc:HGNC:25648]	GO:0070062(extracellular exosome);GO:0071108(protein K48-linked deubiquitination);GO:0006508(proteolysis);GO:1990380(Lys48-specific deubiquitinase activity);GO:0016807(cysteine-type carboxypeptidase activity);GO:0004843(thiol-dependent ubiquitin-specific protease activity)	NA	NA	ENSSSCG00000006642	MINDY1
ciRNA1673	0	0	0	0	0	2	0	0	0	0	0	0.27	chr4	107532145	107532686	-	1	ciRNA	ENSSSCT00000007281	SETDB1	mRNA	chr4:107532127-107532686	SET domain bifurcated 1 [Source:HGNC Symbol;Acc:HGNC:10761]	GO:0043231(intracellular membrane-bounded organelle);GO:0005886(plasma membrane);GO:0005829(cytosol);GO:0005694(chromosome);GO:0005654(nucleoplasm);GO:0005634(nucleus);GO:0090309(positive regulation of methylation-dependent chromatin silencing);GO:0034968(histone lysine methylation);GO:0032259(methylation);GO:0007265(Ras protein signal transduction);GO:1990841(promoter-specific chromatin binding)…	00310(Lysine degradation);04550(Signaling pathways regulating pluripotency of stem cells)	EC:2.1.1.43	ENSSSCG00000006645	SETDB1
ciRNA1674	0	0	0	0	0	2	0	0	0	0	0	0.27	chr4	109092179	109092922	+	1	ciRNA	ENSSSCT00000007327	ANKRD35	mRNA	chr4:109092178-109092923	ankyrin repeat domain 35 [Source:HGNC Symbol;Acc:HGNC:26323]	NA	NA	NA	ENSSSCG00000006688	ANKRD35
ciRNA1675	0	0	0	0	0	2	0	0	0	0	0	0.27	chr3	5269646	5270236	-	1	ciRNA	ENSSSCT00000028320	ENSSSCG00000025940	mRNA	chr3:5269641-5270236	NA	GO:0031982(vesicle);GO:0016192(vesicle-mediated transport)	NA	NA	ENSSSCG00000025940	ENSSSCG00000025940
ciRNA1676	0	0	0	0	0	2	0	0	0	0	0	0.27	chr3	16408486	16409116	+	1	ciRNA	ENSSSCT00000008477	SBDS	mRNA	chr3:16408485-16409126	Shwachman-Bodian-Diamond syndrome [Source:HGNC Symbol;Acc:HGNC:19440]	GO:0005829(cytosol);GO:0005737(cytoplasm);GO:0005730(nucleolus);GO:0005634(nucleus);GO:0000922(spindle pole);GO:0048539(bone marrow development);GO:0042256(mature ribosome assembly);GO:0042254(ribosome biogenesis);GO:0030595(leukocyte chemotaxis);GO:0030282(bone mineralization);GO:0008283(cell proliferation);GO:0007052(mitotic spindle organization);GO:0006364(rRNA processing);GO:0001833(inner cel…	03008(Ribosome biogenesis in eukaryotes)	NA	ENSSSCG00000007732	SBDS
ciRNA1677	0	0	0	0	0	2	0	0	0	0	0	0.27	chr3	40964091	40964450	-	1	ciRNA	ENSSSCT00000008742	LUC7L	mRNA	chr3:40964074-40964450	LUC7 like [Source:HGNC Symbol;Acc:HGNC:6723]	GO:0071004(U2-type prespliceosome);GO:0005685(U1 snRNP);GO:0005634(nucleus);GO:0045843(negative regulation of striated muscle tissue development);GO:0006376(mRNA splice site selection);GO:0050733(RS domain binding);GO:0042802(identical protein binding);GO:0003729(mRNA binding)	NA	NA
ciRNA1678	0	0	0	0	0	1	0	0	0	0	0	0.14	chr3	41304162	41304339	-	1	ciRNA	ENSSSCT00000008761	ENSSSCG00000007994	mRNA	chr3:41302038-41304339	NA	GO:0032456(endocytic recycling);GO:0016192(vesicle-mediated transport);GO:0000910(cytokinesis);GO:0030306(ADP-ribosylation factor binding);GO:0017137(Rab GTPase binding)	04144(Endocytosis)	NA	ENSSSCG00000007994	ENSSSCG00000007994
ciRNA1679	0	0	0	0	0	2	0	0	0	0	0	0.27	chr3	56551600	56551856	+	1	ciRNA	ENSSSCT00000023061	ENSSSCG00000008176	mRNA	chr3:56551599-56551856	NA	GO:0005622(intracellular);GO:0032436(positive regulation of proteasomal ubiquitin-dependent protein catabolic process);GO:0000209(protein polyubiquitination);GO:0061630(ubiquitin protein ligase activity);GO:0046872(metal ion binding);GO:0031624(ubiquitin conjugating enzyme binding);GO:0008270(zinc ion binding)	NA	NA	ENSSSCG00000008176	ENSSSCG00000008176
ciRNA168	5	0	0	0	0	0	0.89	0	0	0	0	0	chr3	58279371	58279606	-	1	ciRNA	ENSSSCT00000008969	INPP4A	mRNA	chr3:58279329-58279606	type I inositol-3,4-bisphosphate 4-phosphatase [Source:RefSeq peptide;Acc:NP_001137402]	GO:0005737(cytoplasm);GO:0036092(phosphatidylinositol-3-phosphate biosynthetic process);GO:0007165(signal transduction);GO:0016316(phosphatidylinositol-3,4-bisphosphate 4-phosphatase activity)	00562(Inositol phosphate metabolism);04070(Phosphatidylinositol signaling system)	EC:3.1.3.66	ENSSSCG00000008190	INPP4A
ciRNA1680	0	0	0	0	0	1	0	0	0	0	0	0.14	chr3	59454866	59455133	-	1	ciRNA	ENSSSCT00000008982	CNNM3	mRNA	chr3:59454838-59455133	cyclin and CBS domain divalent metal cation transport mediator 3 [Source:HGNC Symbol;Acc:HGNC:104]	GO:0016021(integral component of membrane);GO:0016020(membrane)	NA	NA
ciRNA1681	0	0	0	0	0	2	0	0	0	0	0	0.27	chr3	61456401	61456760	+	1	ciRNA	ENSSSCT00000030815	IMMT	mRNA	chr3:61456400-61456764	inner membrane mitochondrial protein [Source:HGNC Symbol;Acc:HGNC:6047]	GO:0061617(MICOS complex);GO:0043209(myelin sheath);GO:0016021(integral component of membrane);GO:0016020(membrane);GO:0005743(mitochondrial inner membrane);GO:0005739(mitochondrion);GO:0051560(mitochondrial calcium ion homeostasis);GO:0042407(cristae formation);GO:0003723(RNA binding)	NA	NA	ENSSSCG00000024564	IMMT
ciRNA1682	0	0	0	0	0	1	0	0	0	0	0	0.14	chr3	62338127	62338521	+	1	ciRNA	ENSSSCT00000009021	ELMOD3	mRNA	chr3:62338126-62338547	ELMO domain containing 3 [Source:HGNC Symbol;Acc:HGNC:26158]	GO:0043547(positive regulation of GTPase activity);GO:0005096(GTPase activator activity)	NA	NA
ciRNA1683	0	0	0	0	0	2	0	0	0	0	0	0.27	chr3	71669168	71669519	-	1	ciRNA	ENSSSCT00000009051	DOK1	mRNA	chr3:71669137-71669519	docking protein 1 [Source:HGNC Symbol;Acc:HGNC:2990]	GO:0005158(insulin receptor binding)	05162(Measles)	NA	ENSSSCG00000008265	DOK1
ciRNA1684	0	0	0	0	0	2	0	0	0	0	0	0.27	chr3	84312717	84313167	+	1	ciRNA	ENSSSCT00000009178	ENSSSCG00000008382	mRNA	chr3:84312716-84313183	NA	GO:0016579(protein deubiquitination);GO:0006511(ubiquitin-dependent protein catabolic process);GO:0036459(thiol-dependent ubiquitinyl hydrolase activity)	NA	NA
ciRNA1685	0	0	0	0	0	1	0	0	0	0	0	0.14	chr3	92461756	92462857	+	1	ciRNA	ENSSSCT00000009212	PSME4	mRNA	chr3:92461755-92462858	proteasome activator subunit 4 [Source:HGNC Symbol;Acc:HGNC:20635]	GO:1990111(spermatoproteasome complex);GO:0005839(proteasome core complex);GO:0005829(cytosol);GO:0005654(nucleoplasm);GO:0005634(nucleus);GO:0035093(spermatogenesis, exchange of chromosomal proteins);GO:0010952(positive regulation of peptidase activity);GO:0010499(proteasomal ubiquitin-independent protein catabolic process);GO:0006974(cellular response to DNA damage stimulus);GO:0006281(DNA repa…	NA	NA
ciRNA1686	0	0	0	0	0	2	0	0	0	0	0	0.27	chr3	100096026	100096570	-	1	ciRNA	ENSSSCT00000009240	RHOQ	mRNA	chr3:100096006-100096570	ras homolog family member Q [Source:HGNC Symbol;Acc:HGNC:17736]	GO:0070062(extracellular exosome);GO:0045121(membrane raft);GO:0005886(plasma membrane);GO:0005884(actin filament);GO:0090005(negative regulation of establishment of protein localization to plasma membrane);GO:0051491(positive regulation of filopodium assembly);GO:0046326(positive regulation of glucose import);GO:0046039(GTP metabolic process);GO:0045944(positive regulation of transcription from …	04910(Insulin signaling pathway)	NA
ciRNA1687	0	0	0	0	0	1	0	0	0	0	0	0.14	chr3	108134261	108134558	+	1	ciRNA	ENSSSCT00000009289	ATL2	mRNA	chr3:108134260-108134559	atlastin GTPase 2 [Source:HGNC Symbol;Acc:HGNC:24047]	GO:0016021(integral component of membrane);GO:0016020(membrane);GO:0005783(endoplasmic reticulum);GO:0051260(protein homooligomerization);GO:0007030(Golgi organization);GO:0007029(endoplasmic reticulum organization);GO:0042802(identical protein binding);GO:0005525(GTP binding);GO:0003924(GTPase activity);GO:0000166(nucleotide binding)	NA	NA	ENSSSCG00000008487	ATL2
ciRNA1688	0	0	0	0	0	2	0	0	0	0	0	0.27	chr3	113339063	113339297	-	1	ciRNA	ENSSSCT00000009313	LTBP1	mRNA	chr3:113336814-113339297	latent transforming growth factor beta binding protein 1 [Source:HGNC Symbol;Acc:HGNC:6714]	GO:0043234(protein complex);GO:0031012(extracellular matrix);GO:0005615(extracellular space);GO:0005578(proteinaceous extracellular matrix);GO:0001527(microfibril);GO:0060976(coronary vasculature development);GO:0035904(aorta development);GO:0003281(ventricular septum development);GO:0050436(microfibril binding);GO:0050431(transforming growth factor beta binding);GO:0005509(calcium ion binding)	NA	NA	ENSSSCG00000008510	LTBP1
ciRNA1689	0	0	0	0	0	1	0	0	0	0	0	0.14	chr3	139943161	139943321	-	1	ciRNA	ENSSSCT00000019524	GPS2	mRNA	chr3:139943135-139943321	G protein pathway suppressor 2 [Source:HGNC Symbol;Acc:HGNC:4550]	GO:0017053(transcriptional repressor complex);GO:0005634(nucleus);GO:0046329(negative regulation of JNK cascade);GO:0000122(negative regulation of transcription from RNA polymerase II promoter);GO:0003714(transcription corepressor activity)	05166(HTLV-I infection)	NA	ENSSSCG00000017940	GPS2
ciRNA169	5	2	0	4	0	0	0.89	0.31	0	0.54	0	0	chr3	59034841	59035935	+	1	ciRNA	ENSSSCT00000008971	TMEM131	mRNA	chr3:59034840-59035960	transmembrane protein 131 [Source:HGNC Symbol;Acc:HGNC:30366]	GO:0016021(integral component of membrane);GO:0016020(membrane)	NA	NA	ENSSSCG00000008192	TMEM131
ciRNA1690	0	0	0	0	0	5	0	0	0	0	0	0.68	chr2	2987580	2988901	-	1	ciRNA	ENSSSCT00000014085	PPP6R3	mRNA	chr2:2987579-2988901	protein phosphatase 6 regulatory subunit 3 [Source:HGNC Symbol;Acc:HGNC:1173]	GO:0005886(plasma membrane);GO:0005829(cytosol);GO:0005654(nucleoplasm);GO:0043666(regulation of phosphoprotein phosphatase activity);GO:0019903(protein phosphatase binding)	NA	NA	ENSSSCG00000012884	PPP6R3
ciRNA1691	0	0	0	0	0	2	0	0	0	0	0	0.27	chr2	6534536	6534862	+	1	ciRNA	ENSSSCT00000014232	SF1	mRNA	chr2:6534535-6534878	splicing factor 1 [Source:HGNC Symbol;Acc:HGNC:12950]	GO:0016604(nuclear body);GO:0005681(spliceosomal complex);GO:0005654(nucleoplasm);GO:0050810(regulation of steroid biosynthetic process);GO:0033327(Leydig cell differentiation);GO:0030575(nuclear body organization);GO:0030238(male sex determination);GO:0000398(mRNA splicing, via spliceosome);GO:0045131(pre-mRNA branch point binding);GO:0042802(identical protein binding);GO:0008270(zinc ion bindin…	NA	NA
ciRNA1692	0	0	0	0	0	2	0	0	0	0	0	0.27	chr2	8321082	8322880	+	1	ciRNA	ENSSSCT00000029108	NXF1	mRNA	chr2:8321081-8322880	nuclear RNA export factor 1 [Source:HGNC Symbol;Acc:HGNC:8071]	GO:0042405(nuclear inclusion body);GO:0016607(nuclear speck);GO:0005737(cytoplasm);GO:0005654(nucleoplasm);GO:0005643(nuclear pore);GO:0005634(nucleus);GO:0005622(intracellular);GO:0000346(transcription export complex);GO:0051028(mRNA transport);GO:0016973(poly(A)+ mRNA export from nucleus);GO:0006810(transport);GO:0006406(mRNA export from nucleus);GO:0006405(RNA export from nucleus);GO:0005487(n…	03013(RNA transport);03015(mRNA surveillance pathway);03008(Ribosome biogenesis in eukaryotes);05164(Influenza A);05168(Herpes simplex infection)	NA
ciRNA1693	0	0	0	0	0	1	0	0	0	0	0	0.14	chr2	8674756	8675312	-	1	ciRNA	ENSSSCT00000014281	ASRGL1	mRNA	chr2:8674730-8675312	asparaginase like 1 [Source:HGNC Symbol;Acc:HGNC:16448]	GO:0005634(nucleus);GO:0033345(asparagine catabolic process via L-aspartate);GO:0006508(proteolysis);GO:0016787(hydrolase activity);GO:0008798(beta-aspartyl-peptidase activity);GO:0004067(asparaginase activity)	NA	NA	ENSSSCG00000013065	ASRGL1
ciRNA1694	0	0	0	0	0	1	0	0	0	0	0	0.14	chr2	9144158	9144332	+	1	ciRNA	ENSSSCT00000014289	FADS2	mRNA	chr2:9144157-9144522	fatty acid desaturase 2 [Source:HGNC Symbol;Acc:HGNC:3575]	GO:0016021(integral component of membrane);GO:0016020(membrane);GO:0055114(oxidation-reduction process);GO:0006629(lipid metabolic process);GO:0016491(oxidoreductase activity);GO:0004768(stearoyl-CoA 9-desaturase activity)	01212(Fatty acid metabolism);00592(alpha-Linolenic acid metabolism);01040(Biosynthesis of unsaturated fatty acids);03320(PPAR signaling pathway)	EC:1.14.19.3	ENSSSCG00000013072	FADS2
ciRNA1695	0	0	0	0	0	1	0	0	0	0	0	0.14	chr2	16396572	16397385	+	1	ciRNA	ENSSSCT00000014459	PSMC3	mRNA	chr2:16396571-16397413	proteasome 26S subunit, ATPase 3 [Source:HGNC Symbol;Acc:HGNC:9549]	GO:0031597(cytosolic proteasome complex);GO:0031595(nuclear proteasome complex);GO:0022624(proteasome accessory complex);GO:0016020(membrane);GO:0008540(proteasome regulatory particle, base subcomplex);GO:0005737(cytoplasm);GO:0005634(nucleus);GO:0000932(P-body);GO:0000502(proteasome complex);GO:1901800(positive regulation of proteasomal protein catabolic process);GO:0045899(positive regulation o…	03050(Proteasome);05169(Epstein-Barr virus infection)	NA	ENSSSCG00000013239	PSMC3
ciRNA1696	0	0	0	0	0	2	0	0	0	0	0	0.27	chr2	16548278	16548799	-	1	ciRNA	ENSSSCT00000014461	NR1H3	mRNA	chr2:16548274-16548799	nuclear receptor subfamily 1 group H member 3 [Source:HGNC Symbol;Acc:HGNC:7966]	GO:0090575(RNA polymerase II transcription factor complex);GO:0005634(nucleus);GO:2000188(regulation of cholesterol homeostasis);GO:0090341(negative regulation of secretion of lysosomal enzymes);GO:0090188(negative regulation of pancreatic juice secretion);GO:0071222(cellular response to lipopolysaccharide);GO:0070328(triglyceride homeostasis);GO:0055092(sterol homeostasis);GO:0055088(lipid homeo…	03320(PPAR signaling pathway);04932(Non-alcoholic fatty liver disease (NAFLD));05160(Hepatitis C)	NA	ENSSSCG00000013241	NR1H3
ciRNA1697	0	0	0	0	0	1	0	0	0	0	0	0.14	chr2	16590117	16590323	-	1	ciRNA	ENSSSCT00000014463	ENSSSCG00000013243	mRNA	chr2:16570913-16590323	NA	GO:0080008(Cul4-RING E3 ubiquitin ligase complex);GO:0005634(nucleus);GO:0006281(DNA repair);GO:0003684(damaged DNA binding)	04120(Ubiquitin mediated proteolysis);03420(Nucleotide excision repair);04115(p53 signaling pathway);05161(Hepatitis B)	NA	ENSSSCG00000013243	ENSSSCG00000013243
ciRNA1698	0	0	0	0	0	3	0	0	0	0	0	0.41	chr2	50485666	50485948	-	1	ciRNA	ENSSSCT00000014639	ENSSSCG00000013400	mRNA	chr2:50485553-50485948	NA	GO:0005634(nucleus);GO:0055114(oxidation-reduction process);GO:0030042(actin filament depolymerization);GO:0010735(positive regulation of transcription via serum response element binding);GO:0007010(cytoskeleton organization);GO:0043914(NADPH:sulfur oxidoreductase activity);GO:0003779(actin binding)	NA	NA	ENSSSCG00000013400	ENSSSCG00000013400
ciRNA1699	0	0	0	0	0	1	0	0	0	0	0	0.14	chr2	58269474	58271279	+	1	ciRNA	ENSSSCT00000015224	GATAD2A	mRNA	chr2:58269473-58271279	GATA zinc finger domain containing 2A [Source:HGNC Symbol;Acc:HGNC:29989]	GO:0016581(NuRD complex);GO:0005654(nucleoplasm);GO:0005634(nucleus);GO:0045892(negative regulation of transcription, DNA-templated);GO:0006355(regulation of transcription, DNA-templated);GO:0043565(sequence-specific DNA binding);GO:0030674(protein binding, bridging);GO:0008270(zinc ion binding);GO:0003700(transcription factor activity, sequence-specific DNA binding)	NA	NA
ciRNA17	1	0	0	0	0	0	0.18	0	0	0	0	0	chr7	53414127	53415052	-	1	ciRNA	ENSSSCT00000001964	ENSSSCG00000001758	mRNA	chr7:53414048-53415052	NA	GO:0012505(endomembrane system);GO:0005622(intracellular);GO:0090630(activation of GTPase activity);GO:0031338(regulation of vesicle fusion);GO:0006886(intracellular protein transport);GO:0017137(Rab GTPase binding);GO:0005096(GTPase activator activity)	NA	NA	ENSSSCG00000001758	ENSSSCG00000001758
ciRNA170	1	0	1	0	0	0	0.18	0	0.15	0	0	0	chr3	59454868	59455133	-	1	ciRNA	ENSSSCT00000008982	CNNM3	mRNA	chr3:59454838-59455133	cyclin and CBS domain divalent metal cation transport mediator 3 [Source:HGNC Symbol;Acc:HGNC:104]	GO:0016021(integral component of membrane);GO:0016020(membrane)	NA	NA
ciRNA1700	0	0	0	0	0	1	0	0	0	0	0	0.14	chr2	58722632	58723254	-	1	ciRNA	ENSSSCT00000025399	DDX49	mRNA	chr2:58722612-58723254	DEAD-box helicase 49 [Source:HGNC Symbol;Acc:HGNC:18684]	GO:0010501(RNA secondary structure unwinding);GO:0016787(hydrolase activity);GO:0005524(ATP binding);GO:0004386(helicase activity);GO:0004004(ATP-dependent RNA helicase activity);GO:0003723(RNA binding);GO:0003676(nucleic acid binding);GO:0000166(nucleotide binding)	NA	NA	ENSSSCG00000025329	DDX49
ciRNA1701	0	0	0	0	0	1	0	0	0	0	0	0.14	chr2	61874943	61875763	+	1	ciRNA	ENSSSCT00000027972	BRD4	mRNA	chr2:61874942-61875763	bromodomain containing 4 [Source:HGNC Symbol;Acc:HGNC:13575]	GO:0005829(cytosol);GO:0005654(nucleoplasm);GO:0005634(nucleus);GO:0000794(condensed nuclear chromosome);GO:1901407(regulation of phosphorylation of RNA polymerase II C-terminal domain);GO:0050727(regulation of inflammatory response);GO:0045944(positive regulation of transcription from RNA polymerase II promoter);GO:0043123(positive regulation of I-kappaB kinase/NF-kappaB signaling);GO:0032968(po…	NA	NA
ciRNA1702	0	0	0	0	0	2	0	0	0	0	0	0.27	chr2	65178869	65180053	-	1	ciRNA	ENSSSCT00000015061	DNAJB1	mRNA	chr2:65178843-65180053	DnaJ heat shock protein family (Hsp40) member B1 [Source:HGNC Symbol;Acc:HGNC:5270]	GO:0070062(extracellular exosome);GO:0005829(cytosol);GO:0005737(cytoplasm);GO:0005634(nucleus);GO:0097201(negative regulation of transcription from RNA polymerase II promoter in response to stress);GO:0090084(negative regulation of inclusion body assembly);GO:0070389(chaperone cofactor-dependent protein refolding);GO:0032781(positive regulation of ATPase activity);GO:0006457(protein folding);GO:…	04141(Protein processing in endoplasmic reticulum);05164(Influenza A)	NA	ENSSSCG00000013784	DNAJB1
ciRNA1703	0	0	0	0	0	2	0	0	0	0	0	0.27	chr2	65369340	65369764	+	1	ciRNA	ENSSSCT00000015046	PRKACA	mRNA	chr2:65369339-65369764	protein kinase cAMP-activated catalytic subunit alpha [Source:HGNC Symbol;Acc:HGNC:9380]	GO:0097546(ciliary base);GO:0070062(extracellular exosome);GO:0048471(perinuclear region of cytoplasm);GO:0045171(intercellular bridge);GO:0044853(plasma membrane raft);GO:0043197(dendritic spine);GO:0042585(germinal vesicle);GO:0036126(sperm flagellum);GO:0031594(neuromuscular junction);GO:0016607(nuclear speck);GO:0016020(membrane);GO:0005886(plasma membrane);GO:0005829(cytosol);GO:0005813(cent…	04014(Ras signaling pathway);04010(MAPK signaling pathway);04310(Wnt signaling pathway);04340(Hedgehog signaling pathway);04020(Calcium signaling pathway);04024(cAMP signaling pathway);04114(Oocyte meiosis);04210(Apoptosis);04540(Gap junction);04611(Platelet activation);04062(Chemokine signaling pathway);04911(Insulin secretion);04910(Insulin signaling pathway);04922(Glucagon signaling pathway);0…	EC:2.7.11.11	ENSSSCG00000013771	PRKACA
ciRNA1704	0	0	0	0	0	1	0	0	0	0	0	0.14	chr2	67683323	67683904	+	1	ciRNA	ENSSSCT00000028533	ZNF317	mRNA	chr2:67683322-67683904	zinc finger protein 317 [Source:HGNC Symbol;Acc:HGNC:13507]	GO:0005634(nucleus);GO:0005622(intracellular);GO:0006355(regulation of transcription, DNA-templated);GO:0046872(metal ion binding);GO:0003700(transcription factor activity, sequence-specific DNA binding);GO:0003676(nucleic acid binding)	NA	NA	ENSSSCG00000022610	ZNF317
ciRNA1705	0	0	0	0	0	2	0	0	0	0	0	0.27	chr2	69478620	69478931	-	1	ciRNA	ENSSSCT00000014911	ENSSSCG00000013649	mRNA	chr2:69477677-69478931	NA	GO:0016021(integral component of membrane);GO:0016020(membrane);GO:0005887(integral component of plasma membrane);GO:0016337(single organismal cell-cell adhesion);GO:0007155(cell adhesion);GO:0005178(integrin binding)	04514(Cell adhesion molecules (CAMs))	NA	ENSSSCG00000013649	ENSSSCG00000013649
ciRNA1706	0	0	0	0	0	1	0	0	0	0	0	0.14	chr2	70416362	70416903	+	1	ciRNA	ENSSSCT00000014875	PLPPR2	mRNA	chr2:70416361-70416906	phospholipid phosphatase related 2 [Source:HGNC Symbol;Acc:HGNC:29566]	GO:0016021(integral component of membrane);GO:0016020(membrane);GO:0005887(integral component of plasma membrane);GO:0046839(phospholipid dephosphorylation);GO:0007165(signal transduction);GO:0006644(phospholipid metabolic process);GO:0042577(lipid phosphatase activity);GO:0008195(phosphatidate phosphatase activity)	NA	NA	ENSSSCG00000013620	PLPPR2
ciRNA1707	0	0	0	0	0	1	0	0	0	0	0	0.14	chr2	74409826	74410294	+	1	ciRNA	ENSSSCT00000031816	PTPRS	mRNA	chr2:74409825-74410501	protein tyrosine phosphatase, receptor type S [Source:HGNC Symbol;Acc:HGNC:9681]	GO:0070062(extracellular exosome);GO:0016021(integral component of membrane);GO:0016020(membrane);GO:0005886(plasma membrane);GO:0090557(establishment of endothelial intestinal barrier);GO:0061000(negative regulation of dendritic spine development);GO:0048681(negative regulation of axon regeneration);GO:0048671(negative regulation of collateral sprouting);GO:0035335(peptidyl-tyrosine dephosphoryl…	NA	NA
ciRNA1708	0	0	0	0	0	2	0	0	0	0	0	0.27	chr2	75018915	75020016	-	1	ciRNA	ENSSSCT00000014745	CCDC94	mRNA	chr2:75018643-75020016	coiled-coil domain containing 94 [Source:HGNC Symbol;Acc:HGNC:25518]	NA	NA	NA	ENSSSCG00000013499	CCDC94
ciRNA1709	0	0	0	0	0	1	0	0	0	0	0	0.14	chr2	77827565	77827862	-	1	ciRNA	ENSSSCT00000014674	ENSSSCG00000013430	mRNA	chr2:77826610-77827862	NA	GO:0030426(growth cone);GO:0030141(secretory granule);GO:0005886(plasma membrane);GO:1903170(negative regulation of calcium ion transmembrane transport);GO:1901386(negative regulation of voltage-gated calcium channel activity);GO:0045955(negative regulation of calcium ion-dependent exocytosis);GO:0044325(ion channel binding)	NA	NA	ENSSSCG00000013430	ENSSSCG00000013430
ciRNA171	4	0	0	0	0	0	0.71	0	0	0	0	0	chr3	62338127	62338526	+	1	ciRNA	ENSSSCT00000009021	ELMOD3	mRNA	chr3:62338126-62338547	ELMO domain containing 3 [Source:HGNC Symbol;Acc:HGNC:26158]	GO:0043547(positive regulation of GTPase activity);GO:0005096(GTPase activator activity)	NA	NA	ENSSSCG00000008238	ELMOD3
ciRNA1710	0	0	0	0	0	1	0	0	0	0	0	0.14	chr2	78363335	78364055	-	1	ciRNA	ENSSSCT00000014665	PTBP1	mRNA	chr2:78363022-78364055	polypyrimidine tract binding protein 1 [Source:HGNC Symbol;Acc:HGNC:9583]	GO:0070062(extracellular exosome);GO:0016020(membrane);GO:0005634(nucleus);GO:0075522(IRES-dependent viral translational initiation);GO:0051148(negative regulation of muscle cell differentiation);GO:0048025(negative regulation of mRNA splicing, via spliceosome);GO:0033119(negative regulation of RNA splicing);GO:0006397(mRNA processing);GO:0000381(regulation of alternative mRNA splicing, via splic…	NA	NA
ciRNA1711	0	0	0	0	0	2	0	0	0	0	0	0.27	chr2	78363348	78364055	-	1	ciRNA	ENSSSCT00000014665	PTBP1	mRNA	chr2:78363022-78364055	polypyrimidine tract binding protein 1 [Source:HGNC Symbol;Acc:HGNC:9583]	GO:0070062(extracellular exosome);GO:0016020(membrane);GO:0005634(nucleus);GO:0075522(IRES-dependent viral translational initiation);GO:0051148(negative regulation of muscle cell differentiation);GO:0048025(negative regulation of mRNA splicing, via spliceosome);GO:0033119(negative regulation of RNA splicing);GO:0006397(mRNA processing);GO:0000381(regulation of alternative mRNA splicing, via splic…	NA	NA
ciRNA1712	0	0	0	0	0	1	0	0	0	0	0	0.14	chr2	78363353	78364055	-	1	ciRNA	ENSSSCT00000014665	PTBP1	mRNA	chr2:78363022-78364055	polypyrimidine tract binding protein 1 [Source:HGNC Symbol;Acc:HGNC:9583]	GO:0070062(extracellular exosome);GO:0016020(membrane);GO:0005634(nucleus);GO:0075522(IRES-dependent viral translational initiation);GO:0051148(negative regulation of muscle cell differentiation);GO:0048025(negative regulation of mRNA splicing, via spliceosome);GO:0033119(negative regulation of RNA splicing);GO:0006397(mRNA processing);GO:0000381(regulation of alternative mRNA splicing, via splic…	NA	NA
ciRNA1713	0	0	0	0	0	2	0	0	0	0	0	0.27	chr2	78363354	78364055	-	1	ciRNA	ENSSSCT00000014665	PTBP1	mRNA	chr2:78363022-78364055	polypyrimidine tract binding protein 1 [Source:HGNC Symbol;Acc:HGNC:9583]	GO:0070062(extracellular exosome);GO:0016020(membrane);GO:0005634(nucleus);GO:0075522(IRES-dependent viral translational initiation);GO:0051148(negative regulation of muscle cell differentiation);GO:0048025(negative regulation of mRNA splicing, via spliceosome);GO:0033119(negative regulation of RNA splicing);GO:0006397(mRNA processing);GO:0000381(regulation of alternative mRNA splicing, via splic…	NA	NA
ciRNA1714	0	0	0	0	0	1	0	0	0	0	0	0.14	chr2	82988480	82988789	+	1	ciRNA	ENSSSCT00000015355	RNF44	mRNA	chr2:82988479-82988793	ring finger protein 44 [Source:HGNC Symbol;Acc:HGNC:19180]	GO:0043161(proteasome-mediated ubiquitin-dependent protein catabolic process);GO:0016567(protein ubiquitination);GO:0061630(ubiquitin protein ligase activity);GO:0008270(zinc ion binding)	NA	NA
ciRNA1715	0	0	0	0	0	1	0	0	0	0	0	0.14	chr2	84237508	84237800	+	1	ciRNA	ENSSSCT00000015370	ANKRA2	mRNA	chr2:84237507-84237800	ankyrin repeat family A member 2 [Source:HGNC Symbol;Acc:HGNC:13208]	GO:1990393(3M complex);GO:0016020(membrane);GO:0005829(cytosol);GO:0005737(cytoplasm);GO:0005634(nucleus);GO:0043254(regulation of protein complex assembly);GO:0006357(regulation of transcription from RNA polymerase II promoter);GO:0050750(low-density lipoprotein particle receptor binding);GO:0042826(histone deacetylase binding);GO:0031625(ubiquitin protein ligase binding);GO:0003712(transcriptio…	NA	NA
ciRNA1716	0	0	0	0	0	1	0	0	0	0	0	0.14	chr2	139610390	139610629	-	1	ciRNA	ENSSSCT00000015595	ENSSSCG00000014272	mRNA	chr2:139610367-139610629	NA	GO:0005739(mitochondrion);GO:0008152(metabolic process);GO:0007405(neuroblast proliferation);GO:0001676(long-chain fatty acid metabolic process);GO:0004467(long-chain fatty acid-CoA ligase activity);GO:0003824(catalytic activity)	01212(Fatty acid metabolism);00061(Fatty acid biosynthesis);00071(Fatty acid degradation);04146(Peroxisome);04920(Adipocytokine signaling pathway);03320(PPAR signaling pathway)	NA	ENSSSCG00000014272	ENSSSCG00000014272
ciRNA1717	0	0	0	0	0	1	0	0	0	0	0	0.14	chr2	146190739	146191230	-	1	ciRNA	ENSSSCT00000015664	ETF1	mRNA	chr2:146190710-146191230	eukaryotic translation termination factor 1 [Source:HGNC Symbol;Acc:HGNC:3477]	GO:0005737(cytoplasm);GO:0006479(protein methylation);GO:0006415(translational termination);GO:0016149(translation release factor activity, codon specific);GO:0003723(RNA binding)	03015(mRNA surveillance pathway)	NA	ENSSSCG00000014337	ETF1
ciRNA1718	0	0	0	0	0	1	0	0	0	0	0	0.14	chr2	147057165	147057648	+	1	ciRNA	ENSSSCT00000015671	ENSSSCG00000014343	mRNA	chr2:147057164-147057648	NA	GO:0005634(nucleus);GO:0003281(ventricular septum development);GO:0003170(heart valve development);GO:0008270(zinc ion binding);GO:0003676(nucleic acid binding);GO:0000166(nucleotide binding)	NA	NA	ENSSSCG00000014343	ENSSSCG00000014343
[truncated: 48,290 more rows]
