# Supplementary material for: Expression Analysis of Circular RNAs in Young and Sexually Mature Boar Testes
Source: Animals (Basel). 2021 May 17;11(5):1430. doi: 10.3390/ani11051430 (PMC8156704; doi:10.3390/ani11051430)
Supplement: Supplementary file 1 [file animals-11-01430-s001.zip › Table S4.xlsx]

## Sheet: Sheet1
Table S4. Summary of DECs in testicular tissues of young and sexually mature Landrace boars
Accession	Adult_D210_1_srpbm	Adult_D210_2_srpbm	Adult_D210_3_srpbm	Young_D30_1_srpbm	Young_D30_2_srpbm	Young_D30_3_srpbm	Adult_D210_1_count	Adult_D210_2_count	Adult_D210_3_count	Young_D30_1_count	Young_D30_2_count	Young_D30_3_count	log2FoldChange	regulation	pvalue	qvalue	significant	chr	start	end	strand	exon Count	circType	isoformName	geneName	flankIntron	gene Discription	GO	KEGG	EC
circRNA15671	32.9408	17.9634	17.6224	0.356846	0.152816	0.153524	243	109	129	2	1	1	6.69111	up	4.20641e-20	9.5822e-16	yes	chr9	99006858	99031377	+	7	circRNA	ENSSSCT00000016752	ABCB5	chr9:99004374-99006857|chr9:99031377-99033050	ATP binding cassette subfamily B member 5 [Source:HGNC Symbol;Acc:HGNC:46]	GO:0016021(integral component of membrane);GO:0016020(membrane);GO:0005887(integral component of plasma membrane);GO:0055085(transmembrane transport);GO:0048058(compound eye corneal lens development);GO:0042391(regulation of membrane potential);GO:0006810(transport);GO:0042626(ATPase activity, coupled to transmembrane movement of substances);GO:0016887(ATPase activity);GO:0015562(efflux transmemb…	NA	NA
circRNA9211	0	0	0	31.5809	9.78022	14.4313	0	0	0	177	64	94	-inf	down	7.39724e-17	8.42545e-13	yes	chr1	278917340	278927376	+	4	circRNA	ENSSSCT00000005980	RAD23B	chr1:278902083-278917339|chr1:278927376-278933587	RAD23 homolog B, nucleotide excision repair protein [Source:HGNC Symbol;Acc:HGNC:9813]	GO:0071942(XPC complex);GO:0005829(cytosol);GO:0005654(nucleoplasm);GO:0005634(nucleus);GO:0043161(proteasome-mediated ubiquitin-dependent protein catabolic process);GO:0032434(regulation of proteasomal ubiquitin-dependent protein catabolic process);GO:0007283(spermatogenesis);GO:0006974(cellular response to DNA damage stimulus);GO:0006289(nucleotide-excision repair);GO:0000715(nucleotide-excisio…	04141(Protein processing in endoplasmic reticulum);03420(Nucleotide excision repair)	NA
circRNA18030	35.3809	21.5891	10.792	0.178423	0.458448	0.153524	261	131	79	1	3	1	6.42176	up	2.26017e-16	1.71622e-12	yes	chr14	82277442	82302874	-	4	circRNA	ENSSSCT00000011271	CFAP70	chr14:82270960-82277441|chr14:82302874-82308991	cilia and flagella associated protein 70 [Source:HGNC Symbol;Acc:HGNC:30726]	GO:0070062(extracellular exosome)	NA	NA
circRNA34399	27.2473	16.8098	6.28395	0	0	0	201	102	46	0	0	0	inf	up	4.70968e-16	2.68216e-12	yes	chr5	13505300	13507827	-	2	circRNA	ENSSSCT00000000177	RFX4	chr5:13498572-13505299|chr5:13507827-13512417	regulatory factor X4 [Source:HGNC Symbol;Acc:HGNC:9985]	GO:0005634(nucleus);GO:0070613(regulation of protein processing);GO:0060271(cilium assembly);GO:0045944(positive regulation of transcription from RNA polymerase II promoter);GO:0030901(midbrain development);GO:0030900(forebrain development);GO:0021914(negative regulation of smoothened signaling pathway involved in ventral spinal cord patterning);GO:0021696(cerebellar cortex morphogenesis);GO:0021…	NA	NA
circRNA40371	8.13353	7.74569	3.27859	0	0	0	60	47	24	0	0	0	inf	up	1.26541e-12	5.76522e-09	yes	chr16	27010368	27015878	+	3	circRNA	ENSSSCT00000023181	ENSSSCG00000021645	chr16:27009350-27010367|chr16:27015878-27016211	NA	NA	NA	NA
circRNA35029	15.5893	8.0753	3.14198	0	0	0	115	49	23	0	0	0	inf	up	2.87139e-12	9.71465e-09	yes	chr4	136390669	136431078	-	9	circRNA	ENSSSCT00000007559	RPAP2	chr4:136363611-136390668|chr4:136431078-136441484	RNA polymerase II associated protein 2 [Source:HGNC Symbol;Acc:HGNC:25791]	GO:0016591(DNA-directed RNA polymerase II, holoenzyme);GO:0005829(cytosol);GO:0005737(cytoplasm);GO:0005730(nucleolus);GO:0005634(nucleus);GO:0070940(dephosphorylation of RNA polymerase II C-terminal domain);GO:0009301(snRNA transcription);GO:0008420(CTD phosphatase activity)	NA	NA
circRNA36589	9.218	6.92168	3.00537	0	0	0	68	42	22	0	0	0	inf	up	2.98519e-12	9.71465e-09	yes	chr1	242052580	242074099	+	5	circRNA	ENSSSCT00000005739	ERMP1	chr1:242047764-242052579|chr1:242074099-242076128	endoplasmic reticulum metallopeptidase 1 [Source:HGNC Symbol;Acc:HGNC:23703]	GO:0016021(integral component of membrane);GO:0016020(membrane)	NA	NA
circRNA2525	0	0	0	9.45641	7.02953	4.91277	0	0	0	53	46	32	-inf	down	5.05364e-12	1.4098e-08	yes	chr6	148405581	148422837	+	5	circRNA	ENSSSCT00000004284	EPS15	chr6:148403219-148405580|chr6:148422837-148440632	epidermal growth factor receptor pathway substrate 15 [Source:HGNC Symbol;Acc:HGNC:3419]	GO:0060170(ciliary membrane);GO:0043231(intracellular membrane-bounded organelle);GO:0030136(clathrin-coated vesicle);GO:0030132(clathrin coat of coated pit);GO:0030122(AP-2 adaptor complex);GO:0016235(aggresome);GO:0016020(membrane);GO:0005905(clathrin-coated pit);GO:0005886(plasma membrane);GO:0005829(cytosol);GO:0048268(clathrin coat assembly);GO:0046718(viral entry into host cell);GO:0019065(…	04144(Endocytosis)	NA
circRNA36914	5.2868	4.61446	5.05449	0	0	0	39	28	37	0	0	0	inf	up	5.56989e-12	1.4098e-08	yes	chr8	20670183	20681770	+	5	circRNA	ENSSSCT00000009586	TBC1D19	chr8:20657992-20670182|chr8:20681770-20691501	TBC1 domain family member 19 [Source:HGNC Symbol;Acc:HGNC:25624]	NA	NA	NA
circRNA16763	8.26909	4.94406	3.14198	0.178423	0	0	61	30	23	1	0	0	6.5183	up	6.59365e-12	1.50203e-08	yes	chr15	112648186	112663956	-	6	circRNA	ENSSSCT00000017510	BOLL	chr15:112642893-112648185|chr15:112663956-112667512	boule homolog, RNA binding protein [Source:HGNC Symbol;Acc:HGNC:14273]	GO:0005737(cytoplasm);GO:0045948(positive regulation of translational initiation);GO:0007126(meiotic nuclear division);GO:0008494(translation activator activity);GO:0003676(nucleic acid binding);GO:0000166(nucleotide binding)	NA	NA
circRNA15228	4.88012	9.06411	3.82502	0.178423	0	0	36	55	28	1	0	0	6.63794	up	1.05615e-11	2.1872e-08	yes	chr9	36834192	36867961	+	5	circRNA	ENSSSCT00000022391	YAP1	chr9:36813107-36834191|chr9:36867961-36869817	Yes associated protein 1 [Source:HGNC Symbol;Acc:HGNC:16262]	GO:0016020(membrane);GO:0005829(cytosol);GO:0005737(cytoplasm);GO:0005667(transcription factor complex);GO:0005634(nucleus);GO:2001237(negative regulation of extrinsic apoptotic signaling pathway);GO:2000737(negative regulation of stem cell differentiation);GO:1903507(negative regulation of nucleic acid-templated transcription);GO:1902459(positive regulation of stem cell population maintenance);G…	04390(Hippo signaling pathway)	NA
circRNA10039	0	0	0	11.2406	4.27885	5.21982	0	0	0	63	28	34	-inf	down	2.10232e-11	3.29008e-08	yes	chr8	71895225	71946859	+	6	circRNA	ENSSSCT00000009797	SLC4A4	chr8:71860880-71895224|chr8:71946859-71961604	solute carrier family 4 member 4 [Source:HGNC Symbol;Acc:HGNC:11030]	GO:0070062(extracellular exosome);GO:0016323(basolateral plasma membrane);GO:0016021(integral component of membrane);GO:0016020(membrane);GO:0098656(anion transmembrane transport);GO:0035725(sodium ion transmembrane transport);GO:0015701(bicarbonate transport);GO:0015698(inorganic anion transport);GO:0006820(anion transport);GO:0006814(sodium ion transport);GO:0006811(ion transport);GO:0006810(tr…	04972(Pancreatic secretion);04976(Bile secretion);04964(Proximal tubule bicarbonate reclamation)	NA
circRNA5014	0	0	0	7.85061	6.41827	4.91277	0	0	0	44	42	32	-inf	down	2.18746e-11	3.29008e-08	yes	chr3	29149383	29151969	-	2	circRNA	ENSSSCT00000008629	ABCC1	chr3:29140777-29149382|chr3:29151969-29167612	ATP binding cassette subfamily C member 1 [Source:HGNC Symbol;Acc:HGNC:51]	GO:0070062(extracellular exosome);GO:0016323(basolateral plasma membrane);GO:0016021(integral component of membrane);GO:0016020(membrane);GO:0005887(integral component of plasma membrane);GO:0005886(plasma membrane);GO:0055085(transmembrane transport);GO:0042908(xenobiotic transport);GO:0034775(glutathione transmembrane transport);GO:0006855(drug transmembrane transport);GO:0006810(transport);GO:…	NA	NA
circRNA37691	9.8958	5.93287	2.59555	0	0	0	73	36	19	0	0	0	inf	up	2.22914e-11	3.29008e-08	yes	chr12	1111177	1116705	+	4	circRNA	ENSSSCT00000029529	NPLOC4	chr12:1108226-1111176|chr12:1116705-1121493	NPL4 homolog, ubiquitin recognition factor [Source:HGNC Symbol;Acc:HGNC:18261]	GO:0036501(UFD1-NPL4 complex);GO:0034098(VCP-NPL4-UFD1 AAA ATPase complex);GO:0005634(nucleus);GO:0039536(negative regulation of RIG-I signaling pathway);GO:0032480(negative regulation of type I interferon production);GO:0030970(retrograde protein transport, ER to cytosol);GO:0006511(ubiquitin-dependent protein catabolic process);GO:0046872(metal ion binding);GO:0043130(ubiquitin binding);GO:0031…	04141(Protein processing in endoplasmic reticulum)	NA
circRNA17284	0	0.164802	0	12.1328	5.95982	7.67621	0	1	0	68	39	50	-7.28875	down	2.25989e-11	3.29008e-08	yes	chr14	24576437	24612934	+	5	circRNA	ENSSSCT00000010677	GALNT9	chr14:24539090-24576436|chr14:24612934-24688286	polypeptide N-acetylgalactosaminyltransferase 9 [Source:HGNC Symbol;Acc:HGNC:4131]	GO:0016021(integral component of membrane);GO:0016020(membrane);GO:0005794(Golgi apparatus);GO:0000139(Golgi membrane);GO:0006486(protein glycosylation);GO:0030246(carbohydrate binding);GO:0016757(transferase activity, transferring glycosyl groups);GO:0016740(transferase activity)	NA	NA
circRNA9818	0.135559	0.164802	0	11.4191	7.18235	8.75088	1	1	0	64	47	57	-6.50882	down	2.31085e-11	3.29008e-08	yes	chr8	39516211	39542034	-	5	circRNA	ENSSSCT00000009643	CORIN	chr8:39506166-39516210|chr8:39542034-39557309	corin, serine peptidase [Source:HGNC Symbol;Acc:HGNC:19012]	GO:0016604(nuclear body);GO:0016021(integral component of membrane);GO:0016020(membrane);GO:0015629(actin cytoskeleton);GO:0009986(cell surface);GO:0005886(plasma membrane);GO:0035813(regulation of renal sodium excretion);GO:0016486(peptide hormone processing);GO:0008217(regulation of blood pressure);GO:0007565(female pregnancy);GO:0006508(proteolysis);GO:0003050(regulation of systemic arterial b…	NA	NA
circRNA10360	8.54021	4.28485	3.00537	0.178423	0	0	63	26	22	1	0	0	6.47126	up	2.53115e-11	3.39174e-08	yes	chr8	127091752	127096676	+	3	circRNA	ENSSSCT00000010034	SLC9B1	chr8:127087433-127091751|chr8:127096676-127097505	solute carrier family 9 member B1 [Source:HGNC Symbol;Acc:HGNC:24244]	GO:0031966(mitochondrial membrane);GO:0016021(integral component of membrane);GO:0016020(membrane);GO:0005739(mitochondrion);GO:1902600(hydrogen ion transmembrane transport);GO:0055085(transmembrane transport);GO:0006814(sodium ion transport);GO:0006812(cation transport);GO:0015299(solute:proton antiporter activity)	NA	NA
circRNA37626	5.2868	3.79045	3.14198	0	0	0	39	23	23	0	0	0	inf	up	8.25213e-11	1.04435e-07	yes	chr13	202649767	202654149	-	3	circRNA	ENSSSCT00000030539	LTN1	chr13:202648576-202649766|chr13:202654149-202654796	listerin E3 ubiquitin protein ligase 1 [Source:HGNC Symbol;Acc:HGNC:13082]	GO:0051865(protein autoubiquitination);GO:0061630(ubiquitin protein ligase activity);GO:0046872(metal ion binding);GO:0008270(zinc ion binding);GO:0004842(ubiquitin-protein transferase activity)	NA	NA
circRNA13951	17.8938	13.5138	11.3384	2.67634	1.52816	1.38172	132	82	83	15	10	9	2.93584	up	1.12532e-10	1.3492e-07	yes	chr10	29342271	29360924	+	7	circRNA	ENSSSCT00000011960	KDM5B	chr10:29340599-29342270|chr10:29360924-29362013	lysine demethylase 5B [Source:HGNC Symbol;Acc:HGNC:18039]	GO:0005829(cytosol);GO:0005634(nucleus);GO:2000864(regulation of estradiol secretion);GO:0061038(uterus morphogenesis);GO:0060763(mammary duct terminal end bud growth);GO:0060444(branching involved in mammary gland duct morphogenesis);GO:0055114(oxidation-reduction process);GO:0045892(negative regulation of transcription, DNA-templated);GO:0034721(histone H3-K4 demethylation, trimethyl-H3-K4-spec…	NA	NA
circRNA38253	6.50683	3.62564	2.73215	0	0	0	48	22	20	0	0	0	inf	up	1.5807e-10	1.716e-07	yes	chr11	85804403	85811187	+	6	circRNA	ENSSSCT00000010472	TUBGCP3	chr11:85803225-85804402|chr11:85811187-85813765	tubulin gamma complex associated protein 3 [Source:HGNC Symbol;Acc:HGNC:18598]	GO:0016020(membrane);GO:0008275(gamma-tubulin small complex);GO:0005874(microtubule);GO:0005856(cytoskeleton);GO:0005827(polar microtubule);GO:0005815(microtubule organizing center);GO:0005814(centriole);GO:0005813(centrosome);GO:0005737(cytoplasm);GO:0000923(equatorial microtubule organizing center);GO:0000922(spindle pole);GO:0090307(mitotic spindle assembly);GO:0051415(interphase microtubule n…	NA	NA
circRNA9838	0	0	0.136608	13.2033	4.58448	8.44383	0	0	1	74	30	55	-7.58512	down	1.58192e-10	1.716e-07	yes	chr8	39572078	39578069	-	3	circRNA	ENSSSCT00000009643	CORIN	chr8:39562193-39572077|chr8:39578069-39588372	corin, serine peptidase [Source:HGNC Symbol;Acc:HGNC:19012]	GO:0016604(nuclear body);GO:0016021(integral component of membrane);GO:0016020(membrane);GO:0015629(actin cytoskeleton);GO:0009986(cell surface);GO:0005886(plasma membrane);GO:0035813(regulation of renal sodium excretion);GO:0016486(peptide hormone processing);GO:0008217(regulation of blood pressure);GO:0007565(female pregnancy);GO:0006508(proteolysis);GO:0003050(regulation of systemic arterial b…	NA	NA
circRNA18181	0	0	0	7.67218	4.27885	3.99163	0	0	0	43	28	26	-inf	down	2.39529e-10	2.47844e-07	yes	chr14	108816383	108826406	-	3	circRNA	ENSSSCT00000011423	ATAD1	chr14:108800172-108816382|chr14:108826406-108846677	ATPase family, AAA domain containing 1 [Source:HGNC Symbol;Acc:HGNC:25903]	GO:0045211(postsynaptic membrane);GO:0016021(integral component of membrane);GO:0016020(membrane);GO:0005778(peroxisomal membrane);GO:0005739(mitochondrion);GO:0005634(nucleus);GO:0051967(negative regulation of synaptic transmission, glutamatergic);GO:0007613(memory);GO:0007612(learning);GO:0002092(positive regulation of receptor internalization);GO:0016887(ATPase activity);GO:0005524(ATP binding…	NA	NA
circRNA9824	0.542236	0.494406	0	30.5103	11.7668	8.75088	4	3	0	171	77	57	-5.6213	down	2.59647e-10	2.47844e-07	yes	chr8	39536968	39542034	-	3	circRNA	ENSSSCT00000009643	CORIN	chr8:39518395-39536967|chr8:39542034-39557309	corin, serine peptidase [Source:HGNC Symbol;Acc:HGNC:19012]	GO:0016604(nuclear body);GO:0016021(integral component of membrane);GO:0016020(membrane);GO:0015629(actin cytoskeleton);GO:0009986(cell surface);GO:0005886(plasma membrane);GO:0035813(regulation of renal sodium excretion);GO:0016486(peptide hormone processing);GO:0008217(regulation of blood pressure);GO:0007565(female pregnancy);GO:0006508(proteolysis);GO:0003050(regulation of systemic arterial b…	NA	NA
circRNA2734	6.9135	4.44965	4.91788	0.535269	0	0	51	27	36	3	0	0	4.92679	up	2.61118e-10	2.47844e-07	yes	chr5	5834324	5834719	+	1	circRNA	ENSSSCT00000000087	ENTHD1	chr5:5804489-5834323|chr5:5834719-5852042	ENTH domain containing 1 [Source:HGNC Symbol;Acc:HGNC:26352]	NA	NA	NA
circRNA10646	0.948912	0.659208	0.683039	36.3983	9.78022	15.9665	7	4	5	204	64	104	-4.76149	down	2.8953e-10	2.63819e-07	yes	chr13	6091992	6097905	-	4	circRNA	ENSSSCT00000012267	SATB1	chr13:6072532-6091991|chr13:6097905-6115450	SATB homeobox 1 [Source:HGNC Symbol;Acc:HGNC:10541]	GO:0016605(PML body);GO:0016604(nuclear body);GO:0016363(nuclear matrix);GO:0005720(nuclear heterochromatin);GO:0005654(nucleoplasm);GO:0005634(nucleus);GO:0000785(chromatin);GO:0060004(reflex);GO:0050798(activated T cell proliferation);GO:0043374(CD8-positive, alpha-beta T cell differentiation);GO:0043367(CD4-positive, alpha-beta T cell differentiation);GO:0042110(T cell activation);GO:0016571(h…	NA	NA
circRNA13948	60.8659	56.1975	28.0046	12.4896	5.19574	6.44801	449	341	205	70	34	42	2.58763	up	4.46497e-10	3.912e-07	yes	chr10	29342271	29351054	+	4	circRNA	ENSSSCT00000011960	KDM5B	chr10:29340599-29342270|chr10:29351054-29352309	lysine demethylase 5B [Source:HGNC Symbol;Acc:HGNC:18039]	GO:0005829(cytosol);GO:0005634(nucleus);GO:2000864(regulation of estradiol secretion);GO:0061038(uterus morphogenesis);GO:0060763(mammary duct terminal end bud growth);GO:0060444(branching involved in mammary gland duct morphogenesis);GO:0055114(oxidation-reduction process);GO:0045892(negative regulation of transcription, DNA-templated);GO:0034721(histone H3-K4 demethylation, trimethyl-H3-K4-spec…	NA	NA
circRNA7793	0	0	0	11.5975	4.27885	3.07048	0	0	0	65	28	20	-inf	down	7.39382e-10	6.2382e-07	yes	chr1	72651152	72656373	+	3	circRNA	ENSSSCT00000031034	ENSSSCG00000027002	chr1:72650921-72651151|chr1:72656373-72722701	NA	NA	NA	NA
circRNA12223	0.135559	0	0.546431	33.0082	9.01614	11.9749	1	0	4	185	59	78	-6.30705	down	8.63612e-10	7.0261e-07	yes	chr13	215770730	215777403	+	4	circRNA	ENSSSCT00000023123	UMODL1	chr13:215765225-215770729|chr13:215777403-215790795	uromodulin like 1 [Source:HGNC Symbol;Acc:HGNC:12560]	GO:0016021(integral component of membrane);GO:0016020(membrane);GO:0009897(external side of plasma membrane);GO:0005615(extracellular space);GO:0005576(extracellular region);GO:2000354(regulation of ovarian follicle development);GO:0097211(cellular response to gonadotropin-releasing hormone);GO:0060612(adipose tissue development);GO:0048609(multicellular organismal reproductive process);GO:004298…	NA	NA
circRNA20524	7.04906	4.77926	3.27859	0	0.305632	0	52	29	24	0	2	0	5.62727	up	1.01159e-09	7.94622e-07	yes	chr7	45155250	45155818	-	1	circRNA	ENSSSCT00000001905	TCTE1	chr7:45152119-45155249|chr7:45155818-45157131	t-complex-associated-testis-expressed 1 [Source:HGNC Symbol;Acc:HGNC:11693]	NA	NA	NA
circRNA8431	0	0	0.136608	9.81326	5.04293	4.75925	0	0	1	55	33	31	-7.16581	down	1.34262e-09	1.0195e-06	yes	chr1	160243500	160244490	+	1	circRNA	ENSSSCT00000005353	APBA2	chr1:160131793-160243499|chr1:160244490-160270531	amyloid beta precursor protein binding family A member 2 [Source:HGNC Symbol;Acc:HGNC:579]	GO:0008021(synaptic vesicle);GO:0035264(multicellular organism growth);GO:0010468(regulation of gene expression);GO:0007626(locomotory behavior);GO:0007268(chemical synaptic transmission);GO:0001701(in utero embryonic development);GO:0001540(beta-amyloid binding)	NA	NA
circRNA8470	0	0	0	10.1701	2.9035	3.99163	0	0	0	57	19	26	-inf	down	1.61132e-09	1.16962e-06	yes	chr1	173618718	173635777	+	5	circRNA	ENSSSCT00000005392	CDH7	chr1:173599519-173618717|chr1:173635777-173662442	cadherin 7 [Source:HGNC Symbol;Acc:HGNC:1766]	GO:0016021(integral component of membrane);GO:0016020(membrane);GO:0005886(plasma membrane);GO:0007156(homophilic cell adhesion via plasma membrane adhesion molecules);GO:0007155(cell adhesion);GO:0005509(calcium ion binding)	NA	NA
circRNA19932	0.813353	0	0.546431	27.6555	10.0859	13.0496	6	0	4	155	66	85	-5.22312	down	1.64301e-09	1.16962e-06	yes	chr16	12676796	12679594	-	3	circRNA	ENSSSCT00000018292	CDH10	chr16:12649754-12676795|chr16:12679594-12737544	cadherin 10 [Source:HGNC Symbol;Acc:HGNC:1749]	GO:0016021(integral component of membrane);GO:0016020(membrane);GO:0005886(plasma membrane);GO:0007156(homophilic cell adhesion via plasma membrane adhesion molecules);GO:0007155(cell adhesion);GO:0005509(calcium ion binding)	NA	NA
circRNA39157	9.62468	3.95525	1.7759	0	0	0	71	24	13	0	0	0	inf	up	2.34029e-09	1.61551e-06	yes	chr15	54511676	54572269	-	10	circRNA	ENSSSCT00000017215	ADAM32	chr15:54507481-54511675|chr15:54572269-54574311	ADAM metallopeptidase domain 32 [Source:HGNC Symbol;Acc:HGNC:15479]	GO:0016021(integral component of membrane);GO:0016020(membrane);GO:0006508(proteolysis);GO:0008237(metallopeptidase activity);GO:0004222(metalloendopeptidase activity)	NA	NA
circRNA7335	20.3338	12.6898	9.01611	3.39004	1.06971	1.07467	150	77	66	19	7	7	2.92525	up	2.83083e-09	1.89666e-06	yes	chr2	157810466	157818404	+	5	circRNA	ENSSSCT00000015786	ENSSSCG00000014440	chr2:157807262-157810465|chr2:157818404-157822104	NA	NA	NA	NA
circRNA34398	5.69347	4.12005	1.63929	0	0	0	42	25	12	0	0	0	inf	up	3.8258e-09	2.49005e-06	yes	chr5	13498409	13507827	-	3	circRNA	ENSSSCT00000000177	RFX4	chr5:13484654-13498408|chr5:13507827-13512417	regulatory factor X4 [Source:HGNC Symbol;Acc:HGNC:9985]	GO:0005634(nucleus);GO:0070613(regulation of protein processing);GO:0060271(cilium assembly);GO:0045944(positive regulation of transcription from RNA polymerase II promoter);GO:0030901(midbrain development);GO:0030900(forebrain development);GO:0021914(negative regulation of smoothened signaling pathway involved in ventral spinal cord patterning);GO:0021696(cerebellar cortex morphogenesis);GO:0021…	NA	NA
circRNA18020	8.54021	4.61446	3.00537	0.535269	0.152816	0	63	28	22	3	1	0	4.5537	up	4.50523e-09	2.85081e-06	yes	chr14	82217491	82226390	-	3	circRNA	ENSSSCT00000011271	CFAP70	chr14:82202147-82217490|chr14:82226390-82228501	cilia and flagella associated protein 70 [Source:HGNC Symbol;Acc:HGNC:30726]	GO:0070062(extracellular exosome)	NA	NA
circRNA17271	0	0	0	6.42322	3.97321	2.76343	0	0	0	36	26	18	-inf	down	4.98706e-09	3.07041e-06	yes	chr14	23259855	23328472	+	3	circRNA	ENSSSCT00000010659	ENSSSCG00000009722	chr14:23216143-23259854|chr14:23328472-23476187	NA	GO:0005578(proteinaceous extracellular matrix);GO:0007165(signal transduction);GO:0005509(calcium ion binding)	NA	NA
circRNA8011	0.135559	0	0	5.35269	5.50137	4.60572	1	0	0	30	36	30	-6.83346	down	6.29189e-09	3.77183e-06	yes	chr1	106924970	106964621	-	4	circRNA	ENSSSCT00000004977	SMAD2	chr1:106911410-106924969|chr1:106964621-106990983	SMAD family member 2 [Source:HGNC Symbol;Acc:HGNC:6768]	GO:0071144(SMAD2-SMAD3 protein complex);GO:0071141(SMAD protein complex);GO:0032444(activin responsive factor complex);GO:0005737(cytoplasm);GO:0005667(transcription factor complex);GO:0005634(nucleus);GO:0005622(intracellular);GO:0000790(nuclear chromatin);GO:1900224(positive regulation of nodal signaling pathway involved in determination of lateral mesoderm left/right asymmetry);GO:0070723(resp…	04350(TGF-beta signaling pathway);04390(Hippo signaling pathway);04068(FoxO signaling pathway);04144(Endocytosis);04110(Cell cycle);04520(Adherens junction);04550(Signaling pathways regulating pluripotency of stem cells);05200(Pathways in cancer);05210(Colorectal cancer);05212(Pancreatic cancer);05321(Inflammatiory bowel disease (IBD));05166(HTLV-I infection);05142(Chagas disease (American trypan…	NA
circRNA38115	6.9135	2.47203	2.04912	0	0	0	51	15	15	0	0	0	inf	up	8.29387e-09	4.84447e-06	yes	chr11	12312481	12318821	+	3	circRNA	ENSSSCT00000023160	CCDC169	chr11:12296390-12312480|chr11:12318821-12326255	coiled-coil domain containing 169 [Source:HGNC Symbol;Acc:HGNC:34361]	NA	NA	NA
circRNA9846	0	0	0	5.17426	2.75069	3.99163	0	0	0	29	18	26	-inf	down	1.23441e-08	7.02996e-06	yes	chr8	39588373	39610679	-	5	circRNA	ENSSSCT00000009643	CORIN	chr8:39578069-39588372|chr8:39610679-39666146	corin, serine peptidase [Source:HGNC Symbol;Acc:HGNC:19012]	GO:0016604(nuclear body);GO:0016021(integral component of membrane);GO:0016020(membrane);GO:0015629(actin cytoskeleton);GO:0009986(cell surface);GO:0005886(plasma membrane);GO:0035813(regulation of renal sodium excretion);GO:0016486(peptide hormone processing);GO:0008217(regulation of blood pressure);GO:0007565(female pregnancy);GO:0006508(proteolysis);GO:0003050(regulation of systemic arterial b…	NA	NA
circRNA13952	23.045	23.8963	14.4804	6.60165	1.83379	1.68877	170	145	106	37	12	11	2.60094	up	1.32004e-08	7.33428e-06	yes	chr10	29342271	29364146	+	11	circRNA	ENSSSCT00000011960	KDM5B	chr10:29340599-29342270|chr10:29364146-29369700	lysine demethylase 5B [Source:HGNC Symbol;Acc:HGNC:18039]	GO:0005829(cytosol);GO:0005634(nucleus);GO:2000864(regulation of estradiol secretion);GO:0061038(uterus morphogenesis);GO:0060763(mammary duct terminal end bud growth);GO:0060444(branching involved in mammary gland duct morphogenesis);GO:0055114(oxidation-reduction process);GO:0045892(negative regulation of transcription, DNA-templated);GO:0034721(histone H3-K4 demethylation, trimethyl-H3-K4-spec…	NA	NA
circRNA9645	6.37127	7.91049	2.18572	0.535269	0	0	47	48	16	3	0	0	4.94321	up	1.47615e-08	8.00638e-06	yes	chr8	9816450	9992791	+	6	circRNA	ENSSSCT00000009556	CPEB2	chr8:9813523-9816449|chr8:9992791-9998020	Sus scrofa cytoplasmic polyadenylation element binding protein 2 (CPEB2), mRNA. [Source:RefSeq mRNA;Acc:NM_001185049]	GO:1990124(messenger ribonucleoprotein complex);GO:0045202(synapse);GO:0043005(neuron projection);GO:0005737(cytoplasm);GO:0005634(nucleus);GO:2000766(negative regulation of cytoplasmic translation);GO:0006412(translation);GO:0043022(ribosome binding);GO:0008135(translation factor activity, RNA binding);GO:0003730(mRNA 3'-UTR binding);GO:0003676(nucleic acid binding);GO:0000900(translation repres…	04114(Oocyte meiosis);04914(Progesterone-mediated oocyte maturation);04320(Dorso-ventral axis formation)	NA
circRNA38825	2.71118	3.79045	2.04912	0	0	0	20	23	15	0	0	0	inf	up	1.84286e-08	9.6355e-06	yes	chr9	45831648	45843679	+	6	circRNA	ENSSSCT00000016413	TTC12	chr9:45825240-45831647|chr9:45843679-45848174	tetratricopeptide repeat domain 12 [Source:HGNC Symbol;Acc:HGNC:23700]	NA	NA	NA
circRNA5069	2.3045	5.43847	6.55717	170.215	69.9897	65.5548	17	33	48	954	458	427	-4.4183	down	1.86112e-08	9.6355e-06	yes	chr3	39564463	39600713	+	2	circRNA	ENSSSCT00000008714	CREBBP	chr3:39539453-39564462|chr3:39600713-39621255	CREB binding protein [Source:HGNC Symbol;Acc:HGNC:2348]	GO:0005634(nucleus);GO:0016573(histone acetylation);GO:0006355(regulation of transcription, DNA-templated);GO:0046872(metal ion binding);GO:0008270(zinc ion binding);GO:0004402(histone acetyltransferase activity);GO:0003712(transcription cofactor activity);GO:0016604(nuclear body);GO:0005737(cytoplasm);GO:0005654(nucleoplasm);GO:0000790(nuclear chromatin);GO:0000123(histone acetyltransferase comp…	NA	NA
circRNA38864	4.20233	2.47203	1.7759	0	0	0	31	15	13	0	0	0	inf	up	2.34e-08	1.18456e-05	yes	chr9	57687256	57693621	+	2	circRNA	ENSSSCT00000016572	CCDC15	chr9:57686169-57687255|chr9:57693621-57695007	coiled-coil domain containing 15 [Source:HGNC Symbol;Acc:HGNC:25798]	GO:0005813(centrosome)	NA	NA
circRNA7319	180.836	137.28	62.0199	36.9335	11.9196	19.1905	1334	833	454	207	78	125	2.48198	up	2.55933e-08	1.26742e-05	yes	chr2	156478928	156483509	-	3	circRNA	ENSSSCT00000015770	HTR4	chr2:156451800-156478927|chr2:156483509-156484060	5-hydroxytryptamine receptor 4 [Source:RefSeq peptide;Acc:NP_001001267]	GO:0016021(integral component of membrane);GO:0016020(membrane);GO:0005887(integral component of plasma membrane);GO:0098664(G-protein coupled serotonin receptor signaling pathway);GO:0032098(regulation of appetite);GO:0007268(chemical synaptic transmission);GO:0007186(G-protein coupled receptor signaling pathway);GO:0007165(signal transduction);GO:0004993(G-protein coupled serotonin receptor act…	04020(Calcium signaling pathway);04024(cAMP signaling pathway);04080(Neuroactive ligand-receptor interaction);04726(Serotonergic synapse)	NA
circRNA7633	0	0.164802	0	22.8381	3.97321	3.99163	0	1	0	128	26	26	-7.54619	down	2.66552e-08	1.29193e-05	yes	chr1	38719885	38735658	+	4	circRNA	ENSSSCT00000004650	PTPRK	chr1:38715784-38719884|chr1:38735658-38787150	protein tyrosine phosphatase, receptor type K [Source:HGNC Symbol;Acc:HGNC:9674]	GO:0043231(intracellular membrane-bounded organelle);GO:0043025(neuronal cell body);GO:0031256(leading edge membrane);GO:0030425(dendrite);GO:0030424(axon);GO:0030054(cell junction);GO:0016021(integral component of membrane);GO:0016020(membrane);GO:0009986(cell surface);GO:0005911(cell-cell junction);GO:0005886(plasma membrane);GO:0001750(photoreceptor outer segment);GO:0048041(focal adhesion ass…	NA	NA
circRNA13949	17.6227	13.1842	9.28932	2.67634	0.76408	2.30286	130	80	68	15	5	15	2.80352	up	3.1321e-08	1.45895e-05	yes	chr10	29342271	29352504	+	5	circRNA	ENSSSCT00000011960	KDM5B	chr10:29340599-29342270|chr10:29352504-29360189	lysine demethylase 5B [Source:HGNC Symbol;Acc:HGNC:18039]	GO:0005829(cytosol);GO:0005634(nucleus);GO:2000864(regulation of estradiol secretion);GO:0061038(uterus morphogenesis);GO:0060763(mammary duct terminal end bud growth);GO:0060444(branching involved in mammary gland duct morphogenesis);GO:0055114(oxidation-reduction process);GO:0045892(negative regulation of transcription, DNA-templated);GO:0034721(histone H3-K4 demethylation, trimethyl-H3-K4-spec…	NA	NA
circRNA13947	42.8366	27.1923	13.934	6.06638	4.58448	3.22401	316	165	102	34	30	21	2.59728	up	3.19325e-08	1.45895e-05	yes	chr10	29342271	29346409	+	3	circRNA	ENSSSCT00000011960	KDM5B	chr10:29340599-29342270|chr10:29346409-29350934	lysine demethylase 5B [Source:HGNC Symbol;Acc:HGNC:18039]	GO:0005829(cytosol);GO:0005634(nucleus);GO:2000864(regulation of estradiol secretion);GO:0061038(uterus morphogenesis);GO:0060763(mammary duct terminal end bud growth);GO:0060444(branching involved in mammary gland duct morphogenesis);GO:0055114(oxidation-reduction process);GO:0045892(negative regulation of transcription, DNA-templated);GO:0034721(histone H3-K4 demethylation, trimethyl-H3-K4-spec…	NA	NA
circRNA4249	2.3045	3.29604	2.18572	58.8796	18.1851	27.4808	17	20	16	330	119	179	-3.74706	down	3.26805e-08	1.45895e-05	yes	chr4	98306908	98307275	-	2	circRNA	ENSSSCT00000007004	ATP1A2	chr4:98304534-98306907|chr4:98307275-98312278	ATPase Na+/K+ transporting subunit alpha 2 [Source:HGNC Symbol;Acc:HGNC:800]	GO:1903561(extracellular vesicle);GO:0043209(myelin sheath);GO:0042383(sarcolemma);GO:0030315(T-tubule);GO:0016021(integral component of membrane);GO:0016020(membrane);GO:0005890(sodium:potassium-exchanging ATPase complex);GO:0005886(plasma membrane);GO:0005737(cytoplasm);GO:1903416(response to glycoside);GO:0090662(ATP hydrolysis coupled transmembrane transport);GO:0071383(cellular response to s…	04024(cAMP signaling pathway);04022(cGMP - PKG signaling pathway);04911(Insulin secretion);04918(Thyroid hormone synthesis);04919(Thyroid hormone signaling pathway);04260(Cardiac muscle contraction);04261(Adrenergic signaling in cardiomyocytes);04970(Salivary secretion);04971(Gastric acid secretion);04972(Pancreatic secretion);04976(Bile secretion);04973(Carbohydrate digestion and absorption);049…	EC:3.6.3.9
circRNA19001	0.271118	0	0.409823	13.3817	6.11264	5.37334	2	0	3	75	40	35	-5.1906	down	3.30892e-08	1.45895e-05	yes	chr18	27652714	27699361	+	6	circRNA	ENSSSCT00000018094	TSPAN12	chr18:27651776-27652713|chr18:27699361-27715880	tetraspanin 12 [Source:HGNC Symbol;Acc:HGNC:21641]	GO:0016021(integral component of membrane);GO:0016020(membrane);GO:0005887(integral component of plasma membrane);GO:0045765(regulation of angiogenesis);GO:0010842(retina layer formation);GO:0007166(cell surface receptor signaling pathway)	NA	NA
circRNA9845	0	0	0	4.46057	3.05632	3.07048	0	0	0	25	20	20	-inf	down	3.33034e-08	1.45895e-05	yes	chr8	39588373	39598789	-	4	circRNA	ENSSSCT00000009643	CORIN	chr8:39578069-39588372|chr8:39598789-39610565	corin, serine peptidase [Source:HGNC Symbol;Acc:HGNC:19012]	GO:0016604(nuclear body);GO:0016021(integral component of membrane);GO:0016020(membrane);GO:0015629(actin cytoskeleton);GO:0009986(cell surface);GO:0005886(plasma membrane);GO:0035813(regulation of renal sodium excretion);GO:0016486(peptide hormone processing);GO:0008217(regulation of blood pressure);GO:0007565(female pregnancy);GO:0006508(proteolysis);GO:0003050(regulation of systemic arterial b…	NA	NA
circRNA321	13.6914	7.25129	3.82502	1.24896	0.305632	0	101	44	28	7	2	0	3.99385	up	4.0591e-08	1.74465e-05	yes	chr7	36662231	36671942	-	5	circRNA	ENSSSCT00000001733	SLC26A8	chr7:36660815-36662230|chr7:36671942-36672771	solute carrier family 26 member 8 [Source:HGNC Symbol;Acc:HGNC:14468]	GO:0016021(integral component of membrane);GO:0016020(membrane);GO:0005887(integral component of plasma membrane);GO:0005886(plasma membrane);GO:1902476(chloride transmembrane transport);GO:1902358(sulfate transmembrane transport);GO:0055085(transmembrane transport);GO:0051453(regulation of intracellular pH);GO:0051321(meiotic cell cycle);GO:0048240(sperm capacitation);GO:0042391(regulation of me…	NA	NA
circRNA35184	4.20233	4.12005	1.22947	0	0	0	31	25	9	0	0	0	inf	up	4.17367e-08	1.76067e-05	yes	chr3	26006974	26011861	-	7	circRNA	ENSSSCT00000008605	ENSSSCG00000007855	chr3:26005617-26006973|chr3:26011861-26015774	NA	GO:0070062(extracellular exosome);GO:0005730(nucleolus);GO:0003676(nucleic acid binding);GO:0000166(nucleotide binding)	03008(Ribosome biogenesis in eukaryotes)	NA
circRNA37711	3.25341	6.09767	1.36608	0	0	0	24	37	10	0	0	0	inf	up	4.70552e-08	1.94222e-05	yes	chr12	4632161	4651844	-	11	circRNA	ENSSSCT00000022358	MFSD11	chr12:4631450-4632160|chr12:4651844-4651969	major facilitator superfamily domain containing 11 [Source:HGNC Symbol;Acc:HGNC:25458]	GO:0016021(integral component of membrane);GO:0016020(membrane)	NA	NA
circRNA16009	1.35559	0.82401	0	23.5518	13.1422	13.2031	10	5	0	132	86	86	-4.51682	down	4.77454e-08	1.94222e-05	yes	chr9	138716542	138721428	+	3	circRNA	ENSSSCT00000016959	RNF2	chr9:138670748-138716541|chr9:138721428-138726756	ring finger protein 2 [Source:HGNC Symbol;Acc:HGNC:10061]	GO:0071339(MLL1 complex);GO:0035102(PRC1 complex);GO:0031519(PcG protein complex);GO:0016604(nuclear body);GO:0005654(nucleoplasm);GO:0005634(nucleus);GO:0001739(sex chromatin);GO:0000792(heterochromatin);GO:0000791(euchromatin);GO:0000151(ubiquitin ligase complex);GO:0043433(negative regulation of sequence-specific DNA binding transcription factor activity);GO:0036353(histone H2A-K119 monoubiqui…	NA	NA
circRNA16446	0.135559	0.164802	0	10.527	4.43166	2.76343	1	1	0	59	29	18	-5.8827	down	5.21719e-08	2.08505e-05	yes	chr15	70843958	70863176	+	2	circRNA	ENSSSCT00000017283	GPD2	chr15:70811369-70843957|chr15:70863176-70876278	glycerol-3-phosphate dehydrogenase 2 [Source:HGNC Symbol;Acc:HGNC:4456]	GO:0009331(glycerol-3-phosphate dehydrogenase complex);GO:0005743(mitochondrial inner membrane);GO:0005739(mitochondrion);GO:0055114(oxidation-reduction process);GO:0043010(camera-type eye development);GO:0035264(multicellular organism growth);GO:0006094(gluconeogenesis);GO:0006072(glycerol-3-phosphate metabolic process);GO:0052591(sn-glycerol-3-phosphate:ubiquinone-8 oxidoreductase activity);GO:…	00564(Glycerophospholipid metabolism)	EC:1.1.5.3
circRNA32213	5.42236	2.63683	3.5518	0	0	0.307048	40	16	26	0	0	2	5.24088	up	6.11045e-08	2.39993e-05	yes	chr15	112641950	112663956	-	8	circRNA	ENSSSCT00000017510	BOLL	chr15:112635391-112641949|chr15:112663956-112667512	boule homolog, RNA binding protein [Source:HGNC Symbol;Acc:HGNC:14273]	GO:0005737(cytoplasm);GO:0045948(positive regulation of translational initiation);GO:0007126(meiotic nuclear division);GO:0008494(translation activator activity);GO:0003676(nucleic acid binding);GO:0000166(nucleotide binding)	NA	NA
circRNA4552	6.10015	2.47203	2.18572	0.356846	0	0	45	15	16	2	0	0	4.91395	up	6.35069e-08	2.45201e-05	yes	chr4	121407376	121409555	-	4	circRNA	ENSSSCT00000007487	KIAA1324	chr4:121400422-121407375|chr4:121409555-121414696	KIAA1324 [Source:HGNC Symbol;Acc:HGNC:29618]	GO:0070062(extracellular exosome);GO:0016021(integral component of membrane);GO:0016020(membrane);GO:0005887(integral component of plasma membrane);GO:0005886(plasma membrane);GO:0005802(trans-Golgi network);GO:0005770(late endosome);GO:0005764(lysosome);GO:2000786(positive regulation of autophagosome assembly);GO:0044090(positive regulation of vacuole organization);GO:0009267(cellular response t…	NA	NA
circRNA11043	0	0	0	11.2406	1.83379	3.07048	0	0	0	63	12	20	-inf	down	7.3013e-08	2.77206e-05	yes	chr13	47757221	47782954	+	5	circRNA	ENSSSCT00000012568	PTPRG	chr13:47737699-47757220|chr13:47782954-47794549	protein tyrosine phosphatase, receptor type G [Source:HGNC Symbol;Acc:HGNC:9671]	GO:0070062(extracellular exosome);GO:0016021(integral component of membrane);GO:0016020(membrane);GO:0035335(peptidyl-tyrosine dephosphorylation);GO:0016311(dephosphorylation);GO:0010633(negative regulation of epithelial cell migration);GO:0006470(protein dephosphorylation);GO:0042802(identical protein binding);GO:0016791(phosphatase activity);GO:0016787(hydrolase activity);GO:0004725(protein tyr…	NA	NA
circRNA13830	3.25341	0.988812	0.546431	31.224	17.5738	25.7921	24	6	4	175	115	168	-3.96129	down	8.51036e-08	3.17813e-05	yes	chr10	17976426	18124093	+	3	circRNA	ENSSSCT00000011894	AKT3	chr10:17966144-17976425|chr10:18124093-18140265	AKT serine/threonine kinase 3 [Source:HGNC Symbol;Acc:HGNC:393]	GO:0016310(phosphorylation);GO:0006468(protein phosphorylation);GO:0016740(transferase activity);GO:0016301(kinase activity);GO:0005524(ATP binding);GO:0004674(protein serine/threonine kinase activity);GO:0004672(protein kinase activity);GO:0000166(nucleotide binding);GO:0005622(intracellular);GO:0048873(homeostasis of number of cells within a tissue);GO:0048854(brain morphogenesis);GO:0045793(po…	04014(Ras signaling pathway);04015(Rap1 signaling pathway);04010(MAPK signaling pathway);04012(ErbB signaling pathway);04370(VEGF signaling pathway);04630(Jak-STAT signaling pathway);04668(TNF signaling pathway);04066(HIF-1 signaling pathway);04068(FoxO signaling pathway);04071(Sphingolipid signaling pathway);04024(cAMP signaling pathway);04022(cGMP - PKG signaling pathway);04151(PI3K-Akt signali…	EC:2.7.11.1
circRNA32228	7.04906	5.93287	1.63929	0	0	0.307048	52	36	12	0	0	2	5.57345	up	8.8818e-08	3.26335e-05	yes	chr15	117772992	117789457	-	6	circRNA	ENSSSCT00000017546	ICA1L	chr15:117764875-117772991|chr15:117789457-117791188	islet cell autoantigen 1 like [Source:HGNC Symbol;Acc:HGNC:14442]	GO:0001669(acrosomal vesicle);GO:0007286(spermatid development);GO:0019904(protein domain specific binding)	NA	NA
circRNA28227	5.69347	2.96644	1.63929	0	0	0.153524	42	18	12	0	0	1	6.06792	up	1.05437e-07	3.81247e-05	yes	chr5	42104599	42116997	-	6	circRNA	ENSSSCT00000000559	CAPS2	chr5:42102365-42104598|chr5:42116997-42118667	calcyphosine 2 [Source:HGNC Symbol;Acc:HGNC:16471]	GO:0055074(calcium ion homeostasis);GO:0035725(sodium ion transmembrane transport);GO:0005509(calcium ion binding);GO:0005432(calcium:sodium antiporter activity)	NA	NA
circRNA6763	1.89782	1.15361	0.819646	18.9128	12.5309	10.9002	14	7	6	106	82	71	-3.45135	down	1.27918e-07	4.5531e-05	yes	chr2	85485451	85490186	-	4	circRNA	ENSSSCT00000015377	FAM169A	chr2:85467430-85485450|chr2:85490186-85513276	family with sequence similarity 169 member A [Source:HGNC Symbol;Acc:HGNC:29138]	NA	NA	NA
circRNA3789	2.9823	1.81282	2.04912	0.178423	0	0	22	11	15	1	0	0	5.26152	up	1.40157e-07	4.91197e-05	yes	chr4	33418180	33460740	-	8	circRNA	ENSSSCT00000006626	ENSSSCG00000006037	chr4:33385869-33418179|chr4:33460740-33474651	NA	NA	NA	NA
circRNA18252	1.76227	1.97762	2.86876	35.863	21.0886	22.1075	13	12	21	201	138	144	-3.5805	down	1.44949e-07	4.94674e-05	yes	chr14	115462781	115463097	+	1	circRNA	ENSSSCT00000011471	PLCE1	chr14:115425432-115462780|chr14:115463097-115512331	phospholipase C epsilon 1 [Source:HGNC Symbol;Acc:HGNC:17175]	GO:0005886(plasma membrane);GO:0005829(cytosol);GO:0046578(regulation of Ras protein signal transduction);GO:0045859(regulation of protein kinase activity);GO:0043547(positive regulation of GTPase activity);GO:0035556(intracellular signal transduction);GO:0032835(glomerulus development);GO:0016042(lipid catabolic process);GO:0008277(regulation of G-protein coupled receptor protein signaling pathw…	NA	EC:3.1.4.11
circRNA11957	0	0	0	5.70953	2.44505	2.14934	0	0	0	32	16	14	-inf	down	1.45492e-07	4.94674e-05	yes	chr13	177456123	177480795	-	6	circRNA	ENSSSCT00000022760	EPHA3	chr13:177427930-177456122|chr13:177480795-177487104	Sus scrofa EPH receptor A3 (EPHA3), mRNA. [Source:RefSeq mRNA;Acc:NM_001195335]	GO:0016021(integral component of membrane);GO:0016020(membrane);GO:0005887(integral component of plasma membrane);GO:0005769(early endosome);GO:0071300(cellular response to retinoic acid);GO:0070507(regulation of microtubule cytoskeleton organization);GO:0051893(regulation of focal adhesion assembly);GO:0048013(ephrin receptor signaling pathway);GO:0043087(regulation of GTPase activity);GO:003295…	04360(Axon guidance)	EC:2.7.10.1
circRNA4001	0	0	0	6.60165	1.83379	2.76343	0	0	0	37	12	18	-inf	down	1.61655e-07	5.24748e-05	yes	chr4	56995301	57006215	-	2	circRNA	ENSSSCT00000006742	RALYL	chr4:56975724-56995300|chr4:57006215-57030800	RALY RNA binding protein-like [Source:HGNC Symbol;Acc:HGNC:27036]	GO:0005654(nucleoplasm);GO:0005634(nucleus);GO:0042802(identical protein binding);GO:0003723(RNA binding)	NA	NA
circRNA10464	0	0	0	4.10373	2.29224	3.07048	0	0	0	23	15	20	-inf	down	1.62853e-07	5.24748e-05	yes	chr8	142496584	142643740	-	2	circRNA	ENSSSCT00000010108	ARHGAP24	chr8:142314114-142496583|chr8:142643740-142647076	Rho GTPase activating protein 24 [Source:HGNC Symbol;Acc:HGNC:25361]	GO:0007165(signal transduction)	NA	NA
circRNA34625	2.44006	2.63683	1.63929	0	0	0	18	16	12	0	0	0	inf	up	1.62868e-07	5.24748e-05	yes	chr5	105932421	105952408	-	5	circRNA	ENSSSCT00000001032	OTOGL	chr5:105927195-105932420|chr5:105952408-105954997	otogelin like [Source:HGNC Symbol;Acc:HGNC:26901]	GO:0046373(L-arabinose metabolic process);GO:0007605(sensory perception of sound);GO:0046556(alpha-L-arabinofuranosidase activity)	NA	NA
circRNA14363	6.23571	5.10886	5.3277	60.6638	33.4667	36.2317	46	31	39	340	219	236	-2.967	down	1.63552e-07	5.24748e-05	yes	chr10	76283712	76306111	-	2	circRNA	ENSSSCT00000012228	ZMYND11	chr10:76272455-76283711|chr10:76306111-76366219	zinc finger MYND-type containing 11 [Source:HGNC Symbol;Acc:HGNC:16966]	GO:0005654(nucleoplasm);GO:0005634(nucleus);GO:2001237(negative regulation of extrinsic apoptotic signaling pathway);GO:0046329(negative regulation of JNK cascade);GO:0043124(negative regulation of I-kappaB kinase/NF-kappaB signaling);GO:0034243(regulation of transcription elongation from RNA polymerase II promoter);GO:0000122(negative regulation of transcription from RNA polymerase II promoter);…	NA	NA
circRNA40170	3.11785	2.47203	1.36608	0	0	0	23	15	10	0	0	0	inf	up	1.71098e-07	5.33637e-05	yes	chr18	60636455	60674485	+	6	circRNA	ENSSSCT00000018259	ENSSSCG00000016772	chr18:60613571-60636454|chr18:60674485-60685688	NA	GO:0033263(CORVET complex);GO:0030897(HOPS complex);GO:0005770(late endosome);GO:0042144(vacuole fusion, non-autophagic);GO:0035542(regulation of SNARE complex assembly);GO:0016192(vesicle-mediated transport);GO:0006886(intracellular protein transport);GO:0006623(protein targeting to vacuole);GO:0051020(GTPase binding);GO:0008270(zinc ion binding)	NA	NA
circRNA6762	0.406677	1.31842	1.22947	34.2572	10.2387	15.1989	3	8	9	192	67	99	-4.33659	down	1.73047e-07	5.33637e-05	yes	chr2	85467251	85490186	-	5	circRNA	ENSSSCT00000015377	FAM169A	chr2:85461503-85467250|chr2:85490186-85513276	family with sequence similarity 169 member A [Source:HGNC Symbol;Acc:HGNC:29138]	NA	NA	NA
circRNA2654	6.77794	4.94406	3.00537	0.892114	0.305632	0.460572	50	30	22	5	2	3	3.15071	up	1.7335e-07	5.33637e-05	yes	chr5	1205830	1206174	-	1	circRNA	ENSSSCT00000000010	ENSSSCG00000024718	chr5:1204934-1205829|chr5:1206174-1208636	NA	NA	NA	NA
circRNA3303	0	0	0	4.28215	1.83379	5.52687	0	0	0	24	12	36	-inf	down	1.84338e-07	5.59896e-05	yes	chr5	72997993	73023558	-	3	circRNA	ENSSSCT00000028240	CPNE8	chr5:72953197-72997992|chr5:73023558-73046398	copine 8 [Source:HGNC Symbol;Acc:HGNC:23498]	GO:0070062(extracellular exosome)	NA	NA
circRNA16448	0.271118	0.164802	0	10.3485	3.20913	3.68458	2	1	0	58	21	24	-5.30574	down	1.99291e-07	5.97348e-05	yes	chr15	70843958	70879076	+	5	circRNA	ENSSSCT00000017283	GPD2	chr15:70811369-70843957|chr15:70879076-70911524	glycerol-3-phosphate dehydrogenase 2 [Source:HGNC Symbol;Acc:HGNC:4456]	GO:0009331(glycerol-3-phosphate dehydrogenase complex);GO:0005743(mitochondrial inner membrane);GO:0005739(mitochondrion);GO:0055114(oxidation-reduction process);GO:0043010(camera-type eye development);GO:0035264(multicellular organism growth);GO:0006094(gluconeogenesis);GO:0006072(glycerol-3-phosphate metabolic process);GO:0052591(sn-glycerol-3-phosphate:ubiquinone-8 oxidoreductase activity);GO:…	00564(Glycerophospholipid metabolism)	EC:1.1.5.3
circRNA17109	37.0076	29.0051	19.2617	9.63484	4.58448	7.06211	273	176	141	54	30	46	2.00252	up	2.08002e-07	6.1536e-05	yes	chr14	7028551	7041132	+	6	circRNA	ENSSSCT00000027223	PIWIL2	chr14:7006310-7028550|chr14:7041132-7043953	piwi like RNA-mediated gene silencing 2 [Source:HGNC Symbol;Acc:HGNC:17644]	GO:1990923(PET complex);GO:0097433(dense body);GO:0071546(pi-body);GO:0043186(P granule);GO:0033391(chromatoid body);GO:0010370(perinucleolar chromocenter);GO:0005844(polysome);GO:0005737(cytoplasm);GO:2000617(positive regulation of histone H3-K9 acetylation);GO:0071442(positive regulation of histone H3-K14 acetylation);GO:0060903(positive regulation of meiosis I);GO:0048477(oogenesis);GO:0045727…	04320(Dorso-ventral axis formation)	NA
circRNA37086	2.57562	1.64802	2.73215	0	0	0	19	10	20	0	0	0	inf	up	2.1888e-07	6.32566e-05	yes	chr8	108837656	108857846	-	6	circRNA	ENSSSCT00000009955	ADAD1	chr8:108830150-108837655|chr8:108857846-108862108	adenosine deaminase domain containing 1 [Source:HGNC Symbol;Acc:HGNC:30713]	GO:0005634(nucleus);GO:0007286(spermatid development);GO:0006396(RNA processing);GO:0004000(adenosine deaminase activity);GO:0003723(RNA binding)	NA	NA
circRNA7318	35.9231	23.0723	15.7099	6.95849	4.12603	5.68039	265	140	115	39	27	37	2.15576	up	2.19371e-07	6.32566e-05	yes	chr2	156478928	156479496	-	1	circRNA	ENSSSCT00000015770	HTR4	chr2:156451800-156478927|chr2:156479496-156482423	5-hydroxytryptamine receptor 4 [Source:RefSeq peptide;Acc:NP_001001267]	GO:0016021(integral component of membrane);GO:0016020(membrane);GO:0005887(integral component of plasma membrane);GO:0098664(G-protein coupled serotonin receptor signaling pathway);GO:0032098(regulation of appetite);GO:0007268(chemical synaptic transmission);GO:0007186(G-protein coupled receptor signaling pathway);GO:0007165(signal transduction);GO:0004993(G-protein coupled serotonin receptor act…	04020(Calcium signaling pathway);04024(cAMP signaling pathway);04080(Neuroactive ligand-receptor interaction);04726(Serotonergic synapse)	NA
circRNA9070	9.08245	4.77926	4.50805	1.42738	0	0.460572	67	29	33	8	0	3	3.28244	up	2.9962e-07	8.53169e-05	yes	chr1	263930503	263933605	+	4	circRNA	ENSSSCT00000005845	ENSSSCG00000005307	chr1:263924333-263930502|chr1:263933605-263936223	NA	GO:0016021(integral component of membrane);GO:0016020(membrane);GO:0005886(plasma membrane);GO:0005794(Golgi apparatus);GO:0001669(acrosomal vesicle);GO:0045332(phospholipid translocation);GO:0015914(phospholipid transport);GO:0007030(Golgi organization);GO:0046872(metal ion binding);GO:0016787(hydrolase activity);GO:0005548(phospholipid transporter activity);GO:0005524(ATP binding);GO:0004012(ph…	NA	NA
circRNA16302	0.542236	0.329604	0	10.527	4.43166	4.91277	4	2	0	59	29	32	-4.51049	down	3.25396e-07	9.15126e-05	yes	chr15	53796806	53800256	-	3	circRNA	ENSSSCT00000017209	ENSSSCG00000015802	chr15:53795064-53796805|chr15:53800256-53822916	NA	NA	NA	NA
circRNA1423	0	0	0	4.99584	1.83379	2.60991	0	0	0	28	12	17	-inf	down	3.32352e-07	9.2329e-05	yes	chr6	32697842	32724262	+	6	circRNA	ENSSSCT00000030872	ENSSSCG00000026318	chr6:32697413-32697841|chr6:32724262-32745205	NA	GO:0016021(integral component of membrane);GO:0016020(membrane);GO:2000312(regulation of kainate selective glutamate receptor activity)	NA	NA
circRNA38921	3.25341	1.31842	2.59555	0	0	0	24	8	19	0	0	0	inf	up	3.38959e-07	9.30299e-05	yes	chr9	99006858	99025443	+	6	circRNA	ENSSSCT00000016752	ABCB5	chr9:99004374-99006857|chr9:99025443-99031230	ATP binding cassette subfamily B member 5 [Source:HGNC Symbol;Acc:HGNC:46]	GO:0016021(integral component of membrane);GO:0016020(membrane);GO:0005887(integral component of plasma membrane);GO:0055085(transmembrane transport);GO:0048058(compound eye corneal lens development);GO:0042391(regulation of membrane potential);GO:0006810(transport);GO:0042626(ATPase activity, coupled to transmembrane movement of substances);GO:0016887(ATPase activity);GO:0015562(efflux transmemb…	NA	NA
circRNA19948	0.271118	0.329604	0.683039	14.2738	4.73729	10.9002	2	2	5	80	31	71	-4.54224	down	4.00398e-07	0.000108584	yes	chr16	19127489	19136391	-	3	circRNA	ENSSSCT00000018302	ENSSSCG00000016810	chr16:19094426-19127488|chr16:19136391-19146665	NA	NA	NA	NA
circRNA7422	0	0	0	8.20745	1.98661	1.84229	0	0	0	46	13	12	-inf	down	4.14124e-07	0.000110985	yes	chr1	9427899	9440203	-	5	circRNA	ENSSSCT00000004478	WTAP	chr1:9422243-9427898|chr1:9440203-9447172	Wilms tumor 1 associated protein [Source:HGNC Symbol;Acc:HGNC:16846]	GO:0036396(MIS complex);GO:0031965(nuclear membrane);GO:0016607(nuclear speck);GO:0005654(nucleoplasm);GO:0005634(nucleus);GO:0080009(mRNA methylation);GO:0000381(regulation of alternative mRNA splicing, via spliceosome)	NA	NA
circRNA3466	0	0	0.273215	7.67218	3.05632	5.21982	0	0	2	43	20	34	-5.86722	down	4.20938e-07	0.000111427	yes	chr5	89280529	89369186	+	5	circRNA	ENSSSCT00000029451	ENSSSCG00000022083	None|chr5:89369186-89390609	NA	GO:0016020(membrane);GO:1900383(regulation of synaptic plasticity by receptor localization to synapse)	NA	NA
circRNA24913	9.62468	3.79045	2.18572	0	0.458448	0	71	23	16	0	3	0	5.08872	up	4.25554e-07	0.000111427	yes	chr11	7268161	7280410	+	3	circRNA	ENSSSCT00000010224	ALOX5AP	chr11:7261234-7268160|chr11:7280410-7287090	arachidonate 5-lipoxygenase activating protein [Source:HGNC Symbol;Acc:HGNC:436]	GO:0016021(integral component of membrane);GO:0016020(membrane);GO:0005634(nucleus);GO:0043085(positive regulation of catalytic activity);GO:0019370(leukotriene biosynthetic process);GO:0006691(leukotriene metabolic process);GO:0002540(leukotriene production involved in inflammatory response);GO:0008047(enzyme activator activity)	NA	NA
circRNA7174	50.8346	34.114	16.8027	10.7054	5.95982	6.60154	375	207	123	60	39	43	2.12871	up	4.69782e-07	0.00012161	yes	chr2	145419860	145458183	-	4	circRNA	ENSSSCT00000015647	KLHL3	chr2:145408673-145419859|chr2:145458183-145464185	kelch like family member 3 [Source:HGNC Symbol;Acc:HGNC:6354]	GO:0031463(Cul3-RING ubiquitin ligase complex);GO:0005829(cytosol);GO:0072156(distal tubule morphogenesis);GO:0070936(protein K48-linked ubiquitination);GO:0070294(renal sodium ion absorption);GO:0050801(ion homeostasis);GO:0042787(protein ubiquitination involved in ubiquitin-dependent protein catabolic process);GO:0016567(protein ubiquitination);GO:0004842(ubiquitin-protein transferase activity)	NA	NA
circRNA9573	14.5048	13.1842	7.51342	1.96265	0	1.53524	107	80	55	11	0	10	3.33111	up	6.24994e-07	0.00015997	yes	chr8	579774	602283	-	6	circRNA	ENSSSCT00000009501	POLN	chr8:546626-579773|chr8:602283-609310	DNA polymerase nu [Source:HGNC Symbol;Acc:HGNC:18870]	GO:0005737(cytoplasm);GO:0005654(nucleoplasm);GO:0005634(nucleus);GO:0036297(interstrand cross-link repair);GO:0019985(translesion synthesis);GO:0006261(DNA-dependent DNA replication);GO:0006260(DNA replication);GO:0000724(double-strand break repair via homologous recombination);GO:0030332(cyclin binding);GO:0003677(DNA binding);GO:0003676(nucleic acid binding)	NA	NA
circRNA18653	0	0	0	3.9253	3.20913	1.68877	0	0	0	22	21	11	-inf	down	6.56567e-07	0.000166185	yes	chr14	150965603	151046593	-	6	circRNA	ENSSSCT00000011769	EBF3	chr14:150948261-150965602|chr14:151046593-151049729	early B-cell factor 3 [Source:HGNC Symbol;Acc:HGNC:19087]	GO:0005634(nucleus);GO:0045944(positive regulation of transcription from RNA polymerase II promoter);GO:0045893(positive regulation of transcription, DNA-templated);GO:0007275(multicellular organism development);GO:0006366(transcription from RNA polymerase II promoter);GO:0006355(regulation of transcription, DNA-templated);GO:0006351(transcription, DNA-templated);GO:0046872(metal ion binding);GO:…	NA	NA
circRNA26127	7.04906	4.28485	1.50268	0	0.152816	0.307048	52	26	11	0	1	2	4.80291	up	6.65461e-07	0.000166557	yes	chr15	117782782	117789457	-	4	circRNA	ENSSSCT00000017546	ICA1L	chr15:117780466-117782781|chr15:117789457-117791188	islet cell autoantigen 1 like [Source:HGNC Symbol;Acc:HGNC:14442]	GO:0001669(acrosomal vesicle);GO:0007286(spermatid development);GO:0019904(protein domain specific binding)	NA	NA
circRNA38746	3.79565	3.13124	0.819646	0	0	0	28	19	6	0	0	0	inf	up	6.72661e-07	0.000166557	yes	chr9	12674762	12715376	+	6	circRNA	ENSSSCT00000016231	ENSSSCG00000014877	chr9:12674638-12674761|chr9:12715376-12732160	NA	GO:0016021(integral component of membrane);GO:0016020(membrane);GO:0006629(lipid metabolic process);GO:0008889(glycerophosphodiester phosphodiesterase activity);GO:0008081(phosphoric diester hydrolase activity)	NA	NA
circRNA11508	0.135559	0	0	4.46057	2.13942	4.29868	1	0	0	25	14	28	-6.32909	down	6.82408e-07	0.000167153	yes	chr13	115001182	115027211	-	5	circRNA	ENSSSCT00000012849	ENSSSCG00000011738	chr13:114987424-115001181|None	NA	GO:0005509(calcium ion binding)	NA	NA
circRNA2515	7.5913	4.77926	4.23484	1.42738	0	0	56	29	31	8	0	0	3.54021	up	6.98753e-07	0.000169336	yes	chr6	148116282	148135855	-	5	circRNA	ENSSSCT00000028073	OSBPL9	chr6:148109654-148116281|chr6:148135855-148136967	oxysterol binding protein like 9 [Source:HGNC Symbol;Acc:HGNC:16386]	GO:0043231(intracellular membrane-bounded organelle);GO:0005829(cytosol);GO:0005794(Golgi apparatus);GO:0006869(lipid transport);GO:0006810(transport)	NA	NA
circRNA35434	3.66009	3.13124	0.819646	0	0	0	27	19	6	0	0	0	inf	up	7.38149e-07	0.000175739	yes	chr3	90797302	90822664	+	4	circRNA	ENSSSCT00000009199	CLHC1	chr3:90796920-90797301|chr3:90822664-90828763	clathrin heavy chain linker domain containing 1 [Source:HGNC Symbol;Acc:HGNC:26453]	NA	NA	NA
circRNA13415	0	0.659208	0	8.74272	4.89011	9.21145	0	4	0	49	32	60	-5.11496	down	7.40605e-07	0.000175739	yes	chr11	25838572	25864166	+	3	circRNA	ENSSSCT00000026550	ENSSSCG00000029837	chr11:25821801-25838571|chr11:25864166-25879505	NA	GO:0016887(ATPase activity);GO:0005524(ATP binding)	NA	NA
circRNA3497	0	0	0	5.88796	1.37534	2.60991	0	0	0	33	9	17	-inf	down	8.03486e-07	0.000188695	yes	chr5	91942773	91944883	+	2	circRNA	ENSSSCT00000000980	NTN4	chr5:91913535-91942772|chr5:91944883-91971330	netrin 4 [Source:HGNC Symbol;Acc:HGNC:13658]	GO:0005604(basement membrane);GO:0005576(extracellular region);GO:0060668(regulation of branching involved in salivary gland morphogenesis by extracellular matrix-epithelial cell signaling);GO:0016322(neuron remodeling);GO:0043237(laminin-1 binding)	04360(Axon guidance)	NA
circRNA9830	0.271118	0	0	6.78007	3.20913	2.60991	2	0	0	38	21	17	-5.53826	down	8.4113e-07	0.00019552	yes	chr8	39557310	39578069	-	6	circRNA	ENSSSCT00000009643	CORIN	chr8:39542034-39557309|chr8:39578069-39588372	corin, serine peptidase [Source:HGNC Symbol;Acc:HGNC:19012]	GO:0016604(nuclear body);GO:0016021(integral component of membrane);GO:0016020(membrane);GO:0015629(actin cytoskeleton);GO:0009986(cell surface);GO:0005886(plasma membrane);GO:0035813(regulation of renal sodium excretion);GO:0016486(peptide hormone processing);GO:0008217(regulation of blood pressure);GO:0007565(female pregnancy);GO:0006508(proteolysis);GO:0003050(regulation of systemic arterial b…	NA	NA
circRNA19469	0	0	0	14.4523	0.76408	3.99163	0	0	0	81	5	26	-inf	down	8.92726e-07	0.000205417	yes	chrX	48966220	48974276	-	5	circRNA	ENSSSCT00000013458	DGKK	chrX:48951452-48966219|chrX:48974276-49024048	diacylglycerol kinase kappa [Source:HGNC Symbol;Acc:HGNC:32395]	GO:0005886(plasma membrane);GO:0005622(intracellular);GO:0046339(diacylglycerol metabolic process);GO:0035556(intracellular signal transduction);GO:0016310(phosphorylation);GO:0007205(protein kinase C-activating G-protein coupled receptor signaling pathway);GO:0006979(response to oxidative stress);GO:0016740(transferase activity);GO:0016301(kinase activity);GO:0005524(ATP binding);GO:0004143(diac…	00561(Glycerolipid metabolism);00564(Glycerophospholipid metabolism);04070(Phosphatidylinositol signaling system);05231(Choline metabolism in cancer)	EC:2.7.1.107
circRNA16760	6.9135	3.29604	2.32233	0.892114	0	0	51	20	17	5	0	0	3.81223	up	9.0946e-07	0.000207175	yes	chr15	112635293	112652020	-	5	circRNA	ENSSSCT00000017510	BOLL	chr15:112634552-112635292|chr15:112652020-112657163	boule homolog, RNA binding protein [Source:HGNC Symbol;Acc:HGNC:14273]	GO:0005737(cytoplasm);GO:0045948(positive regulation of translational initiation);GO:0007126(meiotic nuclear division);GO:0008494(translation activator activity);GO:0003676(nucleic acid binding);GO:0000166(nucleotide binding)	NA	NA
circRNA7698	0	0	0	6.2448	2.13942	1.53524	0	0	0	35	14	10	-inf	down	9.30077e-07	0.000209774	yes	chr1	56216805	56230776	+	3	circRNA	ENSSSCT00000004722	COL19A1	chr1:56204250-56216804|chr1:56230776-56259722	collagen type XIX alpha 1 chain [Source:HGNC Symbol;Acc:HGNC:2196]	GO:0005578(proteinaceous extracellular matrix);GO:0030198(extracellular matrix organization);GO:0007519(skeletal muscle tissue development)	NA	NA
circRNA36006	4.609	1.48322	1.22947	0	0	0	34	9	9	0	0	0	inf	up	9.88701e-07	0.00022081	yes	chr2	145679304	145679956	+	2	circRNA	ENSSSCT00000030956	ENSSSCG00000021604	chr2:145674767-145679303|chr2:145679956-145681789	NA	NA	NA	NA
circRNA6509	79.8442	46.3094	22.2671	16.7718	8.71051	5.68039	589	281	163	94	57	37	2.2518	up	1.0218e-06	0.000225987	yes	chr2	65119742	65120211	-	2	circRNA	ENSSSCT00000015052	DDX39A	chr2:65118650-65119741|chr2:65120211-65124385	DExD-box helicase 39A [Source:HGNC Symbol;Acc:HGNC:17821]	GO:0016607(nuclear speck);GO:0016020(membrane);GO:0005737(cytoplasm);GO:0005681(spliceosomal complex);GO:0005634(nucleus);GO:0010501(RNA secondary structure unwinding);GO:0010468(regulation of gene expression);GO:0006974(cellular response to DNA damage stimulus);GO:0006406(mRNA export from nucleus);GO:0000398(mRNA splicing, via spliceosome);GO:0042802(identical protein binding);GO:0005524(ATP bin…	NA	NA
circRNA17502	0.542236	0.494406	0.273215	6.60165	6.11264	6.75506	4	3	2	37	40	44	-3.89372	down	1.04703e-06	0.00022934	yes	chr14	41076724	41077075	-	2	circRNA	ENSSSCT00000010822	RASAL1	chr14:41074930-41076723|chr14:41077075-41079120	RAS protein activator like 1 [Source:HGNC Symbol;Acc:HGNC:9873]	GO:0031235(intrinsic component of the cytoplasmic side of the plasma membrane);GO:0005886(plasma membrane);GO:0005829(cytosol);GO:0005737(cytoplasm);GO:1903861(positive regulation of dendrite extension);GO:0046580(negative regulation of Ras protein signal transduction);GO:0043547(positive regulation of GTPase activity);GO:0043087(regulation of GTPase activity);GO:0035556(intracellular signal tran…	04014(Ras signaling pathway)	NA
circRNA15087	0.677794	0.494406	0	11.2406	6.7239	4.14515	5	3	0	63	44	27	-4.23739	down	1.19596e-06	0.000259467	yes	chr9	14281376	14290643	-	4	circRNA	ENSSSCT00000016248	NARS2	chr9:14240297-14281375|chr9:14290643-14293916	asparaginyl-tRNA synthetase 2, mitochondrial (putative) [Source:HGNC Symbol;Acc:HGNC:26274]	GO:0005829(cytosol);GO:0005739(mitochondrion);GO:0005737(cytoplasm);GO:0005654(nucleoplasm);GO:0006421(asparaginyl-tRNA aminoacylation);GO:0006418(tRNA aminoacylation for protein translation);GO:0005524(ATP binding);GO:0004816(asparagine-tRNA ligase activity);GO:0004812(aminoacyl-tRNA ligase activity);GO:0003676(nucleic acid binding);GO:0000166(nucleotide binding)	00970(Aminoacyl-tRNA biosynthesis)	EC:6.1.1.22
circRNA34418	2.44006	2.63683	1.09286	0	0	0	18	16	8	0	0	0	inf	up	1.21976e-06	0.000262133	yes	chr5	17507352	17511171	+	3	circRNA	ENSSSCT00000024631	SLC4A8	chr5:17504627-17507351|chr5:17511171-17514743	solute carrier family 4 member 8 [Source:HGNC Symbol;Acc:HGNC:11034]	GO:0043005(neuron projection);GO:0032809(neuronal cell body membrane);GO:0016021(integral component of membrane);GO:0016020(membrane);GO:0005887(integral component of plasma membrane);GO:0005886(plasma membrane);GO:0098656(anion transmembrane transport);GO:0051453(regulation of intracellular pH);GO:0015701(bicarbonate transport);GO:0015698(inorganic anion transport);GO:0006820(anion transport);GO…	NA	NA
circRNA38793	6.77794	3.13124	0.546431	0	0	0	50	19	4	0	0	0	inf	up	1.23876e-06	0.000263729	yes	chr9	36834192	36863915	+	4	circRNA	ENSSSCT00000022391	YAP1	chr9:36813107-36834191|chr9:36863915-36867848	Yes associated protein 1 [Source:HGNC Symbol;Acc:HGNC:16262]	GO:0016020(membrane);GO:0005829(cytosol);GO:0005737(cytoplasm);GO:0005667(transcription factor complex);GO:0005634(nucleus);GO:2001237(negative regulation of extrinsic apoptotic signaling pathway);GO:2000737(negative regulation of stem cell differentiation);GO:1903507(negative regulation of nucleic acid-templated transcription);GO:1902459(positive regulation of stem cell population maintenance);G…	04390(Hippo signaling pathway)	NA
circRNA25342	5.15124	5.10886	1.7759	0	0.458448	0.153524	38	31	13	0	3	1	4.29775	up	1.38425e-06	0.000289962	yes	chr17	32994293	33010459	+	4	circRNA	ENSSSCT00000007780	KIZ	chr17:32968909-32994292|chr17:33010459-33020356	kizuna centrosomal protein [Source:HGNC Symbol;Acc:HGNC:15865]	GO:0005813(centrosome);GO:0005737(cytoplasm);GO:0007051(spindle organization);GO:0019901(protein kinase binding)	NA	NA
circRNA24325	2.84674	1.81282	2.18572	0	0.152816	0	21	11	16	0	1	0	5.48524	up	1.39866e-06	0.000289962	yes	chr13	114754401	114768669	-	3	circRNA	ENSSSCT00000023640	ZBBX	chr13:114743125-114754400|chr13:114768669-114798296	zinc finger B-box domain containing [Source:HGNC Symbol;Acc:HGNC:26245]	GO:0005622(intracellular);GO:0008270(zinc ion binding)	NA	NA
circRNA5071	1.35559	2.96644	1.36608	41.5725	12.8365	15.813	10	18	10	233	84	103	-3.62591	down	1.40017e-06	0.000289962	yes	chr3	39564463	39622856	+	4	circRNA	ENSSSCT00000008714	CREBBP	chr3:39539453-39564462|chr3:39622856-39631652	CREB binding protein [Source:HGNC Symbol;Acc:HGNC:2348]	GO:0005634(nucleus);GO:0016573(histone acetylation);GO:0006355(regulation of transcription, DNA-templated);GO:0046872(metal ion binding);GO:0008270(zinc ion binding);GO:0004402(histone acetyltransferase activity);GO:0003712(transcription cofactor activity);GO:0016604(nuclear body);GO:0005737(cytoplasm);GO:0005654(nucleoplasm);GO:0000790(nuclear chromatin);GO:0000123(histone acetyltransferase comp…	NA	NA
circRNA6749	0	0	0	4.10373	3.36195	1.38172	0	0	0	23	22	9	-inf	down	1.42834e-06	0.000293131	yes	chr2	85446695	85456918	-	3	circRNA	ENSSSCT00000015377	FAM169A	chr2:85443781-85446694|chr2:85456918-85460737	family with sequence similarity 169 member A [Source:HGNC Symbol;Acc:HGNC:29138]	NA	NA	NA
ciRNA329	2.44006	4.94406	1.91251	0.178423	0.305632	0	18	30	14	1	2	0	4.26347	up	1.44431e-06	0.000293763	yes	chr12	23071512	23071802	+	1	ciRNA	ENSSSCT00000019051	PPP1R1B	chr12:23071511-23071802	protein phosphatase 1 regulatory inhibitor subunit 1B [Source:HGNC Symbol;Acc:HGNC:9287]	GO:0043025(neuronal cell body);GO:0005737(cytoplasm);GO:0005634(nucleus);GO:0043086(negative regulation of catalytic activity);GO:0008542(visual learning);GO:0007621(negative regulation of female receptivity);GO:0007165(signal transduction);GO:0006351(transcription, DNA-templated);GO:0001975(response to amphetamine);GO:0004864(protein phosphatase inhibitor activity)	04024(cAMP signaling pathway);04728(Dopaminergic synapse);05030(Cocaine addiction);05031(Amphetamine addiction);05034(Alcoholism)	NA
circRNA5400	15.3182	10.2177	6.69378	3.03319	1.68098	2.45639	113	62	49	17	11	16	2.16823	up	1.49498e-06	0.000301377	yes	chr3	72499745	72519969	-	4	circRNA	ENSSSCT00000026747	ENSSSCG00000021579	chr3:72497336-72499744|chr3:72519969-72528343	NA	GO:0051492(regulation of stress fiber assembly);GO:0016197(endosomal transport);GO:0051393(alpha-actinin binding)	NA	NA
circRNA12280	14.3692	10.0529	5.87413	3.21161	1.83379	1.84229	106	61	43	18	12	12	2.13705	up	1.68342e-06	0.000336389	yes	chr12	1537756	1559476	-	5	circRNA	ENSSSCT00000018662	BAIAP2	chr12:1528842-1537755|chr12:1559476-1572477	BAI1 associated protein 2 [Source:HGNC Symbol;Acc:HGNC:947]	GO:0070062(extracellular exosome);GO:0043005(neuron projection);GO:0015629(actin cytoskeleton);GO:0005913(cell-cell adherens junction);GO:0005886(plasma membrane);GO:0005829(cytosol);GO:2000251(positive regulation of actin cytoskeleton reorganization);GO:0098609(cell-cell adhesion);GO:0051764(actin crosslink formation);GO:0051017(actin filament bundle assembly);GO:0048167(regulation of synaptic p…	04810(Regulation of actin cytoskeleton);04520(Adherens junction)	NA
circRNA11102	0	0	0	2.85477	3.51477	1.84229	0	0	0	16	23	12	-inf	down	1.73026e-06	0.000342742	yes	chr13	56459055	56462244	-	2	circRNA	ENSSSCT00000012599	ENSSSCG00000011512	chr13:56458938-56459054|chr13:56462244-56470135	NA	GO:0005634(nucleus);GO:0097531(mast cell migration);GO:0045670(regulation of osteoclast differentiation);GO:0043473(pigmentation);GO:0042981(regulation of apoptotic process);GO:0030318(melanocyte differentiation);GO:0006357(regulation of transcription from RNA polymerase II promoter);GO:0003700(transcription factor activity, sequence-specific DNA binding)	NA	NA
circRNA21274	5.2868	2.30723	1.50268	0	0.152816	0.153524	39	14	11	0	1	1	4.89214	up	1.82975e-06	0.000359325	yes	chr5	938171	995484	-	8	circRNA	ENSSSCT00000032275	ENSSSCG00000024864	chr5:835353-938170|chr5:995484-1027599	NA	NA	NA	NA
circRNA17049	4.33788	2.47203	0.683039	0.178423	0	0	32	15	5	1	0	0	5.39216	up	1.86146e-06	0.000362427	yes	chr15	151871327	151877335	+	5	circRNA	ENSSSCT00000017785	ENSSSCG00000016332	chr15:151868875-151871326|chr15:151877335-151883369	NA	GO:0003676(nucleic acid binding);GO:0000166(nucleotide binding)	NA	NA
circRNA33877	2.71118	1.31842	1.7759	0	0	0	20	8	13	0	0	0	inf	up	1.93623e-06	0.000373792	yes	chr6	25684771	25684930	-	1	circRNA	ENSSSCT00000003065	TSNAXIP1	chr6:25684694-25684770|chr6:25684930-25685000	translin associated factor X interacting protein 1 [Source:HGNC Symbol;Acc:HGNC:18586]	GO:0005737(cytoplasm)	NA	NA
circRNA32532	4.33788	2.63683	1.63929	0	0	0.307048	32	16	12	0	0	2	4.81015	up	1.98305e-06	0.000379612	yes	chr14	51331747	51333093	-	3	circRNA	ENSSSCT00000010987	EIF4ENIF1	chr14:51329173-51331746|chr14:51333093-51338979	eukaryotic translation initiation factor 4E nuclear import factor 1 [Source:HGNC Symbol;Acc:HGNC:16687]	GO:0043231(intracellular membrane-bounded organelle);GO:0016020(membrane);GO:0005829(cytosol);GO:0005737(cytoplasm);GO:0005634(nucleus);GO:0000932(P-body);GO:0045665(negative regulation of neuron differentiation);GO:0019827(stem cell population maintenance);GO:0017148(negative regulation of translation);GO:0003729(mRNA binding);GO:0003723(RNA binding)	NA	NA
circRNA39245	2.44006	1.64802	1.50268	0	0	0	18	10	11	0	0	0	inf	up	2.13684e-06	0.000405644	yes	chr15	90264142	90286332	-	4	circRNA	ENSSSCT00000017391	ENSSSCG00000015972	chr15:90260920-90264141|chr15:90286332-90303247	NA	GO:0005634(nucleus);GO:0045893(positive regulation of transcription, DNA-templated);GO:0006357(regulation of transcription from RNA polymerase II promoter);GO:0046872(metal ion binding);GO:0043565(sequence-specific DNA binding);GO:0003700(transcription factor activity, sequence-specific DNA binding);GO:0003676(nucleic acid binding)	04010(MAPK signaling pathway);04668(TNF signaling pathway);04022(cGMP - PKG signaling pathway);04151(PI3K-Akt signaling pathway);04911(Insulin secretion);04922(Glucagon signaling pathway);04915(Estrogen signaling pathway);04918(Thyroid hormone synthesis);04261(Adrenergic signaling in cardiomyocytes);04728(Dopaminergic synapse);05203(Viral carcinogenesis);05030(Cocaine addiction);05031(Amphetamine…	NA
circRNA10244	4.74456	2.47203	2.04912	0.713692	0	0.153524	35	15	15	4	0	1	3.41744	up	2.22062e-06	0.000418063	yes	chr8	108342978	108386252	-	4	circRNA	ENSSSCT00000009950	SPATA5	chr8:108342507-108342977|chr8:108386252-108402560	spermatogenesis associated 5 [Source:HGNC Symbol;Acc:HGNC:18119]	GO:0005737(cytoplasm);GO:0007420(brain development);GO:0005524(ATP binding)	03008(Ribosome biogenesis in eukaryotes)	NA
circRNA9177	6.9135	5.10886	6.42056	73.6887	41.1075	28.402	51	31	47	413	269	185	-2.95687	down	2.28493e-06	0.000423782	yes	chr1	270602784	270619968	+	4	circRNA	ENSSSCT00000005934	ENSSSCG00000005391	chr1:270575746-270602783|chr1:270619968-270638083	NA	GO:0016021(integral component of membrane);GO:0016020(membrane)	NA	NA
circRNA9599	5.2868	4.61446	1.22947	0.356846	0	0.307048	39	28	9	2	0	2	4.06745	up	2.3021e-06	0.000423782	yes	chr8	1395048	1403417	+	4	circRNA	ENSSSCT00000009512	GRK4	chr8:1387004-1395047|chr8:1403417-1429166	G protein-coupled receptor kinase 4 [Source:HGNC Symbol;Acc:HGNC:4543]	GO:0031623(receptor internalization);GO:0016310(phosphorylation);GO:0007165(signal transduction);GO:0006468(protein phosphorylation);GO:0016740(transferase activity);GO:0016301(kinase activity);GO:0005524(ATP binding);GO:0004703(G-protein coupled receptor kinase activity);GO:0004674(protein serine/threonine kinase activity);GO:0004672(protein kinase activity);GO:0000166(nucleotide binding)	04144(Endocytosis);04062(Chemokine signaling pathway);05032(Morphine addiction)	EC:2.7.11.16
circRNA13240	9.8958	14.6674	8.46968	95.2778	83.2847	59.7209	73	89	62	534	545	389	-2.8507	down	2.3068e-06	0.000423782	yes	chr11	5189667	5233354	+	5	circRNA	ENSSSCT00000010210	PAN3	chr11:5174366-5189666|chr11:5233354-5263854	PAN3 poly(A) specific ribonuclease subunit [Source:HGNC Symbol;Acc:HGNC:29991]	GO:0031251(PAN complex);GO:0005737(cytoplasm);GO:0000932(P-body);GO:0090503(RNA phosphodiester bond hydrolysis, exonucleolytic);GO:0010606(positive regulation of cytoplasmic mRNA processing body assembly);GO:0006605(protein targeting);GO:0006468(protein phosphorylation);GO:0006397(mRNA processing);GO:0000290(deadenylation-dependent decapping of nuclear-transcribed mRNA);GO:0000289(nuclear-transcr…	03018(RNA degradation)	NA
circRNA3357	0	0	0	4.28215	1.06971	3.68458	0	0	0	24	7	24	-inf	down	2.61893e-06	0.000477273	yes	chr5	78515913	78616007	-	10	circRNA	ENSSSCT00000000870	NELL2	chr5:78503830-78515912|chr5:78616007-78645596	neural EGFL like 2 [Source:HGNC Symbol;Acc:HGNC:7751]	GO:0005509(calcium ion binding)	NA	NA
circRNA5068	7.18462	9.22891	6.28395	105.626	34.5364	42.5262	53	56	46	592	226	277	-3.00878	down	2.65207e-06	0.000479478	yes	chr3	39564463	39565175	+	1	circRNA	ENSSSCT00000008714	CREBBP	chr3:39539453-39564462|chr3:39565175-39600536	CREB binding protein [Source:HGNC Symbol;Acc:HGNC:2348]	GO:0005634(nucleus);GO:0016573(histone acetylation);GO:0006355(regulation of transcription, DNA-templated);GO:0046872(metal ion binding);GO:0008270(zinc ion binding);GO:0004402(histone acetyltransferase activity);GO:0003712(transcription cofactor activity);GO:0016604(nuclear body);GO:0005737(cytoplasm);GO:0005654(nucleoplasm);GO:0000790(nuclear chromatin);GO:0000123(histone acetyltransferase comp…	NA	NA
circRNA5271	0	0	0	6.78007	1.98661	1.22819	0	0	0	38	13	8	-inf	down	2.69965e-06	0.000479844	yes	chr3	57308685	57309104	+	2	circRNA	ENSSSCT00000008956	ENSSSCG00000008178	chr3:57305305-57308684|chr3:57309104-57312364	NA	NA	NA	NA
circRNA5088	0	0	0	7.13692	0.76408	3.68458	0	0	0	40	5	24	-inf	down	2.70266e-06	0.000479844	yes	chr3	40912876	40926084	-	5	circRNA	ENSSSCT00000008744	NPRL3	chr3:40905510-40912875|chr3:40926084-40931510	NPR3 like, GATOR1 complex subunit [Source:HGNC Symbol;Acc:HGNC:14124]	GO:1990130(Iml1 complex);GO:0005773(vacuole);GO:2000785(regulation of autophagosome assembly);GO:0060021(palate development);GO:0048738(cardiac muscle tissue development);GO:0043547(positive regulation of GTPase activity);GO:0038202(TORC1 signaling);GO:0035909(aorta morphogenesis);GO:0034198(cellular response to amino acid starvation);GO:0032007(negative regulation of TOR signaling);GO:0003281(ve…	NA	NA
circRNA2926	0	0	0	5.35269	1.37534	2.14934	0	0	0	30	9	14	-inf	down	2.71729e-06	0.000479844	yes	chr5	31816858	31823209	+	3	circRNA	ENSSSCT00000025861	SRGAP1	chr5:31806332-31816857|chr5:31823209-31834702	SLIT-ROBO Rho GTPase activating protein 1 [Source:HGNC Symbol;Acc:HGNC:17382]	GO:0005737(cytoplasm);GO:0043547(positive regulation of GTPase activity);GO:0030336(negative regulation of cell migration);GO:0007165(signal transduction);GO:0048365(Rac GTPase binding);GO:0005096(GTPase activator activity)	04360(Axon guidance)	NA
circRNA10001	0	0	0	3.39004	1.68098	2.60991	0	0	0	19	11	17	-inf	down	2.81193e-06	0.000490278	yes	chr8	67304035	67318999	-	3	circRNA	ENSSSCT00000009766	EPHA5	chr8:67279288-67304034|chr8:67318999-67378969	EPH receptor A5 [Source:HGNC Symbol;Acc:HGNC:3389]	GO:0071944(cell periphery);GO:0016021(integral component of membrane);GO:0016020(membrane);GO:0005912(adherens junction);GO:1904322(cellular response to forskolin);GO:0071372(cellular response to follicle-stimulating hormone stimulus);GO:0061178(regulation of insulin secretion involved in cellular response to glucose stimulus);GO:0048013(ephrin receptor signaling pathway);GO:0043087(regulation of…	04360(Axon guidance)	EC:2.7.10.1
circRNA3942	9.48912	1.97762	3.00537	0.356846	0.458448	0.153524	70	12	22	2	3	1	3.90091	up	2.81942e-06	0.000490278	yes	chr4	46390670	46401504	+	2	circRNA	ENSSSCT00000006701	FAM92A	chr4:46389504-46390669|chr4:46401504-46405802	family with sequence similarity 92 member A [Source:HGNC Symbol;Acc:HGNC:30452]	GO:0036064(ciliary basal body);GO:0005814(centriole);GO:0005737(cytoplasm);GO:0060271(cilium assembly)	NA	NA
circRNA7814	0	0	0	4.46057	1.22253	2.76343	0	0	0	25	8	18	-inf	down	3.11227e-06	0.000537102	yes	chr1	77317681	77368324	+	4	circRNA	ENSSSCT00000004819	GRIK2	chr1:77164321-77317680|chr1:77368324-77407588	glutamate ionotropic receptor kainate type subunit 2 [Source:HGNC Symbol;Acc:HGNC:4580]	GO:0045211(postsynaptic membrane);GO:0045202(synapse);GO:0030054(cell junction);GO:0016021(integral component of membrane);GO:0016020(membrane);GO:0005886(plasma membrane);GO:0060079(excitatory postsynaptic potential);GO:0035235(ionotropic glutamate receptor signaling pathway);GO:0034220(ion transmembrane transport);GO:0006811(ion transport);GO:0006810(transport);GO:0005234(extracellular-glutamat…	NA	NA
circRNA23992	3.93121	1.97762	1.22947	0	0.152816	0	29	12	9	0	1	0	5.54571	up	3.22988e-06	0.000553207	yes	chr8	144218585	144230263	-	4	circRNA	ENSSSCT00000010112	GPAT3	chr8:144216910-144218584|chr8:144230263-144239389	glycerol-3-phosphate acyltransferase 3 [Source:HGNC Symbol;Acc:HGNC:28157]	GO:0016021(integral component of membrane);GO:0016020(membrane);GO:0005789(endoplasmic reticulum membrane);GO:0005783(endoplasmic reticulum);GO:0032006(regulation of TOR signaling);GO:0019432(triglyceride biosynthetic process);GO:0008152(metabolic process);GO:0016746(transferase activity, transferring acyl groups);GO:0004366(glycerol-3-phosphate O-acyltransferase activity)	00561(Glycerolipid metabolism);00564(Glycerophospholipid metabolism)	EC:2.3.1.15
circRNA8373	3.93121	4.12005	0.819646	0.356846	0	0	29	25	6	2	0	0	4.63571	up	3.29216e-06	0.000559668	yes	chr1	146238254	146245609	-	4	circRNA	ENSSSCT00000005281	ENSSSCG00000004782	chr1:146236578-146238253|chr1:146245609-146247042	NA	GO:0000778(condensed nuclear chromosome kinetochore);GO:0051754(meiotic sister chromatid cohesion, centromeric);GO:0007094(mitotic spindle assembly checkpoint);GO:0006468(protein phosphorylation);GO:0004672(protein kinase activity)	NA	NA
circRNA16206	1.62671	0.659208	0.819646	15.5228	6.41827	11.2073	12	4	6	87	42	73	-3.41601	down	3.3355e-06	0.000562835	yes	chr15	36475862	36488947	+	2	circRNA	ENSSSCT00000025582	ENSSSCG00000023795	chr15:36469432-36475861|chr15:36488947-36504523	NA	GO:0005912(adherens junction);GO:0005856(cytoskeleton);GO:0031032(actomyosin structure organization);GO:0005200(structural constituent of cytoskeleton)	NA	NA
circRNA12719	14.9115	9.55851	4.64466	2.67634	1.83379	0.767621	110	58	34	15	12	5	2.46375	up	3.60236e-06	0.000603396	yes	chr12	36453594	36460374	+	2	circRNA	ENSSSCT00000019211	PPM1E	None|chr12:36460374-36467410	protein phosphatase, Mg2+/Mn2+ dependent 1E [Source:HGNC Symbol;Acc:HGNC:19322]	GO:0043234(protein complex);GO:0005730(nucleolus);GO:0005634(nucleus);GO:0051496(positive regulation of stress fiber assembly);GO:0035970(peptidyl-threonine dephosphorylation);GO:0035690(cellular response to drug);GO:0006470(protein dephosphorylation);GO:0006469(negative regulation of protein kinase activity);GO:0046872(metal ion binding);GO:0043169(cation binding);GO:0016787(hydrolase activity);…	NA	NA
circRNA15168	0	0	0	3.21161	1.68098	2.60991	0	0	0	18	11	17	-inf	down	3.68959e-06	0.000613495	yes	chr9	29012165	29018562	-	5	circRNA	ENSSSCT00000023503	SLC36A4	chr9:29006803-29012164|chr9:29018562-29033219	solute carrier family 36 member 4 [Source:HGNC Symbol;Acc:HGNC:19660]	GO:0016021(integral component of membrane);GO:0016020(membrane);GO:0005774(vacuolar membrane);GO:0035524(proline transmembrane transport);GO:0015827(tryptophan transport);GO:0015824(proline transport);GO:0015808(L-alanine transport);GO:0003333(amino acid transmembrane transport);GO:0015196(L-tryptophan transmembrane transporter activity);GO:0015193(L-proline transmembrane transporter activity);GO…	NA	NA
circRNA11496	8.13353	4.94406	2.73215	0.713692	0.611264	0.921145	60	30	20	4	4	6	2.81532	up	3.7894e-06	0.000623717	yes	chr13	108413402	108415199	+	2	circRNA	ENSSSCT00000012842	SMC4	chr13:108412047-108413401|chr13:108415199-108417373	structural maintenance of chromosomes 4 [Source:HGNC Symbol;Acc:HGNC:14013]	GO:0016607(nuclear speck);GO:0005829(cytosol);GO:0005694(chromosome);GO:0005634(nucleus);GO:0000796(condensin complex);GO:0051383(kinetochore organization);GO:0051276(chromosome organization);GO:0045132(meiotic chromosome segregation);GO:0010032(meiotic chromosome condensation);GO:0007076(mitotic chromosome condensation);GO:0046982(protein heterodimerization activity);GO:0005524(ATP binding)	NA	NA
circRNA19019	1.08447	0.659208	1.50268	13.7386	12.6837	10.2861	8	4	11	77	83	67	-3.49921	down	3.80582e-06	0.000623717	yes	chr18	33305187	33305459	-	1	circRNA	ENSSSCT00000018116	MDFIC	chr18:33266733-33305186|chr18:33305459-33342533	MyoD family inhibitor domain containing [Source:HGNC Symbol;Acc:HGNC:28870]	GO:0005737(cytoplasm);GO:0005730(nucleolus);GO:0005634(nucleus);GO:0050434(positive regulation of viral transcription);GO:0045892(negative regulation of transcription, DNA-templated);GO:0042308(negative regulation of protein import into nucleus);GO:0008134(transcription factor binding)	NA	NA
circRNA14361	18.436	20.9299	20.3545	192.697	95.51	102.708	136	127	149	1080	625	669	-2.71056	down	3.88314e-06	0.000631842	yes	chr10	76272294	76306111	-	3	circRNA	ENSSSCT00000012228	ZMYND11	chr10:76257196-76272293|chr10:76306111-76366219	zinc finger MYND-type containing 11 [Source:HGNC Symbol;Acc:HGNC:16966]	GO:0005654(nucleoplasm);GO:0005634(nucleus);GO:2001237(negative regulation of extrinsic apoptotic signaling pathway);GO:0046329(negative regulation of JNK cascade);GO:0043124(negative regulation of I-kappaB kinase/NF-kappaB signaling);GO:0034243(regulation of transcription elongation from RNA polymerase II promoter);GO:0000122(negative regulation of transcription from RNA polymerase II promoter);…	NA	NA
circRNA15108	7.5913	2.96644	3.41519	0.892114	0	0.614097	56	18	25	5	0	4	3.21364	up	4.0003e-06	0.00064629	yes	chr9	19264985	19287128	+	3	circRNA	ENSSSCT00000016257	ENSSSCG00000014902	chr9:19263971-19264984|chr9:19287128-19293236	NA	NA	NA	NA
circRNA19182	2.71118	1.97762	2.32233	36.9335	10.5443	18.2694	20	12	17	207	69	119	-3.22921	down	4.06504e-06	0.000651628	yes	chr18	53834407	53835777	+	3	circRNA	ENSSSCT00000018206	TNS3	chr18:53819869-53834406|chr18:53835777-53861325	tensin 3 [Source:HGNC Symbol;Acc:HGNC:21616]	GO:0005925(focal adhesion);GO:0005829(cytosol);GO:0048286(lung alveolus development);GO:0016477(cell migration);GO:0008284(positive regulation of cell proliferation)	NA	NA
circRNA13543	0.813353	0.164802	0.273215	6.60165	9.93304	5.21982	6	1	2	37	65	34	-4.11973	down	4.09055e-06	0.000651628	yes	chr11	70173370	70190434	+	4	circRNA	ENSSSCT00000032528	ENSSSCG00000026996	chr11:70164394-70173369|chr11:70190434-70199741	NA	GO:0016021(integral component of membrane);GO:0016020(membrane);GO:0005887(integral component of plasma membrane);GO:0055085(transmembrane transport);GO:0006810(transport);GO:0042626(ATPase activity, coupled to transmembrane movement of substances);GO:0016887(ATPase activity);GO:0005524(ATP binding);GO:0000166(nucleotide binding)	NA	NA
circRNA17828	0	0.82401	0	9.45641	7.33516	6.14097	0	5	0	53	48	40	-4.79859	down	4.24142e-06	0.00067097	yes	chr14	61615777	61633400	-	4	circRNA	ENSSSCT00000011130	MAP3K21	chr14:61608564-61615776|chr14:61633400-61650650	mitogen-activated protein kinase kinase kinase 21 [Source:HGNC Symbol;Acc:HGNC:29798]	GO:0005737(cytoplasm);GO:0007257(activation of JUN kinase activity);GO:0007256(activation of JNKK activity);GO:0006468(protein phosphorylation);GO:0000186(activation of MAPKK activity);GO:0005524(ATP binding);GO:0004709(MAP kinase kinase kinase activity);GO:0004706(JUN kinase kinase kinase activity);GO:0004672(protein kinase activity);GO:0000166(nucleotide binding)	NA	NA
circRNA4346	6.64239	2.63683	2.04912	0.892114	0	0	49	16	15	5	0	0	3.66656	up	4.72812e-06	0.000742804	yes	chr4	106454671	106459658	+	8	circRNA	ENSSSCT00000032144	TDRKH	chr4:106453675-106454670|chr4:106459658-106460293	tudor and KH domain containing [Source:HGNC Symbol;Acc:HGNC:11713]	GO:0071547(piP-body);GO:0071546(pi-body);GO:0016021(integral component of membrane);GO:0016020(membrane);GO:0005739(mitochondrion);GO:0005737(cytoplasm);GO:0043046(DNA methylation involved in gamete generation);GO:0034587(piRNA metabolic process);GO:0009566(fertilization);GO:0007283(spermatogenesis);GO:0007140(male meiosis);GO:0003723(RNA binding);GO:0003676(nucleic acid binding)	NA	NA
circRNA14318	0	0.659208	0.956254	19.9834	9.78022	7.06211	0	4	7	112	64	46	-4.51069	down	4.82546e-06	0.000748945	yes	chr10	69791009	69812475	+	5	circRNA	ENSSSCT00000012181	ENSSSCG00000011129	chr10:69780334-69791008|chr10:69812475-69826603	NA	GO:0030212(hyaluronan metabolic process);GO:0010951(negative regulation of endopeptidase activity);GO:0004867(serine-type endopeptidase inhibitor activity)	NA	NA
circRNA29619	5.15124	2.14243	1.50268	0	0	0.307048	38	13	11	0	0	2	4.84037	up	4.83297e-06	0.000748945	yes	chr1	48670439	48671226	+	1	circRNA	ENSSSCT00000004696	CEP85L	chr1:48636829-48670438|chr1:48671226-48710256	centrosomal protein 85 like [Source:HGNC Symbol;Acc:HGNC:21638]	GO:0005813(centrosome)	NA	NA
circRNA7882	3.66009	2.30723	1.91251	0.356846	0.305632	0	27	14	14	2	2	0	3.57222	up	5.04384e-06	0.000776343	yes	chr1	86610436	86612583	+	2	circRNA	ENSSSCT00000026193	ENSSSCG00000025703	chr1:86607773-86610435|chr1:86612583-86624595	NA	GO:0016035(zeta DNA polymerase complex);GO:0005634(nucleus);GO:0042276(error-prone translesion synthesis);GO:0006260(DNA replication);GO:0016779(nucleotidyltransferase activity);GO:0016740(transferase activity);GO:0003887(DNA-directed DNA polymerase activity);GO:0003677(DNA binding);GO:0003676(nucleic acid binding);GO:0000166(nucleotide binding)	03460(Fanconi anemia pathway)	NA
circRNA13005	10.7092	6.26247	6.55717	2.14107	0.916896	1.99581	79	38	48	12	6	13	2.21899	up	5.22358e-06	0.000798612	yes	chr12	48418687	48426596	-	3	circRNA	ENSSSCT00000019366	EFCAB5	chr12:48344365-48418686|chr12:48426596-48441861	EF-hand calcium binding domain 5 [Source:HGNC Symbol;Acc:HGNC:24801]	GO:0005509(calcium ion binding)	NA	NA
circRNA22190	11.5225	5.60327	4.37145	0	0.152816	1.22819	85	34	32	0	1	8	3.96036	up	5.30282e-06	0.000805322	yes	chr3	76043022	76044136	-	2	circRNA	ENSSSCT00000009127	ENSSSCG00000008335	chr3:76039878-76043021|chr3:76044136-76046680	NA	GO:0005634(nucleus);GO:0000151(ubiquitin ligase complex)	NA	NA
circRNA2581	32.9408	27.8515	15.9831	12.4896	5.65419	6.90859	243	169	117	70	37	45	1.6157	up	5.4719e-06	0.000825496	yes	chr6	153309526	153358353	+	3	circRNA	ENSSSCT00000004332	TESK2	chr6:153280555-153309525|chr6:153358353-153392861	testis-specific kinase 2 [Source:HGNC Symbol;Acc:HGNC:11732]	GO:0016604(nuclear body);GO:0005737(cytoplasm);GO:0005654(nucleoplasm);GO:0005634(nucleus);GO:0035556(intracellular signal transduction);GO:0006468(protein phosphorylation);GO:0005524(ATP binding);GO:0004871(signal transducer activity);GO:0004674(protein serine/threonine kinase activity);GO:0004672(protein kinase activity)	NA	NA
circRNA12278	230.586	128.381	68.4405	66.1949	17.8795	19.9581	1701	779	501	371	117	130	2.03858	up	5.83481e-06	0.000874454	yes	chr12	1401699	1403815	+	4	circRNA	ENSSSCT00000031734	SLC38A10	chr12:1383095-1401698|chr12:1403815-1413137	solute carrier family 38 member 10 [Source:HGNC Symbol;Acc:HGNC:28237]	GO:0016021(integral component of membrane);GO:0016020(membrane);GO:0005794(Golgi apparatus);GO:0060348(bone development);GO:0003333(amino acid transmembrane transport);GO:0015171(amino acid transmembrane transporter activity)	NA	NA
circRNA9842	0.542236	0	0.273215	9.45641	5.80701	2.60991	4	0	2	53	38	17	-4.45407	down	5.96202e-06	0.000887678	yes	chr8	39573095	39578069	-	2	circRNA	ENSSSCT00000009643	CORIN	chr8:39572185-39573094|chr8:39578069-39588372	corin, serine peptidase [Source:HGNC Symbol;Acc:HGNC:19012]	GO:0016604(nuclear body);GO:0016021(integral component of membrane);GO:0016020(membrane);GO:0015629(actin cytoskeleton);GO:0009986(cell surface);GO:0005886(plasma membrane);GO:0035813(regulation of renal sodium excretion);GO:0016486(peptide hormone processing);GO:0008217(regulation of blood pressure);GO:0007565(female pregnancy);GO:0006508(proteolysis);GO:0003050(regulation of systemic arterial b…	NA	NA
circRNA5029	1.76227	0.329604	0.546431	14.0954	9.01614	7.21563	13	2	4	79	59	47	-3.52293	down	6.20294e-06	0.000917551	yes	chr3	30119792	30179656	-	2	circRNA	ENSSSCT00000027014	ENSSSCG00000023626	chr3:30019856-30119791|chr3:30179656-30188181	NA	GO:0005634(nucleus);GO:0051145(smooth muscle cell differentiation);GO:0045944(positive regulation of transcription from RNA polymerase II promoter);GO:0043086(negative regulation of catalytic activity);GO:0006357(regulation of transcription from RNA polymerase II promoter);GO:0004864(protein phosphatase inhibitor activity);GO:0003779(actin binding);GO:0001105(RNA polymerase II transcription coact…	NA	NA
circRNA14726	0	0	0	15.3444	0.611264	2.14934	0	0	0	86	4	14	-inf	down	6.75236e-06	0.000992379	yes	chr17	45491065	45496149	-	3	circRNA	ENSSSCT00000008014	SOGA1	chr17:45486979-45491064|chr17:45496149-45510149	suppressor of glucose, autophagy associated 1 [Source:HGNC Symbol;Acc:HGNC:16111]	GO:0070062(extracellular exosome);GO:0005615(extracellular space);GO:0010506(regulation of autophagy);GO:0008286(insulin receptor signaling pathway)	NA	NA
circRNA9257	0	0	0.409823	7.67218	5.80701	2.60991	0	0	3	43	38	17	-5.29494	down	6.80772e-06	0.000994101	yes	chr1	281712176	281719052	+	3	circRNA	ENSSSCT00000005995	PALM2	chr1:281522421-281712175|chr1:281719052-281729286	paralemmin 2 [Source:HGNC Symbol;Acc:HGNC:15845]	GO:0016020(membrane);GO:0008360(regulation of cell shape)	NA	NA
circRNA4978	0.135559	0	0.136608	5.53111	2.59787	2.60991	1	0	1	31	17	17	-5.30221	down	7.02768e-06	0.00101968	yes	chr3	27227169	27255312	-	4	circRNA	ENSSSCT00000031474	ENSSSCG00000022200	chr3:27191747-27227168|chr3:27255312-27262749	NA	GO:0098793(presynapse);GO:0016020(membrane);GO:0005886(plasma membrane);GO:0048791(calcium ion-regulated exocytosis of neurotransmitter);GO:0017158(regulation of calcium ion-dependent exocytosis);GO:0006906(vesicle fusion);GO:0006887(exocytosis);GO:0030276(clathrin binding);GO:0019905(syntaxin binding);GO:0005544(calcium-dependent phospholipid binding);GO:0005509(calcium ion binding)	NA	NA
circRNA19668	0	0	0	2.85477	2.29224	1.84229	0	0	0	16	15	12	-inf	down	7.1137e-06	0.00102563	yes	chrX	100958884	100962495	+	2	circRNA	ENSSSCT00000035651	NRK	chrX:100951048-100958883|chrX:100962495-100964981	NA	NA	NA	NA
circRNA7438	0	0	0	4.10373	1.22253	2.45639	0	0	0	23	8	16	-inf	down	7.28183e-06	0.00103816	yes	chr1	11290049	11319029	-	5	circRNA	ENSSSCT00000030285	SNX9	chr1:11284220-11290048|None	sorting nexin 9 [Source:HGNC Symbol;Acc:HGNC:14973]	GO:0070062(extracellular exosome);GO:0031410(cytoplasmic vesicle);GO:0031234(extrinsic component of cytoplasmic side of plasma membrane);GO:0030659(cytoplasmic vesicle membrane);GO:0030136(clathrin-coated vesicle);GO:0016020(membrane);GO:0005886(plasma membrane);GO:0005829(cytosol);GO:0005802(trans-Golgi network);GO:0005737(cytoplasm);GO:0097320(plasma membrane tubulation);GO:0060988(lipid tube a…	NA	NA
circRNA7116	0	0	0	3.74688	1.83379	1.68877	0	0	0	21	12	11	-inf	down	7.29175e-06	0.00103816	yes	chr2	141885830	141895222	-	5	circRNA	ENSSSCT00000015619	VDAC1	chr2:141881314-141885829|chr2:141895222-141908949	voltage dependent anion channel 1 [Source:HGNC Symbol;Acc:HGNC:12669]	GO:0070062(extracellular exosome);GO:0046930(pore complex);GO:0045121(membrane raft);GO:0043209(myelin sheath);GO:0042645(mitochondrial nucleoid);GO:0016021(integral component of membrane);GO:0016020(membrane);GO:0005886(plasma membrane);GO:0005743(mitochondrial inner membrane);GO:0005741(mitochondrial outer membrane);GO:0005739(mitochondrion);GO:0005634(nucleus);GO:2000378(negative regulation of…	04020(Calcium signaling pathway);04022(cGMP - PKG signaling pathway);05012(Parkinson's disease);05016(Huntington's disease);05166(HTLV-I infection);05164(Influenza A)	NA
circRNA18019	4.88012	1.81282	1.63929	0.535269	0	0	36	11	12	3	0	0	3.96037	up	7.75375e-06	0.00109589	yes	chr14	82217491	82222338	-	2	circRNA	ENSSSCT00000011271	CFAP70	chr14:82202147-82217490|chr14:82222338-82226228	cilia and flagella associated protein 70 [Source:HGNC Symbol;Acc:HGNC:30726]	GO:0070062(extracellular exosome)	NA	NA
circRNA8412	1.76227	0.82401	0.683039	16.9502	5.80701	9.97907	13	5	5	95	38	65	-3.32383	down	7.80346e-06	0.00109589	yes	chr1	156020861	156021356	-	2	circRNA	ENSSSCT00000005327	CHSY1	chr1:155962991-156020860|chr1:156021356-156033498	chondroitin sulfate synthase 1 precursor [Source:RefSeq peptide;Acc:NP_001231371]	GO:0032580(Golgi cisterna membrane);GO:0016020(membrane);GO:0005576(extracellular region);GO:0060349(bone morphogenesis);GO:0051923(sulfation);GO:0051216(cartilage development);GO:0045880(positive regulation of smoothened signaling pathway);GO:0030279(negative regulation of ossification);GO:0030206(chondroitin sulfate biosynthetic process);GO:0009954(proximal/distal pattern formation);GO:0002063(…	NA	EC:2.4.1.175 2.4.1.226
circRNA32903	3.38897	1.31842	1.63929	0	0	0.153524	25	8	12	0	0	1	5.36946	up	7.8925e-06	0.00109589	yes	chr18	25506902	25510292	+	3	circRNA	ENSSSCT00000018081	IQUB	chr18:25500135-25506901|chr18:25510292-25510378	IQ motif and ubiquitin domain containing [Source:HGNC Symbol;Acc:HGNC:21995]	GO:0031514(motile cilium);GO:0001669(acrosomal vesicle);GO:0060271(cilium assembly);GO:0007224(smoothened signaling pathway)	NA	NA
circRNA17985	0.677794	0.494406	0.136608	11.7759	5.34856	3.22401	5	3	1	66	35	21	-3.9586	down	7.91929e-06	0.00109589	yes	chr14	81015098	81087819	-	7	circRNA	ENSSSCT00000022544	ENSSSCG00000023130	chr14:81008451-81015097|chr14:81087819-81089639	NA	GO:0003723(RNA binding);GO:0003676(nucleic acid binding)	NA	NA
circRNA8256	1.22003	2.14243	2.18572	29.7966	10.5443	16.12	9	13	16	167	69	105	-3.34717	down	7.93772e-06	0.00109589	yes	chr1	136641869	136674376	+	6	circRNA	ENSSSCT00000005140	SHC4	chr1:136630414-136641868|chr1:136674376-136691934	SHC adaptor protein 4 [Source:HGNC Symbol;Acc:HGNC:16743]	GO:0005886(plasma membrane);GO:0005622(intracellular);GO:0048863(stem cell differentiation);GO:0035556(intracellular signal transduction);GO:0010468(regulation of gene expression);GO:0008284(positive regulation of cell proliferation);GO:0007169(transmembrane receptor protein tyrosine kinase signaling pathway);GO:0006915(apoptotic process);GO:0030971(receptor tyrosine kinase binding);GO:0019904(pr…	04014(Ras signaling pathway);04012(ErbB signaling pathway);04510(Focal adhesion);04650(Natural killer cell mediated cytotoxicity);04062(Chemokine signaling pathway);04910(Insulin signaling pathway);04915(Estrogen signaling pathway);04917(Prolactin signaling pathway);04722(Neurotrophin signaling pathway);05206(MicroRNAs in cancer);05214(Glioma);05220(Chronic myeloid leukemia);05034(Alcoholism);051…	NA
circRNA17110	11.5225	7.08648	5.87413	2.67634	0	0.767621	85	43	43	15	0	5	2.82965	up	8.33847e-06	0.00114428	yes	chr14	7028551	7047564	+	10	circRNA	ENSSSCT00000027223	PIWIL2	chr14:7006310-7028550|chr14:7047564-7061295	piwi like RNA-mediated gene silencing 2 [Source:HGNC Symbol;Acc:HGNC:17644]	GO:1990923(PET complex);GO:0097433(dense body);GO:0071546(pi-body);GO:0043186(P granule);GO:0033391(chromatoid body);GO:0010370(perinucleolar chromocenter);GO:0005844(polysome);GO:0005737(cytoplasm);GO:2000617(positive regulation of histone H3-K9 acetylation);GO:0071442(positive regulation of histone H3-K14 acetylation);GO:0060903(positive regulation of meiosis I);GO:0048477(oogenesis);GO:0045727…	04320(Dorso-ventral axis formation)	NA
circRNA4147	0.542236	0.494406	0.546431	8.20745	4.12603	7.06211	4	3	4	46	27	46	-3.61493	down	8.49426e-06	0.00115868	yes	chr4	87306270	87324546	+	7	circRNA	ENSSSCT00000006873	PRKDC	chr4:87305296-87306269|chr4:87324546-87325613	protein kinase, DNA-activated, catalytic polypeptide [Source:HGNC Symbol;Acc:HGNC:9413]	GO:0070419(nonhomologous end joining complex);GO:0031012(extracellular matrix);GO:0016020(membrane);GO:0005958(DNA-dependent protein kinase-DNA ligase 4 complex);GO:0005667(transcription factor complex);GO:0005654(nucleoplasm);GO:0005634(nucleus);GO:0000784(nuclear chromosome, telomeric region);GO:0072431(signal transduction involved in mitotic G1 DNA damage checkpoint);GO:0048660(regulation of s…	03450(Non-homologous end-joining);04110(Cell cycle)	EC:2.7.11.1
circRNA18150	0	0	0	7.13692	2.9035	0.614097	0	0	0	40	19	4	-inf	down	8.6491e-06	0.00116851	yes	chr14	104546433	104566083	+	2	circRNA	ENSSSCT00000011410	PCDH15	chr14:104533235-104546432|chr14:104566083-104579806	protocadherin related 15 [Source:HGNC Symbol;Acc:HGNC:14674]	GO:0032421(stereocilium bundle);GO:0032420(stereocilium);GO:0016021(integral component of membrane);GO:0016020(membrane);GO:0005887(integral component of plasma membrane);GO:0005886(plasma membrane);GO:0005737(cytoplasm);GO:0001750(photoreceptor outer segment);GO:1905515(non-motile cilium assembly);GO:0060122(inner ear receptor stereocilium organization);GO:0060088(auditory receptor cell stereoci…	NA	NA
circRNA20022	1.49115	1.48322	1.63929	25.5145	7.6408	11.6678	11	9	12	143	50	76	-3.28026	down	8.66893e-06	0.00116851	yes	chr16	24768066	24788444	+	3	circRNA	ENSSSCT00000018347	EGFLAM	chr16:24754483-24768065|chr16:24788444-24823084	EGF like, fibronectin type III and laminin G domains [Source:HGNC Symbol;Acc:HGNC:26810]	GO:0005614(interstitial matrix);GO:0005604(basement membrane);GO:0005578(proteinaceous extracellular matrix);GO:0030198(extracellular matrix organization);GO:0019800(peptide cross-linking via chondroitin 4-sulfate glycosaminoglycan);GO:0010811(positive regulation of cell-substrate adhesion);GO:0005539(glycosaminoglycan binding);GO:0005509(calcium ion binding)	NA	NA
circRNA38059	2.44006	1.15361	1.50268	0	0	0	18	7	11	0	0	0	inf	up	8.94618e-06	0.00119879	yes	chr12	59219672	59241078	+	3	circRNA	ENSSSCT00000019610	ENSSSCG00000018015	chr12:59217601-59219671|chr12:59241078-59247117	NA	GO:0030286(dynein complex);GO:0007018(microtubule-based movement);GO:0003777(microtubule motor activity)	NA	NA
circRNA35746	3.25341	2.47203	0.546431	0	0	0	24	15	4	0	0	0	inf	up	9.17261e-06	0.00122194	yes	chr2	44586136	44586348	-	1	circRNA	ENSSSCT00000014610	OTOG	chr2:44584433-44586135|chr2:44586348-44587429	otogelin [Source:HGNC Symbol;Acc:HGNC:8516]	GO:0005576(extracellular region);GO:0046373(L-arabinose metabolic process);GO:0008344(adult locomotory behavior);GO:0007605(sensory perception of sound);GO:0046556(alpha-L-arabinofuranosidase activity);GO:0005198(structural molecule activity)	NA	NA
circRNA28397	4.33788	2.80163	0.683039	0	0	0.153524	32	17	5	0	0	1	5.6711	up	9.49297e-06	0.00125727	yes	chr5	105519530	105568234	+	3	circRNA	ENSSSCT00000001025	LIN7A	chr5:105478298-105519529|chr5:105568234-105610074	lin-7 homolog A, crumbs cell polarity complex component [Source:HGNC Symbol;Acc:HGNC:17787]	GO:0098793(presynapse);GO:0070062(extracellular exosome);GO:0045202(synapse);GO:0016323(basolateral plasma membrane);GO:0016020(membrane);GO:0005911(cell-cell junction);GO:1903361(protein localization to basolateral plasma membrane);GO:0048839(inner ear development);GO:0048489(synaptic vesicle transport);GO:0045199(maintenance of epithelial cell apical/basal polarity);GO:0007269(neurotransmitter …	NA	NA
circRNA2175	0	0	0	5.17426	1.06971	1.99581	0	0	0	29	7	13	-inf	down	1.03427e-05	0.00136189	yes	chr6	108165403	108202404	-	4	circRNA	ENSSSCT00000029306	B4GALT6	chr6:108161831-108165402|chr6:108202404-108219398	beta-1,4-galactosyltransferase 6 [Source:HGNC Symbol;Acc:HGNC:929]	GO:0005975(carbohydrate metabolic process);GO:0016757(transferase activity, transferring glycosyl groups)	00600(Sphingolipid metabolism)	EC:2.4.1.274
circRNA29478	3.25341	3.79045	1.63929	0	0	0.460572	24	23	12	0	0	3	4.23672	up	1.05262e-05	0.00137311	yes	chr2	145968045	145975161	-	3	circRNA	ENSSSCT00000015654	GFRA3	chr2:145963959-145968044|chr2:145975161-145982268	GDNF family receptor alpha 3 [Source:HGNC Symbol;Acc:HGNC:4245]	GO:0009897(external side of plasma membrane);GO:0005886(plasma membrane);GO:0005829(cytosol);GO:0048666(neuron development);GO:0048485(sympathetic nervous system development);GO:0007411(axon guidance);GO:0001764(neuron migration);GO:0008046(axon guidance receptor activity);GO:0004872(receptor activity)	NA	NA
circRNA7112	0	0	0	2.67634	1.83379	2.14934	0	0	0	15	12	14	-inf	down	1.05981e-05	0.00137311	yes	chr2	140765849	140768662	-	2	circRNA	ENSSSCT00000015614	AFF4	chr2:140696941-140765848|chr2:140768662-140772261	AF4/FMR2 family member 4 [Source:HGNC Symbol;Acc:HGNC:17869]	GO:0035327(transcriptionally active chromatin);GO:0008023(transcription elongation factor complex);GO:0005634(nucleus);GO:0001650(fibrillar center);GO:0007286(spermatid development)	NA	NA
circRNA19188	0	0	0	5.35269	1.52816	1.38172	0	0	0	30	10	9	-inf	down	1.06087e-05	0.00137311	yes	chr18	54928129	54960939	-	4	circRNA	ENSSSCT00000018207	ADCY1	chr18:54927787-54928128|chr18:54960939-54978182	adenylate cyclase 1 [Source:HGNC Symbol;Acc:HGNC:232]	GO:0070062(extracellular exosome);GO:0016021(integral component of membrane);GO:0016020(membrane);GO:0008074(guanylate cyclase complex, soluble);GO:0005886(plasma membrane);GO:0005737(cytoplasm);GO:0042752(regulation of circadian rhythm);GO:0035556(intracellular signal transduction);GO:0009190(cyclic nucleotide biosynthetic process);GO:0007616(long-term memory);GO:0007409(axonogenesis);GO:0007165…	00230(Purine metabolism);04015(Rap1 signaling pathway);04020(Calcium signaling pathway);04024(cAMP signaling pathway);04022(cGMP - PKG signaling pathway);04114(Oocyte meiosis);04540(Gap junction);04611(Platelet activation);04062(Chemokine signaling pathway);04911(Insulin secretion);04923(Regulation of lipolysis in adipocyte);04912(GnRH signaling pathway);04913(Ovarian Steroidogenesis);04915(Estro…	EC:4.6.1.1
circRNA36141	1.76227	1.31842	1.7759	0	0	0	13	8	13	0	0	0	inf	up	1.09441e-05	0.00140851	yes	chr1	21068023	21083375	-	7	circRNA	ENSSSCT00000004549	ADGB	chr1:21065457-21068022|chr1:21083375-21156207	androglobin [Source:HGNC Symbol;Acc:HGNC:21212]	GO:0005737(cytoplasm);GO:0005622(intracellular);GO:0006508(proteolysis);GO:0020037(heme binding);GO:0019825(oxygen binding);GO:0004198(calcium-dependent cysteine-type endopeptidase activity)	NA	NA
circRNA10691	40.261	29.8292	20.0813	17.307	6.57108	7.82973	297	181	147	97	43	51	1.50783	up	1.11272e-05	0.00142403	yes	chr13	18138045	18176107	-	4	circRNA	ENSSSCT00000012289	ENSSSCG00000011222	chr13:18089153-18138044|chr13:18176107-18216477	NA	NA	NA	NA
circRNA18374	0.406677	0.494406	0.273215	8.38588	3.51477	3.8381	3	3	2	47	23	25	-3.74445	down	1.13134e-05	0.00143977	yes	chr14	123111964	123198301	+	3	circRNA	ENSSSCT00000011572	GBF1	chr14:123099703-123111963|chr14:123198301-123206361	golgi brefeldin A resistant guanine nucleotide exchange factor 1 [Source:HGNC Symbol;Acc:HGNC:4181]	GO:0031252(cell leading edge);GO:0016020(membrane);GO:0005829(cytosol);GO:0005802(trans-Golgi network);GO:0005801(cis-Golgi network);GO:0005794(Golgi apparatus);GO:0005793(endoplasmic reticulum-Golgi intermediate compartment);GO:0000139(Golgi membrane);GO:2000008(regulation of protein localization to cell surface);GO:1903420(protein localization to endoplasmic reticulum tubular network);GO:190340…	04144(Endocytosis)	NA
circRNA12560	12.2003	7.91049	4.09823	0.892114	0	1.53524	90	48	30	5	0	10	3.31809	up	1.16315e-05	0.00146822	yes	chr12	21068070	21075089	-	3	circRNA	ENSSSCT00000018959	TTC25	chr12:21066605-21068069|chr12:21075089-21076511	tetratricopeptide repeat domain 25 [Source:HGNC Symbol;Acc:HGNC:25280]	GO:0005737(cytoplasm)	NA	NA
circRNA10708	0.271118	0	0	3.39004	4.43166	2.14934	2	0	0	19	29	14	-5.20075	down	1.16659e-05	0.00146822	yes	chr13	20014215	20018550	-	2	circRNA	ENSSSCT00000012297	OSBPL10	chr13:19959659-20014214|chr13:20018550-20125378	oxysterol binding protein like 10 [Source:HGNC Symbol;Acc:HGNC:16395]	GO:0006869(lipid transport);GO:0006810(transport);GO:0015485(cholesterol binding);GO:0001786(phosphatidylserine binding)	NA	NA
circRNA11119	0.271118	0.164802	0.683039	6.95849	6.11264	5.0663	2	1	5	39	40	33	-4.01874	down	1.24943e-05	0.00156384	yes	chr13	61562235	61577543	-	4	circRNA	ENSSSCT00000012610	CNTN3	chr13:61560011-61562234|chr13:61577543-61593828	contactin 3 [Source:HGNC Symbol;Acc:HGNC:2173]	GO:0007411(axon guidance);GO:0007399(nervous system development);GO:0007155(cell adhesion)	NA	NA
circRNA17792	6.64239	2.30723	1.7759	0.892114	0	0	49	14	13	5	0	0	3.58767	up	1.39176e-05	0.00173248	yes	chr14	59074186	59078196	-	3	circRNA	ENSSSCT00000011111	ENSSSCG00000010148	chr14:59065786-59074185|chr14:59078196-59079241	NA	GO:0005789(endoplasmic reticulum membrane);GO:0005783(endoplasmic reticulum);GO:0055114(oxidation-reduction process);GO:0034975(protein folding in endoplasmic reticulum);GO:0006464(cellular protein modification process);GO:0016671(oxidoreductase activity, acting on a sulfur group of donors, disulfide as acceptor);GO:0015035(protein disulfide oxidoreductase activity);GO:0003756(protein disulfide i…	NA	NA
circRNA36432	1.49115	2.47203	1.09286	0	0	0	11	15	8	0	0	0	inf	up	1.40539e-05	0.00173994	yes	chr1	154082449	154098927	-	3	circRNA	ENSSSCT00000005313	TTC23	chr1:154058400-154082448|chr1:154098927-154123429	tetratricopeptide repeat domain 23 [Source:HGNC Symbol;Acc:HGNC:25730]	NA	NA	NA
circRNA9817	0	0.494406	0.409823	6.60165	3.97321	5.83392	0	3	3	37	26	38	-4.18164	down	1.4794e-05	0.00181685	yes	chr8	39516211	39537344	-	4	circRNA	ENSSSCT00000009643	CORIN	chr8:39506166-39516210|chr8:39537344-39541917	corin, serine peptidase [Source:HGNC Symbol;Acc:HGNC:19012]	GO:0016604(nuclear body);GO:0016021(integral component of membrane);GO:0016020(membrane);GO:0015629(actin cytoskeleton);GO:0009986(cell surface);GO:0005886(plasma membrane);GO:0035813(regulation of renal sodium excretion);GO:0016486(peptide hormone processing);GO:0008217(regulation of blood pressure);GO:0007565(female pregnancy);GO:0006508(proteolysis);GO:0003050(regulation of systemic arterial b…	NA	NA
circRNA7745	6.64239	11.3713	9.42593	88.6762	50.7349	50.3559	49	69	69	497	332	328	-2.78989	down	1.48347e-05	0.00181685	yes	chr1	62359384	62362228	+	3	circRNA	ENSSSCT00000029112	ZNF292	chr1:62311858-62359383|chr1:62362228-62377823	zinc finger protein 292 [Source:HGNC Symbol;Acc:HGNC:18410]	GO:0046872(metal ion binding);GO:0003676(nucleic acid binding)	NA	NA
circRNA4198	0.135559	0.329604	0	6.60165	1.98661	4.14515	1	2	0	37	13	27	-4.77474	down	1.51775e-05	0.00184889	yes	chr4	96672273	96749299	-	5	circRNA	ENSSSCT00000006954	ENSSSCG00000006346	chr4:96537319-96672272|chr4:96749299-96757138	NA	GO:0005789(endoplasmic reticulum membrane);GO:0005634(nucleus);GO:0045944(positive regulation of transcription from RNA polymerase II promoter);GO:0030968(endoplasmic reticulum unfolded protein response);GO:0006355(regulation of transcription, DNA-templated);GO:0043565(sequence-specific DNA binding);GO:0035497(cAMP response element binding);GO:0003700(transcription factor activity, sequence-speci…	04141(Protein processing in endoplasmic reticulum);05010(Alzheimer's disease)	NA
circRNA40370	2.71118	1.64802	0.819646	0	0	0	20	10	6	0	0	0	inf	up	1.54273e-05	0.00186933	yes	chr16	25433584	25460777	-	4	circRNA	ENSSSCT00000018353	RICTOR	chr16:25426853-25433583|chr16:25460777-25497753	RPTOR independent companion of MTOR complex 2 [Source:HGNC Symbol;Acc:HGNC:28611]	GO:0031932(TORC2 complex);GO:2000114(regulation of establishment of cell polarity);GO:0051897(positive regulation of protein kinase B signaling);GO:0051896(regulation of protein kinase B signaling);GO:0050731(positive regulation of peptidyl-tyrosine phosphorylation);GO:0050727(regulation of inflammatory response);GO:0043087(regulation of GTPase activity);GO:0043085(positive regulation of catalyti…	04150(mTOR signaling pathway)	NA
circRNA39694	1.62671	1.81282	1.22947	0	0	0	12	11	9	0	0	0	inf	up	1.56788e-05	0.00188389	yes	chr14	54741376	54746276	-	3	circRNA	ENSSSCT00000011082	UFD1L	chr14:54689406-54741375|chr14:54746276-54746649	ubiquitin fusion degradation 1 like (yeast) [Source:HGNC Symbol;Acc:HGNC:12520]	GO:0036501(UFD1-NPL4 complex);GO:0034098(VCP-NPL4-UFD1 AAA ATPase complex);GO:0005783(endoplasmic reticulum);GO:0005737(cytoplasm);GO:0005634(nucleus);GO:0071712(ER-associated misfolded protein catabolic process);GO:0039536(negative regulation of RIG-I signaling pathway);GO:0032480(negative regulation of type I interferon production);GO:0030970(retrograde protein transport, ER to cytosol);GO:0006…	NA	NA
circRNA10465	0	0	0	3.9253	1.06971	2.30286	0	0	0	22	7	15	-inf	down	1.57724e-05	0.00188389	yes	chr8	142643541	142643740	-	1	circRNA	ENSSSCT00000010108	ARHGAP24	chr8:142496671-142643540|chr8:142643740-142647076	Rho GTPase activating protein 24 [Source:HGNC Symbol;Acc:HGNC:25361]	GO:0007165(signal transduction)	NA	NA
circRNA13831	1.49115	1.81282	2.04912	16.7718	11.614	14.8918	11	11	15	94	76	97	-3.01518	down	1.57956e-05	0.00188389	yes	chr10	17976426	18140410	+	4	circRNA	ENSSSCT00000011894	AKT3	chr10:17966144-17976425|chr10:18140410-18146266	AKT serine/threonine kinase 3 [Source:HGNC Symbol;Acc:HGNC:393]	GO:0016310(phosphorylation);GO:0006468(protein phosphorylation);GO:0016740(transferase activity);GO:0016301(kinase activity);GO:0005524(ATP binding);GO:0004674(protein serine/threonine kinase activity);GO:0004672(protein kinase activity);GO:0000166(nucleotide binding);GO:0005622(intracellular);GO:0048873(homeostasis of number of cells within a tissue);GO:0048854(brain morphogenesis);GO:0045793(po…	04014(Ras signaling pathway);04015(Rap1 signaling pathway);04010(MAPK signaling pathway);04012(ErbB signaling pathway);04370(VEGF signaling pathway);04630(Jak-STAT signaling pathway);04668(TNF signaling pathway);04066(HIF-1 signaling pathway);04068(FoxO signaling pathway);04071(Sphingolipid signaling pathway);04024(cAMP signaling pathway);04022(cGMP - PKG signaling pathway);04151(PI3K-Akt signali…	EC:2.7.11.1
circRNA35211	1.35559	3.13124	0.956254	0	0	0	10	19	7	0	0	0	inf	up	1.59474e-05	0.0018921	yes	chr3	33343644	33370024	-	4	circRNA	ENSSSCT00000032425	ATF7IP2	chr3:33342660-33343643|chr3:33370024-33370868	activating transcription factor 7 interacting protein 2 [Source:HGNC Symbol;Acc:HGNC:20397]	NA	NA	NA
circRNA10493	0.135559	0	0.409823	8.38588	2.44505	4.14515	1	0	3	47	16	27	-4.77925	down	1.62129e-05	0.00190345	yes	chr8	143484196	143500629	-	4	circRNA	ENSSSCT00000010110	CDS1	chr8:143463740-143484195|chr8:143500629-143519092	CDP-diacylglycerol synthase 1 [Source:HGNC Symbol;Acc:HGNC:1800]	GO:0016021(integral component of membrane);GO:0016020(membrane);GO:0005789(endoplasmic reticulum membrane);GO:0005783(endoplasmic reticulum);GO:0016024(CDP-diacylglycerol biosynthetic process);GO:0006661(phosphatidylinositol biosynthetic process);GO:0006655(phosphatidylglycerol biosynthetic process);GO:0016779(nucleotidyltransferase activity);GO:0016772(transferase activity, transferring phosphor…	00564(Glycerophospholipid metabolism);04070(Phosphatidylinositol signaling system)	EC:2.7.7.41
circRNA18581	0	0.82401	0	7.31534	5.50137	7.67621	0	5	0	41	36	50	-4.63632	down	1.62228e-05	0.00190345	yes	chr14	143014790	143029976	+	2	circRNA	ENSSSCT00000029273	TACC2	chr14:142978316-143014789|chr14:143029976-143078797	transforming acidic coiled-coil containing protein 2 [Source:HGNC Symbol;Acc:HGNC:11523]	GO:0015630(microtubule cytoskeleton);GO:0005886(plasma membrane);GO:0005829(cytosol);GO:0005737(cytoplasm);GO:0005654(nucleoplasm);GO:0021987(cerebral cortex development);GO:0008283(cell proliferation);GO:0000226(microtubule cytoskeleton organization);GO:0035257(nuclear hormone receptor binding)	NA	NA
circRNA15842	0.406677	0	0.136608	6.42322	2.29224	3.07048	3	0	1	36	15	20	-4.43922	down	1.62938e-05	0.00190345	yes	chr9	124334896	124480730	+	5	circRNA	ENSSSCT00000016844	TPK1	chr9:124255976-124334895|chr9:124480730-124525446	thiamin pyrophosphokinase 1 [Source:HGNC Symbol;Acc:HGNC:17358]	GO:0009229(thiamine diphosphate biosynthetic process);GO:0006772(thiamine metabolic process);GO:0030975(thiamine binding);GO:0005524(ATP binding);GO:0004788(thiamine diphosphokinase activity)	00730(Thiamine metabolism)	EC:2.7.6.2
circRNA14382	0.135559	0	0	2.85477	2.59787	2.14934	1	0	0	16	17	14	-5.80938	down	1.6606e-05	0.00193003	yes	chr17	4123597	4151309	-	3	circRNA	ENSSSCT00000007644	MSR1	chr17:4110631-4123596|chr17:4151309-4157512	macrophage scavenger receptor 1 [Source:HGNC Symbol;Acc:HGNC:7376]	GO:0016021(integral component of membrane);GO:0016020(membrane);GO:0042953(lipoprotein transport);GO:0034381(plasma lipoprotein particle clearance);GO:0030301(cholesterol transport);GO:0010886(positive regulation of cholesterol storage);GO:0010744(positive regulation of macrophage derived foam cell differentiation);GO:0006898(receptor-mediated endocytosis);GO:0030169(low-density lipoprotein parti…	04145(Phagosome)	NA
circRNA13239	8.40465	7.74569	6.14735	49.6016	38.3568	32.5471	62	47	45	278	251	212	-2.43413	down	1.67788e-05	0.00194021	yes	chr11	5189667	5210814	+	4	circRNA	ENSSSCT00000010210	PAN3	chr11:5174366-5189666|chr11:5210814-5233206	PAN3 poly(A) specific ribonuclease subunit [Source:HGNC Symbol;Acc:HGNC:29991]	GO:0031251(PAN complex);GO:0005737(cytoplasm);GO:0000932(P-body);GO:0090503(RNA phosphodiester bond hydrolysis, exonucleolytic);GO:0010606(positive regulation of cytoplasmic mRNA processing body assembly);GO:0006605(protein targeting);GO:0006468(protein phosphorylation);GO:0006397(mRNA processing);GO:0000290(deadenylation-dependent decapping of nuclear-transcribed mRNA);GO:0000289(nuclear-transcr…	03018(RNA degradation)	NA
circRNA5927	0	0	0	5.53111	2.29224	0.767621	0	0	0	31	15	5	-inf	down	1.75651e-05	0.00202087	yes	chr3	134956016	134958656	+	5	circRNA	ENSSSCT00000009449	TAF1B	chr3:134954691-134956015|chr3:134958656-134961697	TATA-box binding protein associated factor, RNA polymerase I subunit B [Source:HGNC Symbol;Acc:HGNC:11533]	GO:0070860(RNA polymerase I core factor complex);GO:0070062(extracellular exosome);GO:0005668(RNA polymerase transcription factor SL1 complex);GO:0006360(transcription from RNA polymerase I promoter);GO:0001189(RNA polymerase I transcriptional preinitiation complex assembly at the promoter for the nuclear large rRNA transcript);GO:0001188(RNA polymerase I transcriptional preinitiation complex ass…	NA	NA
circRNA28993	7.18462	7.41609	4.37145	0	0	1.22819	53	45	32	0	0	8	3.94927	up	1.7661e-05	0.0020217	yes	chr3	107127866	107151303	+	7	circRNA	ENSSSCT00000009277	ENSSSCG00000008475	chr3:107122494-107127865|chr3:107151303-107152685	NA	GO:0005737(cytoplasm);GO:0023014(signal transduction by protein phosphorylation);GO:0006468(protein phosphorylation);GO:0005524(ATP binding);GO:0004702(signal transducer, downstream of receptor, with serine/threonine kinase activity);GO:0004672(protein kinase activity)	04010(MAPK signaling pathway)	NA
circRNA4174	6.9135	3.95525	3.27859	1.78423	0.611264	0.614097	51	24	24	10	4	4	2.23289	up	1.79558e-05	0.0020371	yes	chr4	90823354	90826427	+	2	circRNA	ENSSSCT00000006910	ADCY10	chr4:90818262-90823353|chr4:90826427-90829701	adenylate cyclase 10, soluble [Source:HGNC Symbol;Acc:HGNC:21285]	GO:0048471(perinuclear region of cytoplasm);GO:0031514(motile cilium);GO:0016020(membrane);GO:0015630(microtubule cytoskeleton);GO:0005634(nucleus);GO:0071241(cellular response to inorganic substance);GO:0035556(intracellular signal transduction);GO:0009190(cyclic nucleotide biosynthetic process);GO:0006171(cAMP biosynthetic process);GO:0003351(epithelial cilium movement);GO:0071890(bicarbonate b…	00230(Purine metabolism);04024(cAMP signaling pathway);04713(Circadian entrainment)	EC:4.6.1.1
circRNA10676	1.49115	0.988812	0.683039	18.3776	5.19574	7.36916	11	6	5	103	34	48	-3.29022	down	1.79744e-05	0.0020371	yes	chr13	15427699	15457207	-	5	circRNA	ENSSSCT00000012284	ENSSSCG00000011217	chr13:15415314-15427698|chr13:15457207-15475711	NA	GO:0006468(protein phosphorylation);GO:0005524(ATP binding);GO:0004672(protein kinase activity)	NA	NA
circRNA17991	0	0	0.409823	10.527	1.98661	4.60572	0	0	3	59	13	30	-5.38448	down	1.82238e-05	0.00205514	yes	chr14	81081741	81087819	-	3	circRNA	ENSSSCT00000022544	ENSSSCG00000023130	chr14:81076420-81081740|chr14:81087819-81089639	NA	GO:0003723(RNA binding);GO:0003676(nucleic acid binding)	NA	NA
circRNA16157	6.9135	3.46084	2.04912	0.713692	0.611264	0	51	21	15	4	4	0	3.22905	up	1.84949e-05	0.00207544	yes	chr15	22572696	22584801	-	6	circRNA	ENSSSCT00000017109	SLC35F5	chr15:22569028-22572695|chr15:22584801-22586925	solute carrier family 35 member F5 [Source:HGNC Symbol;Acc:HGNC:23617]	GO:0016021(integral component of membrane);GO:0016020(membrane);GO:0006810(transport)	NA	NA
circRNA40258	0.677794	2.63683	2.18572	0	0	0	5	16	16	0	0	0	inf	up	1.89422e-05	0.00211522	yes	chrX	63832178	63875084	-	9	circRNA	ENSSSCT00000034690	ENSSSCG00000030850	chrX:63788893-63832177|chrX:63875084-63902858	NA	GO:0051321(meiotic cell cycle)	NA	NA
circRNA9841	0	0	0	4.639	0.916896	2.14934	0	0	0	26	6	14	-inf	down	1.93143e-05	0.00214624	yes	chr8	39572078	39610679	-	8	circRNA	ENSSSCT00000009643	CORIN	chr8:39562193-39572077|chr8:39610679-39666146	corin, serine peptidase [Source:HGNC Symbol;Acc:HGNC:19012]	GO:0016604(nuclear body);GO:0016021(integral component of membrane);GO:0016020(membrane);GO:0015629(actin cytoskeleton);GO:0009986(cell surface);GO:0005886(plasma membrane);GO:0035813(regulation of renal sodium excretion);GO:0016486(peptide hormone processing);GO:0008217(regulation of blood pressure);GO:0007565(female pregnancy);GO:0006508(proteolysis);GO:0003050(regulation of systemic arterial b…	NA	NA
circRNA11312	1.35559	1.31842	1.22947	15.3444	7.48798	7.52268	10	8	9	86	49	49	-2.95911	down	2.02056e-05	0.00222925	yes	chr13	84626456	84633809	+	3	circRNA	ENSSSCT00000012757	PCCB	chr13:84605669-84626455|chr13:84633809-84659833	Propionyl-CoA carboxylase beta chain, mitochondrial [Source:UniProtKB/Swiss-Prot;Acc:P79384]	GO:0005759(mitochondrial matrix);GO:0005739(mitochondrion);GO:0016874(ligase activity);GO:0005524(ATP binding);GO:0004658(propionyl-CoA carboxylase activity);GO:0000166(nucleotide binding)	00630(Glyoxylate and dicarboxylate metabolism);00640(Propanoate metabolism);00280(Valine, leucine and isoleucine degradation)	EC:6.4.1.3
circRNA6960	0.271118	0.329604	0	6.78007	2.75069	2.91696	2	2	0	38	18	19	-4.37304	down	2.0257e-05	0.00222925	yes	chr2	119165841	119168152	+	2	circRNA	ENSSSCT00000015510	MAN2A1	chr2:119134667-119165840|chr2:119168152-119185368	mannosidase alpha class 2A member 1 [Source:HGNC Symbol;Acc:HGNC:6824]	GO:0070062(extracellular exosome);GO:0016021(integral component of membrane);GO:0016020(membrane);GO:0005801(cis-Golgi network);GO:0005794(Golgi apparatus);GO:0005615(extracellular space);GO:0000139(Golgi membrane);GO:0060042(retina morphogenesis in camera-type eye);GO:0050769(positive regulation of neurogenesis);GO:0048286(lung alveolus development);GO:0008152(metabolic process);GO:0007585(respi…	00510(N-Glycan biosynthesis)	EC:3.2.1.114
circRNA8482	0.135559	0	0	3.21161	1.83379	2.45639	1	0	0	18	12	16	-5.79024	down	2.04199e-05	0.00223638	yes	chr1	176156294	176159751	-	2	circRNA	ENSSSCT00000005402	PHLPP1	chr1:176142695-176156293|chr1:176159751-176170426	PH domain and leucine rich repeat protein phosphatase 1 [Source:HGNC Symbol;Acc:HGNC:20610]	GO:0031965(nuclear membrane);GO:0005886(plasma membrane);GO:0005737(cytoplasm);GO:1900744(regulation of p38MAPK cascade);GO:0090036(regulation of protein kinase C signaling);GO:0051898(negative regulation of protein kinase B signaling);GO:0051896(regulation of protein kinase B signaling);GO:0046328(regulation of JNK cascade);GO:0043408(regulation of MAPK cascade);GO:0042981(regulation of apoptoti…	04151(PI3K-Akt signaling pathway)	EC:3.1.3.16
circRNA6912	24.4006	13.6786	10.9286	6.60165	5.04293	3.37753	180	83	80	37	33	22	1.70592	up	2.06637e-05	0.00225225	yes	chr2	106419586	106423715	-	3	circRNA	ENSSSCT00000015477	ELL2	chr2:106416794-106419585|chr2:106423715-106430986	elongation factor for RNA polymerase II 2 [Source:HGNC Symbol;Acc:HGNC:17064]	GO:0008023(transcription elongation factor complex);GO:0005654(nucleoplasm);GO:0042795(snRNA transcription from RNA polymerase II promoter);GO:0006368(transcription elongation from RNA polymerase II promoter)	NA	NA
circRNA15647	0	0	0.136608	7.67218	1.37534	2.45639	0	0	1	43	9	16	-6.39594	down	2.24335e-05	0.0024335	yes	chr9	93227242	93255554	-	7	circRNA	ENSSSCT00000016731	ENSSSCG00000015356	chr9:93226992-93227241|chr9:93255554-93293602	NA	GO:0016021(integral component of membrane);GO:0016020(membrane);GO:0055114(oxidation-reduction process);GO:0006643(membrane lipid metabolic process);GO:0006633(fatty acid biosynthetic process);GO:0050479(glyceryl-ether monooxygenase activity);GO:0016491(oxidoreductase activity);GO:0005506(iron ion binding)	NA	NA
circRNA10329	5.01568	3.46084	1.22947	0.892114	0	0	37	21	9	5	0	0	3.44357	up	2.27057e-05	0.00245135	yes	chr8	122168079	122184167	+	6	circRNA	ENSSSCT00000010018	LEF1	chr8:122090266-122168078|chr8:122184167-122188430	lymphoid enhancer binding factor 1 [Source:HGNC Symbol;Acc:HGNC:6551]	GO:1990907(beta-catenin-TCF complex);GO:0032993(protein-DNA complex);GO:0005737(cytoplasm);GO:0005667(transcription factor complex);GO:0005634(nucleus);GO:1902262(apoptotic process involved in blood vessel morphogenesis);GO:0090090(negative regulation of canonical Wnt signaling pathway);GO:0071899(negative regulation of estrogen receptor binding);GO:0071895(odontoblast differentiation);GO:0071866…	04310(Wnt signaling pathway);04390(Hippo signaling pathway);04520(Adherens junction);04916(Melanogenesis);05200(Pathways in cancer);05210(Colorectal cancer);05216(Thyroid cancer);05221(Acute myeloid leukemia);05217(Basal cell carcinoma);05215(Prostate cancer);05213(Endometrial cancer);05412(Arrhythmogenic right ventricular cardiomyopathy (ARVC))	NA
circRNA15185	6.77794	3.79045	2.04912	51.2074	15.8929	29.4766	50	23	15	287	104	192	-2.93625	down	2.30246e-05	0.00247406	yes	chr9	30651942	30658578	+	2	circRNA	ENSSSCT00000016321	AMOTL1	chr9:30651703-30651941|chr9:30658578-30676325	angiomotin like 1 [Source:HGNC Symbol;Acc:HGNC:17811]	GO:0031410(cytoplasmic vesicle);GO:0030027(lamellipodium);GO:0016324(apical plasma membrane);GO:0008180(COP9 signalosome);GO:0005923(bicellular tight junction);GO:0043536(positive regulation of blood vessel endothelial cell migration);GO:0035329(hippo signaling);GO:0003365(establishment of cell polarity involved in ameboidal cell migration);GO:0042802(identical protein binding)	04530(Tight junction)	NA
circRNA10295	0.135559	0	0.136608	12.4896	0.458448	6.44801	1	0	1	70	3	42	-6.15513	down	2.35138e-05	0.00251154	yes	chr8	113000638	113029251	-	4	circRNA	ENSSSCT00000009982	NDST3	chr8:112972267-113000637|chr8:113029251-113070672	N-deacetylase and N-sulfotransferase 3 [Source:HGNC Symbol;Acc:HGNC:7682]	GO:0016021(integral component of membrane);GO:0016020(membrane);GO:0016787(hydrolase activity);GO:0015016([heparan sulfate]-glucosamine N-sulfotransferase activity);GO:0008146(sulfotransferase activity)	00534(Glycosaminoglycan biosynthesis - heparan sulfate / heparin)	NA
circRNA20009	0.813353	0	0	8.02903	5.19574	3.07048	6	0	0	45	34	20	-4.32443	down	2.35939e-05	0.00251154	yes	chr16	23723018	23728315	-	5	circRNA	ENSSSCT00000018343	NUP155	chr16:23720625-23723017|chr16:23728315-23730849	nucleoporin 155 [Source:HGNC Symbol;Acc:HGNC:8063]	GO:0044611(nuclear pore inner ring);GO:0016020(membrane);GO:0005643(nuclear pore);GO:0005635(nuclear envelope);GO:0086014(atrial cardiac muscle cell action potential);GO:0036228(protein targeting to nuclear inner membrane);GO:0006998(nuclear envelope organization);GO:0006913(nucleocytoplasmic transport);GO:0006606(protein import into nucleus);GO:0006406(mRNA export from nucleus);GO:0006405(RNA ex…	03013(RNA transport)	NA
circRNA13829	0.135559	0.329604	0.546431	9.09957	3.36195	4.29868	1	2	4	51	22	28	-4.05034	down	2.3922e-05	0.00253462	yes	chr10	17976426	18101825	+	2	circRNA	ENSSSCT00000011894	AKT3	chr10:17966144-17976425|chr10:18101825-18123981	AKT serine/threonine kinase 3 [Source:HGNC Symbol;Acc:HGNC:393]	GO:0016310(phosphorylation);GO:0006468(protein phosphorylation);GO:0016740(transferase activity);GO:0016301(kinase activity);GO:0005524(ATP binding);GO:0004674(protein serine/threonine kinase activity);GO:0004672(protein kinase activity);GO:0000166(nucleotide binding);GO:0005622(intracellular);GO:0048873(homeostasis of number of cells within a tissue);GO:0048854(brain morphogenesis);GO:0045793(po…	04014(Ras signaling pathway);04015(Rap1 signaling pathway);04010(MAPK signaling pathway);04012(ErbB signaling pathway);04370(VEGF signaling pathway);04630(Jak-STAT signaling pathway);04668(TNF signaling pathway);04066(HIF-1 signaling pathway);04068(FoxO signaling pathway);04071(Sphingolipid signaling pathway);04024(cAMP signaling pathway);04022(cGMP - PKG signaling pathway);04151(PI3K-Akt signali…	EC:2.7.11.1
circRNA5929	0.677794	0.659208	0	13.917	2.9035	7.06211	5	4	0	78	19	46	-4.15889	down	2.41807e-05	0.00255016	yes	chr3	134956016	134966155	+	7	circRNA	ENSSSCT00000009449	TAF1B	chr3:134954691-134956015|chr3:134966155-134981591	TATA-box binding protein associated factor, RNA polymerase I subunit B [Source:HGNC Symbol;Acc:HGNC:11533]	GO:0070860(RNA polymerase I core factor complex);GO:0070062(extracellular exosome);GO:0005668(RNA polymerase transcription factor SL1 complex);GO:0006360(transcription from RNA polymerase I promoter);GO:0001189(RNA polymerase I transcriptional preinitiation complex assembly at the promoter for the nuclear large rRNA transcript);GO:0001188(RNA polymerase I transcriptional preinitiation complex ass…	NA	NA
circRNA1956	0	0	0.409823	6.2448	4.89011	2.30286	0	0	3	35	32	15	-5.03515	down	2.55694e-05	0.0026718	yes	chr6	89766494	89832876	-	3	circRNA	ENSSSCT00000032434	LDLRAD4	chr6:89724327-89766493|None	low density lipoprotein receptor class A domain containing 4 [Source:HGNC Symbol;Acc:HGNC:1224]	GO:0043231(intracellular membrane-bounded organelle);GO:0016021(integral component of membrane);GO:0016020(membrane);GO:0005654(nucleoplasm);GO:0060394(negative regulation of pathway-restricted SMAD protein phosphorylation);GO:0030512(negative regulation of transforming growth factor beta receptor signaling pathway);GO:0030336(negative regulation of cell migration);GO:0010991(negative regulation …	NA	NA
circRNA10446	0.813353	0.659208	0.546431	8.02903	4.73729	5.68039	6	4	4	45	31	37	-3.19166	down	2.55917e-05	0.0026718	yes	chr8	141457586	141479430	-	4	circRNA	ENSSSCT00000029989	PTPN13	chr8:141452124-141457585|chr8:141479430-141492954	protein tyrosine phosphatase, non-receptor type 13 [Source:HGNC Symbol;Acc:HGNC:9646]	GO:0070062(extracellular exosome);GO:0030027(lamellipodium);GO:0005886(plasma membrane);GO:0005856(cytoskeleton);GO:0005737(cytoplasm);GO:0005634(nucleus);GO:0035335(peptidyl-tyrosine dephosphorylation);GO:0016311(dephosphorylation);GO:0014066(regulation of phosphatidylinositol 3-kinase signaling);GO:0006470(protein dephosphorylation);GO:0036312(phosphatidylinositol 3-kinase regulatory subunit bi…	NA	NA
circRNA37689	2.84674	0.82401	1.36608	0	0	0	21	5	10	0	0	0	inf	up	2.56859e-05	0.0026718	yes	chr12	907413	913284	-	3	circRNA	ENSSSCT00000030531	CCDC57	chr12:906752-907412|chr12:913284-916224	coiled-coil domain containing 57 [Source:HGNC Symbol;Acc:HGNC:27564]	NA	NA	NA
circRNA12274	7.18462	1.81282	1.63929	0.713692	0	0	53	11	12	4	0	0	3.89761	up	2.60773e-05	0.00270019	yes	chr12	912684	913284	-	2	circRNA	ENSSSCT00000030531	CCDC57	chr12:907632-912683|chr12:913284-916224	coiled-coil domain containing 57 [Source:HGNC Symbol;Acc:HGNC:27564]	NA	NA	NA
circRNA7030	15.8604	9.06411	5.73752	1.60581	1.52816	2.91696	117	55	42	9	10	19	2.34123	up	2.74938e-05	0.00283398	yes	chr2	128486979	128502134	+	5	circRNA	ENSSSCT00000024571	DMXL1	chr2:128480656-128486978|chr2:128502134-128505784	Dmx like 1 [Source:HGNC Symbol;Acc:HGNC:2937]	GO:0043291(RAVE complex);GO:0070072(vacuolar proton-transporting V-type ATPase complex assembly);GO:0007035(vacuolar acidification)	NA	NA
circRNA15392	0	0	0	2.3195	1.68098	2.14934	0	0	0	13	11	14	-inf	down	2.90029e-05	0.00297606	yes	chr9	53800640	53811680	+	4	circRNA	ENSSSCT00000031058	ENSSSCG00000026007	chr9:53794884-53800639|chr9:53811680-53823561	NA	GO:0016021(integral component of membrane);GO:0016020(membrane);GO:0005794(Golgi apparatus);GO:0006810(transport)	NA	NA
circRNA25540	3.79565	1.48322	1.22947	0	0.152816	0.153524	28	9	9	0	1	1	4.40908	up	2.99043e-05	0.0030548	yes	chr9	19264985	19269763	+	2	circRNA	ENSSSCT00000016257	ENSSSCG00000014902	chr9:19263971-19264984|chr9:19269763-19287002	NA	NA	NA	NA
circRNA6096	4.74456	3.13124	1.09286	0.713692	0	0	35	19	8	4	0	0	3.65152	up	3.0674e-05	0.00311944	yes	chr2	8665085	8665965	-	2	circRNA	ENSSSCT00000014281	ASRGL1	chr2:8653881-8665084|chr2:8665965-8674526	asparaginase like 1 [Source:HGNC Symbol;Acc:HGNC:16448]	GO:0005634(nucleus);GO:0033345(asparagine catabolic process via L-aspartate);GO:0006508(proteolysis);GO:0016787(hydrolase activity);GO:0008798(beta-aspartyl-peptidase activity);GO:0004067(asparaginase activity)	NA	NA
circRNA20121	2.9823	2.47203	1.50268	0.178423	0.458448	0	22	15	11	1	3	0	3.4494	up	3.09843e-05	0.00313699	yes	chr16	37565228	37568964	-	3	circRNA	ENSSSCT00000018421	IL31RA	chr16:37562404-37565227|chr16:37568964-37571624	interleukin 31 receptor A [Source:HGNC Symbol;Acc:HGNC:18969]	GO:0016021(integral component of membrane);GO:0016020(membrane);GO:0009897(external side of plasma membrane);GO:0005622(intracellular);GO:0098542(defense response to other organism);GO:0042523(positive regulation of tyrosine phosphorylation of Stat5 protein);GO:0042517(positive regulation of tyrosine phosphorylation of Stat3 protein);GO:0035745(T-helper 2 cell cytokine production);GO:0030224(mono…	NA	NA
circRNA16464	0.813353	0	0	9.09957	4.89011	2.76343	6	0	0	51	32	18	-4.3644	down	3.14664e-05	0.0031717	yes	chr15	72716456	72761591	+	2	circRNA	ENSSSCT00000017290	ENSSSCG00000015878	chr15:72628165-72716455|chr15:72761591-72798027	NA	GO:0072686(mitotic spindle);GO:0051233(spindle midzone);GO:0048471(perinuclear region of cytoplasm);GO:0030057(desmosome);GO:0009898(cytoplasmic side of plasma membrane);GO:0005911(cell-cell junction);GO:0005886(plasma membrane);GO:0005856(cytoskeleton);GO:0005737(cytoplasm);GO:0000922(spindle pole);GO:0043547(positive regulation of GTPase activity);GO:0032467(positive regulation of cytokinesis);…	NA	NA
circRNA4087	4.609	2.63683	1.63929	0.356846	0.305632	0.460572	34	16	12	2	2	3	2.98397	up	3.16742e-05	0.00317423	yes	chr4	73925346	73929479	-	2	circRNA	ENSSSCT00000006800	MCMDC2	chr4:73920511-73925345|chr4:73929479-73930386	minichromosome maintenance domain containing 2 [Source:HGNC Symbol;Acc:HGNC:26368]	GO:1990918(double-strand break repair involved in meiotic recombination);GO:0048477(oogenesis);GO:0042140(late meiotic recombination nodule assembly);GO:0007283(spermatogenesis);GO:0007146(meiotic recombination nodule assembly);GO:0007130(synaptonemal complex assembly);GO:0006260(DNA replication);GO:0005524(ATP binding);GO:0003677(DNA binding)	NA	NA
circRNA15090	0	0	0	4.99584	0.611264	2.60991	0	0	0	28	4	17	-inf	down	3.17702e-05	0.00317423	yes	chr9	14365794	14391046	-	5	circRNA	ENSSSCT00000016249	ENSSSCG00000014894	chr9:14350266-14365793|chr9:14391046-14394669	NA	GO:0016021(integral component of membrane);GO:0016020(membrane);GO:0005887(integral component of plasma membrane);GO:0097264(self proteolysis);GO:0048666(neuron development);GO:0007165(signal transduction)	NA	NA
circRNA38980	2.84674	0.988812	1.09286	0	0	0	21	6	8	0	0	0	inf	up	3.25803e-05	0.00324095	yes	chr9	126564897	126572937	+	4	circRNA	ENSSSCT00000016869	ENSSSCG00000015485	chr9:126564287-126564896|chr9:126572937-126576188	NA	NA	NA	NA
circRNA10707	0	0.164802	0	4.639	2.13942	1.84229	0	1	0	26	14	12	-5.709	down	3.35797e-05	0.00332006	yes	chr13	19959468	20018550	-	3	circRNA	ENSSSCT00000012297	OSBPL10	chr13:19886427-19959467|chr13:20018550-20125378	oxysterol binding protein like 10 [Source:HGNC Symbol;Acc:HGNC:16395]	GO:0006869(lipid transport);GO:0006810(transport);GO:0015485(cholesterol binding);GO:0001786(phosphatidylserine binding)	NA	NA
circRNA17262	1.49115	1.15361	0.819646	11.5975	7.94643	6.14097	11	7	6	65	52	40	-2.89024	down	3.38558e-05	0.00332006	yes	chr14	21827434	21832311	+	4	circRNA	ENSSSCT00000010652	SH3RF1	chr14:21820420-21827433|chr14:21832311-21840405	SH3 domain containing ring finger 1 [Source:HGNC Symbol;Acc:HGNC:17650]	GO:0005829(cytosol);GO:2001237(negative regulation of extrinsic apoptotic signaling pathway);GO:0046328(regulation of JNK cascade);GO:0043154(negative regulation of cysteine-type endopeptidase activity involved in apoptotic process);GO:0043066(negative regulation of apoptotic process);GO:0006915(apoptotic process);GO:0046872(metal ion binding);GO:0008270(zinc ion binding)	NA	NA
circRNA10972	4.74456	2.63683	1.63929	28.7261	13.4478	15.3524	35	16	12	161	88	100	-2.67291	down	3.39477e-05	0.00332006	yes	chr13	36937742	36948936	-	4	circRNA	ENSSSCT00000012497	DCAF1	chr13:36924271-36937741|chr13:36948936-36960933	DDB1 and CUL4 associated factor 1 [Source:HGNC Symbol;Acc:HGNC:30911]	GO:0008180(COP9 signalosome);GO:0005634(nucleus);GO:0001650(fibrillar center);GO:1990245(histone H2A-T120 phosphorylation);GO:0035212(cell competition in a multicellular organism);GO:0033151(V(D)J recombination);GO:0030183(B cell differentiation);GO:0016567(protein ubiquitination);GO:0000122(negative regulation of transcription from RNA polymerase II promoter);GO:1990244(histone kinase activity (…	NA	NA
circRNA8333	36.6009	34.4436	17.076	13.7386	7.02953	2.30286	270	209	125	77	46	15	1.9334	up	3.40187e-05	0.00332006	yes	chr1	143955137	143971028	-	6	circRNA	ENSSSCT00000005225	GANC	chr1:143945942-143955136|chr1:143971028-143977954	glucosidase alpha, neutral C [Source:HGNC Symbol;Acc:HGNC:4139]	GO:0008152(metabolic process);GO:0005975(carbohydrate metabolic process);GO:0030246(carbohydrate binding);GO:0016798(hydrolase activity, acting on glycosyl bonds);GO:0016787(hydrolase activity);GO:0004553(hydrolase activity, hydrolyzing O-glycosyl compounds);GO:0003824(catalytic activity)	00052(Galactose metabolism);00500(Starch and sucrose metabolism)	EC:3.2.1.20
circRNA34001	2.03338	1.31842	1.09286	0	0	0	15	8	8	0	0	0	inf	up	3.41042e-05	0.00332006	yes	chr6	62131760	62162089	-	4	circRNA	ENSSSCT00000003747	ACOT7	chr6:62119631-62131759|chr6:62162089-62166744	acyl-CoA thioesterase 7 [Source:HGNC Symbol;Acc:HGNC:24157]	GO:0070062(extracellular exosome);GO:0005829(cytosol);GO:0005654(nucleoplasm);GO:1900535(palmitic acid biosynthetic process);GO:0051792(medium-chain fatty acid biosynthetic process);GO:0036116(long-chain fatty-acyl-CoA catabolic process);GO:0036114(medium-chain fatty-acyl-CoA catabolic process);GO:0015937(coenzyme A biosynthetic process);GO:0042803(protein homodimerization activity);GO:0036042(lo…	NA	EC:3.1.2.2
circRNA14502	5.82903	0.988812	1.91251	0.356846	0.152816	0.153524	43	6	14	2	1	1	3.71855	up	3.48276e-05	0.00336739	yes	chr17	21445615	21448029	+	2	circRNA	ENSSSCT00000007734	ANKEF1	chr17:21443172-21445614|chr17:21448029-21451396	ankyrin repeat and EF-hand domain containing 1 [Source:HGNC Symbol;Acc:HGNC:15803]	NA	NA	NA
circRNA39073	2.44006	0.82401	1.50268	0	0	0	18	5	11	0	0	0	inf	up	3.4886e-05	0.00336739	yes	chr15	22565123	22584801	-	8	circRNA	ENSSSCT00000017109	SLC35F5	chr15:22560401-22565122|chr15:22584801-22586925	solute carrier family 35 member F5 [Source:HGNC Symbol;Acc:HGNC:23617]	GO:0016021(integral component of membrane);GO:0016020(membrane);GO:0006810(transport)	NA	NA
circRNA19834	2.16894	2.30723	1.63929	18.1991	8.86332	13.9707	16	14	12	102	58	91	-2.74626	down	3.65954e-05	0.00351748	yes	chrX	138419390	138429023	+	2	circRNA	ENSSSCT00000013917	AFF2	chrX:138261212-138419389|chrX:138429023-138554242	AF4/FMR2 family member 2 [Source:HGNC Symbol;Acc:HGNC:3776]	GO:0016607(nuclear speck);GO:0043484(regulation of RNA splicing);GO:0035063(nuclear speck organization);GO:0010629(negative regulation of gene expression);GO:0010468(regulation of gene expression);GO:0007611(learning or memory);GO:0002151(G-quadruplex RNA binding)	NA	NA
circRNA6755	0	0	0.136608	4.10373	3.05632	1.53524	0	0	1	23	20	10	-5.99212	down	3.70762e-05	0.00354873	yes	chr2	85455814	85490186	-	9	circRNA	ENSSSCT00000015377	FAM169A	chr2:85446848-85455813|chr2:85490186-85513276	family with sequence similarity 169 member A [Source:HGNC Symbol;Acc:HGNC:29138]	NA	NA	NA
circRNA7172	23.1806	16.4802	6.83039	7.13692	1.52816	3.07048	171	100	50	40	10	20	1.98607	up	3.77082e-05	0.00359412	yes	chr2	145408564	145458183	-	5	circRNA	ENSSSCT00000015647	KLHL3	chr2:145392009-145408563|chr2:145458183-145464185	kelch like family member 3 [Source:HGNC Symbol;Acc:HGNC:6354]	GO:0031463(Cul3-RING ubiquitin ligase complex);GO:0005829(cytosol);GO:0072156(distal tubule morphogenesis);GO:0070936(protein K48-linked ubiquitination);GO:0070294(renal sodium ion absorption);GO:0050801(ion homeostasis);GO:0042787(protein ubiquitination involved in ubiquitin-dependent protein catabolic process);GO:0016567(protein ubiquitination);GO:0004842(ubiquitin-protein transferase activity)	NA	NA
circRNA37937	1.76227	1.97762	0.819646	0	0	0	13	12	6	0	0	0	inf	up	3.82878e-05	0.00363415	yes	chr12	41418013	41429321	-	3	circRNA	ENSSSCT00000019278	ENSSSCG00000017712	chr12:41416078-41418012|chr12:41429321-41437822	NA	GO:0030131(clathrin adaptor complex);GO:0030117(membrane coat);GO:0016020(membrane);GO:0005737(cytoplasm);GO:0016192(vesicle-mediated transport);GO:0015031(protein transport);GO:0006886(intracellular protein transport);GO:0006810(transport);GO:0008565(protein transporter activity)	04144(Endocytosis);04961(Endocrine and other factor-regulated calcium reabsorption);04721(Synaptic vesicle cycle);05016(Huntington's disease)	NA
circRNA16114	0	0	0	4.46057	0.916896	1.84229	0	0	0	25	6	12	-inf	down	3.86337e-05	0.00365177	yes	chr15	9761645	9789480	-	7	circRNA	ENSSSCT00000017072	KYNU	chr15:9653434-9761644|chr15:9789480-9816231	kynureninase [Source:HGNC Symbol;Acc:HGNC:6469]	GO:0005829(cytosol);GO:0005739(mitochondrion);GO:0005737(cytoplasm);GO:0097053(L-kynurenine catabolic process);GO:0043420(anthranilate metabolic process);GO:0034516(response to vitamin B6);GO:0034354('de novo' NAD biosynthetic process from tryptophan);GO:0034341(response to interferon-gamma);GO:0019805(quinolinate biosynthetic process);GO:0019441(tryptophan catabolic process to kynurenine);GO:001…	NA	EC:3.7.1.3
circRNA22035	5.2868	3.62564	1.36608	0	0.611264	0	39	22	10	0	4	0	4.07169	up	3.88623e-05	0.00365819	yes	chr3	25182765	25199023	-	4	circRNA	ENSSSCT00000008597	ENSSSCG00000007847	chr3:25177597-25182764|chr3:25199023-25200722	NA	GO:0043231(intracellular membrane-bounded organelle);GO:0016021(integral component of membrane);GO:0016020(membrane);GO:0055085(transmembrane transport);GO:0006869(lipid transport);GO:0006810(transport);GO:0002244(hematopoietic progenitor cell differentiation);GO:0042626(ATPase activity, coupled to transmembrane movement of substances);GO:0016887(ATPase activity);GO:0005524(ATP binding);GO:000521…	NA	NA
circRNA13730	7.5913	8.4049	2.45894	2.14107	0.305632	0	56	51	18	12	2	0	2.91511	up	4.0266e-05	0.00376896	yes	chr10	9927530	9979952	+	4	circRNA	ENSSSCT00000026746	SPATA17	chr10:9898253-9927529|None	spermatogenesis associated 17 [Source:HGNC Symbol;Acc:HGNC:25184]	NA	NA	NA
circRNA5410	0	0	0	3.9253	0.76408	2.45639	0	0	0	22	5	16	-inf	down	4.03699e-05	0.00376896	yes	chr3	73613900	73649349	+	7	circRNA	ENSSSCT00000009101	ENSSSCG00000008310	chr3:73605993-73613899|chr3:73649349-73721512	NA	GO:0000145(exocyst);GO:0006904(vesicle docking involved in exocytosis)	NA	NA
circRNA2827	0	0	0	2.85477	2.13942	1.22819	0	0	0	16	14	8	-inf	down	4.14744e-05	0.00385627	yes	chr5	17115286	17125911	+	6	circRNA	ENSSSCT00000028346	DIP2B	chr5:17112458-17115285|chr5:17125911-17127609	disco interacting protein 2 homolog B [Source:HGNC Symbol;Acc:HGNC:29284]	GO:0070062(extracellular exosome);GO:0016020(membrane);GO:0005737(cytoplasm);GO:0005634(nucleus);GO:0008152(metabolic process);GO:0003824(catalytic activity)	NA	NA
circRNA15093	0	0	0	5.88796	0.76408	1.68877	0	0	0	33	5	11	-inf	down	4.19165e-05	0.00388154	yes	chr9	14377851	14391046	-	3	circRNA	ENSSSCT00000016249	ENSSSCG00000014894	chr9:14373430-14377850|chr9:14391046-14394669	NA	GO:0016021(integral component of membrane);GO:0016020(membrane);GO:0005887(integral component of plasma membrane);GO:0097264(self proteolysis);GO:0048666(neuron development);GO:0007165(signal transduction)	NA	NA
circRNA23034	4.609	2.47203	1.36608	0	0.152816	0.460572	34	15	10	0	1	3	3.78359	up	4.28708e-05	0.00395383	yes	chr1	80293139	80305582	-	8	circRNA	ENSSSCT00000004823	HACE1	chr1:80284036-80293138|chr1:80305582-80313070	E3 ubiquitin-protein ligase HACE1 [Source:RefSeq peptide;Acc:NP_001182269]	GO:0005783(endoplasmic reticulum);GO:0000139(Golgi membrane);GO:0070936(protein K48-linked ubiquitination);GO:0061025(membrane fusion);GO:0042787(protein ubiquitination involved in ubiquitin-dependent protein catabolic process);GO:0030334(regulation of cell migration);GO:0016567(protein ubiquitination);GO:0007030(Golgi organization);GO:0048365(Rac GTPase binding);GO:0017137(Rab GTPase binding);GO…	NA	NA
circRNA26588	5.96459	5.10886	2.73215	0	0.458448	1.07467	44	31	20	0	3	7	3.17071	up	4.34434e-05	0.00399049	yes	chr14	82348063	82356374	-	6	circRNA	ENSSSCT00000011272	ANXA7	chr14:82347683-82348062|chr14:82356374-82360031	annexin A7 [Source:HGNC Symbol;Acc:HGNC:545]	GO:0070062(extracellular exosome);GO:0042584(chromaffin granule membrane);GO:0031982(vesicle);GO:0016020(membrane);GO:0005886(plasma membrane);GO:0005829(cytosol);GO:0005789(endoplasmic reticulum membrane);GO:0005635(nuclear envelope);GO:0005634(nucleus);GO:0035176(social behavior);GO:0030855(epithelial cell differentiation);GO:0010629(negative regulation of gene expression);GO:0009992(cellular w…	NA	NA
circRNA7712	0	0	0	2.67634	1.52816	1.68877	0	0	0	15	10	11	-inf	down	4.39583e-05	0.00402156	yes	chr1	58484449	58517592	+	3	circRNA	ENSSSCT00000004730	RIMS1	chr1:58468361-58484448|chr1:58517592-58573661	regulating synaptic membrane exocytosis 1 [Source:HGNC Symbol;Acc:HGNC:17282]	GO:0048786(presynaptic active zone);GO:0016020(membrane);GO:2000300(regulation of synaptic vesicle exocytosis);GO:1903861(positive regulation of dendrite extension);GO:0048791(calcium ion-regulated exocytosis of neurotransmitter);GO:0042391(regulation of membrane potential);GO:0006887(exocytosis);GO:0006461(protein complex assembly);GO:0046872(metal ion binding);GO:0044325(ion channel binding);GO…	NA	NA
circRNA13910	2.84674	2.80163	3.27859	0.892114	0.458448	0.307048	21	17	24	5	3	2	2.42906	up	4.5074e-05	0.00410355	yes	chr10	28725736	28726504	-	2	circRNA	ENSSSCT00000026320	ENSSSCG00000023403	chr10:28724754-28725735|chr10:28726504-28727023	NA	GO:0016021(integral component of membrane);GO:0016020(membrane);GO:0035335(peptidyl-tyrosine dephosphorylation);GO:0006470(protein dephosphorylation);GO:0004725(protein tyrosine phosphatase activity)	NA	NA
circRNA1018	3.11785	2.63683	2.73215	0.892114	0	0.460572	23	16	20	5	0	3	2.6494	up	4.52147e-05	0.00410355	yes	chr7	105392983	105396660	+	3	circRNA	ENSSSCT00000002654	GPATCH2L	chr7:105390181-105392982|chr7:105396660-105408486	G-patch domain containing 2 like [Source:HGNC Symbol;Acc:HGNC:20210]	NA	NA	NA
circRNA9949	0	0	0	2.3195	1.37534	2.30286	0	0	0	13	9	15	-inf	down	4.57057e-05	0.00413165	yes	chr8	50518546	50626858	+	6	circRNA	ENSSSCT00000009724	RAPGEF2	chr8:50390750-50518545|chr8:50626858-50638594	Rap guanine nucleotide exchange factor 2 [Source:HGNC Symbol;Acc:HGNC:16854]	GO:0048471(perinuclear region of cytoplasm);GO:0030139(endocytic vesicle);GO:0016324(apical plasma membrane);GO:0016020(membrane);GO:0005923(bicellular tight junction);GO:0005829(cytosol);GO:0005770(late endosome);GO:0005737(cytoplasm);GO:2000670(positive regulation of dendritic cell apoptotic process);GO:2000481(positive regulation of cAMP-dependent protein kinase activity);GO:1901888(regulation…	04015(Rap1 signaling pathway);04010(MAPK signaling pathway)	NA
circRNA39519	1.22003	1.81282	1.22947	0	0	0	9	11	9	0	0	0	inf	up	4.7468e-05	0.00427399	yes	chr14	31729382	31737109	-	4	circRNA	ENSSSCT00000010729	CCDC62	chr14:31725346-31729381|chr14:31737109-31741516	coiled-coil domain containing 62 [Source:HGNC Symbol;Acc:HGNC:30723]	GO:0005886(plasma membrane);GO:0005654(nucleoplasm);GO:0005634(nucleus);GO:0071392(cellular response to estradiol stimulus);GO:0045944(positive regulation of transcription from RNA polymerase II promoter);GO:0030374(ligand-dependent nuclear receptor transcription coactivator activity);GO:0030331(estrogen receptor binding)	NA	NA
circRNA598	0.135559	0	0	2.67634	1.83379	2.30286	1	0	0	15	12	15	-5.6513	down	5.10721e-05	0.0045804	yes	chr7	65662308	65669379	+	6	circRNA	ENSSSCT00000002166	SEC23A	chr7:65656670-65662307|chr7:65669379-65680201	Sec23 homolog A, coat complex II component [Source:HGNC Symbol;Acc:HGNC:10701]	GO:0048471(perinuclear region of cytoplasm);GO:0030134(ER to Golgi transport vesicle);GO:0030127(COPII vesicle coat);GO:0000139(Golgi membrane);GO:0015031(protein transport);GO:0006888(ER to Golgi vesicle-mediated transport);GO:0006886(intracellular protein transport);GO:0006810(transport);GO:0008270(zinc ion binding)	04141(Protein processing in endoplasmic reticulum)	NA
circRNA9833	0	0.164802	0.136608	3.56846	2.75069	2.14934	0	1	1	20	18	14	-4.81231	down	5.18479e-05	0.00463175	yes	chr8	39559307	39578069	-	5	circRNA	ENSSSCT00000009643	CORIN	chr8:39557439-39559306|chr8:39578069-39588372	corin, serine peptidase [Source:HGNC Symbol;Acc:HGNC:19012]	GO:0016604(nuclear body);GO:0016021(integral component of membrane);GO:0016020(membrane);GO:0015629(actin cytoskeleton);GO:0009986(cell surface);GO:0005886(plasma membrane);GO:0035813(regulation of renal sodium excretion);GO:0016486(peptide hormone processing);GO:0008217(regulation of blood pressure);GO:0007565(female pregnancy);GO:0006508(proteolysis);GO:0003050(regulation of systemic arterial b…	NA	NA
circRNA19380	0	0	0	3.21161	1.68098	1.22819	0	0	0	18	11	8	-inf	down	5.20704e-05	0.00463345	yes	chrX	29493890	29514363	-	4	circRNA	ENSSSCT00000013350	DMD	chrX:29471702-29493889|chrX:29514363-29549298	dystrophin [Source:RefSeq peptide;Acc:NP_001012408]	GO:0046872(metal ion binding);GO:0008270(zinc ion binding);GO:0003779(actin binding)	NA	NA
circRNA5286	0.813353	0	0.683039	7.31534	5.50137	6.75506	6	0	5	41	36	44	-3.70921	down	5.26531e-05	0.00466708	yes	chr3	58116769	58165903	+	4	circRNA	ENSSSCT00000008967	MGAT4A	chr3:58112291-58116768|chr3:58165903-58181676	mannosyl (alpha-1,3-)-glycoprotein beta-1,4-N-acetylglucosaminyltransferase, isozyme A [Source:HGNC Symbol;Acc:HGNC:7047]	GO:0070062(extracellular exosome);GO:0016020(membrane);GO:0006487(protein N-linked glycosylation);GO:0005975(carbohydrate metabolic process);GO:0016758(transferase activity, transferring hexosyl groups);GO:0016757(transferase activity, transferring glycosyl groups);GO:0008375(acetylglucosaminyltransferase activity)	00510(N-Glycan biosynthesis)	EC:2.4.1.145
circRNA10130	0.271118	0	0	3.74688	2.75069	1.68877	2	0	0	21	18	11	-4.91623	down	5.34703e-05	0.00469132	yes	chr8	79349044	79354008	+	3	circRNA	ENSSSCT00000009857	ENSSSCG00000009000	chr8:79337734-79349043|chr8:79354008-79381651	NA	GO:0016021(integral component of membrane);GO:0016020(membrane);GO:0005886(plasma membrane);GO:0007156(homophilic cell adhesion via plasma membrane adhesion molecules);GO:0007155(cell adhesion);GO:0005509(calcium ion binding)	NA	NA
circRNA19097	1.22003	0.988812	1.09286	13.0249	4.89011	8.59735	9	6	8	73	32	56	-3.00538	down	5.35184e-05	0.00469132	yes	chr18	44310484	44325072	-	4	circRNA	ENSSSCT00000031056	ENSSSCG00000024754	chr18:44228109-44310483|chr18:44325072-44335705	NA	GO:0034464(BBSome);GO:0016020(membrane);GO:0060271(cilium assembly)	NA	NA
circRNA8381	0	0	0.136608	5.53111	1.83379	1.68877	0	0	1	31	12	11	-6.05039	down	5.35892e-05	0.00469132	yes	chr1	148474711	148497434	-	3	circRNA	ENSSSCT00000005292	SPRED1	chr1:148460094-148474710|chr1:148497434-148497672	sprouty related EVH1 domain containing 1 [Source:HGNC Symbol;Acc:HGNC:20249]	GO:0016020(membrane);GO:0005634(nucleus);GO:0090311(regulation of protein deacetylation);GO:0043517(positive regulation of DNA damage response, signal transduction by p53 class mediator);GO:0010923(negative regulation of phosphatase activity);GO:0010801(negative regulation of peptidyl-threonine phosphorylation);GO:0009966(regulation of signal transduction);GO:0007275(multicellular organism develo…	04630(Jak-STAT signaling pathway)	NA
circRNA8380	0.542236	1.31842	0.136608	9.99168	5.65419	5.98744	4	8	1	56	37	39	-3.43716	down	5.38088e-05	0.00469132	yes	chr1	148459942	148497434	-	4	circRNA	ENSSSCT00000005292	SPRED1	chr1:148445586-148459941|chr1:148497434-148497672	sprouty related EVH1 domain containing 1 [Source:HGNC Symbol;Acc:HGNC:20249]	GO:0016020(membrane);GO:0005634(nucleus);GO:0090311(regulation of protein deacetylation);GO:0043517(positive regulation of DNA damage response, signal transduction by p53 class mediator);GO:0010923(negative regulation of phosphatase activity);GO:0010801(negative regulation of peptidyl-threonine phosphorylation);GO:0009966(regulation of signal transduction);GO:0007275(multicellular organism develo…	04630(Jak-STAT signaling pathway)	NA
circRNA10618	15.7248	7.08648	3.82502	2.3195	0	1.22819	116	43	28	13	0	8	2.90844	up	5.39564e-05	0.00469132	yes	chr13	3109788	3113691	-	3	circRNA	ENSSSCT00000012259	ANKRD28	chr13:3108013-3109787|chr13:3113691-3114888	ankyrin repeat domain 28 [Source:HGNC Symbol;Acc:HGNC:29024]	NA	NA	NA
circRNA18392	2.71118	2.96644	1.36608	0.713692	0	0	20	18	10	4	0	0	3.30296	up	5.43113e-05	0.00470422	yes	chr14	125001888	125006008	-	3	circRNA	ENSSSCT00000011605	CFAP43	chr14:125000494-125001887|chr14:125006008-125006969	cilia and flagella associated protein 43 [Source:HGNC Symbol;Acc:HGNC:26684]	NA	NA	NA
circRNA11759	2.84674	2.30723	1.91251	0.178423	0.458448	0.307048	21	14	14	1	3	2	2.90426	up	5.60803e-05	0.00483905	yes	chr13	144152728	144168281	-	4	circRNA	ENSSSCT00000012968	IQCG	chr13:144139231-144152727|chr13:144168281-144171118	IQ motif containing G [Source:HGNC Symbol;Acc:HGNC:25251]	GO:0070062(extracellular exosome);GO:0036126(sperm flagellum);GO:0031514(motile cilium);GO:0005737(cytoplasm);GO:0002177(manchette);GO:0007288(sperm axoneme assembly);GO:0007286(spermatid development);GO:0030544(Hsp70 protein binding);GO:0005516(calmodulin binding)	NA	NA
circRNA3082	0.406677	0.164802	0	8.20745	1.37534	3.53106	3	1	0	46	9	23	-4.52025	down	5.69396e-05	0.00489466	yes	chr5	54839918	54843310	+	3	circRNA	ENSSSCT00000000614	ABCC9	chr5:54837724-54839917|chr5:54843310-54844846	ATP binding cassette subfamily C member 9 [Source:HGNC Symbol;Acc:HGNC:60]	GO:0042383(sarcolemma);GO:0030017(sarcomere);GO:0016021(integral component of membrane);GO:0016020(membrane);GO:0008282(ATP-sensitive potassium channel complex);GO:0008076(voltage-gated potassium channel complex);GO:0005886(plasma membrane);GO:0071805(potassium ion transmembrane transport);GO:0055085(transmembrane transport);GO:0051607(defense response to virus);GO:0042493(response to drug);GO:00…	02010(ABC transporters)	NA
circRNA11955	0	0	0	3.03319	1.52816	1.38172	0	0	0	17	10	9	-inf	down	6.03752e-05	0.00517047	yes	chr13	177456123	177473945	-	4	circRNA	ENSSSCT00000022760	EPHA3	chr13:177427930-177456122|chr13:177473945-177479912	Sus scrofa EPH receptor A3 (EPHA3), mRNA. [Source:RefSeq mRNA;Acc:NM_001195335]	GO:0016021(integral component of membrane);GO:0016020(membrane);GO:0005887(integral component of plasma membrane);GO:0005769(early endosome);GO:0071300(cellular response to retinoic acid);GO:0070507(regulation of microtubule cytoskeleton organization);GO:0051893(regulation of focal adhesion assembly);GO:0048013(ephrin receptor signaling pathway);GO:0043087(regulation of GTPase activity);GO:003295…	04360(Axon guidance)	EC:2.7.10.1
circRNA12177	0	0	0	3.03319	0.76408	2.91696	0	0	0	17	5	19	-inf	down	6.08021e-05	0.00518753	yes	chr13	211209693	211218612	+	3	circRNA	ENSSSCT00000028889	ENSSSCG00000030480	chr13:211155228-211209692|chr13:211218612-211222981	NA	GO:0046777(protein autophosphorylation);GO:0006468(protein phosphorylation);GO:0005524(ATP binding);GO:0004712(protein serine/threonine/tyrosine kinase activity);GO:0004672(protein kinase activity)	NA	NA
circRNA39147	2.9823	1.48322	0.546431	0	0	0	22	9	4	0	0	0	inf	up	6.23939e-05	0.00530348	yes	chr15	54396761	54406616	-	3	circRNA	ENSSSCT00000017214	ENSSSCG00000015806	chr15:54384926-54396760|chr15:54406616-54409122	NA	GO:0016021(integral component of membrane);GO:0016020(membrane);GO:0006508(proteolysis);GO:0008237(metallopeptidase activity);GO:0004222(metalloendopeptidase activity)	NA	NA
circRNA1005	0.135559	0	0.409823	5.88796	2.13942	4.29868	1	0	3	33	14	28	-4.4983	down	6.28095e-05	0.00530459	yes	chr7	104451564	104465395	+	4	circRNA	ENSSSCT00000022285	ENSSSCG00000021606	chr7:104425014-104451563|chr7:104465395-104473046	NA	GO:0016021(integral component of membrane);GO:0016020(membrane);GO:0055085(transmembrane transport)	NA	NA
circRNA26818	5.01568	2.96644	1.63929	0	0.611264	0.307048	37	18	12	0	4	2	3.38919	up	6.28727e-05	0.00530459	yes	chr18	8120403	8128411	+	3	circRNA	ENSSSCT00000017951	MGAM2	chr18:8119777-8120402|chr18:8128411-8131181	maltase-glucoamylase 2 (putative) [Source:HGNC Symbol;Acc:HGNC:28101]	GO:0005975(carbohydrate metabolic process);GO:0030246(carbohydrate binding);GO:0004553(hydrolase activity, hydrolyzing O-glycosyl compounds);GO:0003824(catalytic activity)	NA	NA
circRNA33996	1.62671	1.81282	0.819646	0	0	0	12	11	6	0	0	0	inf	up	6.36718e-05	0.00535219	yes	chr6	58507647	58519857	+	7	circRNA	ENSSSCT00000030280	ENSSSCG00000030513	chr6:58506345-58507646|chr6:58519857-58524974	NA	NA	NA	NA
circRNA5036	12.2003	4.77926	1.91251	0.892114	1.22253	0.307048	90	29	14	5	8	2	2.96369	up	6.76934e-05	0.00566932	yes	chr3	33342594	33345177	-	3	circRNA	ENSSSCT00000032425	ATF7IP2	chr3:33326907-33342593|chr3:33345177-33359976	activating transcription factor 7 interacting protein 2 [Source:HGNC Symbol;Acc:HGNC:20397]	NA	NA	NA
circRNA8019	0	0	0	2.67634	2.13942	1.07467	0	0	0	15	14	7	-inf	down	6.95669e-05	0.00580489	yes	chr1	107834985	107933933	+	4	circRNA	ENSSSCT00000004978	CTIF	chr1:107827885-107834984|chr1:107933933-107985110	cap binding complex dependent translation initiation factor [Source:HGNC Symbol;Acc:HGNC:23925]	GO:0048471(perinuclear region of cytoplasm);GO:0005829(cytosol);GO:0006446(regulation of translational initiation);GO:0000184(nuclear-transcribed mRNA catabolic process, nonsense-mediated decay);GO:0003723(RNA binding)	NA	NA
circRNA5109	1.76227	2.96644	0.819646	0.178423	0	0	13	18	6	1	0	0	4.95869	up	7.15533e-05	0.00594884	yes	chr3	42013102	42015465	-	4	circRNA	ENSSSCT00000032550	ENSSSCG00000022963	chr3:42012599-42013101|chr3:42015465-42021359	NA	GO:0046872(metal ion binding);GO:0008270(zinc ion binding)	NA	NA
circRNA1421	1.62671	0.659208	0	18.0207	5.34856	7.82973	12	4	0	101	35	51	-3.77066	down	7.20967e-05	0.0059609	yes	chr6	32697842	32702120	+	3	circRNA	ENSSSCT00000030872	ENSSSCG00000026318	chr6:32697413-32697841|chr6:32702120-32706937	NA	GO:0016021(integral component of membrane);GO:0016020(membrane);GO:2000312(regulation of kainate selective glutamate receptor activity)	NA	NA
circRNA20277	0.542236	0.329604	0.409823	9.45641	2.75069	3.37753	4	2	3	53	18	22	-3.60404	down	7.24617e-05	0.0059609	yes	chr16	65103478	65106394	-	3	circRNA	ENSSSCT00000025011	MAT2B	chr16:65098612-65103477|chr16:65106394-65111900	methionine adenosyltransferase 2 subunit beta [Source:RefSeq peptide;Acc:NP_001136304]	GO:0070062(extracellular exosome);GO:0048269(methionine adenosyltransferase complex);GO:0005739(mitochondrion);GO:0005634(nucleus);GO:0050790(regulation of catalytic activity);GO:0006556(S-adenosylmethionine biosynthetic process);GO:0048270(methionine adenosyltransferase regulator activity);GO:0019899(enzyme binding)	01230(Biosynthesis of amino acids);00270(Cysteine and methionine metabolism)	EC:2.5.1.6
circRNA16312	18.7071	12.3601	6.42056	4.46057	0.916896	0	138	75	47	25	6	0	2.80142	up	7.24833e-05	0.0059609	yes	chr15	54511676	54564609	-	8	circRNA	ENSSSCT00000017215	ADAM32	chr15:54507481-54511675|chr15:54564609-54571012	ADAM metallopeptidase domain 32 [Source:HGNC Symbol;Acc:HGNC:15479]	GO:0016021(integral component of membrane);GO:0016020(membrane);GO:0006508(proteolysis);GO:0008237(metallopeptidase activity);GO:0004222(metalloendopeptidase activity)	NA	NA
circRNA6592	29.9585	21.4243	9.69915	11.4191	3.05632	4.4522	221	130	71	64	20	29	1.69026	up	7.59901e-05	0.00622682	yes	chr2	73355031	73393884	+	3	circRNA	ENSSSCT00000014781	MLLT1	chr2:73345750-73355030|chr2:73393884-73397032	MLLT1, super elongation complex subunit [Source:HGNC Symbol;Acc:HGNC:7134]	GO:0008023(transcription elongation factor complex);GO:0005829(cytosol);GO:0005654(nucleoplasm);GO:0005634(nucleus);GO:0001650(fibrillar center);GO:0006469(negative regulation of protein kinase activity);GO:0006355(regulation of transcription, DNA-templated)	05202(Transcriptional misregulation in cancers)	NA
circRNA14272	1.35559	1.48322	0.956254	17.1286	5.50137	7.21563	10	9	7	96	36	47	-2.97532	down	7.62827e-05	0.00622839	yes	chr10	61727666	61744522	-	4	circRNA	ENSSSCT00000035993	NRP1	chr10:61703014-61727665|chr10:61744522-61796590	neuropilin 1 [Source:HGNC Symbol;Acc:HGNC:8004]	GO:0071526(semaphorin-plexin signaling pathway);GO:0048010(vascular endothelial growth factor receptor signaling pathway);GO:0038084(vascular endothelial growth factor signaling pathway);GO:0035767(endothelial cell chemotaxis);GO:0009887(animal organ morphogenesis);GO:0007411(axon guidance);GO:0001525(angiogenesis);GO:0019838(growth factor binding);GO:0017154(semaphorin receptor activity);GO:0005…	04360(Axon guidance);05166(HTLV-I infection)	NA
circRNA16460	1.89782	1.97762	1.91251	25.6929	7.33516	11.0537	14	12	14	144	48	72	-2.92906	down	7.82022e-05	0.00636231	yes	chr15	71703524	71727032	-	6	circRNA	ENSSSCT00000017285	ACVR1	chr15:71690350-71703523|chr15:71727032-71745334	activin A receptor type 1 [Source:HGNC Symbol;Acc:HGNC:171]	GO:0048179(activin receptor complex);GO:0045177(apical part of cell);GO:0016021(integral component of membrane);GO:0016020(membrane);GO:0005887(integral component of plasma membrane);GO:2001237(negative regulation of extrinsic apoptotic signaling pathway);GO:2000017(positive regulation of determination of dorsal identity);GO:1905007(positive regulation of epithelial to mesenchymal transition invo…	04350(TGF-beta signaling pathway);04060(Cytokine-cytokine receptor interaction);04550(Signaling pathways regulating pluripotency of stem cells)	EC:2.7.11.30
circRNA13004	3.93121	1.48322	0.683039	0.178423	0	0	29	9	5	1	0	0	5.09484	up	8.05043e-05	0.0065134	yes	chr12	48321876	48329809	-	2	circRNA	ENSSSCT00000019366	EFCAB5	chr12:48319470-48321875|chr12:48329809-48332568	EF-hand calcium binding domain 5 [Source:HGNC Symbol;Acc:HGNC:24801]	GO:0005509(calcium ion binding)	NA	NA
circRNA11329	0	0.164802	0	1.42738	1.98661	3.99163	0	1	0	8	13	26	-5.48981	down	8.08745e-05	0.0065134	yes	chr13	87119945	87140810	-	5	circRNA	ENSSSCT00000024030	ENSSSCG00000021203	chr13:87113346-87119944|chr13:87140810-87157308	NA	GO:0005942(phosphatidylinositol 3-kinase complex);GO:0005886(plasma membrane);GO:0005622(intracellular);GO:0048015(phosphatidylinositol-mediated signaling);GO:0046854(phosphatidylinositol phosphorylation);GO:0036092(phosphatidylinositol-3-phosphate biosynthetic process);GO:0046934(phosphatidylinositol-4,5-bisphosphate 3-kinase activity);GO:0035005(1-phosphatidylinositol-4-phosphate 3-kinase activ…	00562(Inositol phosphate metabolism);04014(Ras signaling pathway);04015(Rap1 signaling pathway);04012(ErbB signaling pathway);04370(VEGF signaling pathway);04630(Jak-STAT signaling pathway);04668(TNF signaling pathway);04066(HIF-1 signaling pathway);04068(FoxO signaling pathway);04070(Phosphatidylinositol signaling system);04071(Sphingolipid signaling pathway);04024(cAMP signaling pathway);04022(…	NA
circRNA17195	0.677794	0.659208	0.546431	16.5933	2.44505	5.98744	5	4	4	93	16	39	-3.73198	down	8.09171e-05	0.0065134	yes	chr14	13295667	13298808	-	4	circRNA	ENSSSCT00000010610	ZNF395	chr14:13294401-13295666|chr14:13298808-13304202	zinc finger protein 395 [Source:HGNC Symbol;Acc:HGNC:18737]	GO:0005829(cytosol);GO:0005737(cytoplasm);GO:0005634(nucleus);GO:0006357(regulation of transcription from RNA polymerase II promoter);GO:0046872(metal ion binding);GO:0003677(DNA binding);GO:0001158(enhancer sequence-specific DNA binding);GO:0000978(RNA polymerase II core promoter proximal region sequence-specific DNA binding)	NA	NA
circRNA19349	0	0.329604	0.273215	6.06638	3.66758	1.84229	0	2	2	34	24	12	-4.2633	down	8.16757e-05	0.00655131	yes	chrX	19437832	19454332	+	6	circRNA	ENSSSCT00000034419	PHEX	chrX:19431474-19437831|chrX:19454332-19488619	phosphate regulating endopeptidase homolog, X-linked [Source:HGNC Symbol;Acc:HGNC:8918]	GO:0048471(perinuclear region of cytoplasm);GO:0016021(integral component of membrane);GO:0016020(membrane);GO:0005794(Golgi apparatus);GO:0005783(endoplasmic reticulum);GO:0030282(bone mineralization);GO:0019637(organophosphate metabolic process);GO:0006508(proteolysis);GO:0008237(metallopeptidase activity);GO:0004222(metalloendopeptidase activity)	NA	NA
circRNA9919	0	0	0	3.56846	1.06971	1.53524	0	0	0	20	7	10	-inf	down	8.4467e-05	0.00675143	yes	chr8	44871762	44875044	-	2	circRNA	ENSSSCT00000009692	ENSSSCG00000008853	chr8:44870033-44871761|chr8:44875044-44891480	NA	GO:0006508(proteolysis);GO:0046872(metal ion binding);GO:0016787(hydrolase activity);GO:0008270(zinc ion binding);GO:0008237(metallopeptidase activity);GO:0008233(peptidase activity);GO:0005509(calcium ion binding);GO:0004222(metalloendopeptidase activity)	NA	NA
circRNA16925	0.271118	0.164802	0	4.639	3.66758	1.22819	2	1	0	26	24	8	-4.45106	down	8.6234e-05	0.00686034	yes	chr15	131201187	131208307	-	3	circRNA	ENSSSCT00000028863	PECR	chr15:131195455-131201186|chr15:131208307-131216577	peroxisomal trans-2-enoyl-CoA reductase [Source:HGNC Symbol;Acc:HGNC:18281]	GO:0005777(peroxisome);GO:0005739(mitochondrion);GO:0055114(oxidation-reduction process);GO:0033306(phytol metabolic process);GO:0019166(trans-2-enoyl-CoA reductase (NADPH) activity);GO:0005102(receptor binding)	01212(Fatty acid metabolism);01040(Biosynthesis of unsaturated fatty acids);04146(Peroxisome)	EC:1.3.1.38
circRNA26858	4.33788	1.81282	0.819646	0	0.305632	0	32	11	6	0	2	0	4.51136	up	8.64319e-05	0.00686034	yes	chr18	15034652	15051751	-	2	circRNA	ENSSSCT00000017997	AGBL3	chr18:15030960-15034651|chr18:15051751-15067558	ATP/GTP binding protein like 3 [Source:HGNC Symbol;Acc:HGNC:27981]	GO:0035610(protein side chain deglutamylation);GO:0006508(proteolysis);GO:0008270(zinc ion binding);GO:0004181(metallocarboxypeptidase activity)	NA	NA
circRNA2514	2.84674	3.46084	1.63929	23.0166	11.7668	11.9749	21	21	12	129	77	78	-2.55676	down	8.78716e-05	0.0069504	yes	chr6	148116282	148120523	-	3	circRNA	ENSSSCT00000028073	OSBPL9	chr6:148109654-148116281|chr6:148120523-148124710	oxysterol binding protein like 9 [Source:HGNC Symbol;Acc:HGNC:16386]	GO:0043231(intracellular membrane-bounded organelle);GO:0005829(cytosol);GO:0005794(Golgi apparatus);GO:0006869(lipid transport);GO:0006810(transport)	NA	NA
circRNA18690	1.35559	1.64802	1.09286	11.7759	6.7239	8.2903	10	10	8	66	44	54	-2.70925	down	8.91022e-05	0.00697726	yes	chr18	2767700	2773593	-	3	circRNA	ENSSSCT00000017876	RBM33	chr18:2762648-2767699|chr18:2773593-2780223	RNA binding motif protein 33 [Source:HGNC Symbol;Acc:HGNC:27223]	GO:0003723(RNA binding);GO:0003676(nucleic acid binding);GO:0000166(nucleotide binding)	NA	NA
circRNA29776	3.93121	1.31842	2.04912	0	0	0.460572	29	8	15	0	0	3	3.98615	up	8.9126e-05	0.00697726	yes	chr1	128019978	128030115	-	5	circRNA	ENSSSCT00000005083	TEX9	chr1:127997927-128019977|chr1:128030115-128038365	testis expressed 9 [Source:HGNC Symbol;Acc:HGNC:29585]	NA	NA	NA
circRNA801	2.03338	2.63683	2.86876	40.6804	9.32177	15.5059	15	16	21	228	61	101	-3.11923	down	8.91301e-05	0.00697726	yes	chr7	92763263	92768684	-	3	circRNA	ENSSSCT00000002520	SLCO3A1	chr7:92747593-92763262|chr7:92768684-92786013	solute carrier organic anion transporter family member 3A1 [Source:HGNC Symbol;Acc:HGNC:10952]	GO:0016021(integral component of membrane);GO:0016020(membrane);GO:0005886(plasma membrane);GO:0006811(ion transport);GO:0006810(transport);GO:0005215(transporter activity)	NA	NA
circRNA5561	0.271118	0.494406	0.273215	6.42322	3.05632	3.22401	2	3	2	36	20	21	-3.61233	down	8.98538e-05	0.00700982	yes	chr3	92579061	92584389	+	2	circRNA	ENSSSCT00000009215	ENSSSCG00000008415	chr3:92549342-92579060|chr3:92584389-92604235	NA	GO:0005737(cytoplasm);GO:0005634(nucleus);GO:0000151(ubiquitin ligase complex);GO:0035556(intracellular signal transduction);GO:0016567(protein ubiquitination);GO:0031625(ubiquitin protein ligase binding);GO:0004842(ubiquitin-protein transferase activity)	NA	NA
circRNA17835	0	0.164802	0	5.88796	1.22253	1.38172	0	1	0	33	8	9	-5.68733	down	9.37972e-05	0.0072925	yes	chr14	61759632	61770061	+	3	circRNA	ENSSSCT00000011131	PCNX2	chr14:61750187-61759631|chr14:61770061-61777908	pecanex homolog 2 (Drosophila) [Source:HGNC Symbol;Acc:HGNC:8736]	GO:0016021(integral component of membrane);GO:0016020(membrane)	NA	NA
circRNA7181	13.5559	3.29604	4.91788	2.49792	0	0.153524	100	20	36	14	0	1	3.03748	up	9.55983e-05	0.00740724	yes	chr2	145968045	145970217	-	2	circRNA	ENSSSCT00000015654	GFRA3	chr2:145963959-145968044|chr2:145970217-145974873	GDNF family receptor alpha 3 [Source:HGNC Symbol;Acc:HGNC:4245]	GO:0009897(external side of plasma membrane);GO:0005886(plasma membrane);GO:0005829(cytosol);GO:0048666(neuron development);GO:0048485(sympathetic nervous system development);GO:0007411(axon guidance);GO:0001764(neuron migration);GO:0008046(axon guidance receptor activity);GO:0004872(receptor activity)	NA	NA
circRNA16300	1.62671	0.329604	1.63929	21.0539	7.94643	8.13678	12	2	12	118	52	53	-3.36856	down	9.7154e-05	0.00750226	yes	chr15	53792889	53800256	-	5	circRNA	ENSSSCT00000017209	ENSSSCG00000015802	chr15:53792040-53792888|chr15:53800256-53822916	NA	NA	NA	NA
circRNA14317	0.135559	0	0	2.67634	2.29224	1.53524	1	0	0	15	15	10	-5.5843	down	9.782e-05	0.00752818	yes	chr10	69791009	69793944	+	3	circRNA	ENSSSCT00000012181	ENSSSCG00000011129	chr10:69780334-69791008|chr10:69793944-69811494	NA	GO:0030212(hyaluronan metabolic process);GO:0010951(negative regulation of endopeptidase activity);GO:0004867(serine-type endopeptidase inhibitor activity)	NA	NA
circRNA19336	0.135559	0	0.136608	3.21161	1.98661	1.99581	1	0	1	18	13	13	-4.72424	down	9.81549e-05	0.00752851	yes	chrX	19232020	19233575	-	2	circRNA	ENSSSCT00000033234	MBTPS2	chrX:19223500-19232019|chrX:19233575-19241529	membrane bound transcription factor peptidase, site 2 [Source:HGNC Symbol;Acc:HGNC:15455]	GO:0016021(integral component of membrane);GO:0016020(membrane);GO:0006508(proteolysis);GO:0004222(metalloendopeptidase activity);GO:0005737(cytoplasm);GO:1990440(positive regulation of transcription from RNA polymerase II promoter in response to endoplasmic reticulum stress);GO:0051091(positive regulation of sequence-specific DNA binding transcription factor activity);GO:0036500(ATF6-mediated un…	04141(Protein processing in endoplasmic reticulum)	EC:3.4.24.85
circRNA3195	3.38897	1.64802	1.22947	0.535269	0.152816	0	25	10	9	3	1	0	3.18699	up	0.000100589	0.00768934	yes	chr5	66536679	66537735	-	2	circRNA	ENSSSCT00000000762	ACRBP	chr5:66533736-66536678|chr5:66537735-66539668	acrosin binding protein [Source:HGNC Symbol;Acc:HGNC:17195]	GO:0031410(cytoplasmic vesicle);GO:0005634(nucleus);GO:0001669(acrosomal vesicle)	NA	NA
circRNA14993	8.13353	6.09767	3.5518	2.67634	0	0.307048	60	37	26	15	0	2	2.57547	up	0.000102984	0.00784609	yes	chr9	9219349	9231953	-	8	circRNA	ENSSSCT00000016187	C2CD3	chr9:9215704-9219348|chr9:9231953-9235340	C2 calcium dependent domain containing 3 [Source:HGNC Symbol;Acc:HGNC:24564]	GO:0036064(ciliary basal body);GO:0034451(centriolar satellite);GO:0005814(centriole);GO:0005813(centrosome);GO:1905515(non-motile cilium assembly);GO:0071539(protein localization to centrosome);GO:0061511(centriole elongation);GO:0060271(cilium assembly);GO:0042733(embryonic digit morphogenesis);GO:0030326(embryonic limb morphogenesis);GO:0030162(regulation of proteolysis);GO:0021997(neural plat…	NA	NA
circRNA2171	0	0	0	1.07054	1.52816	3.53106	0	0	0	6	10	23	-inf	down	0.000105011	0.00797381	yes	chr6	108049955	108053892	+	3	circRNA	ENSSSCT00000025628	DSG2	chr6:108048168-108049954|chr6:108053892-108055252	desmoglein 2 [Source:HGNC Symbol;Acc:HGNC:3049]	GO:0016021(integral component of membrane);GO:0016020(membrane);GO:0005886(plasma membrane);GO:0007156(homophilic cell adhesion via plasma membrane adhesion molecules);GO:0007155(cell adhesion);GO:0005509(calcium ion binding);GO:0070062(extracellular exosome);GO:0030057(desmosome);GO:0014704(intercalated disc);GO:0009986(cell surface);GO:0098911(regulation of ventricular cardiac muscle cell actio…	05412(Arrhythmogenic right ventricular cardiomyopathy (ARVC))	NA
circRNA5655	12.4714	2.80163	4.23484	1.78423	1.22253	0.307048	92	17	31	10	8	2	2.5575	up	0.00010701	0.00807922	yes	chr3	107802681	107817407	-	3	circRNA	ENSSSCT00000009288	GALM	chr3:107766333-107802680|chr3:107817407-107827172	Aldose 1-epimerase [Source:UniProtKB/Swiss-Prot;Acc:Q9GKX6]	GO:0070062(extracellular exosome);GO:0005737(cytoplasm);GO:0033499(galactose catabolic process via UDP-galactose);GO:0019318(hexose metabolic process);GO:0006012(galactose metabolic process);GO:0006006(glucose metabolic process);GO:0005975(carbohydrate metabolic process);GO:0030246(carbohydrate binding);GO:0016853(isomerase activity);GO:0004034(aldose 1-epimerase activity);GO:0003824(catalytic ac…	00010(Glycolysis / Gluconeogenesis);00052(Galactose metabolism)	EC:5.1.3.3
circRNA19155	1.35559	1.48322	1.36608	11.2406	7.48798	8.9044	10	9	10	63	49	58	-2.71626	down	0.000107108	0.00807922	yes	chr18	52580507	52607709	-	4	circRNA	ENSSSCT00000018198	MPP6	chr18:52560735-52580506|chr18:52607709-52660791	membrane palmitoylated protein 6 [Source:HGNC Symbol;Acc:HGNC:18167]	GO:0070062(extracellular exosome);GO:0005886(plasma membrane)	NA	NA
circRNA8891	0	0	0	3.74688	1.52816	0.921145	0	0	0	21	10	6	-inf	down	0.000110934	0.00834019	yes	chr1	229799248	229975830	+	3	circRNA	ENSSSCT00000031467	ENSSSCG00000025613	chr1:229662728-229799247|chr1:229975830-230084756	NA	GO:0046872(metal ion binding)	NA	NA
circRNA12478	0.406677	0	0	3.56846	1.68098	4.4522	3	0	0	20	11	29	-4.57627	down	0.000111808	0.00837822	yes	chr12	16978073	17069607	+	3	circRNA	ENSSSCT00000018846	KANSL1	chr12:16926799-16978072|chr12:17069607-17084826	KAT8 regulatory NSL complex subunit 1 [Source:HGNC Symbol;Acc:HGNC:24565]	GO:0071339(MLL1 complex);GO:0005654(nucleoplasm);GO:0005634(nucleus);GO:0000123(histone acetyltransferase complex);GO:0043984(histone H4-K16 acetylation);GO:0043982(histone H4-K8 acetylation);GO:0043981(histone H4-K5 acetylation);GO:0046972(histone acetyltransferase activity (H4-K16 specific));GO:0043996(histone acetyltransferase activity (H4-K8 specific));GO:0043995(histone acetyltransferase act…	NA	NA
circRNA23768	3.93121	3.62564	2.86876	0	0.916896	0	29	22	21	0	6	0	3.50723	up	0.000115735	0.00861912	yes	chr8	39813415	39819452	-	5	circRNA	ENSSSCT00000009646	NFXL1	chr8:39808447-39813414|chr8:39819452-39824749	nuclear transcription factor, X-box binding like 1 [Source:HGNC Symbol;Acc:HGNC:18726]	GO:0016021(integral component of membrane);GO:0016020(membrane);GO:0005634(nucleus);GO:0006366(transcription from RNA polymerase II promoter);GO:0006355(regulation of transcription, DNA-templated);GO:0000122(negative regulation of transcription from RNA polymerase II promoter);GO:0008270(zinc ion binding);GO:0003700(transcription factor activity, sequence-specific DNA binding);GO:0001078(transcri…	NA	NA
circRNA16326	2.3045	3.13124	4.64466	46.39	13.4478	26.8667	17	19	34	260	88	175	-3.10455	down	0.000115779	0.00861912	yes	chr15	55256994	55258465	+	2	circRNA	ENSSSCT00000033696	FGFR1	chr15:55254433-55256993|chr15:55258465-55260110	fibroblast growth factor receptor 1 [Source:HGNC Symbol;Acc:HGNC:3688]	GO:0008543(fibroblast growth factor receptor signaling pathway);GO:0001501(skeletal system development);GO:0005007(fibroblast growth factor-activated receptor activity);GO:0043235(receptor complex);GO:0016021(integral component of membrane);GO:0016020(membrane);GO:0005886(plasma membrane);GO:0005730(nucleolus);GO:2001239(regulation of extrinsic apoptotic signaling pathway in absence of ligand);GO…	04014(Ras signaling pathway);04015(Rap1 signaling pathway);04010(MAPK signaling pathway);04151(PI3K-Akt signaling pathway);04810(Regulation of actin cytoskeleton);04520(Adherens junction);04550(Signaling pathways regulating pluripotency of stem cells);05200(Pathways in cancer);05230(Central carbon metabolism in cancer);05205(Proteoglycans in cancer);05218(Melanoma);05215(Prostate cancer)	EC:2.7.10.1
circRNA14867	9.08245	10.7121	6.69378	65.3028	33.6195	31.3189	67	65	49	366	220	204	-2.29776	down	0.00012025	0.00892278	yes	chr17	59478778	59484993	-	3	circRNA	ENSSSCT00000008185	ATP9A	chr17:59464069-59478777|chr17:59484993-59513861	ATPase phospholipid transporting 9A (putative) [Source:HGNC Symbol;Acc:HGNC:13540]	GO:0016021(integral component of membrane);GO:0016020(membrane);GO:0005802(trans-Golgi network);GO:0005768(endosome);GO:0045332(phospholipid translocation);GO:0015914(phospholipid transport);GO:0046872(metal ion binding);GO:0016787(hydrolase activity);GO:0005524(ATP binding);GO:0004012(phospholipid-translocating ATPase activity);GO:0000287(magnesium ion binding);GO:0000166(nucleotide binding);GO:…	NA	NA
circRNA8185	0	1.48322	0.956254	18.556	7.48798	9.05792	0	9	7	104	49	59	-3.84691	down	0.000121993	0.00899412	yes	chr1	132315007	132321809	+	3	circRNA	ENSSSCT00000005103	MYO5A	chr1:132314396-132315006|chr1:132321809-132338920	myosin VA [Source:HGNC Symbol;Acc:HGNC:7602]	GO:0070062(extracellular exosome);GO:0055037(recycling endosome);GO:0043025(neuronal cell body);GO:0042641(actomyosin);GO:0042470(melanosome);GO:0035371(microtubule plus-end);GO:0032593(insulin-responsive compartment);GO:0032433(filopodium tip);GO:0031982(vesicle);GO:0030141(secretory granule);GO:0016459(myosin complex);GO:0016020(membrane);GO:0005884(actin filament);GO:0005882(intermediate filam…	NA	NA
circRNA2010	0	0	0.409823	3.21161	3.51477	3.53106	0	0	3	18	23	23	-4.64552	down	0.000122352	0.00899412	yes	chr6	93665972	93677523	-	5	circRNA	ENSSSCT00000004084	ARHGAP28	chr6:93662563-93665971|chr6:93677523-93682846	Rho GTPase activating protein 28 [Source:HGNC Symbol;Acc:HGNC:25509]	GO:1904425(negative regulation of GTP binding);GO:0051497(negative regulation of stress fiber assembly);GO:0007165(signal transduction)	NA	NA
circRNA22919	5.69347	4.77926	4.09823	0	1.37534	0.153524	42	29	30	0	9	1	3.25256	up	0.000122396	0.00899412	yes	chr1	21231837	21243834	-	5	circRNA	ENSSSCT00000004553	ADGB	chr1:21222409-21231836|chr1:21243834-21248931	androglobin [Source:HGNC Symbol;Acc:HGNC:21212]	GO:0005737(cytoplasm);GO:0005622(intracellular);GO:0006508(proteolysis);GO:0020037(heme binding);GO:0019825(oxygen binding);GO:0004198(calcium-dependent cysteine-type endopeptidase activity)	NA	NA
circRNA20150	6.37127	4.28485	3.27859	2.49792	0.611264	0.153524	47	26	24	14	4	1	2.09454	up	0.000122803	0.00899501	yes	chr16	47003589	47024055	-	4	circRNA	ENSSSCT00000018451	ADAMTS6	chr16:46990356-47003588|chr16:47024055-47041243	ADAM metallopeptidase with thrombospondin type 1 motif 6 [Source:HGNC Symbol;Acc:HGNC:222]	GO:0031012(extracellular matrix);GO:0005578(proteinaceous extracellular matrix);GO:0060976(coronary vasculature development);GO:0035904(aorta development);GO:0007507(heart development);GO:0006508(proteolysis);GO:0003279(cardiac septum development);GO:0046872(metal ion binding);GO:0008270(zinc ion binding);GO:0008237(metallopeptidase activity);GO:0008233(peptidase activity);GO:0004222(metalloendop…	NA	NA
circRNA20058	0	0	0	4.10373	0.916896	1.38172	0	0	0	23	6	9	-inf	down	0.000124214	0.00906924	yes	chr16	27888389	27901879	-	4	circRNA	ENSSSCT00000018366	OXCT1	chr16:27853332-27888388|chr16:27901879-27908637	3-oxoacid CoA-transferase 1 [Source:HGNC Symbol;Acc:HGNC:8527]	GO:0005739(mitochondrion);GO:0005654(nucleoplasm);GO:0046952(ketone body catabolic process);GO:0046950(cellular ketone body metabolic process);GO:0042182(ketone catabolic process);GO:0008152(metabolic process);GO:0008410(CoA-transferase activity);GO:0008260(3-oxoacid CoA-transferase activity)	NA	EC:2.8.3.5
circRNA2986	8.94689	10.8769	4.78127	2.67634	1.68098	2.76343	66	66	35	15	11	18	1.78885	up	0.000125199	0.00911194	yes	chr5	37185163	37188829	+	3	circRNA	ENSSSCT00000000541	CNOT2	chr5:37173822-37185162|chr5:37188829-37191514	CCR4-NOT transcription complex subunit 2 [Source:RefSeq peptide;Acc:NP_001230346]	GO:0030015(CCR4-NOT core complex);GO:0030014(CCR4-NOT complex);GO:0016020(membrane);GO:0005886(plasma membrane);GO:0005829(cytosol);GO:0005737(cytoplasm);GO:0005634(nucleus);GO:0000932(P-body);GO:2000036(regulation of stem cell population maintenance);GO:0090503(RNA phosphodiester bond hydrolysis, exonucleolytic);GO:0033147(negative regulation of intracellular estrogen receptor signaling pathway)…	03018(RNA degradation)	NA
circRNA2310	0	0	0	3.03319	1.06971	1.53524	0	0	0	17	7	10	-inf	down	0.000127395	0.00921369	yes	chr6	128039137	128054924	-	5	circRNA	ENSSSCT00000004181	LHX8	chr6:128035101-128039136|chr6:128054924-128058752	LIM homeobox 8 [Source:HGNC Symbol;Acc:HGNC:28838]	GO:0005634(nucleus);GO:0001674(female germ cell nucleus);GO:0042475(odontogenesis of dentin-containing tooth);GO:0021884(forebrain neuron development);GO:0021879(forebrain neuron differentiation);GO:0008585(female gonad development);GO:0007611(learning or memory);GO:0006355(regulation of transcription, DNA-templated);GO:0046872(metal ion binding);GO:0043565(sequence-specific DNA binding);GO:00082…	NA	NA
circRNA17827	0.406677	0.988812	1.09286	13.2033	7.79361	4.29868	3	6	8	74	51	28	-3.34562	down	0.000127406	0.00921369	yes	chr14	61608442	61633400	-	5	circRNA	ENSSSCT00000011130	MAP3K21	chr14:61604463-61608441|chr14:61633400-61650650	mitogen-activated protein kinase kinase kinase 21 [Source:HGNC Symbol;Acc:HGNC:29798]	GO:0005737(cytoplasm);GO:0007257(activation of JUN kinase activity);GO:0007256(activation of JNKK activity);GO:0006468(protein phosphorylation);GO:0000186(activation of MAPKK activity);GO:0005524(ATP binding);GO:0004709(MAP kinase kinase kinase activity);GO:0004706(JUN kinase kinase kinase activity);GO:0004672(protein kinase activity);GO:0000166(nucleotide binding)	NA	NA
circRNA34649	3.38897	0.494406	1.09286	0	0	0	25	3	8	0	0	0	inf	up	0.000129225	0.00931563	yes	chr5	110773895	110774609	-	2	circRNA	ENSSSCT00000001066	MOV10L1	chr5:110772785-110773894|chr5:110774609-110775682	Mov10 RISC complex RNA helicase like 1 [Source:HGNC Symbol;Acc:HGNC:7201]	GO:0007283(spermatogenesis);GO:0007281(germ cell development)	NA	NA
circRNA17936	2.16894	1.48322	1.63929	0.535269	0	0	16	9	12	3	0	0	3.30533	up	0.000130058	0.00934614	yes	chr14	77572535	77573487	-	2	circRNA	ENSSSCT00000011206	RUFY2	chr14:77567968-77572534|chr14:77573487-77581775	RUN and FYVE domain containing 2 [Source:HGNC Symbol;Acc:HGNC:19761]	GO:0046872(metal ion binding)	NA	NA
circRNA10004	0	0	0	1.24896	2.29224	1.84229	0	0	0	7	15	12	-inf	down	0.000130944	0.00938021	yes	chr8	67472048	67510980	-	2	circRNA	ENSSSCT00000009766	EPHA5	chr8:67383579-67472047|chr8:67510980-67539700	EPH receptor A5 [Source:HGNC Symbol;Acc:HGNC:3389]	GO:0071944(cell periphery);GO:0016021(integral component of membrane);GO:0016020(membrane);GO:0005912(adherens junction);GO:1904322(cellular response to forskolin);GO:0071372(cellular response to follicle-stimulating hormone stimulus);GO:0061178(regulation of insulin secretion involved in cellular response to glucose stimulus);GO:0048013(ephrin receptor signaling pathway);GO:0043087(regulation of…	04360(Axon guidance)	EC:2.7.10.1
circRNA12313	4.47344	2.80163	0.956254	0.178423	0.458448	0	33	17	7	1	3	0	3.69205	up	0.000131676	0.00939885	yes	chr12	5094396	5095395	+	2	circRNA	ENSSSCT00000028558	QRICH2	chr12:5093075-5094395|chr12:5095395-5097715	glutamine rich 2 [Source:HGNC Symbol;Acc:HGNC:25326]	NA	NA	NA
circRNA14740	11.9292	11.8657	6.96699	4.639	1.37534	3.68458	88	72	51	26	9	24	1.66525	up	0.000132029	0.00939885	yes	chr17	45690868	45693212	-	3	circRNA	ENSSSCT00000008022	RBL1	chr17:45685572-45690867|chr17:45693212-45696093	RB transcriptional corepressor like 1 [Source:HGNC Symbol;Acc:HGNC:9893]	GO:0005667(transcription factor complex);GO:0005654(nucleoplasm);GO:0005634(nucleus);GO:0051726(regulation of cell cycle);GO:0043550(regulation of lipid kinase activity);GO:0010629(negative regulation of gene expression);GO:0007049(cell cycle);GO:0006357(regulation of transcription from RNA polymerase II promoter);GO:0000122(negative regulation of transcription from RNA polymerase II promoter);GO…	04350(TGF-beta signaling pathway);04110(Cell cycle);05203(Viral carcinogenesis)	NA
circRNA12339	3.52453	4.44965	3.96162	1.07054	1.06971	0.767621	26	27	29	6	7	5	2.03726	up	0.000133407	0.00946734	yes	chr12	5682560	5683742	+	2	circRNA	ENSSSCT00000025315	ENSSSCG00000023978	chr12:5681048-5682559|chr12:5683742-5684466	NA	GO:0005737(cytoplasm);GO:0005694(chromosome);GO:0005634(nucleus);GO:0032508(DNA duplex unwinding);GO:0006310(DNA recombination);GO:0000724(double-strand break repair via homologous recombination);GO:0043140(ATP-dependent 3'-5' DNA helicase activity);GO:0009378(four-way junction helicase activity);GO:0008026(ATP-dependent helicase activity);GO:0005524(ATP binding);GO:0003677(DNA binding);GO:000367…	NA	NA
circRNA16313	11.1158	4.44965	3.00537	2.14107	0	0	82	27	22	12	0	0	3.11663	up	0.000135042	0.0095536	yes	chr15	54527316	54542188	-	4	circRNA	ENSSSCT00000017215	ADAM32	chr15:54511768-54527315|chr15:54542188-54560514	ADAM metallopeptidase domain 32 [Source:HGNC Symbol;Acc:HGNC:15479]	GO:0016021(integral component of membrane);GO:0016020(membrane);GO:0006508(proteolysis);GO:0008237(metallopeptidase activity);GO:0004222(metalloendopeptidase activity)	NA	NA
circRNA17990	1.35559	0	2.86876	61.3775	14.8231	23.4892	10	0	21	344	97	153	-4.56064	down	0.000138792	0.0097885	yes	chr14	81076242	81087819	-	4	circRNA	ENSSSCT00000022544	ENSSSCG00000023130	chr14:81039544-81076241|chr14:81087819-81089639	NA	GO:0003723(RNA binding);GO:0003676(nucleic acid binding)	NA	NA
circRNA8645	13.0137	8.2401	5.73752	3.74688	3.20913	1.68877	96	50	42	21	21	11	1.64259	up	0.000139583	0.00981386	yes	chr1	200703767	200721973	-	3	circRNA	ENSSSCT00000005537	SAV1	chr1:200698186-200703766|chr1:200721973-200724351	salvador family WW domain containing protein 1 [Source:HGNC Symbol;Acc:HGNC:17795]	GO:0005829(cytosol);GO:0005737(cytoplasm);GO:0005634(nucleus);GO:2000036(regulation of stem cell population maintenance);GO:0060575(intestinal epithelial cell differentiation);GO:0060487(lung epithelial cell differentiation);GO:0060412(ventricular septum morphogenesis);GO:0060044(negative regulation of cardiac muscle cell proliferation);GO:0051091(positive regulation of sequence-specific DNA bind…	04390(Hippo signaling pathway)	NA
circRNA10106	5.55791	4.61446	3.27859	33.0082	19.8661	14.8918	41	28	24	185	130	97	-2.33286	down	0.000141982	0.00995181	yes	chr8	76896146	76900030	-	4	circRNA	ENSSSCT00000009844	CCNI	chr8:76888712-76896145|chr8:76900030-76910848	cyclin I [Source:HGNC Symbol;Acc:HGNC:1595]	GO:0051726(regulation of cell cycle)	NA	NA
circRNA2600	4.20233	1.81282	2.32233	24.2655	14.3647	10.7467	31	11	17	136	94	70	-2.56615	down	0.000143078	0.00999791	yes	chr6	154523123	154552424	+	4	circRNA	ENSSSCT00000004352	ERI3	chr6:154512030-154523122|chr6:154552424-154567861	ERI1 exoribonuclease family member 3 [Source:HGNC Symbol;Acc:HGNC:17276]	GO:0000467(exonucleolytic trimming to generate mature 3'-end of 5.8S rRNA from tricistronic rRNA transcript (SSU-rRNA, 5.8S rRNA, LSU-rRNA));GO:0003723(RNA binding);GO:0003676(nucleic acid binding)	NA	NA
circRNA10674	0	0	0	2.67634	0.611264	2.91696	0	0	0	15	4	19	-inf	down	0.000146373	0.0101871	yes	chr13	15407814	15457207	-	7	circRNA	ENSSSCT00000012284	ENSSSCG00000011217	chr13:15405966-15407813|chr13:15457207-15475711	NA	GO:0006468(protein phosphorylation);GO:0005524(ATP binding);GO:0004672(protein kinase activity)	NA	NA
circRNA21930	2.44006	0.659208	2.04912	0	0.152816	0	18	4	15	0	1	0	5.07425	up	0.00014668	0.0101871	yes	chr4	134887548	134889260	+	3	circRNA	ENSSSCT00000007545	ABCA4	chr4:134886537-134887547|chr4:134889260-134902966	ATP binding cassette subfamily A member 4 [Source:HGNC Symbol;Acc:HGNC:34]	GO:0043231(intracellular membrane-bounded organelle);GO:0016021(integral component of membrane);GO:0016020(membrane);GO:0005887(integral component of plasma membrane);GO:0001750(photoreceptor outer segment);GO:0055085(transmembrane transport);GO:0045494(photoreceptor cell maintenance);GO:0045332(phospholipid translocation);GO:0007601(visual perception);GO:0006869(lipid transport);GO:0006810(trans…	02010(ABC transporters)	NA
circRNA17274	10.9803	4.94406	4.37145	0.892114	2.13942	1.07467	81	30	32	5	14	7	2.3053	up	0.000147649	0.0102232	yes	chr14	23746378	23746858	+	2	circRNA	ENSSSCT00000010661	ZNF268	chr14:23741714-23746377|chr14:23746858-23752011	zinc finger protein 268 [Source:HGNC Symbol;Acc:HGNC:13061]	GO:0015629(actin cytoskeleton);GO:0005829(cytosol);GO:0005737(cytoplasm);GO:0005634(nucleus);GO:0005622(intracellular);GO:0071157(negative regulation of cell cycle arrest);GO:0046022(positive regulation of transcription from RNA polymerase II promoter during mitotic cell cycle);GO:0045597(positive regulation of cell differentiation);GO:0043066(negative regulation of apoptotic process);GO:0043065(…	NA	NA
circRNA11140	0	0	0.136608	7.49376	1.68098	1.07467	0	0	1	42	11	7	-6.22936	down	0.000148324	0.0102343	yes	chr13	67560357	67563852	+	3	circRNA	ENSSSCT00000030746	ENSSSCG00000023437	chr13:67556001-67560356|chr13:67563852-67566496	NA	GO:0005886(plasma membrane);GO:0051209(release of sequestered calcium ion into cytosol);GO:0006816(calcium ion transport);GO:0005509(calcium ion binding)	NA	NA
circRNA14509	0	0	0	1.78423	1.98661	1.38172	0	0	0	10	13	9	-inf	down	0.000148707	0.0102343	yes	chr17	24376891	24425623	+	7	circRNA	ENSSSCT00000007743	SPTLC3	chr17:24368854-24376890|chr17:24425623-24457488	serine palmitoyltransferase long chain base subunit 3 [Source:HGNC Symbol;Acc:HGNC:16253]	GO:0017059(serine C-palmitoyltransferase complex);GO:0016021(integral component of membrane);GO:0016020(membrane);GO:0046520(sphingoid biosynthetic process);GO:0009058(biosynthetic process);GO:0008152(metabolic process);GO:0030170(pyridoxal phosphate binding);GO:0016740(transferase activity);GO:0004758(serine C-palmitoyltransferase activity);GO:0003824(catalytic activity)	00600(Sphingolipid metabolism);04071(Sphingolipid signaling pathway)	EC:2.3.1.50
circRNA15187	0	0	0.136608	4.46057	1.52816	1.84229	0	0	1	25	10	12	-5.84109	down	0.00014966	0.0102688	yes	chr9	30657642	30658578	+	1	circRNA	ENSSSCT00000016321	AMOTL1	chr9:30652091-30657641|chr9:30658578-30676325	angiomotin like 1 [Source:HGNC Symbol;Acc:HGNC:17811]	GO:0031410(cytoplasmic vesicle);GO:0030027(lamellipodium);GO:0016324(apical plasma membrane);GO:0008180(COP9 signalosome);GO:0005923(bicellular tight junction);GO:0043536(positive regulation of blood vessel endothelial cell migration);GO:0035329(hippo signaling);GO:0003365(establishment of cell polarity involved in ameboidal cell migration);GO:0042802(identical protein binding)	04530(Tight junction)	NA
circRNA27840	1.76227	1.64802	1.09286	0	0	0.153524	13	10	8	0	0	1	4.8744	up	0.000152085	0.0103881	yes	chr6	40865446	40870115	+	3	circRNA	ENSSSCT00000003228	WDR62	chr6:40864040-40865445|chr6:40870115-40871763	WD repeat domain 62 [Source:HGNC Symbol;Acc:HGNC:24502]	GO:0005813(centrosome);GO:0005634(nucleus);GO:0000922(spindle pole);GO:0022008(neurogenesis);GO:0021987(cerebral cortex development);GO:0007099(centriole replication);GO:0007052(mitotic spindle organization)	NA	NA
circRNA39317	1.35559	0.988812	1.36608	0	0	0	10	6	10	0	0	0	inf	up	0.00015231	0.0103881	yes	chr15	122977009	122982780	+	5	circRNA	ENSSSCT00000017580	PIKFYVE	chr15:122974398-122977008|chr15:122982780-122984114	phosphoinositide kinase, FYVE-type zinc finger containing [Source:HGNC Symbol;Acc:HGNC:23785]	GO:0048471(perinuclear region of cytoplasm);GO:0045121(membrane raft);GO:0031901(early endosome membrane);GO:0031410(cytoplasmic vesicle);GO:0012506(vesicle membrane);GO:0010008(endosome membrane);GO:0005911(cell-cell junction);GO:0005829(cytosol);GO:2000785(regulation of autophagosome assembly);GO:0046854(phosphatidylinositol phosphorylation);GO:0046488(phosphatidylinositol metabolic process);GO…	00562(Inositol phosphate metabolism);04070(Phosphatidylinositol signaling system);04145(Phagosome);04810(Regulation of actin cytoskeleton)	EC:2.7.1.150
circRNA25077	0	0	0	0	6.26545	3.8381	0	0	0	0	41	25	-inf	down	0.000156494	0.0106416	yes	chr10	14306330	14307467	-	3	circRNA	ENSSSCT00000011860	RGS7	chr10:14290062-14306329|chr10:14307467-14330844	regulator of G-protein signaling 7 [Source:HGNC Symbol;Acc:HGNC:10003]	GO:0005886(plasma membrane);GO:0005834(heterotrimeric G-protein complex);GO:0005829(cytosol);GO:0005737(cytoplasm);GO:0043547(positive regulation of GTPase activity);GO:0007186(G-protein coupled receptor signaling pathway);GO:0031681(G-protein beta-subunit binding);GO:0005096(GTPase activator activity);GO:0004871(signal transducer activity)	NA	NA
circRNA5602	0	0	0.136608	6.06638	2.29224	0.921145	0	0	1	34	15	6	-6.08598	down	0.000167219	0.011337	yes	chr3	101068367	101145649	+	6	circRNA	ENSSSCT00000009247	SRBD1	chr3:101057850-101068366|chr3:101145649-101203474	S1 RNA binding domain 1 [Source:HGNC Symbol;Acc:HGNC:25521]	GO:0006139(nucleobase-containing compound metabolic process);GO:0003676(nucleic acid binding)	NA	NA
circRNA17830	0	1.64802	1.36608	26.4066	10.2387	9.67202	0	10	10	148	67	63	-3.94175	down	0.000168946	0.0114201	yes	chr14	61623825	61633400	-	3	circRNA	ENSSSCT00000011130	MAP3K21	chr14:61616017-61623824|chr14:61633400-61650650	mitogen-activated protein kinase kinase kinase 21 [Source:HGNC Symbol;Acc:HGNC:29798]	GO:0005737(cytoplasm);GO:0007257(activation of JUN kinase activity);GO:0007256(activation of JNKK activity);GO:0006468(protein phosphorylation);GO:0000186(activation of MAPKK activity);GO:0005524(ATP binding);GO:0004709(MAP kinase kinase kinase activity);GO:0004706(JUN kinase kinase kinase activity);GO:0004672(protein kinase activity);GO:0000166(nucleotide binding)	NA	NA
circRNA37690	5.15124	0.659208	0.409823	0	0	0	38	4	3	0	0	0	inf	up	0.000170417	0.0114855	yes	chr12	912684	916383	-	3	circRNA	ENSSSCT00000030531	CCDC57	chr12:907632-912683|chr12:916383-919710	coiled-coil domain containing 57 [Source:HGNC Symbol;Acc:HGNC:27564]	NA	NA	NA
circRNA9106	0	0.164802	0.136608	3.39004	1.68098	2.60991	0	1	1	19	11	17	-4.67148	down	0.00017486	0.0117502	yes	chr1	266383724	266419998	+	5	circRNA	ENSSSCT00000005892	FRMPD1	chr1:266336664-266383723|chr1:266419998-266426519	FERM and PDZ domain containing 1 [Source:HGNC Symbol;Acc:HGNC:29159]	GO:0070062(extracellular exosome);GO:0005856(cytoskeleton);GO:0007165(signal transduction)	NA	NA
circRNA1200	1.49115	0.494406	0.546431	7.31534	4.89011	6.75506	11	3	4	41	32	44	-2.90466	down	0.000178755	0.0119766	yes	chr7	128933811	128960887	-	5	circRNA	ENSSSCT00000002804	TRAF3	chr7:128927240-128933810|chr7:128960887-129006328	TNF receptor associated factor 3 [Source:HGNC Symbol;Acc:HGNC:12033]	GO:0050688(regulation of defense response to virus);GO:0045087(innate immune response);GO:0042981(regulation of apoptotic process);GO:0033209(tumor necrosis factor-mediated signaling pathway);GO:0032088(negative regulation of NF-kappaB transcription factor activity);GO:0016567(protein ubiquitination);GO:0008063(Toll signaling pathway);GO:0007165(signal transduction);GO:0001817(regulation of cytok…	04064(NF-kappa B signaling pathway);04668(TNF signaling pathway);04620(Toll-like receptor signaling pathway);04622(RIG-I-like receptor signaling pathway);05200(Pathways in cancer);05203(Viral carcinogenesis);05222(Small cell lung cancer);05160(Hepatitis C);05168(Herpes simplex infection);05169(Epstein-Barr virus infection)	NA
circRNA17997	4.74456	4.44965	3.14198	2.14107	0.305632	0.921145	35	27	23	12	2	6	1.873	up	0.000183987	0.0122909	yes	chr14	81282853	81394088	-	5	circRNA	ENSSSCT00000011261	MICU1	chr14:81260489-81282852|chr14:81394088-81415554	mitochondrial calcium uptake 1 [Source:HGNC Symbol;Acc:HGNC:1530]	GO:1990246(uniplex complex);GO:0034704(calcium channel complex);GO:0032592(integral component of mitochondrial membrane);GO:0005758(mitochondrial intermembrane space);GO:0005743(mitochondrial inner membrane);GO:0005739(mitochondrion);GO:0070509(calcium ion import);GO:0051561(positive regulation of mitochondrial calcium ion concentration);GO:0051560(mitochondrial calcium ion homeostasis);GO:005126…	NA	NA
circRNA14519	0	0	0	8.5643	4.12603	0	0	0	0	48	27	0	-inf	down	0.000185675	0.0123675	yes	chr17	28264912	28268431	-	3	circRNA	ENSSSCT00000007751	ENSSSCG00000007080	chr17:28243476-28264911|chr17:28268431-28349694	NA	GO:0005871(kinesin complex);GO:0005829(cytosol);GO:0016192(vesicle-mediated transport);GO:0007018(microtubule-based movement);GO:0035091(phosphatidylinositol binding);GO:0016887(ATPase activity);GO:0008017(microtubule binding);GO:0005524(ATP binding);GO:0003777(microtubule motor activity);GO:0003774(motor activity);GO:0000166(nucleotide binding)	NA	NA
circRNA10377	0.271118	0.329604	0	5.35269	3.20913	1.68877	2	2	0	30	21	11	-4.09287	down	0.000187241	0.0124354	yes	chr8	133864713	133875510	-	3	circRNA	ENSSSCT00000035574	BMPR1B	None|chr8:133875510-133892469	bone morphogenetic protein receptor type 1B [Source:HGNC Symbol;Acc:HGNC:1077]	GO:0016021(integral component of membrane);GO:0016020(membrane);GO:0023014(signal transduction by protein phosphorylation);GO:0016310(phosphorylation);GO:0007178(transmembrane receptor protein serine/threonine kinase signaling pathway);GO:0006468(protein phosphorylation);GO:0016740(transferase activity);GO:0016301(kinase activity);GO:0005524(ATP binding);GO:0004702(signal transducer, downstream o…	NA	EC:2.7.11.30
circRNA5659	2.44006	2.80163	1.09286	0.178423	0.152816	0.460572	18	17	8	1	1	3	3.00001	up	0.00018835	0.0124727	yes	chr3	108550875	108551342	-	1	circRNA	ENSSSCT00000009290	ENSSSCG00000008488	chr3:108514028-108550874|chr3:108551342-108559227	NA	GO:0016021(integral component of membrane);GO:0016020(membrane)	NA	NA
circRNA11896	1.49115	1.81282	0.956254	9.63484	6.7239	14.4313	11	11	7	54	44	94	-2.85346	down	0.000192292	0.0126667	yes	chr13	158525065	158542736	+	5	circRNA	ENSSSCT00000023058	NECTIN3	chr13:158524531-158525064|chr13:158542736-158549369	nectin cell adhesion molecule 3 [Source:HGNC Symbol;Acc:HGNC:17664]	GO:0016021(integral component of membrane);GO:0016020(membrane);GO:0005911(cell-cell junction);GO:0007286(spermatid development);GO:0007155(cell adhesion);GO:0050839(cell adhesion molecule binding);GO:0046982(protein heterodimerization activity);GO:0042803(protein homodimerization activity);GO:0044291(cell-cell contact zone);GO:0043296(apical junction complex);GO:0005913(cell-cell adherens juncti…	04514(Cell adhesion molecules (CAMs));04520(Adherens junction)	NA
circRNA839	4.33788	2.30723	0.409823	0.356846	0	0.153524	32	14	3	2	0	1	3.78902	up	0.000192392	0.0126667	yes	chr7	97005367	97127991	+	5	circRNA	ENSSSCT00000002545	GPHN	chr7:96982431-97005366|chr7:97127991-97136357	gephyrin [Source:RefSeq peptide;Acc:NP_001230231]	GO:0045211(postsynaptic membrane);GO:0030425(dendrite);GO:0005737(cytoplasm);GO:0097112(gamma-aminobutyric acid receptor clustering);GO:0072579(glycine receptor clustering);GO:0032324(molybdopterin cofactor biosynthetic process);GO:0018315(molybdenum incorporation into molybdenum-molybdopterin complex);GO:0006777(Mo-molybdopterin cofactor biosynthetic process);GO:0061599(molybdopterin molybdotran…	04727(GABAergic synapse)	EC:2.10.1.1 2.7.7.75
circRNA7421	4.47344	3.13124	2.86876	0.892114	0.611264	1.07467	33	19	21	5	4	7	2.02239	up	0.000197402	0.0129591	yes	chr1	9397801	9398731	+	3	circRNA	ENSSSCT00000004476	TCP1	chr1:9397339-9397800|chr1:9398731-9399370	t-complex 1 [Source:HGNC Symbol;Acc:HGNC:11655]	GO:0070062(extracellular exosome);GO:0044297(cell body);GO:0043209(myelin sheath);GO:0005874(microtubule);GO:0005832(chaperonin-containing T-complex);GO:0005815(microtubule organizing center);GO:0005813(centrosome);GO:0005794(Golgi apparatus);GO:0005737(cytoplasm);GO:0005720(nuclear heterochromatin);GO:0002199(zona pellucida receptor complex);GO:0001669(acrosomal vesicle);GO:0000242(pericentriola…	NA	NA
circRNA19318	0	0	0	2.14107	1.06971	1.84229	0	0	0	12	7	12	-inf	down	0.000201413	0.0131845	yes	chrX	17297479	17348709	-	3	circRNA	ENSSSCT00000036455	SH3KBP1	chrX:17284778-17297478|chrX:17348709-17429601	SH3 domain containing kinase binding protein 1 [Source:HGNC Symbol;Acc:HGNC:13867]	GO:0030139(endocytic vesicle);GO:0005911(cell-cell junction);GO:0005737(cytoplasm);GO:0016477(cell migration);GO:0008360(regulation of cell shape);GO:0007010(cytoskeleton organization)	04144(Endocytosis)	NA
circRNA6301	5.15124	3.46084	1.50268	0.178423	0.611264	0.614097	38	21	11	1	4	4	2.84907	up	0.000203918	0.0133102	yes	chr2	43691944	43711392	+	3	circRNA	ENSSSCT00000014594	LDHC	chr2:43679981-43691943|chr2:43711392-43723870	lactate dehydrogenase C [Source:HGNC Symbol;Acc:HGNC:6544]	GO:0070062(extracellular exosome);GO:0031514(motile cilium);GO:0005929(cilium);GO:0005737(cytoplasm);GO:0005634(nucleus);GO:0055114(oxidation-reduction process);GO:0030317(flagellated sperm motility);GO:0019752(carboxylic acid metabolic process);GO:0019516(lactate oxidation);GO:0019244(lactate biosynthetic process from pyruvate);GO:0006754(ATP biosynthetic process);GO:0006090(pyruvate metabolic p…	00010(Glycolysis / Gluconeogenesis);00620(Pyruvate metabolism);00640(Propanoate metabolism);00270(Cysteine and methionine metabolism);04922(Glucagon signaling pathway)	EC:1.1.1.27
circRNA11304	0	0	0	2.14107	2.13942	0.921145	0	0	0	12	14	6	-inf	down	0.000204593	0.0133161	yes	chr13	84591505	84598945	+	4	circRNA	ENSSSCT00000012757	PCCB	chr13:84587674-84591504|chr13:84598945-84605558	Propionyl-CoA carboxylase beta chain, mitochondrial [Source:UniProtKB/Swiss-Prot;Acc:P79384]	GO:0005759(mitochondrial matrix);GO:0005739(mitochondrion);GO:0016874(ligase activity);GO:0005524(ATP binding);GO:0004658(propionyl-CoA carboxylase activity);GO:0000166(nucleotide binding)	00630(Glyoxylate and dicarboxylate metabolism);00640(Propanoate metabolism);00280(Valine, leucine and isoleucine degradation)	EC:6.4.1.3
circRNA16361	0.135559	0	0	4.46057	1.37534	1.22819	1	0	0	25	9	8	-5.70352	down	0.000205963	0.0133671	yes	chr15	61682878	61687771	+	4	circRNA	ENSSSCT00000017250	PPP2CB	chr15:61682033-61682877|chr15:61687771-61689975	protein phosphatase 2 catalytic subunit beta [Source:HGNC Symbol;Acc:HGNC:9300]	GO:0070062(extracellular exosome);GO:0005737(cytoplasm);GO:0000159(protein phosphatase type 2A complex);GO:0046677(response to antibiotic);GO:0043161(proteasome-mediated ubiquitin-dependent protein catabolic process);GO:0042542(response to hydrogen peroxide);GO:0034976(response to endoplasmic reticulum stress);GO:0010468(regulation of gene expression);GO:0008637(apoptotic mitochondrial changes);G…	03015(mRNA surveillance pathway);04350(TGF-beta signaling pathway);04390(Hippo signaling pathway);04071(Sphingolipid signaling pathway);04151(PI3K-Akt signaling pathway);04152(AMPK signaling pathway);04114(Oocyte meiosis);04530(Tight junction);04261(Adrenergic signaling in cardiomyocytes);04728(Dopaminergic synapse);04730(Long-term depression);05160(Hepatitis C);05142(Chagas disease (American try…	EC:3.1.3.16
circRNA15097	0.542236	0	0.273215	8.74272	2.13942	2.30286	4	0	2	49	14	15	-4.01516	down	0.000210402	0.0136163	yes	chr9	14515834	14551302	-	5	circRNA	ENSSSCT00000016249	ENSSSCG00000014894	chr9:14511862-14515833|chr9:14551302-14562083	NA	GO:0016021(integral component of membrane);GO:0016020(membrane);GO:0005887(integral component of plasma membrane);GO:0097264(self proteolysis);GO:0048666(neuron development);GO:0007165(signal transduction)	NA	NA
circRNA6290	0	0	0	2.85477	1.22253	1.22819	0	0	0	16	8	8	-inf	down	0.000212512	0.0136962	yes	chr2	43632613	43664163	+	8	circRNA	ENSSSCT00000014593	UEVLD	chr2:43627471-43632612|chr2:43664163-43673917	UEV and lactate/malate dehyrogenase domains [Source:HGNC Symbol;Acc:HGNC:30866]	GO:0070062(extracellular exosome);GO:0055114(oxidation-reduction process);GO:0019752(carboxylic acid metabolic process);GO:0015031(protein transport);GO:0006464(cellular protein modification process);GO:0005975(carbohydrate metabolic process);GO:0016616(oxidoreductase activity, acting on the CH-OH group of donors, NAD or NADP as acceptor);GO:0016491(oxidoreductase activity);GO:0003824(catalytic a…	NA	NA
circRNA31139	3.25341	0.82401	1.7759	0	0	0.307048	24	5	13	0	0	2	4.25272	up	0.000212838	0.0136962	yes	chr12	44859641	44861170	+	2	circRNA	ENSSSCT00000019313	UTP6	chr12:44857209-44859640|chr12:44861170-44862536	UTP6, small subunit processome component [Source:HGNC Symbol;Acc:HGNC:18279]	GO:0034388(Pwp2p-containing subcomplex of 90S preribosome);GO:0032040(small-subunit processome);GO:0005730(nucleolus);GO:0006396(RNA processing);GO:0000462(maturation of SSU-rRNA from tricistronic rRNA transcript (SSU-rRNA, 5.8S rRNA, LSU-rRNA));GO:0030515(snoRNA binding)	03008(Ribosome biogenesis in eukaryotes)	NA
circRNA32475	1.35559	2.30723	0.956254	0	0	0.153524	10	14	7	0	0	1	4.91107	up	0.000214654	0.0137741	yes	chr14	34705432	34729763	-	7	circRNA	ENSSSCT00000010778	ATXN2	chr14:34703061-34705431|chr14:34729763-34730873	ataxin 2 [Source:HGNC Symbol;Acc:HGNC:10555]	GO:0048471(perinuclear region of cytoplasm);GO:0030529(intracellular ribonucleoprotein complex);GO:0016020(membrane);GO:0010494(cytoplasmic stress granule);GO:0005844(polysome);GO:0005802(trans-Golgi network);GO:0005794(Golgi apparatus);GO:0005737(cytoplasm);GO:0034063(stress granule assembly);GO:0033962(cytoplasmic mRNA processing body assembly);GO:0010603(regulation of cytoplasmic mRNA processi…	NA	NA
circRNA39915	2.03338	1.81282	0.409823	0	0	0	15	11	3	0	0	0	inf	up	0.000217728	0.0139322	yes	chr14	125193307	125193888	+	2	circRNA	ENSSSCT00000011608	ENSSSCG00000030271	chr14:125187501-125193306|chr14:125193888-125196832	NA	GO:0005737(cytoplasm);GO:0008152(metabolic process);GO:0004364(glutathione transferase activity)	00480(Glutathione metabolism);00980(Metabolism of xenobiotics by cytochrome P450);00982(Drug metabolism - cytochrome P450);05204(Chemical carcinogenesis)	NA
circRNA17177	0	0	0	2.14107	1.22253	1.53524	0	0	0	12	8	10	-inf	down	0.000222574	0.0142023	yes	chr14	11636914	11685949	+	7	circRNA	ENSSSCT00000031898	DPYSL2	chr14:11594279-11636913|chr14:11685949-11695239	dihydropyrimidinase like 2 [Source:HGNC Symbol;Acc:HGNC:3014]	GO:0043209(myelin sheath);GO:0043025(neuronal cell body);GO:0030425(dendrite);GO:0030424(axon);GO:0005739(mitochondrion);GO:0005737(cytoplasm);GO:0045664(regulation of neuron differentiation);GO:0030516(regulation of axon extension);GO:0010975(regulation of neuron projection development);GO:0007420(brain development);GO:0007411(axon guidance);GO:0007010(cytoskeleton organization);GO:0019901(prote…	04360(Axon guidance)	NA
circRNA7402	5.69347	2.30723	2.73215	1.42738	0	0.614097	42	14	20	8	0	4	2.39435	up	0.000224416	0.0142684	yes	chr1	4732749	4739115	+	3	circRNA	ENSSSCT00000004453	PDE10A	chr1:4717643-4732748|chr1:4739115-4741930	phosphodiesterase 10A [Source:HGNC Symbol;Acc:HGNC:8772]	GO:0043949(regulation of cAMP-mediated signaling);GO:0010738(regulation of protein kinase A signaling);GO:0007165(signal transduction);GO:0046872(metal ion binding);GO:0030552(cAMP binding);GO:0016787(hydrolase activity);GO:0008081(phosphoric diester hydrolase activity);GO:0004118(cGMP-stimulated cyclic-nucleotide phosphodiesterase activity);GO:0004114(3',5'-cyclic-nucleotide phosphodiesterase ac…	00230(Purine metabolism);05032(Morphine addiction)	EC:3.1.4.17 3.1.4.35
circRNA31620	2.57562	2.63683	0.683039	0	0	0.307048	19	16	5	0	0	2	4.26307	up	0.000224862	0.0142684	yes	chr17	30266519	30273404	+	3	circRNA	ENSSSCT00000007769	SEC23B	chr17:30263257-30266518|chr17:30273404-30274907	Sec23 homolog B, coat complex II component [Source:HGNC Symbol;Acc:HGNC:10702]	GO:0048471(perinuclear region of cytoplasm);GO:0030127(COPII vesicle coat);GO:0012505(endomembrane system);GO:0005794(Golgi apparatus);GO:0005783(endoplasmic reticulum);GO:0015031(protein transport);GO:0006888(ER to Golgi vesicle-mediated transport);GO:0006886(intracellular protein transport);GO:0006810(transport);GO:0008270(zinc ion binding)	04141(Protein processing in endoplasmic reticulum)	NA
circRNA18502	0	0	0.273215	6.2448	0.76408	4.75925	0	0	2	35	5	31	-5.4287	down	0.000227308	0.0143836	yes	chr14	136738982	136809619	+	6	circRNA	ENSSSCT00000032203	ATRNL1	chr14:136734852-136738981|chr14:136809619-136831007	attractin like 1 [Source:HGNC Symbol;Acc:HGNC:29063]	GO:0016021(integral component of membrane);GO:0016020(membrane);GO:0007186(G-protein coupled receptor signaling pathway)	NA	NA
circRNA2563	5.82903	8.4049	2.45894	2.85477	0.305632	0.460572	43	51	18	16	2	3	2.20478	up	0.000230957	0.0145489	yes	chr6	150846440	150874694	-	4	circRNA	ENSSSCT00000004293	SPATA6	chr6:150842152-150846439|chr6:150874694-150879393	spermatogenesis associated 6 [Source:HGNC Symbol;Acc:HGNC:18309]	GO:0097224(sperm connecting piece);GO:0044458(motile cilium assembly);GO:0007283(spermatogenesis);GO:0032027(myosin light chain binding)	NA	NA
circRNA9522	4.20233	9.55851	4.23484	2.3195	0	0	31	58	31	13	0	0	2.95577	up	0.000231199	0.0145489	yes	chr1	306431727	306471579	-	13	circRNA	ENSSSCT00000006300	DDX31	chr1:306417818-306431726|chr1:306471579-306477454	DEAD-box helicase 31 [Source:HGNC Symbol;Acc:HGNC:16715]	GO:0043231(intracellular membrane-bounded organelle);GO:0005794(Golgi apparatus);GO:0005730(nucleolus);GO:0042254(ribosome biogenesis);GO:0010501(RNA secondary structure unwinding);GO:0016787(hydrolase activity);GO:0005524(ATP binding);GO:0004386(helicase activity);GO:0004004(ATP-dependent RNA helicase activity);GO:0003723(RNA binding);GO:0003676(nucleic acid binding);GO:0000166(nucleotide bindin…	NA	NA
circRNA19688	0.542236	0.164802	0.409823	7.67218	1.68098	5.21982	4	1	3	43	11	34	-3.70577	down	0.000238307	0.0149544	yes	chrX	102745424	102761917	+	2	circRNA	ENSSSCT00000013739	MID2	chrX:102731039-102745423|chrX:102761917-102803929	midline 2 [Source:HGNC Symbol;Acc:HGNC:7096]	GO:0070062(extracellular exosome);GO:0005874(microtubule);GO:0005622(intracellular);GO:1902187(negative regulation of viral release from host cell);GO:0051092(positive regulation of NF-kappaB transcription factor activity);GO:0051091(positive regulation of sequence-specific DNA binding transcription factor activity);GO:0046597(negative regulation of viral entry into host cell);GO:0045087(innate i…	NA	NA
circRNA16984	0.271118	0.164802	0	4.81742	0.76408	4.4522	2	1	0	27	5	29	-4.52465	down	0.000238956	0.0149544	yes	chr15	139961836	139963376	-	3	circRNA	ENSSSCT00000017680	ENSSSCG00000016237	chr15:139960258-139961835|chr15:139963376-139964256	NA	GO:0005622(intracellular);GO:0043547(positive regulation of GTPase activity);GO:0007264(small GTPase mediated signal transduction);GO:0005085(guanyl-nucleotide exchange factor activity)	NA	NA
circRNA26415	3.25341	1.48322	0.546431	0	0.152816	0	24	9	4	0	1	0	5.11151	up	0.000242781	0.0151522	yes	chr14	43540701	43551056	+	4	circRNA	ENSSSCT00000010876	ENSSSCG00000009925	chr14:43539089-43540700|chr14:43551056-43556895	NA	GO:0043547(positive regulation of GTPase activity);GO:0005096(GTPase activator activity)	04144(Endocytosis)	NA
circRNA19940	0	0	0	1.78423	2.13942	1.07467	0	0	0	10	14	7	-inf	down	0.00024745	0.0153812	yes	chr16	19057467	19063646	-	2	circRNA	ENSSSCT00000018302	ENSSSCG00000016810	chr16:19054400-19057466|chr16:19063646-19065165	NA	NA	NA	NA
circRNA9999	0	0	0	3.74688	0.611264	1.68877	0	0	0	21	4	11	-inf	down	0.00024809	0.0153812	yes	chr8	67267695	67304140	-	5	circRNA	ENSSSCT00000009766	EPHA5	chr8:67251694-67267694|chr8:67304140-67312369	EPH receptor A5 [Source:HGNC Symbol;Acc:HGNC:3389]	GO:0071944(cell periphery);GO:0016021(integral component of membrane);GO:0016020(membrane);GO:0005912(adherens junction);GO:1904322(cellular response to forskolin);GO:0071372(cellular response to follicle-stimulating hormone stimulus);GO:0061178(regulation of insulin secretion involved in cellular response to glucose stimulus);GO:0048013(ephrin receptor signaling pathway);GO:0043087(regulation of…	04360(Axon guidance)	EC:2.7.10.1
circRNA8586	3.38897	2.30723	2.04912	0.356846	0.76408	0	25	14	15	2	5	0	2.78863	up	0.000248476	0.0153812	yes	chr1	186656379	186659227	-	4	circRNA	ENSSSCT00000005485	UACA	chr1:186651479-186656378|chr1:186659227-186662396	uveal autoantigen with coiled-coil domains and ankyrin repeats [Source:HGNC Symbol;Acc:HGNC:15947]	GO:0070062(extracellular exosome);GO:0005829(cytosol);GO:0005634(nucleus);GO:1901222(regulation of NIK/NF-kappaB signaling);GO:0097190(apoptotic signaling pathway)	NA	NA
circRNA7548	0	0	0	3.03319	1.22253	1.07467	0	0	0	17	8	7	-inf	down	0.000249268	0.0153884	yes	chr1	23090912	23097744	-	3	circRNA	ENSSSCT00000004558	ENSSSCG00000004123	chr1:23071757-23090911|chr1:23097744-23103120	NA	GO:0046872(metal ion binding);GO:0008270(zinc ion binding)	NA	NA
circRNA4641	4.609	2.63683	3.96162	1.78423	0	0.460572	34	16	29	10	0	3	2.3198	up	0.000252332	0.0154858	yes	chr4	134909834	134912223	+	2	circRNA	ENSSSCT00000007545	ABCA4	chr4:134906226-134909833|chr4:134912223-134919256	ATP binding cassette subfamily A member 4 [Source:HGNC Symbol;Acc:HGNC:34]	GO:0043231(intracellular membrane-bounded organelle);GO:0016021(integral component of membrane);GO:0016020(membrane);GO:0005887(integral component of plasma membrane);GO:0001750(photoreceptor outer segment);GO:0055085(transmembrane transport);GO:0045494(photoreceptor cell maintenance);GO:0045332(phospholipid translocation);GO:0007601(visual perception);GO:0006869(lipid transport);GO:0006810(trans…	02010(ABC transporters)	NA
circRNA11598	3.11785	1.15361	2.18572	0.892114	0	0	23	7	16	5	0	0	2.85561	up	0.000252766	0.0154858	yes	chr13	130288798	130304514	+	6	circRNA	ENSSSCT00000029315	MCCC1	chr13:130285366-130288797|chr13:130304514-130307160	methylcrotonoyl-CoA carboxylase 1 [Source:HGNC Symbol;Acc:HGNC:6936]	GO:1905202(methylcrotonoyl-CoA carboxylase complex);GO:0005759(mitochondrial matrix);GO:0005743(mitochondrial inner membrane);GO:0005739(mitochondrion);GO:0046872(metal ion binding);GO:0016874(ligase activity);GO:0005524(ATP binding);GO:0004485(methylcrotonoyl-CoA carboxylase activity);GO:0004075(biotin carboxylase activity);GO:0003824(catalytic activity);GO:0000166(nucleotide binding)	00280(Valine, leucine and isoleucine degradation)	EC:6.4.1.4
circRNA7246	3.52453	6.42728	2.73215	1.07054	1.06971	0	26	39	20	6	7	0	2.56716	up	0.000252885	0.0154858	yes	chr2	148210061	148219487	+	9	circRNA	ENSSSCT00000015694	ANKHD1	chr2:148201852-148210060|chr2:148219487-148224334	NA	GO:0005737(cytoplasm);GO:0045087(innate immune response);GO:0003723(RNA binding);GO:0003676(nucleic acid binding)	NA	NA
circRNA14256	0.948912	0.659208	0.546431	10.7054	3.36195	4.14515	7	4	4	60	22	27	-3.07947	down	0.000253818	0.0155013	yes	chr10	57994109	58011719	+	3	circRNA	ENSSSCT00000012125	PIP4K2A	chr10:57880474-57994108|chr10:58011719-58025011	phosphatidylinositol-5-phosphate 4-kinase type 2 alpha [Source:HGNC Symbol;Acc:HGNC:8997]	GO:0005776(autophagosome);GO:2000786(positive regulation of autophagosome assembly);GO:0046854(phosphatidylinositol phosphorylation);GO:0046488(phosphatidylinositol metabolic process);GO:0035855(megakaryocyte development);GO:0010506(regulation of autophagy);GO:0016307(phosphatidylinositol phosphate kinase activity)	00562(Inositol phosphate metabolism);04070(Phosphatidylinositol signaling system);04810(Regulation of actin cytoskeleton)	EC:2.7.1.149
circRNA10440	0.813353	0	0	6.2448	4.58448	1.99581	6	0	0	35	30	13	-3.97894	down	0.000258821	0.0157646	yes	chr8	141415791	141420967	-	5	circRNA	ENSSSCT00000029989	PTPN13	chr8:141414942-141415790|chr8:141420967-141421768	protein tyrosine phosphatase, non-receptor type 13 [Source:HGNC Symbol;Acc:HGNC:9646]	GO:0070062(extracellular exosome);GO:0030027(lamellipodium);GO:0005886(plasma membrane);GO:0005856(cytoskeleton);GO:0005737(cytoplasm);GO:0005634(nucleus);GO:0035335(peptidyl-tyrosine dephosphorylation);GO:0016311(dephosphorylation);GO:0014066(regulation of phosphatidylinositol 3-kinase signaling);GO:0006470(protein dephosphorylation);GO:0036312(phosphatidylinositol 3-kinase regulatory subunit bi…	NA	NA
circRNA25466	2.71118	0.82401	1.22947	0	0.152816	0	20	5	9	0	1	0	4.96251	up	0.000261345	0.0158758	yes	chr17	67337904	67367797	-	8	circRNA	ENSSSCT00000008259	SYCP2	chr17:67334679-67337903|chr17:67367797-67369692	synaptonemal complex protein 2 [Source:HGNC Symbol;Acc:HGNC:11490]	GO:0000800(lateral element);GO:0000795(synaptonemal complex);GO:0048808(male genitalia morphogenesis);GO:0043066(negative regulation of apoptotic process);GO:0009887(animal organ morphogenesis);GO:0009566(fertilization);GO:0007143(female meiotic division);GO:0007140(male meiosis);GO:0046982(protein heterodimerization activity)	NA	NA
circRNA6171	1.22003	1.64802	0.956254	10.1701	6.11264	7.06211	9	10	7	57	40	46	-2.60984	down	0.000269311	0.0162405	yes	chr2	18698775	18700214	-	3	circRNA	ENSSSCT00000014500	ENSSSCG00000013276	chr2:18674777-18698774|chr2:18700214-18712404	NA	GO:0003682(chromatin binding)	NA	NA
circRNA15517	1.49115	4.77926	1.91251	31.5809	15.74	12.896	11	29	14	177	103	84	-2.87948	down	0.00026933	0.0162405	yes	chr9	72762799	72763825	-	1	circRNA	ENSSSCT00000028316	SLC41A1	chr9:72752418-72762798|None	solute carrier family 41 member 1 [Source:HGNC Symbol;Acc:HGNC:19429]	GO:0043234(protein complex);GO:0016323(basolateral plasma membrane);GO:0016021(integral component of membrane);GO:0016020(membrane);GO:0005886(plasma membrane);GO:1903830(magnesium ion transmembrane transport);GO:0071286(cellular response to magnesium ion);GO:0070838(divalent metal ion transport);GO:0055085(transmembrane transport);GO:0035725(sodium ion transmembrane transport);GO:0015693(magnesi…	NA	NA
circRNA836	29.6874	16.8098	11.8849	8.74272	5.80701	7.52268	219	102	87	49	38	49	1.40328	up	0.000269638	0.0162405	yes	chr7	97005367	97058377	+	2	circRNA	ENSSSCT00000002545	GPHN	chr7:96982431-97005366|chr7:97058377-97101218	gephyrin [Source:RefSeq peptide;Acc:NP_001230231]	GO:0045211(postsynaptic membrane);GO:0030425(dendrite);GO:0005737(cytoplasm);GO:0097112(gamma-aminobutyric acid receptor clustering);GO:0072579(glycine receptor clustering);GO:0032324(molybdopterin cofactor biosynthetic process);GO:0018315(molybdenum incorporation into molybdenum-molybdopterin complex);GO:0006777(Mo-molybdopterin cofactor biosynthetic process);GO:0061599(molybdopterin molybdotran…	04727(GABAergic synapse)	EC:2.10.1.1 2.7.7.75
circRNA39605	1.76227	0.988812	0.819646	0	0	0	13	6	6	0	0	0	inf	up	0.000270199	0.0162405	yes	chr14	43075865	43077090	+	3	circRNA	ENSSSCT00000010864	MLEC	chr14:43069814-43075864|chr14:43077090-43079107	malectin [Source:HGNC Symbol;Acc:HGNC:28973]	GO:0016021(integral component of membrane);GO:0016020(membrane);GO:0019899(enzyme binding)	NA	NA
circRNA16657	0	0	0	4.639	1.68098	0.460572	0	0	0	26	11	3	-inf	down	0.000272845	0.0163385	yes	chr15	94152578	94178617	-	4	circRNA	ENSSSCT00000017424	ENSSSCG00000016002	chr15:94125486-94152577|None	NA	GO:0005813(centrosome);GO:0005737(cytoplasm);GO:0051642(centrosome localization);GO:0021799(cerebral cortex radially oriented cell migration)	NA	NA
circRNA12569	14.2337	8.5697	7.1036	4.28215	3.51477	3.37753	105	52	52	24	23	22	1.42028	up	0.000273265	0.0163385	yes	chr12	22321255	22323341	+	3	circRNA	ENSSSCT00000019023	TOP2A	chr12:22320590-22321254|chr12:22323341-22326211	DNA topoisomerase 2-alpha [Source:UniProtKB/Swiss-Prot;Acc:O46374]	GO:0043234(protein complex);GO:0009330(DNA topoisomerase complex (ATP-hydrolyzing));GO:0005814(centriole);GO:0005730(nucleolus);GO:0005654(nucleoplasm);GO:0005634(nucleus);GO:0000793(condensed chromosome);GO:0000228(nuclear chromosome);GO:0048511(rhythmic process);GO:0045944(positive regulation of transcription from RNA polymerase II promoter);GO:0045870(positive regulation of single stranded vir…	NA	NA
circRNA16299	3.79565	1.64802	0.683039	34.7925	11.0027	7.21563	28	10	5	195	72	47	-3.1131	down	0.000280154	0.0167066	yes	chr15	53791850	53800256	-	6	circRNA	ENSSSCT00000017209	ENSSSCG00000015802	chr15:53790773-53791849|chr15:53800256-53822916	NA	NA	NA	NA
circRNA17819	0	0.82401	0	10.8838	3.8204	2.30286	0	5	0	61	25	15	-4.36733	down	0.000286097	0.0170164	yes	chr14	61599945	61600727	-	2	circRNA	ENSSSCT00000011130	MAP3K21	chr14:61599134-61599944|chr14:61600727-61603584	mitogen-activated protein kinase kinase kinase 21 [Source:HGNC Symbol;Acc:HGNC:29798]	GO:0005737(cytoplasm);GO:0007257(activation of JUN kinase activity);GO:0007256(activation of JNKK activity);GO:0006468(protein phosphorylation);GO:0000186(activation of MAPKK activity);GO:0005524(ATP binding);GO:0004709(MAP kinase kinase kinase activity);GO:0004706(JUN kinase kinase kinase activity);GO:0004672(protein kinase activity);GO:0000166(nucleotide binding)	NA	NA
circRNA4450	5.96459	6.09767	1.91251	49.6016	18.9492	17.3482	44	37	14	278	124	113	-2.61982	down	0.000289919	0.0171989	yes	chr4	110972981	110976614	+	4	circRNA	ENSSSCT00000007349	NOTCH2	chr4:110971757-110972980|chr4:110976614-110977318	notch 2 [Source:HGNC Symbol;Acc:HGNC:7882]	GO:0043235(receptor complex);GO:0016021(integral component of membrane);GO:0016020(membrane);GO:0009986(cell surface);GO:0005887(integral component of plasma membrane);GO:0005886(plasma membrane);GO:0005654(nucleoplasm);GO:0005634(nucleus);GO:0060413(atrial septum morphogenesis);GO:0050793(regulation of developmental process);GO:0046849(bone remodeling);GO:0046579(positive regulation of Ras prote…	04330(Notch signaling pathway);04919(Thyroid hormone signaling pathway);04320(Dorso-ventral axis formation);05206(MicroRNAs in cancer)	NA
circRNA16164	0	0	0	3.39004	1.37534	0.767621	0	0	0	19	9	5	-inf	down	0.000291812	0.0172662	yes	chr15	26956704	26969050	-	5	circRNA	ENSSSCT00000017114	CCDC93	chr15:26939836-26956703|chr15:26969050-26973900	coiled-coil domain containing 93 [Source:HGNC Symbol;Acc:HGNC:25611]	GO:0006893(Golgi to plasma membrane transport)	NA	NA
circRNA23721	2.57562	1.48322	1.09286	0	0.305632	0	19	9	8	0	2	0	4.07518	up	0.00029843	0.0175569	yes	chr8	32104644	32106265	+	2	circRNA	ENSSSCT00000027462	WDR19	chr8:32103328-32104643|chr8:32106265-32111644	WD repeat domain 19 [Source:HGNC Symbol;Acc:HGNC:18340]	GO:0097730(non-motile cilium);GO:0032391(photoreceptor connecting cilium);GO:0031514(motile cilium);GO:0030991(intraciliary transport particle A);GO:0005929(cilium);GO:0005654(nucleoplasm);GO:0061055(myotome development);GO:0060831(smoothened signaling pathway involved in dorsal/ventral neural tube patterning);GO:0060830(ciliary receptor clustering involved in smoothened signaling pathway);GO:006…	NA	NA
circRNA19134	0	0	2.04912	38.1825	20.1717	15.1989	0	0	15	214	132	99	-5.16571	down	0.000299027	0.0175569	yes	chr18	48576462	48606383	-	3	circRNA	ENSSSCT00000023220	ENSSSCG00000023725	chr18:48508018-48576461|chr18:48606383-48682523	NA	GO:0046872(metal ion binding);GO:0003676(nucleic acid binding)	NA	NA
circRNA11352	23.3161	32.7956	4.50805	8.38588	1.06971	3.07048	172	199	33	47	7	20	2.27485	up	0.000299038	0.0175569	yes	chr13	90784807	90789682	-	6	circRNA	ENSSSCT00000012783	GK5	chr13:90771102-90784806|chr13:90789682-90796306	glycerol kinase 5 (putative) [Source:HGNC Symbol;Acc:HGNC:28635]	GO:0005739(mitochondrion);GO:0046167(glycerol-3-phosphate biosynthetic process);GO:0016310(phosphorylation);GO:0006641(triglyceride metabolic process);GO:0006071(glycerol metabolic process);GO:0005975(carbohydrate metabolic process);GO:0016773(phosphotransferase activity, alcohol group as acceptor);GO:0016740(transferase activity);GO:0016301(kinase activity);GO:0004370(glycerol kinase activity)	NA	NA
circRNA18290	7.18462	4.61446	1.7759	1.78423	0	0.614097	53	28	13	10	0	4	2.50085	up	0.000300292	0.0175852	yes	chr14	116886125	116890119	-	5	circRNA	ENSSSCT00000011484	TCTN3	chr14:116881507-116886124|chr14:116890119-116890959	tectonic family member 3 [Source:HGNC Symbol;Acc:HGNC:24519]	GO:0070062(extracellular exosome);GO:0060271(cilium assembly);GO:0007224(smoothened signaling pathway)	NA	NA
circRNA14107	0.677794	0	0	4.10373	2.59787	3.8381	5	0	0	23	17	25	-3.95884	down	0.000308347	0.0180106	yes	chr10	46711919	46779066	+	4	circRNA	ENSSSCT00000012067	ENSSSCG00000011025	chr10:46681760-46711918|chr10:46779066-46793600	NA	GO:0046872(metal ion binding);GO:0003676(nucleic acid binding)	NA	NA
circRNA1216	6.10015	3.29604	2.04912	1.78423	0.611264	0.153524	45	20	15	10	4	1	2.16674	up	0.000310946	0.018116	yes	chr7	129597579	129609656	-	2	circRNA	ENSSSCT00000002813	ENSSSCG00000002533	chr7:129587620-129597578|chr7:129609656-129703779	NA	GO:0016579(protein deubiquitination)	NA	NA
circRNA6145	7.45574	10.3825	7.92325	65.1244	28.5766	35.157	55	63	58	365	187	229	-2.32249	down	0.000311766	0.0181174	yes	chr2	16545939	16546678	-	3	circRNA	ENSSSCT00000014461	NR1H3	chr2:16540786-16545938|chr2:16546678-16547421	nuclear receptor subfamily 1 group H member 3 [Source:HGNC Symbol;Acc:HGNC:7966]	GO:0090575(RNA polymerase II transcription factor complex);GO:0005634(nucleus);GO:2000188(regulation of cholesterol homeostasis);GO:0090341(negative regulation of secretion of lysosomal enzymes);GO:0090188(negative regulation of pancreatic juice secretion);GO:0071222(cellular response to lipopolysaccharide);GO:0070328(triglyceride homeostasis);GO:0055092(sterol homeostasis);GO:0055088(lipid homeo…	03320(PPAR signaling pathway);04932(Non-alcoholic fatty liver disease (NAFLD));05160(Hepatitis C)	NA
circRNA13081	5.69347	2.80163	2.45894	1.60581	0	0.614097	42	17	18	9	0	4	2.3029	up	0.000315312	0.0182768	yes	chr12	52763999	52782155	+	11	circRNA	ENSSSCT00000019467	KIAA0753	chr12:52753856-52763998|chr12:52782155-52790722	KIAA0753 [Source:HGNC Symbol;Acc:HGNC:29110]	GO:0034451(centriolar satellite);GO:0005829(cytosol);GO:0005813(centrosome);GO:0071539(protein localization to centrosome);GO:0007099(centriole replication)	NA	NA
circRNA16392	0	0	0.409823	9.63484	2.29224	1.53524	0	0	3	54	15	10	-5.03778	down	0.000317169	0.0183379	yes	chr15	63948259	63948528	+	1	circRNA	ENSSSCT00000017263	OCA2	chr15:63929136-63948258|chr15:63948528-63973938	OCA2 melanosomal transmembrane protein [Source:HGNC Symbol;Acc:HGNC:8101]	GO:0033162(melanosome membrane);GO:0016021(integral component of membrane);GO:0016020(membrane);GO:0010008(endosome membrane);GO:0005789(endoplasmic reticulum membrane);GO:0005765(lysosomal membrane);GO:0055085(transmembrane transport);GO:0048066(developmental pigmentation);GO:0043473(pigmentation);GO:0042438(melanin biosynthetic process);GO:0030318(melanocyte differentiation);GO:0008283(cell pro…	NA	NA
circRNA12477	0	0	0	2.67634	1.06971	1.22819	0	0	0	15	7	8	-inf	down	0.00031812	0.0183462	yes	chr12	16978073	17059237	+	2	circRNA	ENSSSCT00000018846	KANSL1	chr12:16926799-16978072|chr12:17059237-17069502	KAT8 regulatory NSL complex subunit 1 [Source:HGNC Symbol;Acc:HGNC:24565]	GO:0071339(MLL1 complex);GO:0005654(nucleoplasm);GO:0005634(nucleus);GO:0000123(histone acetyltransferase complex);GO:0043984(histone H4-K16 acetylation);GO:0043982(histone H4-K8 acetylation);GO:0043981(histone H4-K5 acetylation);GO:0046972(histone acetyltransferase activity (H4-K16 specific));GO:0043996(histone acetyltransferase activity (H4-K8 specific));GO:0043995(histone acetyltransferase act…	NA	NA
circRNA2409	0	0	0	2.49792	2.29224	0.614097	0	0	0	14	15	4	-inf	down	0.000322993	0.0185802	yes	chr6	139700927	139714992	-	5	circRNA	ENSSSCT00000004232	C1orf87	chr6:139687856-139700926|chr6:139714992-139726626	chromosome 1 open reading frame 87 [Source:HGNC Symbol;Acc:HGNC:28547]	NA	NA	NA
circRNA8116	0	0.329604	0.136608	8.38588	1.37534	1.84229	0	2	1	47	9	12	-4.63743	down	0.000328706	0.0188572	yes	chr1	124600345	124601656	-	2	circRNA	ENSSSCT00000005065	FAM81A	chr1:124579443-124600344|chr1:124601656-124618795	family with sequence similarity 81 member A [Source:HGNC Symbol;Acc:HGNC:28379]	NA	NA	NA
circRNA10084	0	0	0	1.78423	1.22253	1.68877	0	0	0	10	8	11	-inf	down	0.000330073	0.0188572	yes	chr8	75996905	75997571	-	2	circRNA	ENSSSCT00000009834	ENSSSCG00000008979	chr8:75993461-75996904|chr8:75997571-76002919	NA	GO:0044613(nuclear pore central transport channel);GO:0005643(nuclear pore);GO:0036228(protein targeting to nuclear inner membrane);GO:0006999(nuclear pore organization);GO:0006607(NLS-bearing protein import into nucleus);GO:0017056(structural constituent of nuclear pore);GO:0005487(nucleocytoplasmic transporter activity)	03013(RNA transport)	NA
circRNA19860	0	0	0	2.14107	0.76408	2.14934	0	0	0	12	5	14	-inf	down	0.000330291	0.0188572	yes	chrX	142041885	142048321	-	3	circRNA	ENSSSCT00000033187	BCAP31	chrX:142024774-142041884|chrX:142048321-142048703	B-cell receptor-associated protein 31 [Source:HGNC Symbol;Acc:HGNC:16695]	GO:0097038(perinuclear endoplasmic reticulum);GO:0016021(integral component of membrane);GO:0016020(membrane);GO:0005887(integral component of plasma membrane);GO:0005811(lipid particle);GO:0005789(endoplasmic reticulum membrane);GO:0005784(Sec61 translocon complex);GO:0005783(endoplasmic reticulum);GO:0005739(mitochondrion);GO:0000139(Golgi membrane);GO:2001244(positive regulation of intrinsic a…	04141(Protein processing in endoplasmic reticulum)	NA
circRNA12874	5.42236	6.42728	3.96162	2.67634	1.68098	1.22819	40	39	29	15	11	8	1.50119	up	0.000333244	0.0189783	yes	chr12	41376570	41397540	-	6	circRNA	ENSSSCT00000019278	ENSSSCG00000017712	chr12:41371351-41376569|chr12:41397540-41398182	NA	GO:0030131(clathrin adaptor complex);GO:0030117(membrane coat);GO:0016020(membrane);GO:0005737(cytoplasm);GO:0016192(vesicle-mediated transport);GO:0015031(protein transport);GO:0006886(intracellular protein transport);GO:0006810(transport);GO:0008565(protein transporter activity)	04144(Endocytosis);04961(Endocrine and other factor-regulated calcium reabsorption);04721(Synaptic vesicle cycle);05016(Huntington's disease)	NA
circRNA9836	0	0	0	3.03319	1.52816	0.767621	0	0	0	17	10	5	-inf	down	0.00033502	0.0190318	yes	chr8	39562080	39578069	-	4	circRNA	ENSSSCT00000009643	CORIN	chr8:39559417-39562079|chr8:39578069-39588372	corin, serine peptidase [Source:HGNC Symbol;Acc:HGNC:19012]	GO:0016604(nuclear body);GO:0016021(integral component of membrane);GO:0016020(membrane);GO:0015629(actin cytoskeleton);GO:0009986(cell surface);GO:0005886(plasma membrane);GO:0035813(regulation of renal sodium excretion);GO:0016486(peptide hormone processing);GO:0008217(regulation of blood pressure);GO:0007565(female pregnancy);GO:0006508(proteolysis);GO:0003050(regulation of systemic arterial b…	NA	NA
circRNA2925	0	0	0	7.13692	0	3.37753	0	0	0	40	0	22	-inf	down	0.000336908	0.0190915	yes	chr5	31795585	31806332	+	5	circRNA	ENSSSCT00000025861	SRGAP1	chr5:31787008-31795584|chr5:31806332-31816857	SLIT-ROBO Rho GTPase activating protein 1 [Source:HGNC Symbol;Acc:HGNC:17382]	GO:0005737(cytoplasm);GO:0043547(positive regulation of GTPase activity);GO:0030336(negative regulation of cell migration);GO:0007165(signal transduction);GO:0048365(Rac GTPase binding);GO:0005096(GTPase activator activity)	04360(Axon guidance)	NA
circRNA12018	0	0	0	1.60581	1.37534	1.68877	0	0	0	9	9	11	-inf	down	0.000338854	0.0191541	yes	chr13	195318582	195327511	+	3	circRNA	ENSSSCT00000013151	ENSSSCG00000012020	chr13:195314462-195318581|chr13:195327511-195333885	NA	GO:0016021(integral component of membrane);GO:0016020(membrane);GO:0007155(cell adhesion)	NA	NA
circRNA18575	1.76227	1.48322	1.36608	11.9543	9.6274	5.68039	13	9	10	67	63	37	-2.56357	down	0.000341457	0.0192534	yes	chr14	142837282	142857217	-	6	circRNA	ENSSSCT00000011705	ATE1	chr14:142804005-142837281|chr14:142857217-142859377	arginyltransferase 1 [Source:HGNC Symbol;Acc:HGNC:782]	GO:0005737(cytoplasm);GO:0005634(nucleus);GO:0016598(protein arginylation);GO:0016746(transferase activity, transferring acyl groups);GO:0016740(transferase activity);GO:0004057(arginyltransferase activity)	NA	NA
circRNA8040	10.7092	13.6786	8.46968	64.0538	38.5096	41.1445	79	83	62	359	252	268	-2.12885	down	0.000348442	0.0195094	yes	chr1	110525008	110548336	+	9	circRNA	ENSSSCT00000004997	SMAD4	chr1:110509499-110525007|chr1:110548336-110560014	SMAD family member 4 [Source:HGNC Symbol;Acc:HGNC:6770]	GO:0090575(RNA polymerase II transcription factor complex);GO:0071141(SMAD protein complex);GO:0032444(activin responsive factor complex);GO:0005829(cytosol);GO:0005813(centrosome);GO:0005737(cytoplasm);GO:0005667(transcription factor complex);GO:0005654(nucleoplasm);GO:0005634(nucleus);GO:0005622(intracellular);GO:0000790(nuclear chromatin);GO:2000617(positive regulation of histone H3-K9 acetyla…	04310(Wnt signaling pathway);04350(TGF-beta signaling pathway);04390(Hippo signaling pathway);04068(FoxO signaling pathway);04110(Cell cycle);04520(Adherens junction);04550(Signaling pathways regulating pluripotency of stem cells);05200(Pathways in cancer);05210(Colorectal cancer);05212(Pancreatic cancer);05220(Chronic myeloid leukemia);05166(HTLV-I infection);05161(Hepatitis B)	NA
circRNA37938	7.86242	0	1.09286	0	0	0	58	0	8	0	0	0	inf	up	0.000348573	0.0195094	yes	chr12	41548444	41549320	+	2	circRNA	ENSSSCT00000026878	NLE1	chr12:41547016-41548443|chr12:41549320-41550363	notchless homolog 1 [Source:HGNC Symbol;Acc:HGNC:19889]	GO:0005840(ribosome);GO:0005730(nucleolus);GO:0005634(nucleus);GO:2001268(negative regulation of cysteine-type endopeptidase activity involved in apoptotic signaling pathway);GO:0090263(positive regulation of canonical Wnt signaling pathway);GO:0061484(hematopoietic stem cell homeostasis);GO:0048705(skeletal system morphogenesis);GO:0045930(negative regulation of mitotic cell cycle);GO:0042273(ri…	NA	NA
circRNA32938	2.16894	1.31842	1.36608	0	0	0.307048	16	8	10	0	0	2	3.98247	up	0.000349811	0.0195094	yes	chr18	42531879	42551952	+	6	circRNA	ENSSSCT00000018142	DPY19L2	chr18:42530234-42531878|chr18:42551952-42554798	dpy-19 like 2 [Source:HGNC Symbol;Acc:HGNC:19414]	GO:0016021(integral component of membrane);GO:0016020(membrane);GO:0005637(nuclear inner membrane);GO:0005634(nucleus);GO:0018406(protein C-linked glycosylation via 2'-alpha-mannosyl-L-tryptophan);GO:0007286(spermatid development);GO:0000030(mannosyltransferase activity)	NA	NA
circRNA442	0	0	0	3.56846	1.06971	0.921145	0	0	0	20	7	6	-inf	down	0.000350339	0.0195094	yes	chr7	52182471	52183206	-	2	circRNA	ENSSSCT00000001952	ENSSSCG00000001746	chr7:52179735-52182470|chr7:52183206-52209404	NA	GO:0010824(regulation of centrosome duplication)	NA	NA
circRNA8942	0	1.31842	0.546431	8.92114	7.79361	5.37334	0	8	4	50	51	35	-3.56614	down	0.000351067	0.0195094	yes	chr1	242160698	242167556	-	3	circRNA	ENSSSCT00000005740	RIC1	chr1:242153511-242160697|chr1:242167556-242186217	RIC1 homolog, RAB6A GEF complex partner 1 [Source:HGNC Symbol;Acc:HGNC:17686]	GO:0043234(protein complex);GO:0034066(RIC1-RGP1 guanyl-nucleotide exchange factor complex);GO:0016020(membrane);GO:0005829(cytosol);GO:0000139(Golgi membrane);GO:1903363(negative regulation of cellular protein catabolic process);GO:0043547(positive regulation of GTPase activity);GO:0042147(retrograde transport, endosome to Golgi);GO:0006886(intracellular protein transport);GO:0017137(Rab GTPase …	NA	NA
circRNA9638	0	0	0	0.713692	4.43166	0.921145	0	0	0	4	29	6	-inf	down	0.000351135	0.0195094	yes	chr8	4467677	4470121	-	2	circRNA	ENSSSCT00000009543	HTRA3	chr8:4466085-4467676|chr8:4470121-4481753	probable serine protease HTRA3 precursor [Source:RefSeq peptide;Acc:NP_001182272]	GO:0005576(extracellular region);GO:0030514(negative regulation of BMP signaling pathway);GO:0030512(negative regulation of transforming growth factor beta receptor signaling pathway);GO:0006508(proteolysis);GO:0001558(regulation of cell growth);GO:0008236(serine-type peptidase activity);GO:0005520(insulin-like growth factor binding);GO:0004252(serine-type endopeptidase activity);GO:0004175(endop…	NA	NA
circRNA23889	2.84674	2.96644	1.22947	0	0.611264	0	21	18	9	0	4	0	3.52625	up	0.000354144	0.0196287	yes	chr8	103863518	103868271	-	5	circRNA	ENSSSCT00000009942	PLK4	chr8:103861417-103863517|chr8:103868271-103869410	polo like kinase 4 [Source:HGNC Symbol;Acc:HGNC:11397]	GO:0098536(deuterosome);GO:0005829(cytosol);GO:0005814(centriole);GO:0005813(centrosome);GO:0005730(nucleolus);GO:0001741(XY body);GO:0098535(de novo centriole assembly involved in multi-ciliated epithelial cell differentiation);GO:0060707(trophoblast giant cell differentiation);GO:0046601(positive regulation of centriole replication);GO:0007099(centriole replication);GO:0006468(protein phosphory…	04068(FoxO signaling pathway)	EC:2.7.11.21
circRNA15641	0	0	0	3.21161	0.458448	2.14934	0	0	0	18	3	14	-inf	down	0.000366954	0.0202198	yes	chr9	92404977	92417428	-	4	circRNA	ENSSSCT00000016729	ENSSSCG00000015355	chr9:92380214-92404976|chr9:92417428-92430594	NA	GO:0005622(intracellular);GO:0035556(intracellular signal transduction);GO:0016310(phosphorylation);GO:0016301(kinase activity);GO:0005509(calcium ion binding)	NA	NA
circRNA10823	5.15124	4.94406	2.45894	1.96265	0.611264	1.22819	38	30	18	11	4	8	1.7233	up	0.000367554	0.0202198	yes	chr13	33157395	33184216	-	5	circRNA	ENSSSCT00000012409	SETD2	chr13:33153389-33157394|chr13:33184216-33200530	SET domain containing 2 [Source:HGNC Symbol;Acc:HGNC:18420]	GO:0016021(integral component of membrane);GO:0016020(membrane);GO:0005694(chromosome);GO:0005634(nucleus);GO:0097676(histone H3-K36 dimethylation);GO:0097198(histone H3-K36 trimethylation);GO:0060977(coronary vasculature morphogenesis);GO:0060669(embryonic placenta morphogenesis);GO:0060039(pericardium development);GO:0048864(stem cell development);GO:0048701(embryonic cranial skeleton morphogen…	00310(Lysine degradation)	EC:2.1.1.43
circRNA36447	1.62671	0.82401	0.956254	0	0	0	12	5	7	0	0	0	inf	up	0.000367964	0.0202198	yes	chr1	161725478	161752119	-	3	circRNA	ENSSSCT00000005363	ENSSSCG00000004857	chr1:161713156-161725477|chr1:161752119-161765501	NA	GO:0016021(integral component of membrane);GO:0016020(membrane);GO:0005886(plasma membrane);GO:0005802(trans-Golgi network);GO:0005768(endosome);GO:0045332(phospholipid translocation);GO:0015914(phospholipid transport);GO:0006897(endocytosis);GO:0006890(retrograde vesicle-mediated transport, Golgi to ER);GO:0046872(metal ion binding);GO:0005524(ATP binding);GO:0004012(phospholipid-translocating A…	NA	NA
circRNA34481	1.62671	0.82401	0.956254	0	0	0	12	5	7	0	0	0	inf	up	0.000368359	0.0202198	yes	chr5	49617794	49625064	-	5	circRNA	ENSSSCT00000000592	PPFIBP1	chr5:49614745-49617793|chr5:49625064-49631608	PPFIA binding protein 1 [Source:HGNC Symbol;Acc:HGNC:9249]	GO:0005925(focal adhesion);GO:0045296(cadherin binding)	NA	NA
circRNA2931	0	0	0	1.60581	1.22253	1.84229	0	0	0	9	8	12	-inf	down	0.000369378	0.020227	yes	chr5	31924989	31945147	+	4	circRNA	ENSSSCT00000000502	C12orf56	chr5:31921513-31924988|chr5:31945147-31963560	chromosome 12 open reading frame 56 [Source:HGNC Symbol;Acc:HGNC:26967]	NA	NA	NA
circRNA35479	1.35559	0.82401	1.22947	0	0	0	10	5	9	0	0	0	inf	up	0.00037081	0.0202546	yes	chr3	107239149	107246877	+	5	circRNA	ENSSSCT00000009279	CDKL4	chr3:107210724-107239148|chr3:107246877-107249585	cyclin dependent kinase like 4 [Source:HGNC Symbol;Acc:HGNC:19287]	GO:0005634(nucleus);GO:0051726(regulation of cell cycle);GO:0006468(protein phosphorylation);GO:0005524(ATP binding);GO:0004693(cyclin-dependent protein serine/threonine kinase activity);GO:0004674(protein serine/threonine kinase activity);GO:0004672(protein kinase activity);GO:0000166(nucleotide binding)	NA	NA
circRNA9785	3.38897	3.13124	1.22947	1.07054	0.305632	0	25	19	9	6	2	0	2.49348	up	0.000371661	0.0202546	yes	chr8	33463616	33469402	-	3	circRNA	ENSSSCT00000027797	NSUN7	chr8:33447751-33463615|chr8:33469402-33471034	NOP2/Sun RNA methyltransferase family member 7 [Source:HGNC Symbol;Acc:HGNC:25857]	GO:0032259(methylation);GO:0016740(transferase activity);GO:0008168(methyltransferase activity);GO:0003723(RNA binding)	NA	NA
circRNA17378	2.84674	2.96644	2.59555	1.42738	0.458448	0	21	18	19	8	3	0	2.15669	up	0.000373516	0.0203071	yes	chr14	31377807	31384322	+	3	circRNA	ENSSSCT00000010721	MPHOSPH9	chr14:31377217-31377806|chr14:31384322-31395935	M-phase phosphoprotein 9 [Source:HGNC Symbol;Acc:HGNC:7215]	GO:0016020(membrane);GO:0005814(centriole);GO:0005794(Golgi apparatus)	NA	NA
circRNA18881	0	0	0	1.78423	0.916896	2.14934	0	0	0	10	6	14	-inf	down	0.000382304	0.0207355	yes	chr18	16840493	16898329	-	4	circRNA	ENSSSCT00000018014	ENSSSCG00000016544	chr18:16819598-16840492|chr18:16898329-16911433	NA	GO:0045202(synapse);GO:0032584(growth cone membrane);GO:0000145(exocyst);GO:0015031(protein transport);GO:0007268(chemical synaptic transmission);GO:0006904(vesicle docking involved in exocytosis);GO:0006903(vesicle targeting);GO:0006893(Golgi to plasma membrane transport);GO:0006887(exocytosis);GO:0006612(protein targeting to membrane)	NA	NA
circRNA2983	0.948912	0.82401	0.683039	14.9875	2.13942	6.90859	7	5	5	84	14	45	-3.29081	down	0.000385148	0.0208059	yes	chr5	36617422	36618643	+	3	circRNA	ENSSSCT00000000539	ENSSSCG00000000500	chr5:36615874-36617421|chr5:36618643-36632250	NA	NA	NA	NA
circRNA11480	3.38897	3.46084	6.42056	35.3277	24.909	23.6427	25	21	47	198	163	154	-2.66011	down	0.00038543	0.0208059	yes	chr13	106138563	106221705	+	3	circRNA	ENSSSCT00000027533	ENSSSCG00000027556	chr13:106088680-106138562|chr13:106221705-106243470	NA	NA	NA	NA
circRNA9195	0	0	0	4.639	0.611264	1.07467	0	0	0	26	4	7	-inf	down	0.00038784	0.0208865	yes	chr1	276295794	276348391	+	12	circRNA	ENSSSCT00000033541	SLC44A1	chr1:276259855-276295793|chr1:276348391-276352191	solute carrier family 44 member 1 [Source:HGNC Symbol;Acc:HGNC:18798]	GO:0016021(integral component of membrane);GO:0016020(membrane);GO:0070062(extracellular exosome);GO:0005739(mitochondrion);GO:0005654(nucleoplasm);GO:0015871(choline transport);GO:0015220(choline transmembrane transporter activity)	05231(Choline metabolism in cancer)	NA
circRNA19243	0	0.329604	0.136608	4.10373	1.83379	2.14934	0	2	1	23	12	14	-4.11652	down	0.000397168	0.0213384	yes	chrX	6787362	6789153	+	2	circRNA	ENSSSCT00000034091	SHROOM2	chrX:6782373-6787361|chrX:6789153-6796534	shroom family member 2 [Source:HGNC Symbol;Acc:HGNC:630]	GO:0070062(extracellular exosome);GO:0030864(cortical actin cytoskeleton);GO:0051015(actin filament binding)	04530(Tight junction)	NA
circRNA4556	2.03338	1.15361	0.956254	0.178423	0	0	15	7	7	1	0	0	4.53739	up	0.000402914	0.0215962	yes	chr4	121552657	121559660	+	4	circRNA	ENSSSCT00000007491	ENSSSCG00000006840	chr4:121548468-121552656|chr4:121559660-121560580	NA	NA	NA	NA
circRNA15991	0	0	0.683039	13.5601	2.44505	3.68458	0	0	5	76	16	24	-4.84934	down	0.000406722	0.0217223	yes	chr9	137545861	137560233	-	4	circRNA	ENSSSCT00000030440	COLGALT2	chr9:137538653-137545860|chr9:137560233-137611000	collagen beta(1-O)galactosyltransferase 2 [Source:HGNC Symbol;Acc:HGNC:16790]	NA	00310(Lysine degradation);00514(Other types of O-glycan biosynthesis)	EC:2.4.1.50
circRNA10677	0	0.164802	0.273215	5.70953	1.68098	1.68877	0	1	2	32	11	11	-4.37352	down	0.000407541	0.0217223	yes	chr13	15438664	15457207	-	4	circRNA	ENSSSCT00000012284	ENSSSCG00000011217	chr13:15427783-15438663|chr13:15457207-15475711	NA	GO:0006468(protein phosphorylation);GO:0005524(ATP binding);GO:0004672(protein kinase activity)	NA	NA
circRNA6434	2.57562	0.82401	2.86876	19.6265	10.2387	15.5059	19	5	21	110	67	101	-2.85561	down	0.000408128	0.0217223	yes	chr2	54339863	54348827	-	2	circRNA	ENSSSCT00000015274	SNAP47	chr2:54307895-54339862|chr2:54348827-54394539	synaptosome associated protein 47 [Source:HGNC Symbol;Acc:HGNC:30669]	GO:0043025(neuronal cell body);GO:0031201(SNARE complex);GO:0031083(BLOC-1 complex);GO:0030672(synaptic vesicle membrane);GO:0030425(dendrite);GO:0016020(membrane);GO:0005886(plasma membrane);GO:0098967(exocytic insertion of neurotransmitter receptor to postsynaptic membrane);GO:0060291(long-term synaptic potentiation);GO:0031629(synaptic vesicle fusion to presynaptic active zone membrane);GO:001…	NA	NA
circRNA17714	21.0116	18.1282	8.74289	11.7759	2.29224	3.37753	155	110	64	66	15	22	1.45664	up	0.000420159	0.0223089	yes	chr14	53162161	53172007	-	3	circRNA	ENSSSCT00000011023	ENSSSCG00000010062	chr14:53138960-53162160|chr14:53172007-53182157	NA	GO:0005634(nucleus);GO:0006336(DNA replication-independent nucleosome assembly);GO:0031491(nucleosome binding)	NA	NA
circRNA15082	3.11785	4.61446	4.23484	26.2282	16.5041	20.1117	23	28	31	147	108	131	-2.39269	down	0.000421107	0.0223089	yes	chr9	13992620	13992920	-	1	circRNA	ENSSSCT00000016246	GAB2	chr9:13961967-13992619|chr9:13992920-14135331	GRB2 associated binding protein 2 [Source:HGNC Symbol;Acc:HGNC:14458]	GO:0005886(plasma membrane);GO:0005737(cytoplasm);GO:0030316(osteoclast differentiation);GO:0008284(positive regulation of cell proliferation);GO:0007169(transmembrane receptor protein tyrosine kinase signaling pathway);GO:0005068(transmembrane receptor protein tyrosine kinase adaptor activity)	04014(Ras signaling pathway);04071(Sphingolipid signaling pathway);04664(Fc epsilon RI signaling pathway);04666(Fc gamma R-mediated phagocytosis);04380(Osteoclast differentiation);05220(Chronic myeloid leukemia)	NA
circRNA9567	102.618	89.6523	45.2172	57.4522	29.3407	19.344	757	544	331	322	192	126	1.16193	up	0.000426346	0.022534	yes	chr8	435392	440597	+	4	circRNA	ENSSSCT00000009499	NSD2	chr8:428147-435391|chr8:440597-497831	nuclear receptor binding SET domain protein 2 [Source:HGNC Symbol;Acc:HGNC:12766]	GO:0005634(nucleus);GO:2001032(regulation of double-strand break repair via nonhomologous end joining);GO:0070201(regulation of establishment of protein localization);GO:0060348(bone development);GO:0048298(positive regulation of isotype switching to IgA isotypes);GO:0034770(histone H4-K20 methylation);GO:0032259(methylation);GO:0010452(histone H3-K36 methylation);GO:0006355(regulation of transcr…	00310(Lysine degradation);05202(Transcriptional misregulation in cancers)	EC:2.1.1.43
circRNA1495	2.03338	1.64802	1.36608	12.4896	6.41827	7.98326	15	10	10	70	42	52	-2.41349	down	0.000432903	0.0228276	yes	chr6	41347054	41350773	+	3	circRNA	ENSSSCT00000003242	ENSSSCG00000029170	None|chr6:41350773-41369770	NA	GO:0005622(intracellular);GO:0006355(regulation of transcription, DNA-templated);GO:0046872(metal ion binding);GO:0003676(nucleic acid binding)	NA	NA
circRNA39158	1.49115	1.97762	0.409823	0	0	0	11	12	3	0	0	0	inf	up	0.000434768	0.022862	yes	chr15	54527316	54572269	-	9	circRNA	ENSSSCT00000017215	ADAM32	chr15:54511768-54527315|chr15:54572269-54574311	ADAM metallopeptidase domain 32 [Source:HGNC Symbol;Acc:HGNC:15479]	GO:0016021(integral component of membrane);GO:0016020(membrane);GO:0006508(proteolysis);GO:0008237(metallopeptidase activity);GO:0004222(metalloendopeptidase activity)	NA	NA
circRNA9458	18.8427	12.1953	6.01074	8.20745	1.68098	2.60991	139	74	44	46	11	17	1.56769	up	0.000435563	0.022862	yes	chr1	304797554	304820843	+	7	circRNA	ENSSSCT00000006275	ABL1	chr1:304686024-304797553|chr1:304820843-304822633	ABL proto-oncogene 1, non-receptor tyrosine kinase [Source:HGNC Symbol;Acc:HGNC:76]	GO:0048471(perinuclear region of cytoplasm);GO:0031252(cell leading edge);GO:0031234(extrinsic component of cytoplasmic side of plasma membrane);GO:0016604(nuclear body);GO:0015629(actin cytoskeleton);GO:0005829(cytosol);GO:0005737(cytoplasm);GO:0005730(nucleolus);GO:0005654(nucleoplasm);GO:0005634(nucleus);GO:2001020(regulation of response to DNA damage stimulus);GO:2000773(negative regulation o…	04014(Ras signaling pathway);04012(ErbB signaling pathway);04110(Cell cycle);04722(Neurotrophin signaling pathway);04360(Axon guidance);05200(Pathways in cancer);05206(MicroRNAs in cancer);05220(Chronic myeloid leukemia);05416(Viral myocarditis)	EC:2.7.10.2
circRNA9644	21.2827	17.469	7.65003	3.03319	0	3.68458	157	106	56	17	0	24	2.78813	up	0.000438085	0.0229416	yes	chr8	9816450	9970770	+	4	circRNA	ENSSSCT00000009556	CPEB2	chr8:9813523-9816449|chr8:9970770-9990819	Sus scrofa cytoplasmic polyadenylation element binding protein 2 (CPEB2), mRNA. [Source:RefSeq mRNA;Acc:NM_001185049]	GO:1990124(messenger ribonucleoprotein complex);GO:0045202(synapse);GO:0043005(neuron projection);GO:0005737(cytoplasm);GO:0005634(nucleus);GO:2000766(negative regulation of cytoplasmic translation);GO:0006412(translation);GO:0043022(ribosome binding);GO:0008135(translation factor activity, RNA binding);GO:0003730(mRNA 3'-UTR binding);GO:0003676(nucleic acid binding);GO:0000900(translation repres…	04114(Oocyte meiosis);04914(Progesterone-mediated oocyte maturation);04320(Dorso-ventral axis formation)	NA
circRNA36850	5.69347	1.64802	0	0	0	0	42	10	0	0	0	0	inf	up	0.000448623	0.0234395	yes	chr8	600915	609796	-	5	circRNA	ENSSSCT00000009501	POLN	chr8:582225-600914|chr8:609796-611681	DNA polymerase nu [Source:HGNC Symbol;Acc:HGNC:18870]	GO:0005737(cytoplasm);GO:0005654(nucleoplasm);GO:0005634(nucleus);GO:0036297(interstrand cross-link repair);GO:0019985(translesion synthesis);GO:0006261(DNA-dependent DNA replication);GO:0006260(DNA replication);GO:0000724(double-strand break repair via homologous recombination);GO:0030332(cyclin binding);GO:0003677(DNA binding);GO:0003676(nucleic acid binding)	NA	NA
circRNA18489	0.271118	0	0	3.56846	1.22253	2.14934	2	0	0	20	8	14	-4.67801	down	0.000465083	0.0242439	yes	chr14	136683518	136706295	+	2	circRNA	ENSSSCT00000032203	ATRNL1	chr14:136651646-136683517|chr14:136706295-136731188	attractin like 1 [Source:HGNC Symbol;Acc:HGNC:29063]	GO:0016021(integral component of membrane);GO:0016020(membrane);GO:0007186(G-protein coupled receptor signaling pathway)	NA	NA
circRNA39146	1.89782	0.659208	0.956254	0	0	0	14	4	7	0	0	0	inf	up	0.000467409	0.0243095	yes	chr15	54396761	54397681	-	2	circRNA	ENSSSCT00000017214	ENSSSCG00000015806	chr15:54384926-54396760|chr15:54397681-54406420	NA	GO:0016021(integral component of membrane);GO:0016020(membrane);GO:0006508(proteolysis);GO:0008237(metallopeptidase activity);GO:0004222(metalloendopeptidase activity)	NA	NA
circRNA6577	0	0	0	2.14107	1.52816	0.921145	0	0	0	12	10	6	-inf	down	0.000476747	0.0247387	yes	chr2	72395329	72395603	+	1	circRNA	ENSSSCT00000014815	INSR	chr2:72389983-72395328|chr2:72395603-72397119	NA	GO:0016021(integral component of membrane);GO:0016020(membrane);GO:0018108(peptidyl-tyrosine phosphorylation);GO:0007169(transmembrane receptor protein tyrosine kinase signaling pathway);GO:0006468(protein phosphorylation);GO:0005524(ATP binding);GO:0004714(transmembrane receptor protein tyrosine kinase activity);GO:0004713(protein tyrosine kinase activity);GO:0004672(protein kinase activity);GO:…	04014(Ras signaling pathway);04015(Rap1 signaling pathway);04066(HIF-1 signaling pathway);04068(FoxO signaling pathway);04022(cGMP - PKG signaling pathway);04151(PI3K-Akt signaling pathway);04152(AMPK signaling pathway);04520(Adherens junction);04910(Insulin signaling pathway);04923(Regulation of lipolysis in adipocyte);04913(Ovarian Steroidogenesis);04960(Aldosterone-regulated sodium reabsorptio…	EC:2.7.10.1
circRNA7857	2.57562	1.64802	1.22947	23.5518	4.43166	11.0537	19	10	9	132	29	72	-2.8397	down	0.00047863	0.0247468	yes	chr1	84047500	84048935	+	1	circRNA	ENSSSCT00000004849	FOXO3	chr1:83888769-84047499|None	forkhead box protein O3 [Source:RefSeq peptide;Acc:NP_001129431]	GO:0016020(membrane);GO:0005829(cytosol);GO:0005737(cytoplasm);GO:0005654(nucleoplasm);GO:0005634(nucleus);GO:2000377(regulation of reactive oxygen species metabolic process);GO:2000177(regulation of neural precursor cell proliferation);GO:0097192(extrinsic apoptotic signaling pathway in absence of ligand);GO:0097150(neuronal stem cell population maintenance);GO:0090090(negative regulation of can…	04068(FoxO signaling pathway);04151(PI3K-Akt signaling pathway);04152(AMPK signaling pathway);04062(Chemokine signaling pathway);04917(Prolactin signaling pathway);04722(Neurotrophin signaling pathway);05213(Endometrial cancer);05223(Non-small cell lung cancer)	NA
circRNA10771	0.542236	0	0	5.17426	2.59787	1.53524	4	0	0	29	17	10	-4.10138	down	0.000479076	0.0247468	yes	chr13	28570512	28574477	+	4	circRNA	ENSSSCT00000012347	TRAK1	chr13:28569395-28570511|chr13:28574477-28575119	trafficking kinesin protein 1 [Source:HGNC Symbol;Acc:HGNC:29947]	GO:1904115(axon cytoplasm);GO:0005769(early endosome);GO:0005739(mitochondrion);GO:0005737(cytoplasm);GO:0098957(anterograde axonal transport of mitochondrion);GO:0008333(endosome to lysosome transport);GO:0050811(GABA receptor binding)	NA	NA
circRNA10795	7.5913	3.62564	2.86876	0.535269	0.916896	1.53524	56	22	21	3	6	10	2.23727	up	0.000491551	0.0253338	yes	chr13	30860472	30862241	+	3	circRNA	ENSSSCT00000012380	KIF15	chr13:30859941-30860471|chr13:30862241-30867339	kinesin family member 15 [Source:HGNC Symbol;Acc:HGNC:17273]	GO:0016020(membrane);GO:0005871(kinesin complex);GO:0007018(microtubule-based movement);GO:0016887(ATPase activity);GO:0008017(microtubule binding);GO:0005524(ATP binding);GO:0003777(microtubule motor activity);GO:0003774(motor activity);GO:0000166(nucleotide binding)	NA	NA
circRNA5814	9.08245	6.75688	12.1581	77.614	37.2871	39.4557	67	41	89	435	244	257	-2.4629	down	0.000494469	0.0253795	yes	chr3	120260142	120264408	+	2	circRNA	ENSSSCT00000009384	ENSSSCG00000008576	chr3:120246511-120260141|chr3:120264408-120287018	NA	GO:0046872(metal ion binding);GO:0008270(zinc ion binding)	NA	NA
circRNA12913	0.135559	0.659208	0.409823	5.35269	3.20913	3.22401	1	4	3	30	21	21	-3.29044	down	0.000494667	0.0253795	yes	chr12	44738008	44746693	+	5	circRNA	ENSSSCT00000019311	CRLF3	chr12:44722397-44738007|chr12:44746693-44762686	cytokine receptor like factor 3 [Source:HGNC Symbol;Acc:HGNC:17177]	GO:0005886(plasma membrane);GO:0005829(cytosol);GO:0005737(cytoplasm);GO:0071158(positive regulation of cell cycle arrest);GO:0046427(positive regulation of JAK-STAT cascade);GO:0045944(positive regulation of transcription from RNA polymerase II promoter);GO:0045893(positive regulation of transcription, DNA-templated);GO:0030308(negative regulation of cell growth);GO:0000082(G1/S transition of mi…	NA	NA
circRNA358	12.2003	5.43847	3.41519	2.3195	1.52816	0	90	33	25	13	10	0	2.45204	up	0.000496898	0.0254367	yes	chr7	39523448	39535677	+	3	circRNA	ENSSSCT00000001768	DNAH8	chr7:39514892-39523447|chr7:39535677-39549447	dynein axonemal heavy chain 8 [Source:HGNC Symbol;Acc:HGNC:2952]	GO:0097228(sperm principal piece);GO:0030286(dynein complex);GO:0007018(microtubule-based movement);GO:0016887(ATPase activity);GO:0005524(ATP binding);GO:0003777(microtubule motor activity)	05016(Huntington's disease)	NA
circRNA10614	6.10015	4.94406	5.3277	3.03319	1.98661	1.22819	45	30	39	17	13	8	1.38976	up	0.000501066	0.0255616	yes	chr13	3105140	3113691	-	5	circRNA	ENSSSCT00000012259	ANKRD28	chr13:3097707-3105139|chr13:3113691-3114888	ankyrin repeat domain 28 [Source:HGNC Symbol;Acc:HGNC:29024]	NA	NA	NA
circRNA3573	0	0	0	3.39004	0.305632	2.45639	0	0	0	19	2	16	-inf	down	0.000501582	0.0255616	yes	chr5	106948753	106964333	-	4	circRNA	ENSSSCT00000001037	SYT1	chr5:106905684-106948752|chr5:106964333-107013969	synaptotagmin 1 [Source:HGNC Symbol;Acc:HGNC:11509]	GO:0043005(neuron projection);GO:0042734(presynaptic membrane);GO:0031045(dense core granule);GO:0030672(synaptic vesicle membrane);GO:0030424(axon);GO:0030141(secretory granule);GO:0016021(integral component of membrane);GO:0016020(membrane);GO:0008021(synaptic vesicle);GO:0005886(plasma membrane);GO:0005794(Golgi apparatus);GO:1903861(positive regulation of dendrite extension);GO:0098746(fast, …	04721(Synaptic vesicle cycle)	NA
circRNA34328	2.03338	1.31842	0.409823	0	0	0	15	8	3	0	0	0	inf	up	0.000503719	0.0256132	yes	chr5	1298195	1306802	-	5	circRNA	ENSSSCT00000000015	FAM118A	chr5:1296519-1298194|chr5:1306802-1315203	family with sequence similarity 118 member A [Source:HGNC Symbol;Acc:HGNC:1313]	GO:0042802(identical protein binding)	NA	NA
circRNA4324	2.71118	2.14243	1.36608	21.0539	8.55769	6.44801	20	13	10	118	56	42	-2.53547	down	0.000508941	0.0258211	yes	chr4	104086483	104087316	-	2	circRNA	ENSSSCT00000007171	TDRD10	chr4:104063904-104086482|chr4:104087316-104103358	tudor domain-containing protein 10 [Source:RefSeq peptide;Acc:NP_001233127]	GO:0003676(nucleic acid binding);GO:0000166(nucleotide binding)	NA	NA
circRNA1843	35.7875	19.117	9.69915	12.1328	6.87672	3.99163	264	116	71	68	45	26	1.48991	up	0.000516755	0.0261593	yes	chr6	81578551	81580900	-	2	circRNA	ENSSSCT00000003991	SNRNP40	chr6:81570144-81578550|chr6:81580900-81583207	small nuclear ribonucleoprotein U5 subunit 40 [Source:HGNC Symbol;Acc:HGNC:30857]	GO:0071013(catalytic step 2 spliceosome);GO:0071011(precatalytic spliceosome);GO:0016607(nuclear speck);GO:0005829(cytosol);GO:0005682(U5 snRNP);GO:0008380(RNA splicing);GO:0003723(RNA binding)	03040(Spliceosome)	NA
circRNA2621	0.406677	2.80163	1.7759	0.356846	0	0	3	17	13	2	0	0	3.80399	up	0.000525805	0.0265584	yes	chr5	126533	200579	-	4	circRNA	ENSSSCT00000001044	TBC1D22A	chr5:112024-126532|chr5:200579-213883	TBC1 domain family member 22A [Source:HGNC Symbol;Acc:HGNC:1309]	GO:0012505(endomembrane system);GO:0005622(intracellular);GO:0090630(activation of GTPase activity);GO:0031338(regulation of vesicle fusion);GO:0006886(intracellular protein transport);GO:0071889(14-3-3 protein binding);GO:0042803(protein homodimerization activity);GO:0017137(Rab GTPase binding);GO:0005096(GTPase activator activity)	NA	NA
circRNA7557	0	0	0.273215	8.02903	0.916896	1.99581	0	0	2	45	6	13	-5.32366	down	0.00053091	0.0266821	yes	chr1	24199385	24204744	+	3	circRNA	ENSSSCT00000004570	ADAT2	chr1:24189002-24199384|chr1:24204744-24210187	adenosine deaminase, tRNA specific 2 [Source:HGNC Symbol;Acc:HGNC:21172]	GO:0002100(tRNA wobble adenosine to inosine editing);GO:0016787(hydrolase activity);GO:0008270(zinc ion binding);GO:0008251(tRNA-specific adenosine deaminase activity);GO:0003824(catalytic activity)	NA	NA
circRNA16056	16.2671	6.59208	5.73752	5.88796	2.13942	1.07467	120	40	42	33	14	7	1.65158	up	0.000531115	0.0266821	yes	chr9	144296741	144300159	-	3	circRNA	ENSSSCT00000016993	DTL	chr9:144290553-144296740|chr9:144300159-144302032	denticleless E3 ubiquitin protein ligase homolog [Source:HGNC Symbol;Acc:HGNC:30288]	GO:0031465(Cul4B-RING E3 ubiquitin ligase complex);GO:0031464(Cul4A-RING E3 ubiquitin ligase complex);GO:0005829(cytosol);GO:0005813(centrosome);GO:0005730(nucleolus);GO:0005634(nucleus);GO:0051726(regulation of cell cycle);GO:0031572(G2 DNA damage checkpoint);GO:0019985(translesion synthesis);GO:0009411(response to UV);GO:0006974(cellular response to DNA damage stimulus);GO:0006513(protein monou…	NA	NA
circRNA17183	0	0	0.136608	5.17426	1.52816	1.07467	0	0	1	29	10	7	-5.83112	down	0.000531768	0.0266821	yes	chr14	11695240	11700281	+	3	circRNA	ENSSSCT00000031898	DPYSL2	chr14:11685949-11695239|chr14:11700281-11705726	dihydropyrimidinase like 2 [Source:HGNC Symbol;Acc:HGNC:3014]	GO:0043209(myelin sheath);GO:0043025(neuronal cell body);GO:0030425(dendrite);GO:0030424(axon);GO:0005739(mitochondrion);GO:0005737(cytoplasm);GO:0045664(regulation of neuron differentiation);GO:0030516(regulation of axon extension);GO:0010975(regulation of neuron projection development);GO:0007420(brain development);GO:0007411(axon guidance);GO:0007010(cytoskeleton organization);GO:0019901(prote…	04360(Axon guidance)	NA
circRNA3545	0	0	0	2.85477	1.68098	0.614097	0	0	0	16	11	4	-inf	down	0.000538746	0.0268888	yes	chr5	105116285	105135168	+	5	circRNA	ENSSSCT00000001028	PPFIA2	chr5:105109234-105116284|chr5:105135168-105161427	PTPRF interacting protein alpha 2 [Source:HGNC Symbol;Acc:HGNC:9246]	GO:0070062(extracellular exosome);GO:0045202(synapse)	NA	NA
circRNA10649	0	0	0	2.3195	0.76408	1.68877	0	0	0	13	5	11	-inf	down	0.000539179	0.0268888	yes	chr13	7747417	7748877	+	2	circRNA	ENSSSCT00000012271	EFHB	chr13:7729122-7747416|chr13:7748877-7750078	EF-hand domain family member B [Source:HGNC Symbol;Acc:HGNC:26330]	GO:0005509(calcium ion binding)	NA	NA
circRNA5073	0.406677	0.988812	0.819646	9.81326	4.89011	3.37753	3	6	6	55	32	22	-3.029	down	0.000539428	0.0268888	yes	chr3	39600537	39622856	+	3	circRNA	ENSSSCT00000008714	CREBBP	chr3:39565175-39600536|chr3:39622856-39631652	CREB binding protein [Source:HGNC Symbol;Acc:HGNC:2348]	GO:0005634(nucleus);GO:0016573(histone acetylation);GO:0006355(regulation of transcription, DNA-templated);GO:0046872(metal ion binding);GO:0008270(zinc ion binding);GO:0004402(histone acetyltransferase activity);GO:0003712(transcription cofactor activity);GO:0016604(nuclear body);GO:0005737(cytoplasm);GO:0005654(nucleoplasm);GO:0000790(nuclear chromatin);GO:0000123(histone acetyltransferase comp…	NA	NA
circRNA19627	0.406677	0	0	1.96265	3.36195	2.14934	3	0	0	11	22	14	-4.19991	down	0.00054318	0.0270088	yes	chrX	77219474	77243106	-	2	circRNA	ENSSSCT00000032934	RPS6KA6	chrX:77204365-77219473|chrX:77243106-77276073	ribosomal protein S6 kinase A6 [Source:HGNC Symbol;Acc:HGNC:10435]	GO:0005622(intracellular);GO:0035556(intracellular signal transduction);GO:0016310(phosphorylation);GO:0006468(protein phosphorylation);GO:0016740(transferase activity);GO:0016301(kinase activity);GO:0005524(ATP binding);GO:0004674(protein serine/threonine kinase activity);GO:0004672(protein kinase activity);GO:0000287(magnesium ion binding);GO:0000166(nucleotide binding);GO:0005739(mitochondrion…	04010(MAPK signaling pathway);04150(mTOR signaling pathway);04114(Oocyte meiosis);04914(Progesterone-mediated oocyte maturation);04720(Long-term potentiation);04722(Neurotrophin signaling pathway)	EC:2.7.11.1
circRNA16522	0	0.329604	0.273215	3.39004	2.13942	2.45639	0	2	2	19	14	16	-3.72765	down	0.000544208	0.0270088	yes	chr15	79290856	79300817	-	5	circRNA	ENSSSCT00000017314	GRB14	chr15:79284066-79290855|chr15:79300817-79320340	growth factor receptor bound protein 14 [Source:HGNC Symbol;Acc:HGNC:4565]	GO:0043231(intracellular membrane-bounded organelle);GO:0005886(plasma membrane);GO:0005737(cytoplasm);GO:0009967(positive regulation of signal transduction);GO:0007165(signal transduction);GO:0005070(SH3/SH2 adaptor activity)	NA	NA
circRNA12479	0	0	0.409823	5.17426	2.59787	1.53524	0	0	3	29	17	10	-4.5053	down	0.000556165	0.0275422	yes	chr12	16978073	17085916	+	5	circRNA	ENSSSCT00000018846	KANSL1	chr12:16926799-16978072|chr12:17085916-17103288	KAT8 regulatory NSL complex subunit 1 [Source:HGNC Symbol;Acc:HGNC:24565]	GO:0071339(MLL1 complex);GO:0005654(nucleoplasm);GO:0005634(nucleus);GO:0000123(histone acetyltransferase complex);GO:0043984(histone H4-K16 acetylation);GO:0043982(histone H4-K8 acetylation);GO:0043981(histone H4-K5 acetylation);GO:0046972(histone acetyltransferase activity (H4-K16 specific));GO:0043996(histone acetyltransferase activity (H4-K8 specific));GO:0043995(histone acetyltransferase act…	NA	NA
circRNA7506	0	0	0	2.49792	1.06971	1.07467	0	0	0	14	7	7	-inf	down	0.000566645	0.0279802	yes	chr1	17236721	17248742	+	7	circRNA	ENSSSCT00000004520	RMND1	chr1:17233606-17236720|chr1:17248742-17261732	required for meiotic nuclear division 1 homolog [Source:HGNC Symbol;Acc:HGNC:21176]	GO:0016021(integral component of membrane);GO:0016020(membrane);GO:0005739(mitochondrion);GO:0070131(positive regulation of mitochondrial translation)	NA	NA
circRNA34860	1.35559	0.988812	0.819646	0	0	0	10	6	6	0	0	0	inf	up	0.000567772	0.0279802	yes	chr4	98044696	98053981	+	4	circRNA	ENSSSCT00000006999	COPA	chr4:98043734-98044695|chr4:98053981-98055530	coatomer protein complex subunit alpha [Source:HGNC Symbol;Acc:HGNC:2230]	GO:0070062(extracellular exosome);GO:0030126(COPI vesicle coat);GO:0030117(membrane coat);GO:0016020(membrane);GO:0005794(Golgi apparatus);GO:0005737(cytoplasm);GO:0005615(extracellular space);GO:0000139(Golgi membrane);GO:0030157(pancreatic juice secretion);GO:0016192(vesicle-mediated transport);GO:0015031(protein transport);GO:0006891(intra-Golgi vesicle-mediated transport);GO:0006890(retrograd…	04080(Neuroactive ligand-receptor interaction)	NA
circRNA11895	0.271118	0.494406	0.136608	2.49792	3.97321	3.07048	2	3	1	14	26	20	-3.40282	down	0.000568694	0.0279802	yes	chr13	158525065	158537462	+	4	circRNA	ENSSSCT00000023058	NECTIN3	chr13:158524531-158525064|chr13:158537462-158542584	nectin cell adhesion molecule 3 [Source:HGNC Symbol;Acc:HGNC:17664]	GO:0016021(integral component of membrane);GO:0016020(membrane);GO:0005911(cell-cell junction);GO:0007286(spermatid development);GO:0007155(cell adhesion);GO:0050839(cell adhesion molecule binding);GO:0046982(protein heterodimerization activity);GO:0042803(protein homodimerization activity);GO:0044291(cell-cell contact zone);GO:0043296(apical junction complex);GO:0005913(cell-cell adherens juncti…	04514(Cell adhesion molecules (CAMs));04520(Adherens junction)	NA
circRNA1636	4.33788	4.12005	1.63929	1.24896	0	0.767621	32	25	12	7	0	5	2.32398	up	0.00057052	0.0279808	yes	chr6	62149996	62162089	-	3	circRNA	ENSSSCT00000003747	ACOT7	chr6:62131876-62149995|chr6:62162089-62166744	acyl-CoA thioesterase 7 [Source:HGNC Symbol;Acc:HGNC:24157]	GO:0070062(extracellular exosome);GO:0005829(cytosol);GO:0005654(nucleoplasm);GO:1900535(palmitic acid biosynthetic process);GO:0051792(medium-chain fatty acid biosynthetic process);GO:0036116(long-chain fatty-acyl-CoA catabolic process);GO:0036114(medium-chain fatty-acyl-CoA catabolic process);GO:0015937(coenzyme A biosynthetic process);GO:0042803(protein homodimerization activity);GO:0036042(lo…	NA	EC:3.1.2.2
circRNA4997	0.271118	0	0	3.56846	1.98661	1.22819	2	0	0	20	13	8	-4.64499	down	0.000571575	0.0279808	yes	chr3	29104393	29121751	-	7	circRNA	ENSSSCT00000008629	ABCC1	chr3:29093269-29104392|chr3:29121751-29132305	ATP binding cassette subfamily C member 1 [Source:HGNC Symbol;Acc:HGNC:51]	GO:0070062(extracellular exosome);GO:0016323(basolateral plasma membrane);GO:0016021(integral component of membrane);GO:0016020(membrane);GO:0005887(integral component of plasma membrane);GO:0005886(plasma membrane);GO:0055085(transmembrane transport);GO:0042908(xenobiotic transport);GO:0034775(glutathione transmembrane transport);GO:0006855(drug transmembrane transport);GO:0006810(transport);GO:…	NA	NA
circRNA14415	0	0.329604	0.546431	4.639	2.59787	4.29868	0	2	4	26	17	28	-3.71895	down	0.000572684	0.0279808	yes	chr17	9404071	9404941	+	2	circRNA	ENSSSCT00000007666	FAT1	chr17:9401935-9404070|chr17:9404941-9407802	FAT tumor suppressor homolog 1 [Source:RefSeq peptide;Acc:NP_001177099]	GO:0070062(extracellular exosome);GO:0048471(perinuclear region of cytoplasm);GO:0030175(filopodium);GO:0030054(cell junction);GO:0030027(lamellipodium);GO:0016021(integral component of membrane);GO:0016020(membrane);GO:0005925(focal adhesion);GO:0005911(cell-cell junction);GO:0005886(plasma membrane);GO:0005634(nucleus);GO:0016337(single organismal cell-cell adhesion);GO:0007163(establishment or…	NA	NA
circRNA16833	0.406677	0.494406	0	6.95849	1.22253	4.91277	3	3	0	39	8	32	-3.86108	down	0.000573618	0.0279808	yes	chr15	120243210	120244394	+	2	circRNA	ENSSSCT00000017554	ENSSSCG00000016123	chr15:120110087-120243209|chr15:120244394-120340440	NA	NA	NA	NA
circRNA16980	0	0	0	1.24896	2.9035	0.767621	0	0	0	7	19	5	-inf	down	0.000579414	0.0282031	yes	chr15	139937916	139940059	-	2	circRNA	ENSSSCT00000017680	ENSSSCG00000016237	chr15:139935368-139937915|chr15:139940059-139943061	NA	GO:0005622(intracellular);GO:0043547(positive regulation of GTPase activity);GO:0007264(small GTPase mediated signal transduction);GO:0005085(guanyl-nucleotide exchange factor activity)	NA	NA
circRNA2086	2.44006	4.12005	2.32233	22.3029	12.2253	11.5143	18	25	17	125	80	75	-2.37394	down	0.000584325	0.0283815	yes	chr6	99525347	99547687	-	6	circRNA	ENSSSCT00000025346	MIB1	chr6:99516571-99525346|chr6:99547687-99565449	mindbomb E3 ubiquitin protein ligase 1 [Source:HGNC Symbol;Acc:HGNC:21086]	GO:0031410(cytoplasmic vesicle);GO:0005813(centrosome);GO:0005737(cytoplasm);GO:0045807(positive regulation of endocytosis);GO:0045665(negative regulation of neuron differentiation);GO:0016567(protein ubiquitination);GO:0007507(heart development);GO:0007219(Notch signaling pathway);GO:0006897(endocytosis);GO:0001947(heart looping);GO:0001841(neural tube formation);GO:0001756(somitogenesis);GO:000…	NA	NA
circRNA2580	6.37127	4.77926	3.14198	1.60581	1.52816	1.53524	47	29	23	9	10	10	1.61401	up	0.00059183	0.0286849	yes	chr6	153309526	153309840	+	1	circRNA	ENSSSCT00000004332	TESK2	chr6:153280555-153309525|chr6:153309840-153334934	testis-specific kinase 2 [Source:HGNC Symbol;Acc:HGNC:11732]	GO:0016604(nuclear body);GO:0005737(cytoplasm);GO:0005654(nucleoplasm);GO:0005634(nucleus);GO:0035556(intracellular signal transduction);GO:0006468(protein phosphorylation);GO:0005524(ATP binding);GO:0004871(signal transducer activity);GO:0004674(protein serine/threonine kinase activity);GO:0004672(protein kinase activity)	NA	NA
circRNA37080	1.49115	0.659208	1.09286	0	0	0	11	4	8	0	0	0	inf	up	0.000595242	0.028789	yes	chr8	104091122	104103543	-	2	circRNA	ENSSSCT00000009945	INTU	chr8:104081397-104091121|chr8:104103543-104118368	inturned planar cell polarity protein [Source:HGNC Symbol;Acc:HGNC:29239]	GO:0036064(ciliary basal body);GO:0031514(motile cilium);GO:0005737(cytoplasm);GO:1905515(non-motile cilium assembly);GO:0060271(cilium assembly);GO:0060173(limb development);GO:0051782(negative regulation of cell division);GO:0045880(positive regulation of smoothened signaling pathway);GO:0044458(motile cilium assembly);GO:0042733(embryonic digit morphogenesis);GO:0031069(hair follicle morphogen…	NA	NA
circRNA17256	14.0981	10.0529	5.60092	3.9253	4.12603	2.60991	104	61	41	22	27	17	1.48061	up	0.000600921	0.0290021	yes	chr14	21576022	21603902	+	5	circRNA	ENSSSCT00000010650	NEK1	chr14:21567369-21576021|chr14:21603902-21611160	NIMA related kinase 1 [Source:HGNC Symbol;Acc:HGNC:7744]	GO:0006468(protein phosphorylation);GO:0005524(ATP binding);GO:0004672(protein kinase activity);GO:0005813(centrosome);GO:0005737(cytoplasm);GO:0005634(nucleus);GO:0000242(pericentriolar material);GO:0060271(cilium assembly);GO:0023014(signal transduction by protein phosphorylation);GO:0016301(kinase activity);GO:0004702(signal transducer, downstream of receptor, with serine/threonine kinase acti…	NA	NA
circRNA37850	1.62671	0.659208	0.956254	0	0	0	12	4	7	0	0	0	inf	up	0.00061189	0.029469	yes	chr12	24963469	24965304	-	2	circRNA	ENSSSCT00000019096	TTLL6	chr12:24961888-24963468|chr12:24965304-24972447	tubulin tyrosine ligase like 6 [Source:HGNC Symbol;Acc:HGNC:26664]	GO:0036064(ciliary basal body);GO:0051013(microtubule severing);GO:0018095(protein polyglutamylation);GO:0006464(cellular protein modification process);GO:0003353(positive regulation of cilium movement);GO:0001578(microtubule bundle formation);GO:0070739(protein-glutamic acid ligase activity);GO:0015631(tubulin binding)	NA	NA
circRNA6892	0.135559	0.82401	0.273215	7.67218	2.13942	3.99163	1	5	2	43	14	26	-3.48501	down	0.000616371	0.0296102	yes	chr2	104498556	104511554	-	3	circRNA	ENSSSCT00000015467	ENSSSCG00000014159	chr2:104437775-104498555|chr2:104511554-104541579	NA	NA	NA	NA
circRNA10351	0	0	0	3.9253	1.06971	0.614097	0	0	0	22	7	4	-inf	down	0.000617421	0.0296102	yes	chr8	126536770	126539158	+	2	circRNA	ENSSSCT00000010032	TACR3	chr8:126512891-126536769|chr8:126539158-126565965	tachykinin receptor 3 [Source:HGNC Symbol;Acc:HGNC:11528]	GO:0016021(integral component of membrane);GO:0016020(membrane);GO:0005886(plasma membrane);GO:0007217(tachykinin receptor signaling pathway);GO:0007186(G-protein coupled receptor signaling pathway);GO:0007165(signal transduction);GO:0004995(tachykinin receptor activity);GO:0004930(G-protein coupled receptor activity);GO:0004871(signal transducer activity)	NA	NA
circRNA6909	0	0	0	1.96265	1.83379	0.767621	0	0	0	11	12	5	-inf	down	0.000624741	0.0298983	yes	chr2	106257761	106273263	+	4	circRNA	ENSSSCT00000028564	RHOBTB3	chr2:106252744-106257760|chr2:106273263-106277224	Rho related BTB domain containing 3 [Source:HGNC Symbol;Acc:HGNC:18757]	GO:0070062(extracellular exosome);GO:0005829(cytosol);GO:0005737(cytoplasm);GO:0042147(retrograde transport, endosome to Golgi);GO:0016192(vesicle-mediated transport);GO:0008584(male gonad development);GO:0007264(small GTPase mediated signal transduction);GO:0017137(Rab GTPase binding);GO:0016887(ATPase activity);GO:0005525(GTP binding);GO:0005524(ATP binding);GO:0005622(intracellular)	NA	NA
circRNA12943	1.76227	1.31842	0.819646	0.178423	0	0	13	8	6	1	0	0	4.45022	up	0.000627228	0.0299544	yes	chr12	45457349	45469256	-	10	circRNA	ENSSSCT00000019317	NF1	chr12:45450776-45457348|chr12:45469256-45475762	neurofibromin 1 [Source:HGNC Symbol;Acc:HGNC:7765]	GO:0098793(presynapse);GO:0031235(intrinsic component of the cytoplasmic side of the plasma membrane);GO:0030425(dendrite);GO:0030424(axon);GO:0016020(membrane);GO:0005737(cytoplasm);GO:2001241(positive regulation of extrinsic apoptotic signaling pathway in absence of ligand);GO:1902043(positive regulation of extrinsic apoptotic signaling pathway via death domain receptors);GO:1900271(regulation …	04014(Ras signaling pathway);04010(MAPK signaling pathway)	NA
circRNA31781	1.49115	1.15361	1.09286	0	0	0.153524	11	7	8	0	0	1	4.60558	up	0.000631965	0.0301016	yes	chr9	25256510	25360320	-	6	circRNA	ENSSSCT00000016284	NOX4	chr9:25252093-25256509|chr9:25360320-25362872	NADPH oxidase 4 [Source:HGNC Symbol;Acc:HGNC:7891]	GO:0016021(integral component of membrane);GO:0016020(membrane);GO:0055114(oxidation-reduction process);GO:0016491(oxidoreductase activity);GO:0071944(cell periphery);GO:0048471(perinuclear region of cytoplasm);GO:0005634(nucleus);GO:2000573(positive regulation of DNA biosynthetic process);GO:0072593(reactive oxygen species metabolic process);GO:0071333(cellular response to glucose stimulus);GO:0…	NA	NA
circRNA16696	0	0	0	3.56846	0.611264	1.22819	0	0	0	20	4	8	-inf	down	0.00063382	0.0301016	yes	chr15	103617399	103641178	+	5	circRNA	ENSSSCT00000017458	GULP1	chr15:103617265-103617398|chr15:103641178-103657065	GULP, engulfment adaptor PTB domain containing 1 [Source:HGNC Symbol;Acc:HGNC:18649]	GO:0006911(phagocytosis, engulfment)	NA	NA
circRNA18238	0	0.82401	0	4.10373	3.51477	4.14515	0	5	0	23	23	27	-3.83553	down	0.000634274	0.0301016	yes	chr14	113982858	113987500	+	4	circRNA	ENSSSCT00000011461	ENSSSCG00000010473	chr14:113982802-113982857|chr14:113987500-114007795	NA	GO:0000145(exocyst);GO:0006904(vesicle docking involved in exocytosis)	NA	NA
circRNA13490	11.1158	10.3825	7.51342	5.17426	3.8204	3.8381	82	63	55	29	25	25	1.17681	up	0.000642257	0.0303685	yes	chr11	52436220	52442994	+	4	circRNA	ENSSSCT00000010377	UCHL3	chr11:52411455-52436219|chr11:52442994-52470388	ubiquitin C-terminal hydrolase L3 [Source:HGNC Symbol;Acc:HGNC:12515]	GO:0070062(extracellular exosome);GO:0005829(cytosol);GO:0005634(nucleus);GO:0005622(intracellular);GO:0030163(protein catabolic process);GO:0006511(ubiquitin-dependent protein catabolic process);GO:0006508(proteolysis);GO:0043130(ubiquitin binding);GO:0036459(thiol-dependent ubiquitinyl hydrolase activity);GO:0016787(hydrolase activity);GO:0008234(cysteine-type peptidase activity);GO:0008233(pep…	NA	NA
circRNA38088	1.89782	0.659208	0.819646	0	0	0	14	4	6	0	0	0	inf	up	0.000642565	0.0303685	yes	chr11	535257	572410	-	18	circRNA	ENSSSCT00000025191	MICU2	chr11:533242-535256|chr11:572410-586717	mitochondrial calcium uptake 2 [Source:HGNC Symbol;Acc:HGNC:31830]	GO:0005509(calcium ion binding);GO:1990246(uniplex complex);GO:0034704(calcium channel complex);GO:0005758(mitochondrial intermembrane space);GO:0005743(mitochondrial inner membrane);GO:0005739(mitochondrion);GO:0005634(nucleus);GO:0051562(negative regulation of mitochondrial calcium ion concentration);GO:0051561(positive regulation of mitochondrial calcium ion concentration);GO:0051560(mitochond…	NA	NA
circRNA17106	14.9115	9.22891	6.69378	4.10373	4.43166	1.22819	110	56	49	23	29	8	1.65905	up	0.000667203	0.0313972	yes	chr14	6999552	7006310	+	8	circRNA	ENSSSCT00000027223	PIWIL2	chr14:6997969-6999551|chr14:7006310-7028550	piwi like RNA-mediated gene silencing 2 [Source:HGNC Symbol;Acc:HGNC:17644]	GO:1990923(PET complex);GO:0097433(dense body);GO:0071546(pi-body);GO:0043186(P granule);GO:0033391(chromatoid body);GO:0010370(perinucleolar chromocenter);GO:0005844(polysome);GO:0005737(cytoplasm);GO:2000617(positive regulation of histone H3-K9 acetylation);GO:0071442(positive regulation of histone H3-K14 acetylation);GO:0060903(positive regulation of meiosis I);GO:0048477(oogenesis);GO:0045727…	04320(Dorso-ventral axis formation)	NA
circRNA18706	0	0	0	2.85477	0.611264	1.53524	0	0	0	16	4	10	-inf	down	0.000668457	0.0313972	yes	chr18	5567767	5570723	+	4	circRNA	ENSSSCT00000026487	ENSSSCG00000022734	chr18:5563021-5567766|chr18:5570723-5572499	NA	GO:0005634(nucleus);GO:0032259(methylation);GO:0016740(transferase activity);GO:0008168(methyltransferase activity)	NA	NA
circRNA14410	0	0	0	2.85477	0.611264	1.53524	0	0	0	16	4	10	-inf	down	0.000668466	0.0313972	yes	chr17	6306458	6316411	-	5	circRNA	ENSSSCT00000007660	ASAH1	chr17:6304297-6306457|chr17:6316411-6317164	N-acylsphingosine amidohydrolase 1 [Source:HGNC Symbol;Acc:HGNC:735]	GO:0070062(extracellular exosome);GO:0005764(lysosome);GO:0005615(extracellular space);GO:0006629(lipid metabolic process);GO:0017040(ceramidase activity)	00600(Sphingolipid metabolism);04071(Sphingolipid signaling pathway);04142(Lysosome)	EC:3.5.1.23
circRNA1498	5.15124	6.09767	1.36608	1.78423	0	0	38	37	10	10	0	0	2.82177	up	0.000675968	0.0316467	yes	chr6	41561594	41572102	-	3	circRNA	ENSSSCT00000003248	ZNF568	chr6:41552721-41561593|chr6:41572102-41573075	zinc finger protein 568 [Source:HGNC Symbol;Acc:HGNC:25392]	GO:0005622(intracellular);GO:0006355(regulation of transcription, DNA-templated);GO:0046872(metal ion binding);GO:0003700(transcription factor activity, sequence-specific DNA binding);GO:0003676(nucleic acid binding)	NA	NA
circRNA20674	1.35559	2.63683	0.956254	0	0.305632	0	10	16	7	0	2	0	4.01718	up	0.000677584	0.0316467	yes	chr7	97005367	97156735	+	9	circRNA	ENSSSCT00000002545	GPHN	chr7:96982431-97005366|chr7:97156735-97192525	gephyrin [Source:RefSeq peptide;Acc:NP_001230231]	GO:0045211(postsynaptic membrane);GO:0030425(dendrite);GO:0005737(cytoplasm);GO:0097112(gamma-aminobutyric acid receptor clustering);GO:0072579(glycine receptor clustering);GO:0032324(molybdopterin cofactor biosynthetic process);GO:0018315(molybdenum incorporation into molybdenum-molybdopterin complex);GO:0006777(Mo-molybdopterin cofactor biosynthetic process);GO:0061599(molybdopterin molybdotran…	04727(GABAergic synapse)	EC:2.10.1.1 2.7.7.75
circRNA4481	0	0	0	2.3195	1.52816	0.767621	0	0	0	13	10	5	-inf	down	0.000677945	0.0316467	yes	chr4	114154913	114155320	+	1	circRNA	ENSSSCT00000007380	IGSF3	chr4:114150926-114154912|chr4:114155320-114160530	immunoglobulin superfamily member 3 [Source:HGNC Symbol;Acc:HGNC:5950]	GO:0016021(integral component of membrane);GO:0016020(membrane);GO:0009986(cell surface);GO:0005886(plasma membrane);GO:0032808(lacrimal gland development);GO:0007166(cell surface receptor signaling pathway)	NA	NA
circRNA1418	14.7759	8.5697	7.65003	72.7965	27.6597	36.5387	109	52	56	408	181	238	-2.14399	down	0.000684975	0.0318805	yes	chr6	32369034	32383981	-	5	circRNA	ENSSSCT00000003145	PHKB	chr6:32344661-32369033|chr6:32383981-32408636	phosphorylase kinase regulatory subunit beta [Source:HGNC Symbol;Acc:HGNC:8927]	GO:0005964(phosphorylase kinase complex);GO:0006468(protein phosphorylation);GO:0005977(glycogen metabolic process);GO:0005516(calmodulin binding);GO:0003824(catalytic activity);GO:0004689(phosphorylase kinase activity)	NA	NA
circRNA7073	0.135559	0	0	4.99584	0.611264	1.53524	1	0	0	28	4	10	-5.71941	down	0.000685752	0.0318805	yes	chr2	136407725	136420810	+	6	circRNA	ENSSSCT00000015576	SLC12A2	chr2:136397229-136407724|chr2:136420810-136426663	solute carrier family 12 member 2 [Source:HGNC Symbol;Acc:HGNC:10911]	GO:1903561(extracellular vesicle);GO:0070062(extracellular exosome);GO:0016324(apical plasma membrane);GO:0016021(integral component of membrane);GO:0016020(membrane);GO:1902476(chloride transmembrane transport);GO:0072488(ammonium transmembrane transport);GO:0070634(transepithelial ammonium transport);GO:0055085(transmembrane transport);GO:0030321(transepithelial chloride transport);GO:0015696(a…	04970(Salivary secretion);04972(Pancreatic secretion)	NA
circRNA16303	0.406677	0	0	2.14107	2.13942	2.76343	3	0	0	12	14	18	-4.11443	down	0.000687179	0.0318817	yes	chr15	53799652	53800256	-	2	circRNA	ENSSSCT00000017209	ENSSSCG00000015802	chr15:53796948-53799651|chr15:53800256-53822916	NA	NA	NA	NA
circRNA5300	0	0	0	2.49792	0.76408	1.38172	0	0	0	14	5	9	-inf	down	0.000692969	0.032085	yes	chr3	59228052	59228710	-	3	circRNA	ENSSSCT00000008981	ANKRD23	chr3:59227509-59228051|chr3:59228710-59229676	ankyrin repeat domain 23 [Source:HGNC Symbol;Acc:HGNC:24470]	GO:0015629(actin cytoskeleton);GO:0005829(cytosol);GO:0005654(nucleoplasm);GO:0031432(titin binding)	NA	NA
circRNA13629	3.38897	3.46084	2.45894	1.07054	0.76408	0.921145	25	21	18	6	5	6	1.75614	up	0.000694827	0.0321058	yes	chr11	85809837	85811187	+	3	circRNA	ENSSSCT00000010472	TUBGCP3	chr11:85807575-85809836|chr11:85811187-85813765	tubulin gamma complex associated protein 3 [Source:HGNC Symbol;Acc:HGNC:18598]	GO:0016020(membrane);GO:0008275(gamma-tubulin small complex);GO:0005874(microtubule);GO:0005856(cytoskeleton);GO:0005827(polar microtubule);GO:0005815(microtubule organizing center);GO:0005814(centriole);GO:0005813(centrosome);GO:0005737(cytoplasm);GO:0000923(equatorial microtubule organizing center);GO:0000922(spindle pole);GO:0090307(mitotic spindle assembly);GO:0051415(interphase microtubule n…	NA	NA
circRNA17880	11.6581	17.6338	16.2563	82.6098	80.3812	58.9533	86	107	119	463	526	384	-2.28473	down	0.00070661	0.0325842	yes	chr14	65584884	65585370	-	2	circRNA	ENSSSCT00000011161	ENSSSCG00000010195	chr14:65579033-65584883|chr14:65585370-65630672	NA	GO:0005622(intracellular);GO:0006355(regulation of transcription, DNA-templated);GO:0003676(nucleic acid binding)	NA	NA
circRNA11649	6.9135	5.76807	4.09823	2.49792	1.83379	2.14934	51	35	30	14	12	14	1.37243	up	0.00071043	0.0326942	yes	chr13	132982287	132987238	+	5	circRNA	ENSSSCT00000024072	SENP2	chr13:132980122-132982286|chr13:132987238-132989308	SUMO1/sentrin/SMT3 specific peptidase 2 [Source:HGNC Symbol;Acc:HGNC:23116]	GO:0006508(proteolysis);GO:0008234(cysteine-type peptidase activity);GO:0031410(cytoplasmic vesicle);GO:0016605(PML body);GO:0016604(nuclear body);GO:0005829(cytosol);GO:0005737(cytoplasm);GO:0005643(nuclear pore);GO:0005634(nucleus);GO:2000045(regulation of G1/S transition of mitotic cell cycle);GO:1901797(negative regulation of signal transduction by p53 class mediator);GO:0060712(spongiotropho…	03013(RNA transport);04310(Wnt signaling pathway)	EC:3.4.22.68
circRNA838	8.40465	4.12005	1.09286	1.42738	0.458448	0.921145	62	25	8	8	3	6	2.27838	up	0.000712735	0.0327341	yes	chr7	97005367	97118937	+	4	circRNA	ENSSSCT00000002545	GPHN	chr7:96982431-97005366|chr7:97118937-97127935	gephyrin [Source:RefSeq peptide;Acc:NP_001230231]	GO:0045211(postsynaptic membrane);GO:0030425(dendrite);GO:0005737(cytoplasm);GO:0097112(gamma-aminobutyric acid receptor clustering);GO:0072579(glycine receptor clustering);GO:0032324(molybdopterin cofactor biosynthetic process);GO:0018315(molybdenum incorporation into molybdenum-molybdopterin complex);GO:0006777(Mo-molybdopterin cofactor biosynthetic process);GO:0061599(molybdopterin molybdotran…	04727(GABAergic synapse)	EC:2.10.1.1 2.7.7.75
circRNA15223	0	0	0	1.96265	1.06971	1.22819	0	0	0	11	7	8	-inf	down	0.000728125	0.0333586	yes	chr9	36764069	36850896	+	4	circRNA	ENSSSCT00000022391	YAP1	chr9:36761482-36764068|chr9:36850896-36853851	Yes associated protein 1 [Source:HGNC Symbol;Acc:HGNC:16262]	GO:0016020(membrane);GO:0005829(cytosol);GO:0005737(cytoplasm);GO:0005667(transcription factor complex);GO:0005634(nucleus);GO:2001237(negative regulation of extrinsic apoptotic signaling pathway);GO:2000737(negative regulation of stem cell differentiation);GO:1903507(negative regulation of nucleic acid-templated transcription);GO:1902459(positive regulation of stem cell population maintenance);G…	04390(Hippo signaling pathway)	NA
circRNA16120	0.542236	0	0	2.14107	2.59787	3.53106	4	0	0	12	17	23	-3.9309	down	0.000729261	0.0333586	yes	chr15	18325856	18339494	+	6	circRNA	ENSSSCT00000017089	DARS	chr15:18323838-18325855|chr15:18339494-18340403	aspartyl-tRNA synthetase [Source:HGNC Symbol;Acc:HGNC:2678]	GO:0070062(extracellular exosome);GO:0016020(membrane);GO:0005829(cytosol);GO:0005737(cytoplasm);GO:0006422(aspartyl-tRNA aminoacylation);GO:0006418(tRNA aminoacylation for protein translation);GO:0005524(ATP binding);GO:0004815(aspartate-tRNA ligase activity);GO:0004812(aminoacyl-tRNA ligase activity);GO:0003723(RNA binding);GO:0003676(nucleic acid binding);GO:0000166(nucleotide binding)	00970(Aminoacyl-tRNA biosynthesis)	EC:6.1.1.12
circRNA10860	4.20233	5.43847	2.45894	27.834	15.4344	13.8172	31	33	18	156	101	90	-2.23815	down	0.000732702	0.0333847	yes	chr13	33793618	33824539	-	7	circRNA	ENSSSCT00000012417	ENSSSCG00000011340	chr13:33789177-33793617|chr13:33824539-33827277	NA	GO:0016514(SWI/SNF complex);GO:0043044(ATP-dependent chromatin remodeling);GO:0003677(DNA binding)	NA	NA
circRNA6249	0	0	0	1.78423	1.37534	1.07467	0	0	0	10	9	7	-inf	down	0.000732764	0.0333847	yes	chr2	31639171	31686180	-	6	circRNA	ENSSSCT00000014547	ELP4	chr2:31513906-31639170|chr2:31686180-31711663	elongator acetyltransferase complex subunit 4 [Source:HGNC Symbol;Acc:HGNC:1171]	GO:0033588(Elongator holoenzyme complex);GO:0008023(transcription elongation factor complex);GO:0005737(cytoplasm);GO:0005654(nucleoplasm);GO:0000123(histone acetyltransferase complex);GO:0043967(histone H4 acetylation);GO:0043966(histone H3 acetylation);GO:0006368(transcription elongation from RNA polymerase II promoter);GO:0006357(regulation of transcription from RNA polymerase II promoter);GO:…	NA	NA
circRNA16306	1.76227	1.97762	2.45894	1.07054	0	0	13	12	18	6	0	0	2.53366	up	0.000739783	0.0336372	yes	chr15	54309264	54406616	-	5	circRNA	ENSSSCT00000017214	ENSSSCG00000015806	chr15:54301577-54309263|chr15:54406616-54409122	NA	GO:0016021(integral component of membrane);GO:0016020(membrane);GO:0006508(proteolysis);GO:0008237(metallopeptidase activity);GO:0004222(metalloendopeptidase activity)	NA	NA
circRNA19122	0	0	0.136608	4.46057	0.76408	1.38172	0	0	1	25	5	9	-5.59575	down	0.000741441	0.0336455	yes	chr18	46987008	46991753	+	3	circRNA	ENSSSCT00000018159	NOD1	chr18:46957018-46987007|chr18:46991753-47001068	nucleotide binding oligomerization domain containing 1 [Source:HGNC Symbol;Acc:HGNC:16390]	GO:0042981(regulation of apoptotic process);GO:0016323(basolateral plasma membrane);GO:0005737(cytoplasm);GO:1904417(positive regulation of xenophagy);GO:1901224(positive regulation of NIK/NF-kappaB signaling);GO:0071225(cellular response to muramyl dipeptide);GO:0070374(positive regulation of ERK1 and ERK2 cascade);GO:0051092(positive regulation of NF-kappaB transcription factor activity);GO:005…	04621(NOD-like receptor signaling pathway);05133(Pertussis)	NA
circRNA34340	0.813353	1.31842	0.956254	0	0	0	6	8	7	0	0	0	inf	up	0.000744423	0.0337136	yes	chr5	2734257	2767456	+	7	circRNA	ENSSSCT00000000029	EFCAB6	chr5:2723437-2734256|chr5:2767456-2785062	EF-hand calcium binding domain 6 [Source:HGNC Symbol;Acc:HGNC:24204]	GO:0005654(nucleoplasm);GO:0005509(calcium ion binding)	NA	NA
circRNA1960	2.71118	3.95525	3.5518	2.14107	0.458448	0.614097	20	24	26	12	3	4	1.66887	up	0.000749963	0.0338971	yes	chr6	89927175	89935359	-	5	circRNA	ENSSSCT00000004070	CEP192	chr6:89924954-89927174|chr6:89935359-89936039	centrosomal protein 192 [Source:HGNC Symbol;Acc:HGNC:25515]	GO:0005829(cytosol);GO:0005813(centrosome);GO:0005737(cytoplasm);GO:0000242(pericentriolar material);GO:0051298(centrosome duplication);GO:0051225(spindle assembly);GO:0010923(negative regulation of phosphatase activity);GO:0019902(phosphatase binding)	03013(RNA transport)	NA
circRNA16986	0	0.329604	0	3.03319	2.29224	1.68877	0	2	0	17	15	11	-4.41147	down	0.000771447	0.0347991	yes	chr15	140061485	140094884	-	3	circRNA	ENSSSCT00000017680	ENSSSCG00000016237	chr15:140048581-140061484|chr15:140094884-140112002	NA	GO:0005622(intracellular);GO:0043547(positive regulation of GTPase activity);GO:0007264(small GTPase mediated signal transduction);GO:0005085(guanyl-nucleotide exchange factor activity)	NA	NA
circRNA13786	4.20233	1.97762	1.50268	0.356846	0.305632	0.767621	31	12	11	2	2	5	2.42549	up	0.000774265	0.0348007	yes	chr10	15161153	15167275	-	3	circRNA	ENSSSCT00000011871	WDR26	chr10:15154831-15161152|chr10:15167275-15170633	WD repeat domain 26 [Source:HGNC Symbol;Acc:HGNC:21208]	GO:0005829(cytosol);GO:0005737(cytoplasm);GO:0005654(nucleoplasm)	NA	NA
circRNA11234	0	0	0	4.10373	0.458448	1.22819	0	0	0	23	3	8	-inf	down	0.000774537	0.0348007	yes	chr13	78628530	78639974	+	5	circRNA	ENSSSCT00000012707	NUP210	chr13:78614535-78628529|chr13:78639974-78645496	nucleoporin 210 [Source:HGNC Symbol;Acc:HGNC:30052]	GO:0016021(integral component of membrane);GO:0016020(membrane);GO:0005635(nuclear envelope)	03013(RNA transport)	NA
circRNA1422	0.135559	0.164802	0	2.85477	1.06971	2.30286	1	1	0	16	7	15	-4.37385	down	0.000777927	0.0348212	yes	chr6	32697842	32707199	+	5	circRNA	ENSSSCT00000030872	ENSSSCG00000026318	chr6:32697413-32697841|chr6:32707199-32724033	NA	GO:0016021(integral component of membrane);GO:0016020(membrane);GO:2000312(regulation of kainate selective glutamate receptor activity)	NA	NA
circRNA10979	3.66009	1.97762	2.45894	0.535269	0.76408	0.614097	27	12	18	3	5	4	2.08115	up	0.00077805	0.0348212	yes	chr13	37486493	37499329	-	3	circRNA	ENSSSCT00000012506	POC1A	chr13:37485418-37486492|chr13:37499329-37508128	POC1 centriolar protein A [Source:HGNC Symbol;Acc:HGNC:24488]	GO:0036064(ciliary basal body);GO:0005814(centriole);GO:0005813(centrosome);GO:0005737(cytoplasm);GO:0000922(spindle pole);GO:1905515(non-motile cilium assembly);GO:0060348(bone development);GO:0010825(positive regulation of centrosome duplication);GO:0007283(spermatogenesis);GO:0007052(mitotic spindle organization);GO:0003431(growth plate cartilage chondrocyte development)	NA	NA
circRNA11207	0	0	0.273215	3.21161	3.05632	1.22819	0	0	2	18	20	8	-4.77803	down	0.000781477	0.034906	yes	chr13	75597790	75608947	+	3	circRNA	ENSSSCT00000012672	PPARG	chr13:75578254-75597789|chr13:75608947-75623191	peroxisome proliferator activated receptor gamma [Source:HGNC Symbol;Acc:HGNC:9236]	GO:0090575(RNA polymerase II transcription factor complex);GO:0043231(intracellular membrane-bounded organelle);GO:0005737(cytoplasm);GO:0005634(nucleus);GO:1903076(regulation of protein localization to plasma membrane);GO:0060850(regulation of transcription involved in cell fate commitment);GO:0060336(negative regulation of interferon-gamma-mediated signaling pathway);GO:0055098(response to low-…	04152(AMPK signaling pathway);03320(PPAR signaling pathway);04380(Osteoclast differentiation);05200(Pathways in cancer);05202(Transcriptional misregulation in cancers);05216(Thyroid cancer);05016(Huntington's disease)	NA
circRNA27275	1.35559	2.47203	1.50268	0	0.458448	0	10	15	11	0	3	0	3.53939	up	0.000787533	0.0351077	yes	chr16	23691782	23703306	-	4	circRNA	ENSSSCT00000018343	NUP155	chr16:23690630-23691781|chr16:23703306-23705392	nucleoporin 155 [Source:HGNC Symbol;Acc:HGNC:8063]	GO:0044611(nuclear pore inner ring);GO:0016020(membrane);GO:0005643(nuclear pore);GO:0005635(nuclear envelope);GO:0086014(atrial cardiac muscle cell action potential);GO:0036228(protein targeting to nuclear inner membrane);GO:0006998(nuclear envelope organization);GO:0006913(nucleocytoplasmic transport);GO:0006606(protein import into nucleus);GO:0006406(mRNA export from nucleus);GO:0006405(RNA ex…	03013(RNA transport)	NA
circRNA7173	3.52453	1.31842	1.36608	0.713692	0.305632	0	26	8	10	4	2	0	2.60675	up	0.000790423	0.0351677	yes	chr2	145419860	145440211	-	3	circRNA	ENSSSCT00000015647	KLHL3	chr2:145408673-145419859|chr2:145440211-145458063	kelch like family member 3 [Source:HGNC Symbol;Acc:HGNC:6354]	GO:0031463(Cul3-RING ubiquitin ligase complex);GO:0005829(cytosol);GO:0072156(distal tubule morphogenesis);GO:0070936(protein K48-linked ubiquitination);GO:0070294(renal sodium ion absorption);GO:0050801(ion homeostasis);GO:0042787(protein ubiquitination involved in ubiquitin-dependent protein catabolic process);GO:0016567(protein ubiquitination);GO:0004842(ubiquitin-protein transferase activity)	NA	NA
circRNA1568	4.20233	3.13124	3.27859	1.78423	1.06971	0.767621	31	19	24	10	7	5	1.55103	up	0.000796389	0.0352485	yes	chr6	48351537	48389725	+	5	circRNA	ENSSSCT00000003450	SAE1	chr6:48344736-48351536|chr6:48389725-48396175	SUMO1 activating enzyme subunit 1 [Source:HGNC Symbol;Acc:HGNC:30660]	GO:0031510(SUMO activating enzyme complex);GO:0005634(nucleus);GO:1903955(positive regulation of protein targeting to mitochondrion);GO:0016925(protein sumoylation);GO:0006464(cellular protein modification process);GO:0046982(protein heterodimerization activity);GO:0043008(ATP-dependent protein binding);GO:0019948(SUMO activating enzyme activity);GO:0008641(small protein activating enzyme activit…	04120(Ubiquitin mediated proteolysis)	EC:6.2.1.45
circRNA40099	1.76227	0.659208	0.819646	0	0	0	13	4	6	0	0	0	inf	up	0.000797668	0.0352485	yes	chr18	25506902	25511747	+	5	circRNA	ENSSSCT00000018081	IQUB	chr18:25500135-25506901|chr18:25511747-25520259	IQ motif and ubiquitin domain containing [Source:HGNC Symbol;Acc:HGNC:21995]	GO:0031514(motile cilium);GO:0001669(acrosomal vesicle);GO:0060271(cilium assembly);GO:0007224(smoothened signaling pathway)	NA	NA
circRNA16933	0	0	0	2.49792	0.916896	1.07467	0	0	0	14	6	7	-inf	down	0.000797874	0.0352485	yes	chr15	133037228	133047350	-	4	circRNA	ENSSSCT00000036013	ENSSSCG00000027669	None|chr15:133047350-133061052	NA	NA	NA	NA
circRNA39977	1.76227	0.659208	0.819646	0	0	0	13	4	6	0	0	0	inf	up	0.00079843	0.0352485	yes	chr14	152198381	152198899	-	2	circRNA	ENSSSCT00000030128	BNIP3	chr14:152197332-152198380|chr14:152198899-152204491	BCL2 interacting protein 3 [Source:HGNC Symbol;Acc:HGNC:1084]	GO:0031966(mitochondrial membrane);GO:0031307(integral component of mitochondrial outer membrane);GO:0016021(integral component of membrane);GO:0016020(membrane);GO:0014069(postsynaptic density);GO:0005783(endoplasmic reticulum);GO:0005741(mitochondrial outer membrane);GO:0005740(mitochondrial envelope);GO:0005739(mitochondrion);GO:0005635(nuclear envelope);GO:2000378(negative regulation of react…	04068(FoxO signaling pathway);05134(Legionellosis)	NA
circRNA10675	3.38897	1.97762	1.7759	0.178423	0	0.767621	25	12	13	1	0	5	2.91645	up	0.000804355	0.0353443	yes	chr13	15427699	15440865	-	3	circRNA	ENSSSCT00000012284	ENSSSCG00000011217	chr13:15415314-15427698|chr13:15440865-15456756	NA	GO:0006468(protein phosphorylation);GO:0005524(ATP binding);GO:0004672(protein kinase activity)	NA	NA
circRNA3347	0	0	0	7.31534	0.458448	0.460572	0	0	0	41	3	3	-inf	down	0.000804676	0.0353443	yes	chr5	77410089	77412267	-	2	circRNA	ENSSSCT00000000861	ADAMTS20	chr5:77379122-77410088|chr5:77412267-77413285	ADAM metallopeptidase with thrombospondin type 1 motif 20 [Source:HGNC Symbol;Acc:HGNC:17178]	GO:0031012(extracellular matrix);GO:0016021(integral component of membrane);GO:0016020(membrane);GO:0005615(extracellular space);GO:0048070(regulation of developmental pigmentation);GO:0045636(positive regulation of melanocyte differentiation);GO:0043066(negative regulation of apoptotic process);GO:0030198(extracellular matrix organization);GO:0009967(positive regulation of signal transduction);G…	NA	NA
circRNA31393	3.25341	1.15361	1.22947	0	0	0.460572	24	7	9	0	0	3	3.6133	up	0.000805254	0.0353443	yes	chr10	18101700	18219757	+	11	circRNA	ENSSSCT00000011894	AKT3	chr10:17976583-18101699|chr10:18219757-18250053	AKT serine/threonine kinase 3 [Source:HGNC Symbol;Acc:HGNC:393]	GO:0016310(phosphorylation);GO:0006468(protein phosphorylation);GO:0016740(transferase activity);GO:0016301(kinase activity);GO:0005524(ATP binding);GO:0004674(protein serine/threonine kinase activity);GO:0004672(protein kinase activity);GO:0000166(nucleotide binding);GO:0005622(intracellular);GO:0048873(homeostasis of number of cells within a tissue);GO:0048854(brain morphogenesis);GO:0045793(po…	04014(Ras signaling pathway);04015(Rap1 signaling pathway);04010(MAPK signaling pathway);04012(ErbB signaling pathway);04370(VEGF signaling pathway);04630(Jak-STAT signaling pathway);04668(TNF signaling pathway);04066(HIF-1 signaling pathway);04068(FoxO signaling pathway);04071(Sphingolipid signaling pathway);04024(cAMP signaling pathway);04022(cGMP - PKG signaling pathway);04151(PI3K-Akt signali…	EC:2.7.11.1
circRNA3463	0	0	0	2.67634	0.458448	1.84229	0	0	0	15	3	12	-inf	down	0.00080685	0.0353463	yes	chr5	89280529	89401027	+	8	circRNA	ENSSSCT00000029451	ENSSSCG00000022083	None|chr5:89401027-89419707	NA	GO:0016020(membrane);GO:1900383(regulation of synaptic plasticity by receptor localization to synapse)	NA	NA
circRNA17999	6.64239	4.28485	1.91251	1.60581	0.916896	1.22819	49	26	14	9	6	8	1.77531	up	0.000810027	0.0354173	yes	chr14	81297022	81394088	-	4	circRNA	ENSSSCT00000011261	MICU1	chr14:81282961-81297021|chr14:81394088-81415554	mitochondrial calcium uptake 1 [Source:HGNC Symbol;Acc:HGNC:1530]	GO:1990246(uniplex complex);GO:0034704(calcium channel complex);GO:0032592(integral component of mitochondrial membrane);GO:0005758(mitochondrial intermembrane space);GO:0005743(mitochondrial inner membrane);GO:0005739(mitochondrion);GO:0070509(calcium ion import);GO:0051561(positive regulation of mitochondrial calcium ion concentration);GO:0051560(mitochondrial calcium ion homeostasis);GO:005126…	NA	NA
circRNA39693	1.08447	1.31842	0.683039	0	0	0	8	8	5	0	0	0	inf	up	0.000837962	0.0365685	yes	chr14	54627862	54642266	-	10	circRNA	ENSSSCT00000011079	HIRA	chr14:54616277-54627861|chr14:54642266-54648388	histone cell cycle regulator [Source:HGNC Symbol;Acc:HGNC:4916]	GO:0070062(extracellular exosome);GO:0043234(protein complex);GO:0005634(nucleus);GO:0000790(nuclear chromatin);GO:1903507(negative regulation of nucleic acid-templated transcription);GO:0042692(muscle cell differentiation);GO:0031935(regulation of chromatin silencing);GO:0007369(gastrulation);GO:0006355(regulation of transcription, DNA-templated);GO:0006351(transcription, DNA-templated);GO:00063…	NA	NA
circRNA9689	0	0	0	1.42738	1.37534	1.22819	0	0	0	8	9	8	-inf	down	0.000867533	0.0377866	yes	chr8	19380646	19385991	-	4	circRNA	ENSSSCT00000032520	ENSSSCG00000025315	chr8:19376495-19380645|chr8:19385991-19386802	NA	GO:0005737(cytoplasm);GO:0097056(selenocysteinyl-tRNA(Sec) biosynthetic process);GO:0006412(translation);GO:0016785(transferase activity, transferring selenium-containing groups);GO:0016740(transferase activity);GO:0003824(catalytic activity);GO:0003723(RNA binding);GO:0000049(tRNA binding)	00450(Selenocompound metabolism);00970(Aminoacyl-tRNA biosynthesis)	NA
circRNA7680	0	0	0.136608	3.9253	1.22253	0.921145	0	0	1	22	8	6	-5.47334	down	0.000884138	0.0384364	yes	chr1	55310762	55325092	+	3	circRNA	ENSSSCT00000004719	ADGRB3	chr1:55304896-55310761|chr1:55325092-55340989	adhesion G protein-coupled receptor B3 [Source:HGNC Symbol;Acc:HGNC:945]	GO:0098794(postsynapse);GO:0043083(synaptic cleft);GO:0016021(integral component of membrane);GO:0016020(membrane);GO:0005886(plasma membrane);GO:0099558(maintenance of synapse structure);GO:0061743(motor learning);GO:0051965(positive regulation of synapse assembly);GO:0048814(regulation of dendrite morphogenesis);GO:0043547(positive regulation of GTPase activity);GO:0016525(negative regulation o…	NA	NA
circRNA1860	0	0	0	2.49792	1.22253	0.767621	0	0	0	14	8	5	-inf	down	0.000886637	0.0384716	yes	chr6	83195672	83196302	-	2	circRNA	ENSSSCT00000024523	FNDC5	chr6:83193376-83195671|chr6:83196302-83197244	fibronectin type III domain containing 5 [Source:HGNC Symbol;Acc:HGNC:20240]	GO:0016021(integral component of membrane);GO:0016020(membrane);GO:0005886(plasma membrane);GO:0005783(endoplasmic reticulum);GO:0005576(extracellular region);GO:0090336(positive regulation of brown fat cell differentiation);GO:0014850(response to muscle activity)	NA	NA
circRNA6761	1.49115	1.64802	0.546431	15.8796	5.50137	4.14515	11	10	4	89	36	27	-2.79201	down	0.000903837	0.0391434	yes	chr2	85460738	85490186	-	7	circRNA	ENSSSCT00000015377	FAM169A	chr2:85456918-85460737|chr2:85490186-85513276	family with sequence similarity 169 member A [Source:HGNC Symbol;Acc:HGNC:29138]	NA	NA	NA
circRNA11986	0.135559	0	0.136608	3.39004	1.68098	1.07467	1	0	1	19	11	7	-4.49701	down	0.000919866	0.0397619	yes	chr13	187763595	187774586	-	5	circRNA	ENSSSCT00000013133	ENSSSCG00000012002	chr13:187755044-187763594|chr13:187774586-187780225	NA	GO:0030673(axolemma);GO:0016021(integral component of membrane);GO:0016020(membrane);GO:0035385(Roundabout signaling pathway);GO:0007411(axon guidance);GO:0001822(kidney development)	04360(Axon guidance)	NA
circRNA544	1.89782	1.15361	1.09286	0.356846	0.152816	0	14	7	8	2	1	0	3.02352	up	0.000929021	0.0400816	yes	chr7	61648044	61664946	-	3	circRNA	ENSSSCT00000002090	ENSSSCG00000001865	chr7:61642845-61648043|chr7:61664946-61674561	NA	GO:0008270(zinc ion binding);GO:0003676(nucleic acid binding)	NA	NA
circRNA33654	2.03338	0.494406	0.819646	0	0	0	15	3	6	0	0	0	inf	up	0.000932723	0.0401653	yes	chr7	97127936	97156735	+	5	circRNA	ENSSSCT00000002545	GPHN	chr7:97118937-97127935|chr7:97156735-97192525	gephyrin [Source:RefSeq peptide;Acc:NP_001230231]	GO:0045211(postsynaptic membrane);GO:0030425(dendrite);GO:0005737(cytoplasm);GO:0097112(gamma-aminobutyric acid receptor clustering);GO:0072579(glycine receptor clustering);GO:0032324(molybdopterin cofactor biosynthetic process);GO:0018315(molybdenum incorporation into molybdenum-molybdopterin complex);GO:0006777(Mo-molybdopterin cofactor biosynthetic process);GO:0061599(molybdopterin molybdotran…	04727(GABAergic synapse)	EC:2.10.1.1 2.7.7.75
circRNA4916	9.76024	9.39371	6.14735	39.6099	27.9653	31.3189	72	57	45	222	183	204	-1.96667	down	0.000935955	0.0401791	yes	chr3	24136275	24148233	+	3	circRNA	ENSSSCT00000030167	METTL9	chr3:24135646-24136274|chr3:24148233-24170166	methyltransferase like 9 [Source:HGNC Symbol;Acc:HGNC:24586]	NA	NA	NA
circRNA10359	7.72686	3.79045	2.86876	2.49792	0.916896	1.53524	57	23	21	14	6	10	1.53915	up	0.000936571	0.0401791	yes	chr8	127091752	127097642	+	4	circRNA	ENSSSCT00000010034	SLC9B1	chr8:127087433-127091751|chr8:127097642-127103230	solute carrier family 9 member B1 [Source:HGNC Symbol;Acc:HGNC:24244]	GO:0031966(mitochondrial membrane);GO:0016021(integral component of membrane);GO:0016020(membrane);GO:0005739(mitochondrion);GO:1902600(hydrogen ion transmembrane transport);GO:0055085(transmembrane transport);GO:0006814(sodium ion transport);GO:0006812(cation transport);GO:0015299(solute:proton antiporter activity)	NA	NA
circRNA10229	6.64239	4.28485	2.04912	1.42738	1.37534	1.07467	49	26	15	8	9	7	1.74273	up	0.000940296	0.040263	yes	chr8	103914218	103916383	-	2	circRNA	ENSSSCT00000009943	HSPA4L	chr8:103911468-103914217|chr8:103916383-103919260	heat shock protein family A (Hsp70) member 4 like [Source:HGNC Symbol;Acc:HGNC:17041]	GO:0005829(cytosol);GO:0005524(ATP binding);GO:0000166(nucleotide binding)	04141(Protein processing in endoplasmic reticulum)	NA
circRNA5585	2.9823	3.29604	1.50268	15.3444	10.0859	10.2861	22	20	11	86	66	67	-2.19855	down	0.000942536	0.0402833	yes	chr3	98680367	98681269	+	3	circRNA	ENSSSCT00000028062	FBXO11	chr3:98539909-98680366|chr3:98681269-98682816	F-box protein 11 [Source:HGNC Symbol;Acc:HGNC:13590]	GO:0005829(cytosol);GO:0005737(cytoplasm);GO:0005730(nucleolus);GO:0005634(nucleus);GO:0000151(ubiquitin ligase complex);GO:0035246(peptidyl-arginine N-methylation);GO:0016567(protein ubiquitination);GO:0007605(sensory perception of sound);GO:0006464(cellular protein modification process);GO:0016274(protein-arginine N-methyltransferase activity);GO:0008270(zinc ion binding);GO:0004842(ubiquitin-p…	NA	NA
circRNA12653	4.74456	3.62564	2.32233	1.60581	0.916896	1.07467	35	22	17	9	6	7	1.57159	up	0.000952587	0.0406246	yes	chr12	25978568	25993306	+	6	circRNA	ENSSSCT00000019107	KAT7	chr12:25975413-25978567|chr12:25993306-25996386	lysine acetyltransferase 7 [Source:HGNC Symbol;Acc:HGNC:17016]	GO:0005829(cytosol);GO:0005654(nucleoplasm);GO:0005634(nucleus);GO:0000123(histone acetyltransferase complex);GO:1900182(positive regulation of protein localization to nucleus);GO:0043983(histone H4-K12 acetylation);GO:0043982(histone H4-K8 acetylation);GO:0043981(histone H4-K5 acetylation);GO:0043966(histone H3 acetylation);GO:0006355(regulation of transcription, DNA-templated);GO:0006260(DNA re…	NA	NA
circRNA9414	0	0	0	1.78423	1.06971	1.22819	0	0	0	10	7	8	-inf	down	0.00095409	0.0406246	yes	chr1	301502546	301535195	+	4	circRNA	ENSSSCT00000006165	RALGPS1	chr1:301461510-301502545|chr1:301535195-301629937	Ral GEF with PH domain and SH3 binding motif 1 [Source:HGNC Symbol;Acc:HGNC:16851]	GO:0005622(intracellular);GO:0043547(positive regulation of GTPase activity);GO:0032485(regulation of Ral protein signal transduction);GO:0007264(small GTPase mediated signal transduction);GO:0008321(Ral guanyl-nucleotide exchange factor activity);GO:0005085(guanyl-nucleotide exchange factor activity)	NA	NA
circRNA8437	0	0	0	1.07054	1.22253	1.84229	0	0	0	6	8	12	-inf	down	0.00095744	0.0406912	yes	chr1	161192141	161194504	-	4	circRNA	ENSSSCT00000024292	ENSSSCG00000030470	chr1:161180899-161192140|chr1:161194504-161199572	NA	GO:0016021(integral component of membrane);GO:0016020(membrane);GO:0005923(bicellular tight junction)	NA	NA
circRNA19212	0.813353	0.164802	0.546431	6.60165	2.29224	4.14515	6	1	4	37	15	27	-3.09635	down	0.000959676	0.0407103	yes	chr18	60665190	60674485	+	3	circRNA	ENSSSCT00000018259	ENSSSCG00000016772	chr18:60645918-60665189|chr18:60674485-60685688	NA	GO:0033263(CORVET complex);GO:0030897(HOPS complex);GO:0005770(late endosome);GO:0042144(vacuole fusion, non-autophagic);GO:0035542(regulation of SNARE complex assembly);GO:0016192(vesicle-mediated transport);GO:0006886(intracellular protein transport);GO:0006623(protein targeting to vacuole);GO:0051020(GTPase binding);GO:0008270(zinc ion binding)	NA	NA
circRNA34331	0.542236	1.48322	1.09286	0	0	0	4	9	8	0	0	0	inf	up	0.000969133	0.0408856	yes	chr5	2588099	2608480	+	3	circRNA	ENSSSCT00000000029	EFCAB6	chr5:2583804-2588098|chr5:2608480-2627689	EF-hand calcium binding domain 6 [Source:HGNC Symbol;Acc:HGNC:24204]	GO:0005654(nucleoplasm);GO:0005509(calcium ion binding)	NA	NA
circRNA1949	2.03338	1.31842	1.22947	9.81326	7.02953	5.83392	15	8	9	55	46	38	-2.30739	down	0.000969467	0.0408856	yes	chr6	89203607	89216201	-	4	circRNA	ENSSSCT00000004066	RLF	chr6:89166731-89203606|chr6:89216201-89241453	rearranged L-myc fusion [Source:HGNC Symbol;Acc:HGNC:10025]	GO:0097692(histone H3-K4 monomethylation);GO:0051276(chromosome organization);GO:0044030(regulation of DNA methylation);GO:0015074(DNA integration);GO:0046872(metal ion binding);GO:0003676(nucleic acid binding)	NA	NA
circRNA18180	0	0	0	2.67634	0.76408	1.07467	0	0	0	15	5	7	-inf	down	0.000970946	0.0408856	yes	chr14	108800039	108826406	-	4	circRNA	ENSSSCT00000011423	ATAD1	chr14:108797523-108800038|chr14:108826406-108846677	ATPase family, AAA domain containing 1 [Source:HGNC Symbol;Acc:HGNC:25903]	GO:0045211(postsynaptic membrane);GO:0016021(integral component of membrane);GO:0016020(membrane);GO:0005778(peroxisomal membrane);GO:0005739(mitochondrion);GO:0005634(nucleus);GO:0051967(negative regulation of synaptic transmission, glutamatergic);GO:0007613(memory);GO:0007612(learning);GO:0002092(positive regulation of receptor internalization);GO:0016887(ATPase activity);GO:0005524(ATP binding…	NA	NA
circRNA29471	3.25341	3.46084	1.09286	0	0	0.767621	24	21	8	0	0	5	3.34632	up	0.00097117	0.0408856	yes	chr2	145408564	145440211	-	4	circRNA	ENSSSCT00000015647	KLHL3	chr2:145392009-145408563|chr2:145440211-145458063	kelch like family member 3 [Source:HGNC Symbol;Acc:HGNC:6354]	GO:0031463(Cul3-RING ubiquitin ligase complex);GO:0005829(cytosol);GO:0072156(distal tubule morphogenesis);GO:0070936(protein K48-linked ubiquitination);GO:0070294(renal sodium ion absorption);GO:0050801(ion homeostasis);GO:0042787(protein ubiquitination involved in ubiquitin-dependent protein catabolic process);GO:0016567(protein ubiquitination);GO:0004842(ubiquitin-protein transferase activity)	NA	NA
circRNA27884	2.84674	2.30723	0.683039	0	0	0.460572	21	14	5	0	0	3	3.66373	up	0.000972782	0.0408856	yes	chr6	64490505	64496128	+	3	circRNA	ENSSSCT00000003773	KIF1B	chr6:64485081-64490504|chr6:64496128-64500601	kinesin family member 1B [Source:HGNC Symbol;Acc:HGNC:16636]	GO:1904115(axon cytoplasm);GO:0030659(cytoplasmic vesicle membrane);GO:0005875(microtubule associated complex);GO:0005871(kinesin complex);GO:0005739(mitochondrion);GO:0047497(mitochondrion transport along microtubule);GO:0030705(cytoskeleton-dependent intracellular transport);GO:0008089(anterograde axonal transport);GO:0007274(neuromuscular synaptic transmission);GO:0007270(neuron-neuron synapti…	NA	NA
circRNA2216	0	0.164802	0	1.42738	1.83379	1.68877	0	1	0	8	12	11	-4.90861	down	0.000988164	0.0414556	yes	chr6	113086834	113122204	+	3	circRNA	ENSSSCT00000023176	FHOD3	chr6:113038410-113086833|chr6:113122204-113140337	formin homology 2 domain containing 3 [Source:HGNC Symbol;Acc:HGNC:26178]	GO:0030017(sarcomere);GO:0055003(cardiac myofibril assembly);GO:0051639(actin filament network formation);GO:0045214(sarcomere organization);GO:0030837(negative regulation of actin filament polymerization);GO:0007015(actin filament organization)	NA	NA
circRNA21968	34.0253	21.5891	18.442	0	4.43166	0	251	131	135	0	29	0	4.0627	up	0.000990814	0.0414903	yes	chr3	7342648	7343260	-	2	circRNA	ENSSSCT00000008390	STAG3	chr3:7338989-7342647|chr3:7343260-7344971	stromal antigen 3 [Source:HGNC Symbol;Acc:HGNC:11356]	GO:0034991(nuclear meiotic cohesin complex);GO:0030893(meiotic cohesin complex);GO:0001673(male germ cell nucleus);GO:0000802(transverse filament);GO:0000800(lateral element);GO:0000795(synaptonemal complex);GO:0000794(condensed nuclear chromosome);GO:0034502(protein localization to chromosome);GO:0007129(synapsis)	04114(Oocyte meiosis)	NA
circRNA34296	1.22003	0.659208	1.09286	0	0	0	9	4	8	0	0	0	inf	up	0.000997839	0.0417078	yes	chr6	152866915	152879043	+	3	circRNA	ENSSSCT00000004324	ENSSSCG00000003909	chr6:152798870-152866914|chr6:152879043-152880363	NA	GO:0005942(phosphatidylinositol 3-kinase complex);GO:2001275(positive regulation of glucose import in response to insulin stimulus);GO:0046854(phosphatidylinositol phosphorylation);GO:0043551(regulation of phosphatidylinositol 3-kinase activity);GO:0008286(insulin receptor signaling pathway);GO:0046935(1-phosphatidylinositol-3-kinase regulator activity);GO:0035014(phosphatidylinositol 3-kinase re…	04014(Ras signaling pathway);04015(Rap1 signaling pathway);04012(ErbB signaling pathway);04370(VEGF signaling pathway);04630(Jak-STAT signaling pathway);04668(TNF signaling pathway);04066(HIF-1 signaling pathway);04068(FoxO signaling pathway);04070(Phosphatidylinositol signaling system);04071(Sphingolipid signaling pathway);04024(cAMP signaling pathway);04022(cGMP - PKG signaling pathway);04151(P…	NA
circRNA15693	0	0	0	2.3195	0.916896	1.07467	0	0	0	13	6	7	-inf	down	0.00100078	0.0417543	yes	chr9	101231884	101252107	-	7	circRNA	ENSSSCT00000022993	FAM126A	chr9:101227909-101231883|chr9:101252107-101296091	family with sequence similarity 126 member A [Source:HGNC Symbol;Acc:HGNC:24587]	GO:0043005(neuron projection);GO:0005886(plasma membrane);GO:0005829(cytosol);GO:0090002(establishment of protein localization to plasma membrane);GO:0046854(phosphatidylinositol phosphorylation);GO:0042552(myelination)	NA	NA
circRNA34893	0.542236	1.64802	0.956254	0	0	0	4	10	7	0	0	0	inf	up	0.00100791	0.0419746	yes	chr4	103602730	103605377	-	5	circRNA	ENSSSCT00000007163	DCST2	chr4:103601317-103602729|chr4:103605377-103606585	DC-STAMP domain containing 2 [Source:HGNC Symbol;Acc:HGNC:26562]	GO:0016021(integral component of membrane);GO:0016020(membrane)	NA	NA
circRNA6155	0.406677	0	0.136608	4.28215	2.29224	1.22819	3	0	1	24	15	8	-3.84417	down	0.00101962	0.042385	yes	chr2	17228897	17236390	-	5	circRNA	ENSSSCT00000014481	ATG13	chr2:17224259-17228896|chr2:17236390-17265938	autophagy related 13 [Source:HGNC Symbol;Acc:HGNC:29091]	GO:1990316(ATG1/ULK1 kinase complex);GO:0005829(cytosol);GO:0005739(mitochondrion);GO:0000407(pre-autophagosomal structure);GO:1903955(positive regulation of protein targeting to mitochondrion);GO:0098779(positive regulation of macromitophagy in response to mitochondrial depolarization);GO:0006914(autophagy);GO:0000045(autophagosome assembly);GO:0019901(protein kinase binding)	04140(Regulation of autophagy)	NA
circRNA33288	1.49115	1.15361	0.956254	0	0	0.153524	11	7	7	0	0	1	4.55187	up	0.00103689	0.0429953	yes	chr16	47180663	47281159	-	6	circRNA	ENSSSCT00000018451	ADAMTS6	chr16:47124469-47180662|None	ADAM metallopeptidase with thrombospondin type 1 motif 6 [Source:HGNC Symbol;Acc:HGNC:222]	GO:0031012(extracellular matrix);GO:0005578(proteinaceous extracellular matrix);GO:0060976(coronary vasculature development);GO:0035904(aorta development);GO:0007507(heart development);GO:0006508(proteolysis);GO:0003279(cardiac septum development);GO:0046872(metal ion binding);GO:0008270(zinc ion binding);GO:0008237(metallopeptidase activity);GO:0008233(peptidase activity);GO:0004222(metalloendop…	NA	NA
circRNA2308	0	0.329604	0	4.99584	2.29224	0.921145	0	2	0	28	15	6	-4.63844	down	0.0010391	0.0429953	yes	chr6	127538813	127543923	-	5	circRNA	ENSSSCT00000004179	ACADM	chr6:127534257-127538812|chr6:127543923-127547907	Medium-chain specific acyl-CoA dehydrogenase, mitochondrial [Source:UniProtKB/Swiss-Prot;Acc:P41367]	GO:0016607(nuclear speck);GO:0005759(mitochondrial matrix);GO:0005739(mitochondrion);GO:0055114(oxidation-reduction process);GO:0055007(cardiac muscle cell differentiation);GO:0051791(medium-chain fatty acid metabolic process);GO:0042594(response to starvation);GO:0033539(fatty acid beta-oxidation using acyl-CoA dehydrogenase);GO:0019254(carnitine metabolic process, CoA-linked);GO:0009791(post-em…	01200(Carbon metabolism);01212(Fatty acid metabolism);00640(Propanoate metabolism);00071(Fatty acid degradation);00280(Valine, leucine and isoleucine degradation);00410(beta-Alanine metabolism);03320(PPAR signaling pathway)	EC:1.3.8.7
circRNA12027	0	0	0.136608	5.88796	0.305632	1.84229	0	0	1	33	2	12	-5.87834	down	0.00103997	0.0429953	yes	chr13	199361578	199437071	-	6	circRNA	ENSSSCT00000013153	APP	chr13:199323022-199361577|chr13:199437071-199473945	amyloid beta precursor protein [Source:HGNC Symbol;Acc:HGNC:620]	GO:0070062(extracellular exosome);GO:0051233(spindle midzone);GO:0048471(perinuclear region of cytoplasm);GO:0045202(synapse);GO:0045177(apical part of cell);GO:0045121(membrane raft);GO:0043235(receptor complex);GO:0043198(dendritic shaft);GO:0043197(dendritic spine);GO:0043005(neuron projection);GO:0035253(ciliary rootlet);GO:0031594(neuromuscular junction);GO:0031410(cytoplasmic vesicle);GO:00…	04726(Serotonergic synapse);05010(Alzheimer's disease)	NA
circRNA10177	2.9823	2.80163	0.956254	15.1659	12.0725	7.36916	22	17	7	85	79	48	-2.36023	down	0.00104558	0.0431458	yes	chr8	88019043	88023699	+	2	circRNA	ENSSSCT00000009897	ZNF827	chr8:87993701-88019042|chr8:88023699-88039830	zinc finger protein 827 [Source:HGNC Symbol;Acc:HGNC:27193]	GO:0046872(metal ion binding);GO:0003676(nucleic acid binding)	NA	NA
circRNA9209	0.135559	0	0	1.42738	2.13942	1.38172	1	0	0	8	14	9	-5.19001	down	0.00104739	0.0431458	yes	chr1	278917340	278939621	+	8	circRNA	ENSSSCT00000005980	RAD23B	chr1:278902083-278917339|chr1:278939621-278945659	RAD23 homolog B, nucleotide excision repair protein [Source:HGNC Symbol;Acc:HGNC:9813]	GO:0071942(XPC complex);GO:0005829(cytosol);GO:0005654(nucleoplasm);GO:0005634(nucleus);GO:0043161(proteasome-mediated ubiquitin-dependent protein catabolic process);GO:0032434(regulation of proteasomal ubiquitin-dependent protein catabolic process);GO:0007283(spermatogenesis);GO:0006974(cellular response to DNA damage stimulus);GO:0006289(nucleotide-excision repair);GO:0000715(nucleotide-excisio…	04141(Protein processing in endoplasmic reticulum);03420(Nucleotide excision repair)	NA
circRNA17127	0	0	0	1.24896	1.06971	1.68877	0	0	0	7	7	11	-inf	down	0.00105321	0.043179	yes	chr14	10442544	10470943	+	7	circRNA	ENSSSCT00000010579	DOCK5	chr14:10435398-10442543|chr14:10470943-10474852	dedicator of cytokinesis 5 [Source:HGNC Symbol;Acc:HGNC:23476]	GO:0005886(plasma membrane);GO:0005829(cytosol);GO:0005737(cytoplasm);GO:1904754(positive regulation of vascular associated smooth muscle cell migration);GO:1904694(negative regulation of vascular smooth muscle contraction);GO:1900026(positive regulation of substrate adhesion-dependent cell spreading);GO:0043547(positive regulation of GTPase activity);GO:0010634(positive regulation of epithelial …	NA	NA
circRNA37853	0.948912	1.15361	0.819646	0	0	0	7	7	6	0	0	0	inf	up	0.00105346	0.043179	yes	chr12	25022937	25025161	+	2	circRNA	ENSSSCT00000019097	CALCOCO2	chr12:25022016-25022936|chr12:25025161-25026656	calcium binding and coiled-coil domain 2 [Source:HGNC Symbol;Acc:HGNC:29912]	GO:0048471(perinuclear region of cytoplasm);GO:0043231(intracellular membrane-bounded organelle);GO:0016020(membrane);GO:0005829(cytosol);GO:0005776(autophagosome);GO:0005737(cytoplasm);GO:1901098(positive regulation of autophagosome maturation);GO:0098792(xenophagy);GO:0034341(response to interferon-gamma);GO:0042803(protein homodimerization activity)	NA	NA
circRNA34937	2.3045	0.82401	0.409823	0	0	0	17	5	3	0	0	0	inf	up	0.00105733	0.043179	yes	chr4	112731420	112744231	+	9	circRNA	ENSSSCT00000007368	SPAG17	chr4:112729241-112731419|chr4:112744231-112748034	sperm associated antigen 17 [Source:HGNC Symbol;Acc:HGNC:26620]	GO:1990716(axonemal central apparatus);GO:0005829(cytosol);GO:0005654(nucleoplasm);GO:1904158(axonemal central apparatus assembly);GO:0003351(epithelial cilium movement)	NA	NA
circRNA15918	0	0	0	2.14107	0.916896	1.07467	0	0	0	12	6	7	-inf	down	0.0010574	0.043179	yes	chr9	130179942	130245518	+	9	circRNA	ENSSSCT00000016899	PAPPA2	chr9:130154207-130179941|chr9:130245518-130281304	pappalysin 2 [Source:HGNC Symbol;Acc:HGNC:14615]	GO:0070062(extracellular exosome);GO:0060349(bone morphogenesis);GO:0006508(proteolysis);GO:0008270(zinc ion binding);GO:0008237(metallopeptidase activity)	NA	NA
circRNA2959	0	0	0	2.14107	0.916896	1.07467	0	0	0	12	6	7	-inf	down	0.00105768	0.043179	yes	chr5	34091277	34200867	-	8	circRNA	ENSSSCT00000000516	GRIP1	chr5:34085014-34091276|chr5:34200867-34295517	glutamate receptor interacting protein 1 [Source:HGNC Symbol;Acc:HGNC:18708]	GO:0016358(dendrite development);GO:0030159(receptor signaling complex scaffold activity);GO:0055037(recycling endosome);GO:0045121(membrane raft);GO:0043005(neuron projection);GO:0030425(dendrite);GO:0005886(plasma membrane);GO:0008104(protein localization);GO:0035259(glucocorticoid receptor binding);GO:0008022(protein C-terminus binding)	NA	NA
circRNA33932	0.948912	0.988812	0.956254	0	0	0	7	6	7	0	0	0	inf	up	0.00106799	0.0434271	yes	chr6	41572044	41573492	-	2	circRNA	ENSSSCT00000003248	ZNF568	chr6:41562084-41572043|chr6:41573492-41576543	zinc finger protein 568 [Source:HGNC Symbol;Acc:HGNC:25392]	GO:0005622(intracellular);GO:0006355(regulation of transcription, DNA-templated);GO:0046872(metal ion binding);GO:0003700(transcription factor activity, sequence-specific DNA binding);GO:0003676(nucleic acid binding)	NA	NA
circRNA14104	0.271118	0.988812	1.09286	13.2033	2.9035	6.44801	2	6	8	74	19	42	-3.26099	down	0.00106834	0.0434271	yes	chr10	46681560	46720028	+	3	circRNA	ENSSSCT00000035562	ENSSSCG00000011025	chr10:46547317-46681559|chr10:46720028-46726603	NA	GO:0046872(metal ion binding);GO:0003676(nucleic acid binding)	NA	NA
circRNA10690	1.89782	2.30723	1.91251	0.535269	0.152816	0.614097	14	14	14	3	1	4	2.23203	up	0.00107058	0.0434271	yes	chr13	18089043	18176107	-	5	circRNA	ENSSSCT00000012289	ENSSSCG00000011222	chr13:18080933-18089042|chr13:18176107-18216477	NA	NA	NA	NA
circRNA32312	2.16894	1.31842	0.546431	0	0	0.153524	16	8	4	0	0	1	4.7156	up	0.00107138	0.0434271	yes	chr15	153814139	153817738	-	3	circRNA	ENSSSCT00000017804	NDUFA10	chr15:153807674-153814138|chr15:153817738-153819389	NADH:ubiquinone oxidoreductase subunit A10 [Source:HGNC Symbol;Acc:HGNC:7684]	GO:0070469(respiratory chain);GO:0043209(myelin sheath);GO:0005759(mitochondrial matrix);GO:0005747(mitochondrial respiratory chain complex I);GO:0005739(mitochondrion);GO:0055114(oxidation-reduction process);GO:0006120(mitochondrial electron transport, NADH to ubiquinone);GO:0008137(NADH dehydrogenase (ubiquinone) activity)	00190(Oxidative phosphorylation);05010(Alzheimer's disease);05012(Parkinson's disease);05016(Huntington's disease);04932(Non-alcoholic fatty liver disease (NAFLD))	NA
circRNA8817	1.62671	2.30723	1.91251	12.8464	8.71051	7.98326	12	14	14	72	57	52	-2.33705	down	0.00107918	0.0436655	yes	chr1	224091690	224114675	-	5	circRNA	ENSSSCT00000005663	ENSSSCG00000005135	chr1:224080019-224091689|chr1:224114675-224115199	NA	GO:0005737(cytoplasm);GO:0005634(nucleus);GO:0032259(methylation);GO:0019509(L-methionine salvage from methylthioadenosine);GO:0009116(nucleoside metabolic process);GO:0006166(purine ribonucleoside salvage);GO:0017061(S-methyl-5-thioadenosine phosphorylase activity);GO:0016763(transferase activity, transferring pentosyl groups);GO:0016757(transferase activity, transferring glycosyl groups);GO:001…	NA	NA
circRNA7159	4.74456	2.63683	2.18572	27.1203	7.48798	15.9665	35	16	16	152	49	104	-2.40226	down	0.00108665	0.0438509	yes	chr2	144038957	144051595	-	3	circRNA	ENSSSCT00000036284	SMAD5	chr2:144025819-144038956|None	NA	GO:0005737(cytoplasm);GO:0005667(transcription factor complex);GO:0005634(nucleus);GO:0005622(intracellular);GO:0007179(transforming growth factor beta receptor signaling pathway);GO:0006355(regulation of transcription, DNA-templated);GO:0006351(transcription, DNA-templated);GO:0003700(transcription factor activity, sequence-specific DNA binding);GO:0003677(DNA binding)	NA	NA
circRNA18453	2.71118	2.30723	0.683039	0.713692	0	0	20	14	5	4	0	0	2.99795	up	0.00108768	0.0438509	yes	chr14	135665961	135672941	+	7	circRNA	ENSSSCT00000023111	TDRD1	chr14:135664920-135665960|chr14:135672941-135673946	tudor domain containing 1 [Source:HGNC Symbol;Acc:HGNC:11712]	GO:0071546(pi-body);GO:0043186(P granule);GO:0033391(chromatoid body);GO:0030529(intracellular ribonucleoprotein complex);GO:0005737(cytoplasm);GO:0043046(DNA methylation involved in gamete generation);GO:0034587(piRNA metabolic process);GO:0031047(gene silencing by RNA);GO:0007283(spermatogenesis);GO:0007281(germ cell development);GO:0046872(metal ion binding)	NA	NA
circRNA13840	5.15124	4.94406	2.45894	1.42738	1.68098	0.921145	38	30	18	8	11	6	1.6395	up	0.00109092	0.0438509	yes	chr10	18101700	18187909	+	8	circRNA	ENSSSCT00000011894	AKT3	chr10:17976583-18101699|chr10:18187909-18199659	AKT serine/threonine kinase 3 [Source:HGNC Symbol;Acc:HGNC:393]	GO:0016310(phosphorylation);GO:0006468(protein phosphorylation);GO:0016740(transferase activity);GO:0016301(kinase activity);GO:0005524(ATP binding);GO:0004674(protein serine/threonine kinase activity);GO:0004672(protein kinase activity);GO:0000166(nucleotide binding);GO:0005622(intracellular);GO:0048873(homeostasis of number of cells within a tissue);GO:0048854(brain morphogenesis);GO:0045793(po…	04014(Ras signaling pathway);04015(Rap1 signaling pathway);04010(MAPK signaling pathway);04012(ErbB signaling pathway);04370(VEGF signaling pathway);04630(Jak-STAT signaling pathway);04668(TNF signaling pathway);04066(HIF-1 signaling pathway);04068(FoxO signaling pathway);04071(Sphingolipid signaling pathway);04024(cAMP signaling pathway);04022(cGMP - PKG signaling pathway);04151(PI3K-Akt signali…	EC:2.7.11.1
circRNA4782	65.8816	28.0163	15.0268	24.0871	9.32177	7.98326	486	170	110	135	61	52	1.3959	up	0.00109146	0.0438509	yes	chr3	10658314	10658786	+	3	circRNA	ENSSSCT00000008456	WBSCR22	chr3:10656423-10658313|chr3:10658786-10661959	Williams-Beuren syndrome chromosome region 22 [Source:HGNC Symbol;Acc:HGNC:16405]	GO:0005730(nucleolus);GO:0005634(nucleus);GO:0070476(rRNA (guanine-N7)-methylation);GO:0008152(metabolic process);GO:0016435(rRNA (guanine) methyltransferase activity);GO:0008168(methyltransferase activity);GO:0003723(RNA binding)	NA	NA
circRNA32734	1.35559	1.81282	1.09286	0	0	0.307048	10	11	8	0	0	2	3.79475	up	0.00109865	0.0440364	yes	chr14	120779066	120787546	-	4	circRNA	ENSSSCT00000034911	CHUK	chr14:120774430-120779065|chr14:120787546-120788030	inhibitor of nuclear factor kappa-B kinase subunit alpha [Source:RefSeq peptide;Acc:NP_001107751]	GO:0043231(intracellular membrane-bounded organelle);GO:0008385(IkappaB kinase complex);GO:0005829(cytosol);GO:0005654(nucleoplasm);GO:0071356(cellular response to tumor necrosis factor);GO:0051092(positive regulation of NF-kappaB transcription factor activity);GO:0045944(positive regulation of transcription from RNA polymerase II promoter);GO:0045087(innate immune response);GO:0033209(tumor necr…	04014(Ras signaling pathway);04010(MAPK signaling pathway);04064(NF-kappa B signaling pathway);04668(TNF signaling pathway);04068(FoxO signaling pathway);04151(PI3K-Akt signaling pathway);04210(Apoptosis);04620(Toll-like receptor signaling pathway);04621(NOD-like receptor signaling pathway);04622(RIG-I-like receptor signaling pathway);04623(Cytosolic DNA-sensing pathway);04660(T cell receptor sig…	EC:2.7.11.10
circRNA9866	0	0	0.136608	2.3195	2.13942	1.38172	0	0	1	13	14	9	-5.41802	down	0.00110287	0.0440364	yes	chr8	40321067	40334860	+	5	circRNA	ENSSSCT00000009651	SLAIN2	chr8:40289725-40321066|chr8:40334860-40363326	SLAIN motif family member 2 [Source:HGNC Symbol;Acc:HGNC:29282]	GO:0035371(microtubule plus-end);GO:0015630(microtubule cytoskeleton);GO:0005829(cytosol);GO:0005813(centrosome);GO:0031122(cytoplasmic microtubule organization);GO:0031116(positive regulation of microtubule polymerization);GO:0031113(regulation of microtubule polymerization);GO:0007020(microtubule nucleation)	NA	NA
circRNA85	3.11785	1.81282	1.63929	0.356846	0.611264	0.460572	23	11	12	2	4	3	2.2012	up	0.00110322	0.0440364	yes	chr7	10291894	10308853	-	7	circRNA	ENSSSCT00000001150	RANBP9	chr7:10288648-10291893|chr7:10308853-10313308	RAN binding protein 9 [Source:HGNC Symbol;Acc:HGNC:13727]	GO:0005737(cytoplasm);GO:0005634(nucleus);GO:0070373(negative regulation of ERK1 and ERK2 cascade);GO:0019899(enzyme binding)	NA	NA
circRNA13205	15.4537	16.645	5.87413	7.31534	4.43166	3.99163	114	101	43	41	29	26	1.27066	up	0.00110381	0.0440364	yes	chr11	2098052	2101796	-	2	circRNA	ENSSSCT00000010177	ENSSSCG00000009290	chr11:2065776-2098051|chr11:2101796-2119986	NA	GO:0005759(mitochondrial matrix);GO:0005739(mitochondrion);GO:0006627(protein processing involved in protein targeting to mitochondrion);GO:0006518(peptide metabolic process);GO:0006508(proteolysis);GO:0046872(metal ion binding);GO:0016787(hydrolase activity);GO:0008237(metallopeptidase activity);GO:0008233(peptidase activity);GO:0004222(metalloendopeptidase activity)	NA	NA
circRNA34969	1.89782	0.494406	0.819646	0	0	0	14	3	6	0	0	0	inf	up	0.00110758	0.0440394	yes	chr4	117897403	117913079	+	4	circRNA	ENSSSCT00000007425	ST7L	chr4:117893625-117897402|chr4:117913079-117915466	suppression of tumorigenicity 7 like [Source:HGNC Symbol;Acc:HGNC:18441]	GO:0016021(integral component of membrane);GO:0016020(membrane);GO:0030308(negative regulation of cell growth)	NA	NA
circRNA9309	0.271118	0.494406	0	8.38588	2.75069	1.07467	2	3	0	47	18	7	-3.99562	down	0.00110906	0.0440394	yes	chr1	284289001	284302182	+	2	circRNA	ENSSSCT00000006017	SNX30	chr1:284234954-284289000|chr1:284302182-284315282	sorting nexin family member 30 [Source:HGNC Symbol;Acc:HGNC:23685]	GO:0019898(extrinsic component of membrane);GO:0005768(endosome);GO:0005737(cytoplasm);GO:0016050(vesicle organization);GO:0006897(endocytosis);GO:0035091(phosphatidylinositol binding)	NA	NA
circRNA20246	4.74456	6.59208	1.50268	1.60581	1.22253	0.307048	35	40	11	9	8	2	2.03386	up	0.00110969	0.0440394	yes	chr16	54816613	54857726	-	7	circRNA	ENSSSCT00000018491	CPEB4	chr16:54813765-54816612|chr16:54857726-54875576	cytoplasmic polyadenylation element binding protein 4 [Source:HGNC Symbol;Acc:HGNC:21747]	GO:1990124(messenger ribonucleoprotein complex);GO:0045202(synapse);GO:0043005(neuron projection);GO:0030425(dendrite);GO:0014069(postsynaptic density);GO:0005783(endoplasmic reticulum);GO:0005737(cytoplasm);GO:0005634(nucleus);GO:2000766(negative regulation of cytoplasmic translation);GO:0071230(cellular response to amino acid stimulus);GO:0006412(translation);GO:0002931(response to ischemia);GO…	04114(Oocyte meiosis);04914(Progesterone-mediated oocyte maturation);04320(Dorso-ventral axis formation)	NA
circRNA8732	6.37127	8.2401	3.96162	3.74688	2.29224	0.921145	47	50	29	21	15	6	1.41599	up	0.00112427	0.0444987	yes	chr1	208292449	208305105	+	5	circRNA	ENSSSCT00000005590	ARID4A	chr1:208290312-208292448|chr1:208305105-208307044	AT-rich interaction domain 4A [Source:HGNC Symbol;Acc:HGNC:9885]	GO:0017053(transcriptional repressor complex);GO:0005886(plasma membrane);GO:0005829(cytosol);GO:0005654(nucleoplasm);GO:0005634(nucleus);GO:0097368(establishment of Sertoli cell barrier);GO:0080182(histone H3-K4 trimethylation);GO:0048821(erythrocyte development);GO:0045944(positive regulation of transcription from RNA polymerase II promoter);GO:0045892(negative regulation of transcription, DNA-…	NA	NA
circRNA8983	0	0	0	2.85477	1.22253	0.614097	0	0	0	16	8	4	-inf	down	0.00112656	0.0444987	yes	chr1	247961314	247981752	+	5	circRNA	ENSSSCT00000005777	ENSSSCG00000005243	None|chr1:247981752-248064796	NA	GO:0043034(costamere);GO:0042383(sarcolemma);GO:0030018(Z disc);GO:0016010(dystrophin-associated glycoprotein complex);GO:0014704(intercalated disc);GO:0009898(cytoplasmic side of plasma membrane);GO:0005925(focal adhesion);GO:0005914(spot adherens junction);GO:0001725(stress fiber);GO:0071704(organic substance metabolic process);GO:0005975(carbohydrate metabolic process);GO:0046872(metal ion bin…	NA	NA
circRNA7575	0	0	0	2.85477	1.22253	0.614097	0	0	0	16	8	4	-inf	down	0.00112712	0.0444987	yes	chr1	30877430	30883016	+	4	circRNA	ENSSSCT00000025418	ENSSSCG00000026041	chr1:30747740-30877429|chr1:30883016-30904464	NA	GO:0005622(intracellular);GO:0008631(intrinsic apoptotic signaling pathway in response to oxidative stress);GO:0006468(protein phosphorylation);GO:0000186(activation of MAPKK activity);GO:0000165(MAPK cascade);GO:0005524(ATP binding);GO:0004709(MAP kinase kinase kinase activity);GO:0004672(protein kinase activity);GO:0000166(nucleotide binding)	NA	NA
circRNA26997	0	0	0	0	0.916896	6.29449	0	0	0	0	6	41	-inf	down	0.00113366	0.0446794	yes	chrX	14511526	14566099	+	3	circRNA	ENSSSCT00000034223	REPS2	chrX:14504493-14511525|chrX:14566099-14571981	RALBP1 associated Eps domain containing 2 [Source:HGNC Symbol;Acc:HGNC:9963]	GO:0005509(calcium ion binding)	NA	NA
circRNA5607	0.271118	0.164802	0	2.49792	1.98661	1.68877	2	1	0	14	13	11	-3.82391	down	0.0011357	0.0446825	yes	chr3	102273355	102275943	+	3	circRNA	ENSSSCT00000009250	PREPL	chr3:102250705-102273354|chr3:102275943-102280470	prolyl endopeptidase-like [Source:HGNC Symbol;Acc:HGNC:30228]	GO:0005856(cytoskeleton);GO:0005794(Golgi apparatus);GO:0006508(proteolysis);GO:0070008(serine-type exopeptidase activity);GO:0008236(serine-type peptidase activity);GO:0004252(serine-type endopeptidase activity)	NA	NA
circRNA16059	39.1765	21.5891	14.2072	15.7012	10.6971	7.06211	289	131	104	88	70	46	1.16391	up	0.00114794	0.0450864	yes	chr9	144311825	144316052	-	4	circRNA	ENSSSCT00000016993	DTL	chr9:144304713-144311824|chr9:144316052-144322860	denticleless E3 ubiquitin protein ligase homolog [Source:HGNC Symbol;Acc:HGNC:30288]	GO:0031465(Cul4B-RING E3 ubiquitin ligase complex);GO:0031464(Cul4A-RING E3 ubiquitin ligase complex);GO:0005829(cytosol);GO:0005813(centrosome);GO:0005730(nucleolus);GO:0005634(nucleus);GO:0051726(regulation of cell cycle);GO:0031572(G2 DNA damage checkpoint);GO:0019985(translesion synthesis);GO:0009411(response to UV);GO:0006974(cellular response to DNA damage stimulus);GO:0006513(protein monou…	NA	NA
circRNA20256	0	0	0.273215	3.74688	2.59787	1.07467	0	0	2	21	17	7	-4.7632	down	0.00115131	0.045141	yes	chr16	56200707	56212695	+	6	circRNA	ENSSSCT00000024674	SH3PXD2B	chr16:56193583-56200706|chr16:56212695-56222369	SH3 and PX domains 2B [Source:HGNC Symbol;Acc:HGNC:29242]	GO:0005737(cytoplasm);GO:0002102(podosome);GO:1904888(cranial skeletal system development);GO:1904179(positive regulation of adipose tissue development);GO:0072657(protein localization to membrane);GO:0071800(podosome assembly);GO:0060612(adipose tissue development);GO:0060378(regulation of brood size);GO:0060348(bone development);GO:0055114(oxidation-reduction process);GO:0051496(positive regula…	NA	NA
circRNA34190	0.813353	2.30723	0.409823	0	0	0	6	14	3	0	0	0	inf	up	0.00115558	0.0451509	yes	chr6	103686782	103715793	-	6	circRNA	ENSSSCT00000004116	SS18	chr6:103686558-103686781|chr6:103715793-103720177	SS18, nBAF chromatin remodeling complex subunit [Source:HGNC Symbol;Acc:HGNC:11340]	GO:0071564(npBAF complex);GO:0005881(cytoplasmic microtubule);GO:0097150(neuronal stem cell population maintenance);GO:0048013(ephrin receptor signaling pathway);GO:0045944(positive regulation of transcription from RNA polymerase II promoter);GO:0042493(response to drug);GO:0035556(intracellular signal transduction);GO:0007010(cytoskeleton organization);GO:0000902(cell morphogenesis);GO:0000226(m…	05202(Transcriptional misregulation in cancers)	NA
circRNA22736	1.62671	1.48322	1.09286	0	0.305632	0	12	9	8	0	2	0	3.78148	up	0.00115601	0.0451509	yes	chr2	107412680	107431295	+	6	circRNA	ENSSSCT00000015485	LNPEP	chr2:107407241-107412679|chr2:107431295-107440235	leucyl-cystinyl aminopeptidase [Source:RefSeq peptide;Acc:NP_001098761]	GO:0048471(perinuclear region of cytoplasm);GO:0016021(integral component of membrane);GO:0016020(membrane);GO:0005886(plasma membrane);GO:0005765(lysosomal membrane);GO:0005737(cytoplasm);GO:0005622(intracellular);GO:0060395(SMAD protein signal transduction);GO:0043171(peptide catabolic process);GO:0030163(protein catabolic process);GO:0008217(regulation of blood pressure);GO:0007267(cell-cell s…	04614(Renin-angiotensin system)	EC:3.4.11.3
circRNA4963	2.71118	1.15361	0.683039	0.356846	0	0.153524	20	7	5	2	0	1	3.15556	up	0.00115751	0.0451509	yes	chr3	26224978	26227401	-	3	circRNA	ENSSSCT00000008611	PDILT	chr3:26221799-26224977|chr3:26227401-26228568	protein disulfide isomerase like, testis expressed [Source:HGNC Symbol;Acc:HGNC:27338]	GO:0005783(endoplasmic reticulum);GO:1902175(regulation of oxidative stress-induced intrinsic apoptotic signaling pathway);GO:0045454(cell redox homeostasis);GO:0034976(response to endoplasmic reticulum stress);GO:0019511(peptidyl-proline hydroxylation);GO:0016477(cell migration);GO:0007286(spermatid development);GO:0006457(protein folding);GO:0003756(protein disulfide isomerase activity);GO:0031…	NA	NA
circRNA34191	0.542236	0.988812	1.50268	0	0	0	4	6	11	0	0	0	inf	up	0.00116356	0.0453091	yes	chr6	103690733	103715793	-	5	circRNA	ENSSSCT00000004116	SS18	chr6:103686915-103690732|chr6:103715793-103720177	SS18, nBAF chromatin remodeling complex subunit [Source:HGNC Symbol;Acc:HGNC:11340]	GO:0071564(npBAF complex);GO:0005881(cytoplasmic microtubule);GO:0097150(neuronal stem cell population maintenance);GO:0048013(ephrin receptor signaling pathway);GO:0045944(positive regulation of transcription from RNA polymerase II promoter);GO:0042493(response to drug);GO:0035556(intracellular signal transduction);GO:0007010(cytoskeleton organization);GO:0000902(cell morphogenesis);GO:0000226(m…	05202(Transcriptional misregulation in cancers)	NA
circRNA930	0	0	0	3.56846	0.611264	0.921145	0	0	0	20	4	6	-inf	down	0.00116666	0.0453524	yes	chr7	102278724	102315682	+	4	circRNA	ENSSSCT00000002603	PSEN1	chr7:102265961-102278723|chr7:102315682-102326379	NA	GO:0048471(perinuclear region of cytoplasm);GO:0043025(neuronal cell body);GO:0030018(Z disc);GO:0016021(integral component of membrane);GO:0016020(membrane);GO:0005887(integral component of plasma membrane);GO:0005794(Golgi apparatus);GO:0005790(smooth endoplasmic reticulum);GO:0005789(endoplasmic reticulum membrane);GO:0005783(endoplasmic reticulum);GO:0005634(nucleus);GO:0000139(Golgi membrane…	04310(Wnt signaling pathway);04330(Notch signaling pathway);04722(Neurotrophin signaling pathway);05010(Alzheimer's disease)	NA
circRNA19427	2.71118	1.15361	3.96162	0.892114	0.611264	0	20	7	29	5	4	0	2.38014	up	0.00118408	0.0459514	yes	chrX	43137995	43149487	-	4	circRNA	ENSSSCT00000013404	MAOA	chrX:43134262-43137994|chrX:43149487-43151111	monoamine oxidase A [Source:HGNC Symbol;Acc:HGNC:6833]	GO:0016021(integral component of membrane);GO:0016020(membrane);GO:0005739(mitochondrion);GO:0055114(oxidation-reduction process);GO:0042420(dopamine catabolic process);GO:0016491(oxidoreductase activity);GO:0008131(primary amine oxidase activity)	00260(Glycine, serine and threonine metabolism);00330(Arginine and proline metabolism);00340(Histidine metabolism);00350(Tyrosine metabolism);00360(Phenylalanine metabolism);00380(Tryptophan metabolism);00982(Drug metabolism - cytochrome P450);04728(Dopaminergic synapse);04726(Serotonergic synapse);05030(Cocaine addiction);05031(Amphetamine addiction);05034(Alcoholism)	EC:1.4.3.4
circRNA1049	0	0.659208	0.409823	6.42322	3.20913	2.14934	0	4	3	36	21	14	-3.46217	down	0.00119929	0.0463921	yes	chr7	116904577	116921217	-	8	circRNA	ENSSSCT00000002694	PTPN21	chr7:116896416-116904576|chr7:116921217-116948096	protein tyrosine phosphatase, non-receptor type 21 [Source:HGNC Symbol;Acc:HGNC:9651]	GO:0005856(cytoskeleton);GO:0005737(cytoplasm);GO:0035335(peptidyl-tyrosine dephosphorylation);GO:0016311(dephosphorylation);GO:0006470(protein dephosphorylation);GO:0016791(phosphatase activity);GO:0016787(hydrolase activity);GO:0004725(protein tyrosine phosphatase activity);GO:0004721(phosphoprotein phosphatase activity)	NA	NA
circRNA953	0.542236	0	0	2.67634	2.44505	2.30286	4	0	0	15	16	15	-3.77526	down	0.00119951	0.0463921	yes	chr7	102964571	102973300	+	4	circRNA	ENSSSCT00000002616	ZNF410	chr7:102952688-102964570|chr7:102973300-102977024	zinc finger protein 410 [Source:HGNC Symbol;Acc:HGNC:20144]	GO:0046872(metal ion binding);GO:0003676(nucleic acid binding)	NA	NA
circRNA18892	1.76227	1.15361	1.63929	0.535269	0	0.153524	13	7	12	3	0	1	2.72536	up	0.00120369	0.0464747	yes	chr18	18610834	18645486	-	6	circRNA	ENSSSCT00000018019	MKLN1	chr18:18602559-18610833|chr18:18645486-18652132	muskelin 1 [Source:HGNC Symbol;Acc:HGNC:7109]	GO:0005938(cell cortex);GO:0005829(cytosol);GO:0005737(cytoplasm);GO:0001726(ruffle);GO:0031532(actin cytoskeleton reorganization);GO:0008360(regulation of cell shape);GO:0007160(cell-matrix adhesion)	NA	NA
circRNA18503	0	0	0	1.24896	0.916896	1.84229	0	0	0	7	6	12	-inf	down	0.00120878	0.0465921	yes	chr14	136738982	136831101	+	7	circRNA	ENSSSCT00000032203	ATRNL1	chr14:136734852-136738981|chr14:136831101-136857331	attractin like 1 [Source:HGNC Symbol;Acc:HGNC:29063]	GO:0016021(integral component of membrane);GO:0016020(membrane);GO:0007186(G-protein coupled receptor signaling pathway)	NA	NA
circRNA11137	2.71118	1.48322	1.7759	0.713692	0	0.460572	20	9	13	4	0	3	2.34605	up	0.00121294	0.0466735	yes	chr13	67301255	67331110	-	5	circRNA	ENSSSCT00000012622	SUMF1	chr13:67295588-67301254|chr13:67331110-67345634	sulfatase modifying factor 1 [Source:HGNC Symbol;Acc:HGNC:20376]	GO:0005783(endoplasmic reticulum);GO:0042803(protein homodimerization activity)	04142(Lysosome)	NA
circRNA8688	0.813353	0.329604	1.7759	11.2406	5.65419	7.21563	6	2	13	63	37	47	-3.04618	down	0.00123892	0.047593	yes	chr1	204553670	204554188	+	1	circRNA	ENSSSCT00000024259	SAMD4A	chr1:204436900-204553669|chr1:204554188-204589049	sterile alpha motif domain containing 4A [Source:HGNC Symbol;Acc:HGNC:23023]	GO:0045202(synapse);GO:0030054(cell junction);GO:0005829(cytosol);GO:0001650(fibrillar center);GO:0000932(P-body);GO:0045727(positive regulation of translation);GO:0043488(regulation of mRNA stability);GO:0017148(negative regulation of translation);GO:0006355(regulation of transcription, DNA-templated);GO:0000289(nuclear-transcribed mRNA poly(A) tail shortening);GO:0030371(translation repressor a…	NA	NA
circRNA23741	7.99797	3.13124	0.819646	0	0.916896	0.307048	59	19	6	0	6	2	3.28726	up	0.00124286	0.0476639	yes	chr8	33494966	33495808	-	2	circRNA	ENSSSCT00000027797	NSUN7	chr8:33473072-33494965|chr8:33495808-33535840	NOP2/Sun RNA methyltransferase family member 7 [Source:HGNC Symbol;Acc:HGNC:25857]	GO:0032259(methylation);GO:0016740(transferase activity);GO:0008168(methyltransferase activity);GO:0003723(RNA binding)	NA	NA
circRNA17067	0	0	0	4.81742	0.152816	1.53524	0	0	0	27	1	10	-inf	down	0.00125692	0.0481221	yes	chr15	157072147	157074177	-	4	circRNA	ENSSSCT00000017851	RIF1	chr15:157067751-157072146|chr15:157074177-157077421	replication timing regulatory factor 1 [Source:HGNC Symbol;Acc:HGNC:23207]	GO:0051233(spindle midzone);GO:0031965(nuclear membrane);GO:0016604(nuclear body);GO:0005886(plasma membrane);GO:0005634(nucleus);GO:0001940(male pronucleus);GO:0001939(female pronucleus);GO:0000793(condensed chromosome);GO:0000790(nuclear chromatin);GO:0000781(chromosome, telomeric region);GO:2001034(positive regulation of double-strand break repair via nonhomologous end joining);GO:0051574(posi…	04550(Signaling pathways regulating pluripotency of stem cells)	NA
circRNA6326	0	0	0	2.67634	0.305632	1.99581	0	0	0	15	2	13	-inf	down	0.00126103	0.0481984	yes	chr2	44182481	44198154	+	5	circRNA	ENSSSCT00000014607	SERGEF	chr2:44178122-44182480|chr2:44198154-44201194	secretion regulating guanine nucleotide exchange factor [Source:HGNC Symbol;Acc:HGNC:17499]	GO:0043231(intracellular membrane-bounded organelle);GO:0016235(aggresome);GO:0005829(cytosol);GO:0005737(cytoplasm);GO:0005654(nucleoplasm);GO:0005634(nucleus);GO:0050709(negative regulation of protein secretion)	NA	NA
circRNA10211	2.03338	2.14243	2.18572	10.8838	13.1422	8.59735	15	13	16	61	86	56	-2.35846	down	0.00127843	0.0487816	yes	chr8	93220585	93221946	-	2	circRNA	ENSSSCT00000009925	NAA15	chr8:93219182-93220584|chr8:93221946-93223335	N(alpha)-acetyltransferase 15, NatA auxiliary subunit [Source:HGNC Symbol;Acc:HGNC:30782]	GO:0031415(NatA complex);GO:0016020(membrane);GO:0005829(cytosol);GO:0005737(cytoplasm);GO:0005667(transcription factor complex);GO:0005634(nucleus);GO:0050821(protein stabilization);GO:0045893(positive regulation of transcription, DNA-templated);GO:0043066(negative regulation of apoptotic process);GO:0017196(N-terminal peptidyl-methionine acetylation);GO:0006474(N-terminal protein amino acid ace…	NA	NA
circRNA33643	0.406677	1.48322	1.22947	0	0	0	3	9	9	0	0	0	inf	up	0.00129456	0.0493144	yes	chr7	95007160	95016538	+	5	circRNA	ENSSSCT00000002533	PPP1R36	chr7:94995884-95007159|chr7:95016538-95030721	protein phosphatase 1 regulatory subunit 36 [Source:HGNC Symbol;Acc:HGNC:20097]	GO:0010923(negative regulation of phosphatase activity);GO:0019902(phosphatase binding)	NA	NA
circRNA3446	9.76024	8.4049	4.09823	3.56846	3.20913	1.07467	72	51	30	20	21	7	1.50349	up	0.00129891	0.0493977	yes	chr5	87857649	87867462	+	4	circRNA	ENSSSCT00000030549	GAS2L3	chr5:87853004-87857648|chr5:87867462-87868987	growth arrest specific 2 like 3 [Source:HGNC Symbol;Acc:HGNC:27475]	GO:0005856(cytoskeleton);GO:0030036(actin cytoskeleton organization);GO:0000226(microtubule cytoskeleton organization);GO:0008017(microtubule binding);GO:0003779(actin binding);GO:0015630(microtubule cytoskeleton);GO:0015629(actin cytoskeleton)	NA	NA
circRNA10830	3.52453	2.47203	1.7759	1.24896	0	0.614097	26	15	13	7	0	4	2.0607	up	0.00130604	0.0495859	yes	chr13	33180088	33184216	-	2	circRNA	ENSSSCT00000012409	SETD2	chr13:33175447-33180087|chr13:33184216-33200530	SET domain containing 2 [Source:HGNC Symbol;Acc:HGNC:18420]	GO:0016021(integral component of membrane);GO:0016020(membrane);GO:0005694(chromosome);GO:0005634(nucleus);GO:0097676(histone H3-K36 dimethylation);GO:0097198(histone H3-K36 trimethylation);GO:0060977(coronary vasculature morphogenesis);GO:0060669(embryonic placenta morphogenesis);GO:0060039(pericardium development);GO:0048864(stem cell development);GO:0048701(embryonic cranial skeleton morphogen…	00310(Lysine degradation)	EC:2.1.1.43
circRNA11505	1.08447	0.494406	0.546431	6.78007	2.59787	4.4522	8	3	4	38	17	29	-2.70207	down	0.00131407	0.0498079	yes	chr13	114987191	115021559	-	5	circRNA	ENSSSCT00000012849	ENSSSCG00000011738	chr13:114966548-114987190|chr13:115021559-115026770	NA	GO:0005509(calcium ion binding)	NA	NA
circRNA6887	1.49115	1.97762	3.41519	19.6265	10.0859	12.7425	11	12	25	110	66	83	-2.62462	down	0.0013223	0.0500364	yes	chr2	98820974	98833387	-	3	circRNA	ENSSSCT00000015453	MEF2C	chr2:98804289-98820973|chr2:98833387-98867569	myocyte-specific enhancer factor 2C [Source:RefSeq peptide;Acc:NP_001038005]	GO:0005634(nucleus);GO:0045944(positive regulation of transcription from RNA polymerase II promoter);GO:0006355(regulation of transcription, DNA-templated);GO:0006351(transcription, DNA-templated);GO:0000165(MAPK cascade);GO:0046983(protein dimerization activity);GO:0003677(DNA binding);GO:0000977(RNA polymerase II regulatory region sequence-specific DNA binding);GO:0098794(postsynapse);GO:004323…	04010(MAPK signaling pathway);04022(cGMP - PKG signaling pathway);04921(Oxytocin signaling pathway);05202(Transcriptional misregulation in cancers)	NA
circRNA3761	1.62671	1.15361	0.409823	9.81326	3.36195	6.60154	12	7	3	55	22	43	-2.63211	down	0.0013274	0.0500719	yes	chr4	27724430	27726363	+	2	circRNA	ENSSSCT00000032782	ENSSSCG00000031031	chr4:27715011-27724429|chr4:27726363-27738945	NA	GO:0016021(integral component of membrane);GO:0016020(membrane)	NA	NA
circRNA9044	7.86242	5.93287	1.7759	2.14107	1.06971	1.53524	58	36	13	12	7	10	1.71409	up	0.00132763	0.0500719	yes	chr1	257754306	257756506	+	2	circRNA	ENSSSCT00000005823	CEP78	chr1:257753032-257754305|chr1:257756506-257758963	centrosomal protein 78 [Source:HGNC Symbol;Acc:HGNC:25740]	GO:0005813(centrosome)	NA	NA
circRNA37194	4.609	0	0.956254	0	0	0	34	0	7	0	0	0	inf	up	0.00137374	0.0516459	yes	chr13	4044880	4049592	+	6	circRNA	ENSSSCT00000022390	ENSSSCG00000030671	chr13:4043971-4044879|chr13:4049592-4051657	NA	GO:0005844(polysome);GO:0005737(cytoplasm);GO:0045948(positive regulation of translational initiation);GO:0045836(positive regulation of meiotic nuclear division);GO:0007281(germ cell development);GO:0007147(female meiosis II);GO:0001556(oocyte maturation);GO:0042802(identical protein binding);GO:0008494(translation activator activity);GO:0003730(mRNA 3'-UTR binding);GO:0003676(nucleic acid bindi…	NA	NA
circRNA13827	2.03338	0.494406	0.819646	6.06638	7.48798	6.29449	15	3	6	34	49	41	-2.56793	down	0.00137581	0.0516459	yes	chr10	17976426	18199788	+	10	circRNA	ENSSSCT00000011894	AKT3	chr10:17966144-17976425|chr10:18199788-18210921	AKT serine/threonine kinase 3 [Source:HGNC Symbol;Acc:HGNC:393]	GO:0016310(phosphorylation);GO:0006468(protein phosphorylation);GO:0016740(transferase activity);GO:0016301(kinase activity);GO:0005524(ATP binding);GO:0004674(protein serine/threonine kinase activity);GO:0004672(protein kinase activity);GO:0000166(nucleotide binding);GO:0005622(intracellular);GO:0048873(homeostasis of number of cells within a tissue);GO:0048854(brain morphogenesis);GO:0045793(po…	04014(Ras signaling pathway);04015(Rap1 signaling pathway);04010(MAPK signaling pathway);04012(ErbB signaling pathway);04370(VEGF signaling pathway);04630(Jak-STAT signaling pathway);04668(TNF signaling pathway);04066(HIF-1 signaling pathway);04068(FoxO signaling pathway);04071(Sphingolipid signaling pathway);04024(cAMP signaling pathway);04022(cGMP - PKG signaling pathway);04151(PI3K-Akt signali…	EC:2.7.11.1
circRNA14640	11.2514	5.60327	4.78127	5.53111	1.37534	0.614097	83	34	35	31	9	4	1.52452	up	0.00137617	0.0516459	yes	chr17	41840202	41846621	-	5	circRNA	ENSSSCT00000007949	CDK5RAP1	chr17:41836886-41840201|chr17:41846621-41849934	CDK5 regulatory subunit associated protein 1 [Source:HGNC Symbol;Acc:HGNC:15880]	GO:0005739(mitochondrion);GO:0005737(cytoplasm);GO:0070900(mitochondrial tRNA modification);GO:0070131(positive regulation of mitochondrial translation);GO:0045903(positive regulation of translational fidelity);GO:0045736(negative regulation of cyclin-dependent protein serine/threonine kinase activity);GO:0043412(macromolecule modification);GO:0035600(tRNA methylthiolation);GO:0009451(RNA modific…	NA	NA
circRNA9864	0	0	0.546431	2.3195	2.44505	5.68039	0	0	4	13	16	37	-4.25662	down	0.00138072	0.0517317	yes	chr8	40321067	40327490	+	2	circRNA	ENSSSCT00000009651	SLAIN2	chr8:40289725-40321066|chr8:40327490-40329957	SLAIN motif family member 2 [Source:HGNC Symbol;Acc:HGNC:29282]	GO:0035371(microtubule plus-end);GO:0015630(microtubule cytoskeleton);GO:0005829(cytosol);GO:0005813(centrosome);GO:0031122(cytoplasmic microtubule organization);GO:0031116(positive regulation of microtubule polymerization);GO:0031113(regulation of microtubule polymerization);GO:0007020(microtubule nucleation)	NA	NA
circRNA6682	3.52453	2.80163	2.04912	1.07054	0.916896	0.614097	26	17	15	6	6	4	1.68678	up	0.00138581	0.0518371	yes	chr2	82153520	82157445	+	3	circRNA	ENSSSCT00000015341	NSD1	chr2:82137621-82153519|chr2:82157445-82164234	nuclear receptor binding SET domain protein 1 [Source:HGNC Symbol;Acc:HGNC:14234]	GO:0005634(nucleus);GO:1903025(regulation of RNA polymerase II regulatory region sequence-specific DNA binding);GO:0045893(positive regulation of transcription, DNA-templated);GO:0034968(histone lysine methylation);GO:0033135(regulation of peptidyl-serine phosphorylation);GO:0032259(methylation);GO:0010452(histone H3-K36 methylation);GO:0000414(regulation of histone H3-K36 methylation);GO:0050681…	00310(Lysine degradation)	EC:2.1.1.43
circRNA27342	1.62671	2.30723	0.683039	0	0.305632	0	12	14	5	0	2	0	3.91708	up	0.00138985	0.0519031	yes	chr16	47059953	47092770	-	4	circRNA	ENSSSCT00000018451	ADAMTS6	chr16:47053530-47059952|chr16:47092770-47115738	ADAM metallopeptidase with thrombospondin type 1 motif 6 [Source:HGNC Symbol;Acc:HGNC:222]	GO:0031012(extracellular matrix);GO:0005578(proteinaceous extracellular matrix);GO:0060976(coronary vasculature development);GO:0035904(aorta development);GO:0007507(heart development);GO:0006508(proteolysis);GO:0003279(cardiac septum development);GO:0046872(metal ion binding);GO:0008270(zinc ion binding);GO:0008237(metallopeptidase activity);GO:0008233(peptidase activity);GO:0004222(metalloendop…	NA	NA
circRNA21912	0	0	0	0	3.36195	2.30286	0	0	0	0	22	15	-inf	down	0.00140564	0.0524067	yes	chr4	129286788	129336726	-	6	circRNA	ENSSSCT00000007517	CDC14A	chr4:129268187-129286787|chr4:129336726-129481286	cell division cycle 14A [Source:HGNC Symbol;Acc:HGNC:1718]	GO:0072686(mitotic spindle);GO:0016604(nuclear body);GO:0005829(cytosol);GO:0005813(centrosome);GO:0005737(cytoplasm);GO:0005654(nucleoplasm);GO:0005634(nucleus);GO:0000922(spindle pole);GO:0071850(mitotic cell cycle arrest);GO:0060271(cilium assembly);GO:0051256(mitotic spindle midzone assembly);GO:0035335(peptidyl-tyrosine dephosphorylation);GO:0016311(dephosphorylation);GO:0007096(regulation o…	NA	EC:3.1.3.16 3.1.3.48
circRNA14122	5.82903	2.63683	0	47.6389	16.1985	30.5513	43	16	0	267	106	199	-3.47889	down	0.0014117	0.0525004	yes	chr10	47148477	47151494	-	2	circRNA	ENSSSCT00000012068	ARHGAP12	chr10:47114448-47148476|chr10:47151494-47173101	Rho GTPase activating protein 12 [Source:HGNC Symbol;Acc:HGNC:16348]	GO:0007165(signal transduction);GO:0002011(morphogenesis of an epithelial sheet)	NA	NA
circRNA1643	0	0	0.136608	1.96265	1.83379	1.68877	0	0	1	11	12	11	-5.32744	down	0.00141276	0.0525004	yes	chr6	63745679	63746888	+	3	circRNA	ENSSSCT00000026917	ENO1	chr6:63744340-63745678|chr6:63746888-63748153	enolase 1 [Source:HGNC Symbol;Acc:HGNC:3350]	GO:0070062(extracellular exosome);GO:0016020(membrane);GO:0005737(cytoplasm);GO:0005634(nucleus);GO:0005615(extracellular space);GO:0000015(phosphopyruvate hydratase complex);GO:0045892(negative regulation of transcription, DNA-templated);GO:0030308(negative regulation of cell growth);GO:0009615(response to virus);GO:0006096(glycolytic process);GO:0051020(GTPase binding);GO:0045296(cadherin bindi…	NA	NA
circRNA1043	2.44006	2.30723	0.956254	0.892114	0	0.307048	18	14	7	5	0	2	2.24983	up	0.00141913	0.0526511	yes	chr7	116381959	116407088	-	7	circRNA	ENSSSCT00000023979	GALC	chr7:116376821-116381958|chr7:116407088-116415551	galactosylceramidase [Source:HGNC Symbol;Acc:HGNC:4115]	GO:0070062(extracellular exosome);GO:0005739(mitochondrion);GO:0006683(galactosylceramide catabolic process);GO:0005975(carbohydrate metabolic process);GO:0004336(galactosylceramidase activity)	00600(Sphingolipid metabolism);04142(Lysosome)	EC:3.2.1.46
circRNA18153	0	0	0	2.14107	1.37534	0.614097	0	0	0	12	9	4	-inf	down	0.00143417	0.0530405	yes	chr14	104546433	104607474	+	6	circRNA	ENSSSCT00000011410	PCDH15	chr14:104533235-104546432|chr14:104607474-104639563	protocadherin related 15 [Source:HGNC Symbol;Acc:HGNC:14674]	GO:0032421(stereocilium bundle);GO:0032420(stereocilium);GO:0016021(integral component of membrane);GO:0016020(membrane);GO:0005887(integral component of plasma membrane);GO:0005886(plasma membrane);GO:0005737(cytoplasm);GO:0001750(photoreceptor outer segment);GO:1905515(non-motile cilium assembly);GO:0060122(inner ear receptor stereocilium organization);GO:0060088(auditory receptor cell stereoci…	NA	NA
circRNA5829	0	0.494406	0	3.74688	1.22253	3.22401	0	3	0	21	8	21	-4.0507	down	0.00143428	0.0530405	yes	chr3	120296840	120350634	+	4	circRNA	ENSSSCT00000009384	ENSSSCG00000008576	chr3:120287104-120296839|chr3:120350634-120379640	NA	GO:0046872(metal ion binding);GO:0008270(zinc ion binding)	NA	NA
circRNA12925	0.271118	0.164802	0.136608	3.21161	1.52816	2.30286	2	1	1	18	10	15	-3.6207	down	0.00145083	0.0535655	yes	chr12	45335759	45336769	-	3	circRNA	ENSSSCT00000019317	NF1	chr12:45334165-45335758|chr12:45336769-45341101	neurofibromin 1 [Source:HGNC Symbol;Acc:HGNC:7765]	GO:0098793(presynapse);GO:0031235(intrinsic component of the cytoplasmic side of the plasma membrane);GO:0030425(dendrite);GO:0030424(axon);GO:0016020(membrane);GO:0005737(cytoplasm);GO:2001241(positive regulation of extrinsic apoptotic signaling pathway in absence of ligand);GO:1902043(positive regulation of extrinsic apoptotic signaling pathway via death domain receptors);GO:1900271(regulation …	04014(Ras signaling pathway);04010(MAPK signaling pathway)	NA
circRNA22658	1.76227	0.988812	1.36608	0	0.305632	0	13	6	10	0	2	0	3.75178	up	0.00146856	0.0541322	yes	chr2	82565591	82636266	+	3	circRNA	ENSSSCT00000029659	UIMC1	chr2:82558770-82565590|chr2:82636266-82638154	BRCA1-A complex subunit RAP80 [Source:RefSeq peptide;Acc:NP_001090916]	GO:0070531(BRCA1-A complex);GO:0016604(nuclear body);GO:0005634(nucleus);GO:0070537(histone H2A K63-linked deubiquitination);GO:0045892(negative regulation of transcription, DNA-templated);GO:0045739(positive regulation of DNA repair);GO:0031572(G2 DNA damage checkpoint);GO:0010212(response to ionizing radiation);GO:0006302(double-strand break repair);GO:0070530(K63-linked polyubiquitin binding);…	NA	NA
circRNA18927	1.76227	1.15361	0.683039	0.356846	0	0	13	7	5	2	0	0	3.33419	up	0.00147652	0.0543378	yes	chr18	19557070	19564378	-	8	circRNA	ENSSSCT00000018029	ENSSSCG00000016559	chr18:19555360-19557069|chr18:19564378-19565021	NA	GO:0005615(extracellular space);GO:0006508(proteolysis);GO:0046872(metal ion binding);GO:0016787(hydrolase activity);GO:0008270(zinc ion binding);GO:0008237(metallopeptidase activity);GO:0008233(peptidase activity);GO:0004181(metallocarboxypeptidase activity);GO:0004180(carboxypeptidase activity)	NA	NA
circRNA15302	1.89782	2.14243	0.956254	0.713692	0	0	14	13	7	4	0	0	2.80755	up	0.00148587	0.0545552	yes	chr9	44750744	44753907	+	3	circRNA	ENSSSCT00000016405	BCO2	chr9:44744695-44750743|chr9:44753907-44764904	beta-carotene oxygenase 2 [Source:HGNC Symbol;Acc:HGNC:18503]	GO:0016021(integral component of membrane);GO:0016020(membrane);GO:0005739(mitochondrion);GO:2000377(regulation of reactive oxygen species metabolic process);GO:0055114(oxidation-reduction process);GO:0051881(regulation of mitochondrial membrane potential);GO:0042574(retinal metabolic process);GO:0016122(xanthophyll metabolic process);GO:0016121(carotene catabolic process);GO:0016119(carotene met…	NA	NA
circRNA12808	0	0.164802	0.136608	3.21161	1.52816	1.53524	0	1	1	18	10	10	-4.37982	down	0.00148722	0.0545552	yes	chr12	38713970	38784472	-	6	circRNA	ENSSSCT00000019240	BCAS3	chr12:38687508-38713969|chr12:38784472-38799421	BCAS3, microtubule associated cell migration factor [Source:HGNC Symbol;Acc:HGNC:14347]	GO:0071944(cell periphery);GO:0045111(intermediate filament cytoskeleton);GO:0035327(transcriptionally active chromatin);GO:0031252(cell leading edge);GO:0005881(cytoplasmic microtubule);GO:0005737(cytoplasm);GO:0005730(nucleolus);GO:0005634(nucleus);GO:2000251(positive regulation of actin cytoskeleton reorganization);GO:2000114(regulation of establishment of cell polarity);GO:0090630(activation …	NA	NA
circRNA11438	0.948912	1.31842	1.09286	8.92114	4.27885	5.68039	7	8	8	50	28	37	-2.49027	down	0.0014965	0.0548077	yes	chr13	100697258	100707887	+	2	circRNA	ENSSSCT00000012830	MBNL1	chr13:100594727-100697257|chr13:100707887-100720453	muscleblind like splicing regulator 1 [Source:HGNC Symbol;Acc:HGNC:6923]	GO:0010494(cytoplasmic stress granule);GO:0005829(cytosol);GO:0005813(centrosome);GO:0005737(cytoplasm);GO:0005654(nucleoplasm);GO:0005634(nucleus);GO:0043484(regulation of RNA splicing);GO:0008380(RNA splicing);GO:0046872(metal ion binding);GO:0003725(double-stranded RNA binding);GO:0003723(RNA binding)	NA	NA
circRNA3688	11.9292	14.8322	12.0215	81.7177	36.8286	41.1445	88	90	88	458	241	268	-2.04179	down	0.00150363	0.0549155	yes	chr4	15915883	15931051	+	5	circRNA	ENSSSCT00000006560	TMEM65	chr4:15725814-15915882|chr4:15931051-15935338	transmembrane protein 65 [Source:HGNC Symbol;Acc:HGNC:25203]	GO:0016021(integral component of membrane);GO:0016020(membrane);GO:0014704(intercalated disc);GO:0005886(plasma membrane);GO:0005739(mitochondrion);GO:1903779(regulation of cardiac conduction);GO:0003231(cardiac ventricle development)	NA	NA
circRNA6154	0	0	0	2.67634	1.06971	0.614097	0	0	0	15	7	4	-inf	down	0.00150427	0.0549155	yes	chr2	17212794	17213818	-	3	circRNA	ENSSSCT00000014481	ATG13	chr2:17212037-17212793|chr2:17213818-17216581	autophagy related 13 [Source:HGNC Symbol;Acc:HGNC:29091]	GO:1990316(ATG1/ULK1 kinase complex);GO:0005829(cytosol);GO:0005739(mitochondrion);GO:0000407(pre-autophagosomal structure);GO:1903955(positive regulation of protein targeting to mitochondrion);GO:0098779(positive regulation of macromitophagy in response to mitochondrial depolarization);GO:0006914(autophagy);GO:0000045(autophagosome assembly);GO:0019901(protein kinase binding)	04140(Regulation of autophagy)	NA
circRNA18500	0	0	0	1.96265	1.22253	0.767621	0	0	0	11	8	5	-inf	down	0.00151053	0.0550557	yes	chr14	136738982	136775595	+	5	circRNA	ENSSSCT00000032203	ATRNL1	chr14:136734852-136738981|chr14:136775595-136809481	attractin like 1 [Source:HGNC Symbol;Acc:HGNC:29063]	GO:0016021(integral component of membrane);GO:0016020(membrane);GO:0007186(G-protein coupled receptor signaling pathway)	NA	NA
circRNA2135	2.16894	3.79045	1.22947	1.07054	0	0.460572	16	23	9	6	0	3	2.23118	up	0.00151727	0.0551808	yes	chr6	103686782	103720331	-	7	circRNA	ENSSSCT00000004116	SS18	chr6:103686558-103686781|chr6:103720331-103741439	SS18, nBAF chromatin remodeling complex subunit [Source:HGNC Symbol;Acc:HGNC:11340]	GO:0071564(npBAF complex);GO:0005881(cytoplasmic microtubule);GO:0097150(neuronal stem cell population maintenance);GO:0048013(ephrin receptor signaling pathway);GO:0045944(positive regulation of transcription from RNA polymerase II promoter);GO:0042493(response to drug);GO:0035556(intracellular signal transduction);GO:0007010(cytoskeleton organization);GO:0000902(cell morphogenesis);GO:0000226(m…	05202(Transcriptional misregulation in cancers)	NA
circRNA26661	3.11785	2.14243	3.14198	0	1.06971	0.307048	23	13	23	0	7	2	2.6095	up	0.0015188	0.0551808	yes	chr14	113263792	113310103	-	5	circRNA	ENSSSCT00000011456	CPEB3	chr14:113241733-113263791|chr14:113310103-113348207	cytoplasmic polyadenylation element binding protein 3 [Source:HGNC Symbol;Acc:HGNC:21746]	GO:1990124(messenger ribonucleoprotein complex);GO:0045202(synapse);GO:0043005(neuron projection);GO:0030014(CCR4-NOT complex);GO:0005737(cytoplasm);GO:0005634(nucleus);GO:2000766(negative regulation of cytoplasmic translation);GO:1900153(positive regulation of nuclear-transcribed mRNA catabolic process, deadenylation-dependent decay);GO:0071230(cellular response to amino acid stimulus);GO:006115…	04114(Oocyte meiosis);04914(Progesterone-mediated oocyte maturation);04320(Dorso-ventral axis formation)	NA
circRNA12428	0	0	0	1.07054	1.68098	1.07467	0	0	0	6	11	7	-inf	down	0.00152683	0.0553839	yes	chr12	15262828	15275808	-	2	circRNA	ENSSSCT00000033901	MAP3K3	chr12:15256459-15262827|chr12:15275808-15285301	mitogen-activated protein kinase kinase kinase 3 [Source:HGNC Symbol;Acc:HGNC:6855]	GO:0005737(cytoplasm);GO:1900745(positive regulation of p38MAPK cascade);GO:0046777(protein autophosphorylation);GO:0043123(positive regulation of I-kappaB kinase/NF-kappaB signaling);GO:0035556(intracellular signal transduction);GO:0030036(actin cytoskeleton organization);GO:0023014(signal transduction by protein phosphorylation);GO:0006468(protein phosphorylation);GO:0001568(blood vessel develo…	04010(MAPK signaling pathway);04912(GnRH signaling pathway);04722(Neurotrophin signaling pathway);05166(HTLV-I infection)	EC:2.7.11.25
circRNA18713	0.406677	0	0	4.10373	1.68098	1.38172	3	0	0	23	11	9	-4.1393	down	0.00153814	0.0557058	yes	chr18	5622335	5624747	-	2	circRNA	ENSSSCT00000017891	GALNT11	chr18:5616766-5622334|chr18:5624747-5627893	polypeptide N-acetylgalactosaminyltransferase 11 [Source:HGNC Symbol;Acc:HGNC:19875]	GO:0016021(integral component of membrane);GO:0016020(membrane);GO:0005794(Golgi apparatus);GO:0000139(Golgi membrane);GO:0018243(protein O-linked glycosylation via threonine);GO:0006486(protein glycosylation);GO:0030246(carbohydrate binding);GO:0016757(transferase activity, transferring glycosyl groups);GO:0016740(transferase activity);GO:0005112(Notch binding);GO:0004653(polypeptide N-acetylgal…	00512(Mucin type O-glycan biosynthesis)	EC:2.4.1.41
circRNA39144	1.49115	0.494406	0.956254	0	0	0	11	3	7	0	0	0	inf	up	0.00154503	0.0558663	yes	chr15	54309264	54397681	-	4	circRNA	ENSSSCT00000017214	ENSSSCG00000015806	chr15:54301577-54309263|chr15:54397681-54406420	NA	GO:0016021(integral component of membrane);GO:0016020(membrane);GO:0006508(proteolysis);GO:0008237(metallopeptidase activity);GO:0004222(metalloendopeptidase activity)	NA	NA
circRNA34470	2.03338	0	2.45894	0	0	0	15	0	18	0	0	0	inf	up	0.00156165	0.0563776	yes	chr5	42911441	42917954	-	3	circRNA	ENSSSCT00000000564	NAP1L1	chr5:42904572-42911440|chr5:42917954-42926486	nucleosome assembly protein 1 like 1 [Source:HGNC Symbol;Acc:HGNC:7637]	GO:0016020(membrane);GO:0005634(nucleus);GO:0006334(nucleosome assembly);GO:0003723(RNA binding)	NA	NA
circRNA16444	9.62468	4.94406	5.3277	3.56846	1.37534	2.91696	71	30	39	20	9	19	1.33977	up	0.00157999	0.0569496	yes	chr15	67058246	67060363	-	3	circRNA	ENSSSCT00000017278	PRPF40A	chr15:67056369-67058245|chr15:67060363-67064309	pre-mRNA processing factor 40 homolog A [Source:HGNC Symbol;Acc:HGNC:16463]	GO:0071004(U2-type prespliceosome);GO:0016607(nuclear speck);GO:0016363(nuclear matrix);GO:0016020(membrane);GO:0005829(cytosol);GO:0005685(U1 snRNP);GO:0005634(nucleus);GO:0032465(regulation of cytokinesis);GO:0016477(cell migration);GO:0008360(regulation of cell shape);GO:0007010(cytoskeleton organization);GO:0000398(mRNA splicing, via spliceosome);GO:0070064(proline-rich region binding);GO:000…	03040(Spliceosome)	NA
circRNA18590	0	0	0	1.07054	2.59787	0.614097	0	0	0	6	17	4	-inf	down	0.00158491	0.0570369	yes	chr14	143548172	143549632	+	2	circRNA	ENSSSCT00000011709	HTRA1	chr14:143526543-143548171|chr14:143549632-143551959	HtrA serine peptidase 1 [Source:HGNC Symbol;Acc:HGNC:9476]	GO:0070062(extracellular exosome);GO:0031012(extracellular matrix);GO:0005886(plasma membrane);GO:0005615(extracellular space);GO:0005576(extracellular region);GO:0060718(chorionic trophoblast cell differentiation);GO:0030514(negative regulation of BMP signaling pathway);GO:0030512(negative regulation of transforming growth factor beta receptor signaling pathway);GO:0006508(proteolysis);GO:000189…	NA	NA
circRNA18455	0.948912	2.30723	0.956254	0.178423	0	0.153524	7	14	7	1	0	1	3.66562	up	0.00158832	0.0570693	yes	chr14	135666586	135672941	+	6	circRNA	ENSSSCT00000023111	TDRD1	chr14:135666065-135666585|chr14:135672941-135673946	tudor domain containing 1 [Source:HGNC Symbol;Acc:HGNC:11712]	GO:0071546(pi-body);GO:0043186(P granule);GO:0033391(chromatoid body);GO:0030529(intracellular ribonucleoprotein complex);GO:0005737(cytoplasm);GO:0043046(DNA methylation involved in gamete generation);GO:0034587(piRNA metabolic process);GO:0031047(gene silencing by RNA);GO:0007283(spermatogenesis);GO:0007281(germ cell development);GO:0046872(metal ion binding)	NA	NA
circRNA8117	0	0	0.136608	2.67634	1.68098	0.767621	0	0	1	15	11	5	-5.22942	down	0.00159237	0.0571152	yes	chr1	124772986	124785165	+	3	circRNA	ENSSSCT00000005066	MYO1E	chr1:124676760-124772985|chr1:124785165-124801757	myosin IE [Source:HGNC Symbol;Acc:HGNC:7599]	GO:0070062(extracellular exosome);GO:0045334(clathrin-coated endocytic vesicle);GO:0016459(myosin complex);GO:0005912(adherens junction);GO:0005911(cell-cell junction);GO:0005903(brush border);GO:0005856(cytoskeleton);GO:0005737(cytoplasm);GO:0072015(glomerular visceral epithelial cell development);GO:0048008(platelet-derived growth factor receptor signaling pathway);GO:0035166(post-embryonic hem…	NA	NA
circRNA12388	0	0.164802	0.136608	5.88796	0.916896	1.38172	0	1	1	33	6	9	-4.76346	down	0.00159461	0.0571152	yes	chr12	13573401	13574976	+	2	circRNA	ENSSSCT00000018798	PRKCA	chr12:13544430-13573400|chr12:13574976-13577287	protein kinase C alpha [Source:HGNC Symbol;Acc:HGNC:9393]	GO:0070062(extracellular exosome);GO:0005886(plasma membrane);GO:0005829(cytosol);GO:0005783(endoplasmic reticulum);GO:0005739(mitochondrion);GO:0005737(cytoplasm);GO:0005622(intracellular);GO:0090330(regulation of platelet aggregation);GO:0070555(response to interleukin-1);GO:0045931(positive regulation of mitotic cell cycle);GO:0045785(positive regulation of cell adhesion);GO:0045766(positive r…	04014(Ras signaling pathway);04015(Rap1 signaling pathway);04010(MAPK signaling pathway);04012(ErbB signaling pathway);04310(Wnt signaling pathway);04370(VEGF signaling pathway);04066(HIF-1 signaling pathway);04020(Calcium signaling pathway);04070(Phosphatidylinositol signaling system);04071(Sphingolipid signaling pathway);04150(mTOR signaling pathway);04510(Focal adhesion);04530(Tight junction);…	EC:2.7.11.13
circRNA16773	5.42236	3.79045	1.63929	1.24896	0.611264	1.22819	40	23	12	7	4	8	1.81303	up	0.00160774	0.0574949	yes	chr15	115465676	115466348	+	2	circRNA	ENSSSCT00000027335	AOX1	chr15:115461689-115465675|chr15:115466348-115468487	aldehyde oxidase 1 [Source:RefSeq peptide;Acc:NP_001295402]	GO:0070062(extracellular exosome);GO:0016604(nuclear body);GO:0005829(cytosol);GO:0055114(oxidation-reduction process);GO:0051537(2 iron, 2 sulfur cluster binding);GO:0051536(iron-sulfur cluster binding);GO:0051287(NAD binding);GO:0050660(flavin adenine dinucleotide binding);GO:0046872(metal ion binding);GO:0016614(oxidoreductase activity, acting on CH-OH group of donors);GO:0016491(oxidoreductas…	00280(Valine, leucine and isoleucine degradation);00350(Tyrosine metabolism);00380(Tryptophan metabolism);00750(Vitamin B6 metabolism);00760(Nicotinate and nicotinamide metabolism);00830(Retinol metabolism);00982(Drug metabolism - cytochrome P450)	EC:1.2.3.1
circRNA3663	0.948912	1.48322	1.09286	8.20745	4.43166	6.60154	7	9	8	46	29	43	-2.44847	down	0.00161438	0.0576419	yes	chr4	10825873	10836946	+	3	circRNA	ENSSSCT00000006542	FAM49B	chr4:10801105-10825872|chr4:10836946-10843491	family with sequence similarity 49 member B [Source:HGNC Symbol;Acc:HGNC:25216]	GO:0070062(extracellular exosome);GO:0005929(cilium)	NA	NA
circRNA11080	2.57562	1.15361	0	16.7718	6.26545	9.21145	19	7	0	94	41	60	-3.11229	down	0.00161772	0.057659	yes	chr13	52502787	52537175	+	4	circRNA	ENSSSCT00000012582	SLC25A26	chr13:52485950-52502786|chr13:52537175-52612134	solute carrier family 25 member 26 [Source:HGNC Symbol;Acc:HGNC:20661]	GO:0016021(integral component of membrane);GO:0016020(membrane);GO:0005743(mitochondrial inner membrane);GO:0005739(mitochondrion);GO:1901962(S-adenosyl-L-methionine transmembrane transport);GO:0055085(transmembrane transport);GO:0006839(mitochondrial transport);GO:0006810(transport);GO:0000095(S-adenosyl-L-methionine transmembrane transporter activity)	NA	NA
circRNA16813	3.79565	2.63683	0.409823	0.178423	0.458448	0	28	16	3	1	3	0	3.42541	up	0.00161992	0.057659	yes	chr15	117785041	117789457	-	3	circRNA	ENSSSCT00000017546	ICA1L	chr15:117782867-117785040|chr15:117789457-117791188	islet cell autoantigen 1 like [Source:HGNC Symbol;Acc:HGNC:14442]	GO:0001669(acrosomal vesicle);GO:0007286(spermatid development);GO:0019904(protein domain specific binding)	NA	NA
circRNA37041	3.25341	1.81282	0	0	0	0	24	11	0	0	0	0	inf	up	0.00163472	0.0580952	yes	chr8	83006756	83064254	+	3	circRNA	ENSSSCT00000009880	ENSSSCG00000009021	chr8:82996566-83006755|chr8:83064254-83143286	NA	NA	NA	NA
circRNA9850	0	0	0.683039	7.85061	2.9035	2.30286	0	0	5	44	19	15	-4.25671	down	0.00164599	0.0584046	yes	chr8	39593744	39610679	-	4	circRNA	ENSSSCT00000009643	CORIN	chr8:39588480-39593743|chr8:39610679-39666146	corin, serine peptidase [Source:HGNC Symbol;Acc:HGNC:19012]	GO:0016604(nuclear body);GO:0016021(integral component of membrane);GO:0016020(membrane);GO:0015629(actin cytoskeleton);GO:0009986(cell surface);GO:0005886(plasma membrane);GO:0035813(regulation of renal sodium excretion);GO:0016486(peptide hormone processing);GO:0008217(regulation of blood pressure);GO:0007565(female pregnancy);GO:0006508(proteolysis);GO:0003050(regulation of systemic arterial b…	NA	NA
circRNA7016	0	0	0	1.96265	1.83379	0.460572	0	0	0	11	12	3	-inf	down	0.00166124	0.0588539	yes	chr2	125520281	125529074	-	5	circRNA	ENSSSCT00000015542	SEMA6A	chr2:125514965-125520280|None	semaphorin 6A [Source:HGNC Symbol;Acc:HGNC:10738]	GO:0016021(integral component of membrane);GO:0016020(membrane);GO:0005887(integral component of plasma membrane);GO:2001224(positive regulation of neuron migration);GO:0071526(semaphorin-plexin signaling pathway);GO:0051642(centrosome localization);GO:0007411(axon guidance);GO:0007166(cell surface receptor signaling pathway);GO:0001764(neuron migration);GO:0030215(semaphorin receptor binding);GO…	04360(Axon guidance)	NA
circRNA13841	3.93121	2.96644	3.00537	0.535269	1.37534	0.767621	29	18	22	3	9	5	1.88659	up	0.00167641	0.0592388	yes	chr10	18101700	18199788	+	9	circRNA	ENSSSCT00000011894	AKT3	chr10:17976583-18101699|chr10:18199788-18210921	AKT serine/threonine kinase 3 [Source:HGNC Symbol;Acc:HGNC:393]	GO:0016310(phosphorylation);GO:0006468(protein phosphorylation);GO:0016740(transferase activity);GO:0016301(kinase activity);GO:0005524(ATP binding);GO:0004674(protein serine/threonine kinase activity);GO:0004672(protein kinase activity);GO:0000166(nucleotide binding);GO:0005622(intracellular);GO:0048873(homeostasis of number of cells within a tissue);GO:0048854(brain morphogenesis);GO:0045793(po…	04014(Ras signaling pathway);04015(Rap1 signaling pathway);04010(MAPK signaling pathway);04012(ErbB signaling pathway);04370(VEGF signaling pathway);04630(Jak-STAT signaling pathway);04668(TNF signaling pathway);04066(HIF-1 signaling pathway);04068(FoxO signaling pathway);04071(Sphingolipid signaling pathway);04024(cAMP signaling pathway);04022(cGMP - PKG signaling pathway);04151(PI3K-Akt signali…	EC:2.7.11.1
circRNA39767	1.49115	0.82401	0.546431	0	0	0	11	5	4	0	0	0	inf	up	0.00167812	0.0592388	yes	chr14	78234225	78248123	+	5	circRNA	ENSSSCT00000011220	VPS26A	chr14:78227289-78234224|chr14:78248123-78250922	VPS26, retromer complex component A [Source:HGNC Symbol;Acc:HGNC:12711]	GO:0097422(tubular endosome);GO:0070062(extracellular exosome);GO:0031982(vesicle);GO:0030906(retromer, cargo-selective complex);GO:0030904(retromer complex);GO:0010008(endosome membrane);GO:0005829(cytosol);GO:0005769(early endosome);GO:0005768(endosome);GO:0005764(lysosome);GO:0005623(cell);GO:1990126(retrograde transport, endosome to plasma membrane);GO:0042147(retrograde transport, endosome t…	NA	NA
circRNA4771	13.2848	13.0194	5.3277	7.13692	2.75069	3.99163	98	79	39	40	18	26	1.18845	up	0.00167991	0.0592388	yes	chr3	10315918	10320986	+	4	circRNA	ENSSSCT00000008448	ENSSSCG00000007705	chr3:10314745-10315917|chr3:10320986-10329135	NA	GO:0016021(integral component of membrane);GO:0016020(membrane);GO:0005622(intracellular);GO:0006606(protein import into nucleus);GO:0006405(RNA export from nucleus);GO:0017056(structural constituent of nuclear pore);GO:0008139(nuclear localization sequence binding);GO:0005487(nucleocytoplasmic transporter activity)	03013(RNA transport)	NA
circRNA16456	0.406677	0.164802	0.136608	2.85477	2.13942	2.30286	3	1	1	16	14	15	-3.36532	down	0.00168421	0.0592986	yes	chr15	71690220	71709108	-	3	circRNA	ENSSSCT00000017285	ACVR1	chr15:71682740-71690219|chr15:71709108-71715507	activin A receptor type 1 [Source:HGNC Symbol;Acc:HGNC:171]	GO:0048179(activin receptor complex);GO:0045177(apical part of cell);GO:0016021(integral component of membrane);GO:0016020(membrane);GO:0005887(integral component of plasma membrane);GO:2001237(negative regulation of extrinsic apoptotic signaling pathway);GO:2000017(positive regulation of determination of dorsal identity);GO:1905007(positive regulation of epithelial to mesenchymal transition invo…	04350(TGF-beta signaling pathway);04060(Cytokine-cytokine receptor interaction);04550(Signaling pathways regulating pluripotency of stem cells)	EC:2.7.11.30
circRNA3984	9.62468	2.63683	3.68841	2.14107	0	1.38172	71	16	27	12	0	9	2.17876	up	0.00170162	0.0598194	yes	chr4	55329545	55333311	-	3	circRNA	ENSSSCT00000006730	WWP1	chr4:55324815-55329544|chr4:55333311-55334796	WW domain containing E3 ubiquitin protein ligase 1 [Source:HGNC Symbol;Acc:HGNC:17004]	GO:0070062(extracellular exosome);GO:0045892(negative regulation of transcription, DNA-templated);GO:0043161(proteasome-mediated ubiquitin-dependent protein catabolic process);GO:0016567(protein ubiquitination);GO:0061630(ubiquitin protein ligase activity);GO:0016740(transferase activity);GO:0004842(ubiquitin-protein transferase activity)	04120(Ubiquitin mediated proteolysis);04144(Endocytosis)	EC:2.3.2.26
circRNA40184	3.38897	0	1.36608	0	0	0	25	0	10	0	0	0	inf	up	0.00171717	0.0602728	yes	chrX	15937583	15958311	-	5	circRNA	ENSSSCT00000013296	SCML2	chrX:15924948-15937582|chrX:15958311-15979328	sex comb on midleg-like 2 (Drosophila) [Source:HGNC Symbol;Acc:HGNC:10581]	GO:0031519(PcG protein complex);GO:0005634(nucleus);GO:0006355(regulation of transcription, DNA-templated)	NA	NA
circRNA3364	0	0	0.819646	11.9543	1.98661	3.99163	0	0	6	67	13	26	-4.45144	down	0.00172015	0.0602847	yes	chr5	78609792	78616007	-	6	circRNA	ENSSSCT00000000870	NELL2	chr5:78561085-78609791|chr5:78616007-78645596	neural EGFL like 2 [Source:HGNC Symbol;Acc:HGNC:7751]	GO:0005509(calcium ion binding)	NA	NA
circRNA24102	3.38897	1.97762	1.22947	0	0.458448	0.614097	25	12	9	0	3	4	2.62057	up	0.00172604	0.0603983	yes	chr13	33772632	33789177	-	7	circRNA	ENSSSCT00000012417	ENSSSCG00000011340	chr13:33764519-33772631|chr13:33789177-33793617	NA	GO:0016514(SWI/SNF complex);GO:0043044(ATP-dependent chromatin remodeling);GO:0003677(DNA binding)	NA	NA
circRNA12461	5.15124	2.47203	1.50268	1.60581	0.611264	0.460572	38	15	11	9	4	3	1.76901	up	0.00174528	0.0609776	yes	chr12	16190418	16194567	+	2	circRNA	ENSSSCT00000018839	ENSSSCG00000017303	chr12:16188000-16190417|chr12:16194567-16197186	NA	NA	NA	NA
circRNA9039	4.06677	3.13124	1.50268	1.78423	0.305632	0	30	19	11	10	2	0	2.05772	up	0.00174851	0.0609969	yes	chr1	256943805	256946680	+	5	circRNA	ENSSSCT00000005817	VPS13A	chr1:256879435-256943804|chr1:256946680-256952587	vacuolar protein sorting 13 homolog A [Source:HGNC Symbol;Acc:HGNC:1908]	GO:0031045(dense core granule);GO:0035176(social behavior);GO:0007626(locomotory behavior);GO:0007399(nervous system development);GO:0006914(autophagy)	NA	NA
circRNA19142	0.406677	0	0	2.49792	1.68098	2.14934	3	0	0	14	11	14	-3.95985	down	0.00175598	0.0611639	yes	chr18	52285386	52296298	+	8	circRNA	ENSSSCT00000018196	ENSSSCG00000016715	chr18:52262449-52285385|chr18:52296298-52306772	NA	GO:0006869(lipid transport);GO:0006810(transport)	NA	NA
circRNA19817	0	0	0	1.24896	0.916896	1.53524	0	0	0	7	6	10	-inf	down	0.00179261	0.0623444	yes	chrX	127709214	127714885	-	3	circRNA	ENSSSCT00000030110	ARHGEF6	chrX:127683003-127709213|chrX:127714885-127725494	Rac/Cdc42 guanine nucleotide exchange factor 6 [Source:HGNC Symbol;Acc:HGNC:685]	GO:0005622(intracellular);GO:0043547(positive regulation of GTPase activity);GO:0035556(intracellular signal transduction);GO:0035023(regulation of Rho protein signal transduction);GO:0005089(Rho guanyl-nucleotide exchange factor activity);GO:0005085(guanyl-nucleotide exchange factor activity)	04810(Regulation of actin cytoskeleton);05212(Pancreatic cancer)	NA
circRNA14150	0	0	0.136608	2.3195	1.22253	1.22819	0	0	1	13	8	8	-5.12594	down	0.00179783	0.0624307	yes	chr10	48609499	48609985	-	3	circRNA	ENSSSCT00000012078	ENSSSCG00000011035	chr10:48598913-48609498|chr10:48609985-48619577	NA	GO:0016021(integral component of membrane);GO:0016020(membrane);GO:0005789(endoplasmic reticulum membrane);GO:0005783(endoplasmic reticulum);GO:0006633(fatty acid biosynthetic process);GO:0006631(fatty acid metabolic process);GO:0006629(lipid metabolic process);GO:0102345(3-hydroxy-lignoceroyl-CoA dehydratase activity);GO:0102344(3-hydroxy-behenoyl-CoA dehydratase activity);GO:0016829(lyase activ…	NA	NA
circRNA9474	7.86242	2.80163	3.00537	3.03319	0.916896	0.460572	58	17	22	17	6	3	1.63189	up	0.00181709	0.0629672	yes	chr1	305159093	305166335	+	4	circRNA	ENSSSCT00000006280	NUP214	chr1:305156826-305159092|chr1:305166335-305167664	nucleoporin 214 [Source:HGNC Symbol;Acc:HGNC:8064]	GO:1990876(cytoplasmic side of nuclear pore);GO:0044615(nuclear pore nuclear basket);GO:0044613(nuclear pore central transport channel);GO:0043231(intracellular membrane-bounded organelle);GO:0005925(focal adhesion);GO:0005634(nucleus);GO:0051726(regulation of cell cycle);GO:0006611(protein export from nucleus);GO:0006606(protein import into nucleus);GO:0006406(mRNA export from nucleus);GO:000640…	03013(RNA transport);05169(Epstein-Barr virus infection)	NA
circRNA4293	14.2337	10.8769	5.19109	5.88796	3.51477	3.99163	105	66	38	33	23	26	1.17777	up	0.0018234	0.0629672	yes	chr4	103161372	103183939	+	2	circRNA	ENSSSCT00000007128	ENSSSCG00000006508	chr4:103145259-103161371|chr4:103183939-103198176	NA	GO:0005634(nucleus);GO:0032259(methylation);GO:0046872(metal ion binding);GO:0018024(histone-lysine N-methyltransferase activity);GO:0016740(transferase activity);GO:0008270(zinc ion binding);GO:0008168(methyltransferase activity);GO:0003682(chromatin binding);GO:0003677(DNA binding);GO:0034968(histone lysine methylation)	00310(Lysine degradation);04530(Tight junction)	NA
circRNA5759	3.93121	2.63683	2.18572	14.2738	13.1422	9.5185	29	16	16	80	86	62	-2.07699	down	0.0018299	0.0629672	yes	chr3	114476157	114494241	+	6	circRNA	ENSSSCT00000009321	SPAST	chr3:114454589-114476156|chr3:114494241-114501068	spastin [Source:RefSeq peptide;Acc:NP_998914]	NA	NA	NA
circRNA4940	6.37127	2.96644	1.7759	1.78423	1.06971	0.460572	47	18	13	10	7	3	1.74546	up	0.00183158	0.0629672	yes	chr3	25145646	25146427	-	2	circRNA	ENSSSCT00000008597	ENSSSCG00000007847	chr3:25144485-25145645|chr3:25146427-25152323	NA	GO:0043231(intracellular membrane-bounded organelle);GO:0016021(integral component of membrane);GO:0016020(membrane);GO:0055085(transmembrane transport);GO:0006869(lipid transport);GO:0006810(transport);GO:0002244(hematopoietic progenitor cell differentiation);GO:0042626(ATPase activity, coupled to transmembrane movement of substances);GO:0016887(ATPase activity);GO:0005524(ATP binding);GO:000521…	NA	NA
circRNA35031	2.16894	2.63683	0	0	0	0	16	16	0	0	0	0	inf	up	0.00183313	0.0629672	yes	chr4	136412943	136431078	-	5	circRNA	ENSSSCT00000007559	RPAP2	chr4:136410444-136412942|chr4:136431078-136441484	RNA polymerase II associated protein 2 [Source:HGNC Symbol;Acc:HGNC:25791]	GO:0016591(DNA-directed RNA polymerase II, holoenzyme);GO:0005829(cytosol);GO:0005737(cytoplasm);GO:0005730(nucleolus);GO:0005634(nucleus);GO:0070940(dephosphorylation of RNA polymerase II C-terminal domain);GO:0009301(snRNA transcription);GO:0008420(CTD phosphatase activity)	NA	NA
circRNA316	0.271118	0	0	2.14107	1.68098	1.53524	2	0	0	12	11	10	-4.30451	down	0.00183675	0.0629672	yes	chr7	36427223	36472463	-	3	circRNA	ENSSSCT00000001727	ENSSSCG00000001549	chr7:36412083-36427222|chr7:36472463-36478366	NA	GO:0005737(cytoplasm);GO:0061077(chaperone-mediated protein folding);GO:0000413(protein peptidyl-prolyl isomerization);GO:0031072(heat shock protein binding);GO:0016853(isomerase activity);GO:0005528(FK506 binding);GO:0003755(peptidyl-prolyl cis-trans isomerase activity)	04915(Estrogen signaling pathway)	NA
circRNA24685	2.57562	2.30723	1.09286	0	0.305632	0.614097	19	14	8	0	2	4	2.69983	up	0.00183774	0.0629672	yes	chr12	25905803	25908650	-	3	circRNA	ENSSSCT00000019105	ENSSSCG00000017551	chr12:25904056-25905802|chr12:25908650-25910939	NA	NA	NA	NA
circRNA18488	0	0	0	2.14107	0.611264	1.22819	0	0	0	12	4	8	-inf	down	0.00183813	0.0629672	yes	chr14	136683518	136734852	+	5	circRNA	ENSSSCT00000032203	ATRNL1	chr14:136651646-136683517|chr14:136734852-136738981	attractin like 1 [Source:HGNC Symbol;Acc:HGNC:29063]	GO:0016021(integral component of membrane);GO:0016020(membrane);GO:0007186(G-protein coupled receptor signaling pathway)	NA	NA
circRNA6399	0	0	0	2.14107	1.22253	0.614097	0	0	0	12	8	4	-inf	down	0.00183816	0.0629672	yes	chr2	52016847	52019977	+	9	circRNA	ENSSSCT00000014645	EIF4G2	chr2:52015984-52016846|chr2:52019977-52020625	eukaryotic translation initiation factor 4 gamma 2 [Source:HGNC Symbol;Acc:HGNC:3297]	GO:0003723(RNA binding)	03013(RNA transport);05416(Viral myocarditis)	NA
circRNA163	1.62671	1.15361	0.819646	14.0954	1.52816	15.1989	12	7	6	79	10	99	-3.09793	down	0.00185494	0.0634467	yes	chr7	20415577	20423283	+	5	circRNA	ENSSSCT00000001183	MRS2	chr7:20403137-20415576|chr7:20423283-20439162	MRS2, magnesium transporter [Source:HGNC Symbol;Acc:HGNC:13785]	GO:0016021(integral component of membrane);GO:0016020(membrane);GO:0005743(mitochondrial inner membrane);GO:0005739(mitochondrion);GO:1990614(mitochondrial magnesium ion transmembrane transport);GO:0045016(mitochondrial magnesium ion transport);GO:0015095(magnesium ion transmembrane transporter activity)	NA	NA
circRNA14708	0	0	0	2.49792	0.611264	1.07467	0	0	0	14	4	7	-inf	down	0.00185921	0.0634973	yes	chr17	44840385	44865386	+	13	circRNA	ENSSSCT00000008003	EPB41L1	chr17:44823122-44840384|chr17:44865386-44875910	erythrocyte membrane protein band 4.1 like 1 [Source:HGNC Symbol;Acc:HGNC:3378]	GO:0019898(extrinsic component of membrane);GO:0005886(plasma membrane);GO:0005856(cytoskeleton);GO:0005737(cytoplasm);GO:0031032(actomyosin structure organization);GO:0030866(cortical actin cytoskeleton organization);GO:0045296(cadherin binding);GO:0008092(cytoskeletal protein binding);GO:0005200(structural constituent of cytoskeleton);GO:0005198(structural molecule activity);GO:0003779(actin bi…	04530(Tight junction)	NA
circRNA30417	4.20233	0.82401	0.956254	0	0	0.460572	31	5	7	0	0	3	3.69927	up	0.001872	0.0638386	yes	chr8	108837656	108849660	-	5	circRNA	ENSSSCT00000009955	ADAD1	chr8:108830150-108837655|chr8:108849660-108857720	adenosine deaminase domain containing 1 [Source:HGNC Symbol;Acc:HGNC:30713]	GO:0005634(nucleus);GO:0007286(spermatid development);GO:0006396(RNA processing);GO:0004000(adenosine deaminase activity);GO:0003723(RNA binding)	NA	NA
circRNA7860	5.01568	1.81282	1.09286	1.24896	0	0.307048	37	11	8	7	0	2	2.3479	up	0.00187648	0.0638866	yes	chr1	84250378	84258582	+	2	circRNA	ENSSSCT00000004851	ARMC2	chr1:84241711-84250377|chr1:84258582-84274369	armadillo repeat containing 2 [Source:HGNC Symbol;Acc:HGNC:23045]	NA	NA	NA
circRNA13582	0.677794	0	0	4.99584	1.83379	1.99581	5	0	0	28	12	13	-3.70275	down	0.00188035	0.0638866	yes	chr11	75120545	75158789	-	8	circRNA	ENSSSCT00000027258	DOCK9	chr11:75110126-75120544|None	dedicator of cytokinesis 9 [Source:HGNC Symbol;Acc:HGNC:14132]	GO:0016020(membrane);GO:0005622(intracellular);GO:0043547(positive regulation of GTPase activity);GO:0007264(small GTPase mediated signal transduction);GO:0045296(cadherin binding);GO:0005085(guanyl-nucleotide exchange factor activity)	NA	NA
circRNA38903	0.948912	1.64802	0.409823	0	0	0	7	10	3	0	0	0	inf	up	0.00188182	0.0638866	yes	chr9	79809270	79809566	-	1	circRNA	ENSSSCT00000028375	HEPACAM2	chr9:79743982-79809269|chr9:79809566-79821029	HEPACAM family member 2 [Source:HGNC Symbol;Acc:HGNC:27364]	GO:0016021(integral component of membrane);GO:0016020(membrane);GO:0030496(midbody);GO:0005819(spindle);GO:0005813(centrosome);GO:0005794(Golgi apparatus);GO:0051297(centrosome organization)	NA	NA
circRNA17998	8.67577	2.63683	3.27859	2.3195	0.305632	1.53524	64	16	24	13	2	10	1.81031	up	0.00190252	0.0644931	yes	chr14	81297022	81361983	-	3	circRNA	ENSSSCT00000011261	MICU1	chr14:81282961-81297021|chr14:81361983-81393973	mitochondrial calcium uptake 1 [Source:HGNC Symbol;Acc:HGNC:1530]	GO:1990246(uniplex complex);GO:0034704(calcium channel complex);GO:0032592(integral component of mitochondrial membrane);GO:0005758(mitochondrial intermembrane space);GO:0005743(mitochondrial inner membrane);GO:0005739(mitochondrion);GO:0070509(calcium ion import);GO:0051561(positive regulation of mitochondrial calcium ion concentration);GO:0051560(mitochondrial calcium ion homeostasis);GO:005126…	NA	NA
circRNA2080	0.948912	0	0.409823	4.81742	2.59787	3.8381	7	0	3	27	17	25	-3.05002	down	0.00192485	0.0651532	yes	chr6	99514655	99547687	-	8	circRNA	ENSSSCT00000025346	MIB1	chr6:99506112-99514654|chr6:99547687-99565449	mindbomb E3 ubiquitin protein ligase 1 [Source:HGNC Symbol;Acc:HGNC:21086]	GO:0031410(cytoplasmic vesicle);GO:0005813(centrosome);GO:0005737(cytoplasm);GO:0045807(positive regulation of endocytosis);GO:0045665(negative regulation of neuron differentiation);GO:0016567(protein ubiquitination);GO:0007507(heart development);GO:0007219(Notch signaling pathway);GO:0006897(endocytosis);GO:0001947(heart looping);GO:0001841(neural tube formation);GO:0001756(somitogenesis);GO:000…	NA	NA
circRNA1004	0	0.494406	0	3.39004	2.75069	1.38172	0	3	0	19	18	9	-3.92743	down	0.00194322	0.0656366	yes	chr7	104451564	104454866	+	2	circRNA	ENSSSCT00000022285	ENSSSCG00000021606	chr7:104425014-104451563|chr7:104454866-104464048	NA	GO:0016021(integral component of membrane);GO:0016020(membrane);GO:0055085(transmembrane transport)	NA	NA
circRNA3065	0	0	0	3.21161	0.611264	0.767621	0	0	0	18	4	5	-inf	down	0.00194489	0.0656366	yes	chr5	50804774	50832839	+	5	circRNA	ENSSSCT00000000598	ENSSSCG00000000555	chr5:50738780-50804773|chr5:50832839-50887068	NA	GO:0016020(membrane);GO:0005783(endoplasmic reticulum);GO:0070588(calcium ion transmembrane transport);GO:0048016(inositol phosphate-mediated signaling);GO:0006816(calcium ion transport);GO:0005262(calcium channel activity);GO:0005220(inositol 1,4,5-trisphosphate-sensitive calcium-release channel activity)	NA	NA
circRNA34284	1.22003	1.64802	0.273215	0	0	0	9	10	2	0	0	0	inf	up	0.00194968	0.0657007	yes	chr6	150861612	150874694	-	3	circRNA	ENSSSCT00000004293	SPATA6	chr6:150846624-150861611|chr6:150874694-150879393	spermatogenesis associated 6 [Source:HGNC Symbol;Acc:HGNC:18309]	GO:0097224(sperm connecting piece);GO:0044458(motile cilium assembly);GO:0007283(spermatogenesis);GO:0032027(myosin light chain binding)	NA	NA
circRNA19649	0	0	0	1.96265	0.458448	1.68877	0	0	0	11	3	11	-inf	down	0.00196904	0.0662553	yes	chrX	86178487	86217418	+	3	circRNA	ENSSSCT00000013641	ENSSSCG00000012474	chrX:86134717-86178486|chrX:86217418-86317517	NA	GO:0030036(actin cytoskeleton organization);GO:0016043(cellular component organization);GO:0007292(female gamete generation);GO:0007015(actin filament organization);GO:0017048(Rho GTPase binding);GO:0003779(actin binding)	NA	NA
circRNA21247	2.16894	0.659208	1.50268	0	0.305632	0	16	4	11	0	2	0	3.82478	up	0.00197414	0.0663288	yes	chr6	148044322	148053243	+	3	circRNA	ENSSSCT00000004282	NRDC	chr6:148041031-148044321|chr6:148053243-148055609	nardilysin convertase [Source:HGNC Symbol;Acc:HGNC:7995]	GO:0005739(mitochondrion);GO:0006508(proteolysis);GO:0046872(metal ion binding);GO:0004222(metalloendopeptidase activity);GO:0003824(catalytic activity)	NA	NA
circRNA11870	0.542236	0	0	2.67634	3.51477	1.38172	4	0	0	15	23	9	-3.80384	down	0.00197971	0.0664178	yes	chr13	155651585	155664955	-	3	circRNA	ENSSSCT00000013038	GRAMD1C	chr13:155644253-155651584|chr13:155664955-155674308	GRAM domain containing 1C [Source:HGNC Symbol;Acc:HGNC:25252]	GO:0016021(integral component of membrane);GO:0016020(membrane)	NA	NA
circRNA12816	0	0	0	6.78007	1.37534	0	0	0	0	38	9	0	-inf	down	0.00198889	0.0666277	yes	chr12	38757575	38784472	-	4	circRNA	ENSSSCT00000019240	BCAS3	chr12:38732313-38757574|chr12:38784472-38799421	BCAS3, microtubule associated cell migration factor [Source:HGNC Symbol;Acc:HGNC:14347]	GO:0071944(cell periphery);GO:0045111(intermediate filament cytoskeleton);GO:0035327(transcriptionally active chromatin);GO:0031252(cell leading edge);GO:0005881(cytoplasmic microtubule);GO:0005737(cytoplasm);GO:0005730(nucleolus);GO:0005634(nucleus);GO:2000251(positive regulation of actin cytoskeleton reorganization);GO:2000114(regulation of establishment of cell polarity);GO:0090630(activation …	NA	NA
circRNA18941	0	0	0.136608	2.14107	1.06971	1.38172	0	0	1	12	7	9	-5.07117	down	0.00201147	0.0672852	yes	chr18	20529164	20530706	-	3	circRNA	ENSSSCT00000018039	SMO	chr18:20528572-20529163|chr18:20530706-20547938	smoothened, frizzled class receptor [Source:HGNC Symbol;Acc:HGNC:11119]	GO:0070062(extracellular exosome);GO:0060170(ciliary membrane);GO:0043231(intracellular membrane-bounded organelle);GO:0016021(integral component of membrane);GO:0016020(membrane);GO:0005929(cilium);GO:0005901(caveola);GO:0005886(plasma membrane);GO:0005794(Golgi apparatus);GO:0005737(cytoplasm);GO:2000826(regulation of heart morphogenesis);GO:2000036(regulation of stem cell population maintenanc…	04340(Hedgehog signaling pathway);05200(Pathways in cancer);05205(Proteoglycans in cancer);05217(Basal cell carcinoma)	NA
circRNA13001	1.89782	1.97762	0.683039	0.535269	0	0.153524	14	12	5	3	0	1	2.72641	up	0.00202619	0.0676784	yes	chr12	48316172	48329809	-	5	circRNA	ENSSSCT00000019366	EFCAB5	chr12:48310536-48316171|chr12:48329809-48332568	EF-hand calcium binding domain 5 [Source:HGNC Symbol;Acc:HGNC:24801]	GO:0005509(calcium ion binding)	NA	NA
circRNA7440	4.88012	1.97762	6.55717	29.7966	20.6301	25.3315	36	12	48	167	135	165	-2.49757	down	0.0020402	0.0679398	yes	chr1	11314741	11319029	-	3	circRNA	ENSSSCT00000030285	SNX9	chr1:11292201-11314740|None	sorting nexin 9 [Source:HGNC Symbol;Acc:HGNC:14973]	GO:0070062(extracellular exosome);GO:0031410(cytoplasmic vesicle);GO:0031234(extrinsic component of cytoplasmic side of plasma membrane);GO:0030659(cytoplasmic vesicle membrane);GO:0030136(clathrin-coated vesicle);GO:0016020(membrane);GO:0005886(plasma membrane);GO:0005829(cytosol);GO:0005802(trans-Golgi network);GO:0005737(cytoplasm);GO:0097320(plasma membrane tubulation);GO:0060988(lipid tube a…	NA	NA
circRNA19590	0	0	0	2.14107	0.916896	0.767621	0	0	0	12	6	5	-inf	down	0.00204297	0.0679398	yes	chrX	73873598	73875197	-	3	circRNA	ENSSSCT00000031239	CH242-123K13.1	chrX:73868206-73873597|chrX:73875197-73877012	NA	NA	NA	NA
circRNA5580	0	0	0	2.3195	0.916896	0.767621	0	0	0	13	6	5	-inf	down	0.00204612	0.0679398	yes	chr3	98116845	98128668	+	2	circRNA	ENSSSCT00000025707	FOXN2	chr3:98079783-98116844|chr3:98128668-98132244	forkhead box N2 [Source:HGNC Symbol;Acc:HGNC:5281]	GO:0043231(intracellular membrane-bounded organelle);GO:0005634(nucleus);GO:0045893(positive regulation of transcription, DNA-templated);GO:0035914(skeletal muscle cell differentiation);GO:0030154(cell differentiation);GO:0006355(regulation of transcription, DNA-templated);GO:0043565(sequence-specific DNA binding);GO:0003700(transcription factor activity, sequence-specific DNA binding);GO:0003677…	NA	NA
circRNA8731	6.23571	2.80163	2.86876	1.78423	1.52816	0.767621	46	17	21	10	10	5	1.54506	up	0.00204783	0.0679398	yes	chr1	208292449	208295366	+	3	circRNA	ENSSSCT00000005590	ARID4A	chr1:208290312-208292448|chr1:208295366-208304838	AT-rich interaction domain 4A [Source:HGNC Symbol;Acc:HGNC:9885]	GO:0017053(transcriptional repressor complex);GO:0005886(plasma membrane);GO:0005829(cytosol);GO:0005654(nucleoplasm);GO:0005634(nucleus);GO:0097368(establishment of Sertoli cell barrier);GO:0080182(histone H3-K4 trimethylation);GO:0048821(erythrocyte development);GO:0045944(positive regulation of transcription from RNA polymerase II promoter);GO:0045892(negative regulation of transcription, DNA-…	NA	NA
circRNA6172	6.77794	8.4049	3.41519	4.99584	1.37534	0.767621	50	51	25	28	9	5	1.3814	up	0.00205312	0.0679398	yes	chr2	19750076	19758365	-	2	circRNA	ENSSSCT00000014505	EXT2	chr2:19720711-19750075|chr2:19758365-19785270	exostosin glycosyltransferase 2 [Source:HGNC Symbol;Acc:HGNC:3513]	GO:0070062(extracellular exosome);GO:0043541(UDP-N-acetylglucosamine transferase complex);GO:0016021(integral component of membrane);GO:0016020(membrane);GO:0005794(Golgi apparatus);GO:0005783(endoplasmic reticulum);GO:0033692(cellular polysaccharide biosynthetic process);GO:0030154(cell differentiation);GO:0015014(heparan sulfate proteoglycan biosynthetic process, polysaccharide chain biosynthet…	00534(Glycosaminoglycan biosynthesis - heparan sulfate / heparin)	EC:2.4.1.224 2.4.1.225
circRNA16871	3.52453	3.46084	2.04912	1.42738	0.916896	0.921145	26	21	15	8	6	6	1.46817	up	0.00205316	0.0679398	yes	chr15	122873048	122877209	-	2	circRNA	ENSSSCT00000026412	IDH1	chr15:122870369-122873047|chr15:122877209-122879688	isocitrate dehydrogenase (NADP(+)) 1, cytosolic [Source:HGNC Symbol;Acc:HGNC:5382]	GO:0070062(extracellular exosome);GO:0005829(cytosol);GO:0005777(peroxisome);GO:0005739(mitochondrion);GO:0005737(cytoplasm);GO:0071071(regulation of phospholipid biosynthetic process);GO:0060696(regulation of phospholipid catabolic process);GO:0055114(oxidation-reduction process);GO:0006979(response to oxidative stress);GO:0006749(glutathione metabolic process);GO:0006103(2-oxoglutarate metaboli…	01200(Carbon metabolism);01210(2-Oxocarboxylic acid metabolism);01230(Biosynthesis of amino acids);00020(Citrate cycle (TCA cycle));00480(Glutathione metabolism);04146(Peroxisome)	EC:1.1.1.42
circRNA17213	5.55791	5.27366	3.00537	30.8672	11.614	15.813	41	32	22	173	76	103	-2.07483	down	0.00205489	0.0679398	yes	chr14	14068398	14079510	+	2	circRNA	ENSSSCT00000010617	HMBOX1	chr14:14036603-14068397|chr14:14079510-14118549	homeobox containing 1 [Source:HGNC Symbol;Acc:HGNC:26137]	GO:0016604(nuclear body);GO:0005829(cytosol);GO:0005737(cytoplasm);GO:0005697(telomerase holoenzyme complex);GO:0005654(nucleoplasm);GO:0005634(nucleus);GO:0000784(nuclear chromosome, telomeric region);GO:0051973(positive regulation of telomerase activity);GO:0045893(positive regulation of transcription, DNA-templated);GO:0045892(negative regulation of transcription, DNA-templated);GO:0035563(pos…	NA	NA
circRNA2431	1.35559	0.329604	0	8.92114	2.59787	3.53106	10	2	0	50	17	23	-3.15878	down	0.00207275	0.0682528	yes	chr6	143048817	143059562	+	5	circRNA	ENSSSCT00000004242	DAB1	chr6:142981098-143048816|chr6:143059562-143092986	disabled homolog 1 [Source:RefSeq peptide;Acc:NP_001090911]	GO:0048471(perinuclear region of cytoplasm);GO:0043231(intracellular membrane-bounded organelle);GO:0097477(lateral motor column neuron migration);GO:0051645(Golgi localization);GO:0050771(negative regulation of axonogenesis);GO:0048712(negative regulation of astrocyte differentiation);GO:0046426(negative regulation of JAK-STAT cascade);GO:0045860(positive regulation of protein kinase activity);G…	NA	NA
circRNA20142	0	0	0.136608	4.639	0.611264	1.07467	0	0	1	26	4	7	-5.53294	down	0.00207291	0.0682528	yes	chr16	42417107	42435930	-	10	circRNA	ENSSSCT00000018439	ENSSSCG00000016932	chr16:42416219-42417106|chr16:42435930-42457931	NA	GO:0005622(intracellular);GO:0035556(intracellular signal transduction);GO:0030177(positive regulation of Wnt signaling pathway);GO:0007165(signal transduction)	NA	NA
circRNA16360	0.677794	1.64802	0	8.38588	6.41827	4.60572	5	10	0	47	42	30	-3.06098	down	0.00207335	0.0682528	yes	chr15	61682878	61685041	+	2	circRNA	ENSSSCT00000017250	PPP2CB	chr15:61682033-61682877|chr15:61685041-61687411	protein phosphatase 2 catalytic subunit beta [Source:HGNC Symbol;Acc:HGNC:9300]	GO:0070062(extracellular exosome);GO:0005737(cytoplasm);GO:0000159(protein phosphatase type 2A complex);GO:0046677(response to antibiotic);GO:0043161(proteasome-mediated ubiquitin-dependent protein catabolic process);GO:0042542(response to hydrogen peroxide);GO:0034976(response to endoplasmic reticulum stress);GO:0010468(regulation of gene expression);GO:0008637(apoptotic mitochondrial changes);G…	03015(mRNA surveillance pathway);04350(TGF-beta signaling pathway);04390(Hippo signaling pathway);04071(Sphingolipid signaling pathway);04151(PI3K-Akt signaling pathway);04152(AMPK signaling pathway);04114(Oocyte meiosis);04530(Tight junction);04261(Adrenergic signaling in cardiomyocytes);04728(Dopaminergic synapse);04730(Long-term depression);05160(Hepatitis C);05142(Chagas disease (American try…	EC:3.1.3.16
circRNA9974	1.35559	0.988812	0.956254	0.356846	0	0	10	6	7	2	0	0	3.20938	up	0.00208728	0.0686121	yes	chr8	58258246	58260068	-	3	circRNA	ENSSSCT00000031478	CEP135	chr8:58252313-58258245|chr8:58260068-58262344	centrosomal protein 135 [Source:HGNC Symbol;Acc:HGNC:29086]	GO:0005814(centriole);GO:0005813(centrosome);GO:1902857(positive regulation of non-motile cilium assembly);GO:0010457(centriole-centriole cohesion);GO:0007099(centriole replication);GO:0008022(protein C-terminus binding)	NA	NA
circRNA35571	2.03338	2.63683	0	0	0	0	15	16	0	0	0	0	inf	up	0.00209914	0.068814	yes	chr3	126256536	126280769	+	11	circRNA	ENSSSCT00000009415	WDR35	chr3:126252037-126256535|chr3:126280769-126285349	WD repeat domain 35 [Source:HGNC Symbol;Acc:HGNC:29250]	GO:0042995(cell projection);GO:0036064(ciliary basal body);GO:0030991(intraciliary transport particle A);GO:0005930(axoneme);GO:0005929(cilium);GO:0005856(cytoskeleton);GO:0005815(microtubule organizing center);GO:0005813(centrosome);GO:0005737(cytoplasm);GO:0061512(protein localization to cilium);GO:0060271(cilium assembly);GO:0035721(intraciliary retrograde transport);GO:0030030(cell projection…	NA	NA
circRNA5601	4.06677	3.13124	2.18572	21.4107	10.3915	8.75088	30	19	16	120	68	57	-2.11158	down	0.00209946	0.068814	yes	chr3	101068367	101079220	+	4	circRNA	ENSSSCT00000009247	SRBD1	chr3:101057850-101068366|chr3:101079220-101136144	S1 RNA binding domain 1 [Source:HGNC Symbol;Acc:HGNC:25521]	GO:0006139(nucleobase-containing compound metabolic process);GO:0003676(nucleic acid binding)	NA	NA
circRNA37319	1.08447	0.988812	0.546431	0	0	0	8	6	4	0	0	0	inf	up	0.00211291	0.0691555	yes	chr13	37769379	37771211	+	3	circRNA	ENSSSCT00000012519	PHF7	chr13:37768212-37769378|chr13:37771211-37775593	PHD finger protein 7 [Source:HGNC Symbol;Acc:HGNC:18458]	GO:0016607(nuclear speck);GO:0005886(plasma membrane);GO:0005829(cytosol);GO:0005794(Golgi apparatus);GO:0005654(nucleoplasm);GO:0005634(nucleus);GO:0046872(metal ion binding);GO:0008270(zinc ion binding)	NA	NA
circRNA8739	4.33788	1.48322	1.7759	1.42738	0.305632	0.460572	32	9	13	8	2	3	1.79214	up	0.00212032	0.0692982	yes	chr1	208501653	208513821	+	4	circRNA	ENSSSCT00000005594	ENSSSCG00000005076	chr1:208500657-208501652|chr1:208513821-208523213	NA	GO:0036064(ciliary basal body);GO:0005814(centriole);GO:0060271(cilium assembly);GO:0007224(smoothened signaling pathway)	NA	NA
circRNA18001	8.40465	4.77926	4.09823	4.81742	1.06971	1.53524	62	29	30	27	7	10	1.21933	up	0.00213577	0.0697032	yes	chr14	81355508	81394088	-	3	circRNA	ENSSSCT00000011261	MICU1	chr14:81297159-81355507|chr14:81394088-81415554	mitochondrial calcium uptake 1 [Source:HGNC Symbol;Acc:HGNC:1530]	GO:1990246(uniplex complex);GO:0034704(calcium channel complex);GO:0032592(integral component of mitochondrial membrane);GO:0005758(mitochondrial intermembrane space);GO:0005743(mitochondrial inner membrane);GO:0005739(mitochondrion);GO:0070509(calcium ion import);GO:0051561(positive regulation of mitochondrial calcium ion concentration);GO:0051560(mitochondrial calcium ion homeostasis);GO:005126…	NA	NA
circRNA20195	9.76024	9.22891	9.28932	7.67218	1.22253	3.37753	72	56	68	43	8	22	1.20431	up	0.00214575	0.0699288	yes	chr16	51418411	51419574	-	1	circRNA	ENSSSCT00000018468	MARVELD2	chr16:51416266-51418410|chr16:51419574-51420240	MARVEL domain containing 2 [Source:HGNC Symbol;Acc:HGNC:26401]	GO:0061689(tricellular tight junction);GO:0031410(cytoplasmic vesicle);GO:0030054(cell junction);GO:0016324(apical plasma membrane);GO:0016323(basolateral plasma membrane);GO:0016021(integral component of membrane);GO:0016020(membrane);GO:0005923(bicellular tight junction);GO:0005737(cytoplasm);GO:0070830(bicellular tight junction assembly);GO:0061028(establishment of endothelial barrier);GO:0045…	NA	NA
circRNA5385	3.66009	1.81282	1.22947	0.178423	0.152816	0.767621	27	11	9	1	1	5	2.60867	up	0.00215541	0.0701333	yes	chr3	71644135	71645127	+	2	circRNA	ENSSSCT00000009049	M1AP	chr3:71639579-71644134|chr3:71645127-71663233	meiosis 1 associated protein [Source:HGNC Symbol;Acc:HGNC:25183]	GO:0005737(cytoplasm);GO:0051308(male meiosis chromosome separation);GO:0007292(female gamete generation);GO:0007283(spermatogenesis);GO:0007127(meiosis I);GO:0042802(identical protein binding)	NA	NA
circRNA8314	2.03338	2.47203	1.50268	1.24896	0	0	15	15	11	7	0	0	2.26618	up	0.00215818	0.0701333	yes	chr1	143396359	143426509	+	6	circRNA	ENSSSCT00000005210	TTBK2	chr1:143365464-143396358|chr1:143426509-143439948	tau tubulin kinase 2 [Source:HGNC Symbol;Acc:HGNC:19141]	GO:0035869(ciliary transition zone);GO:0005829(cytosol);GO:0005814(centriole);GO:0005737(cytoplasm);GO:0005634(nucleus);GO:0005615(extracellular space);GO:0060271(cilium assembly);GO:0018105(peptidyl-serine phosphorylation);GO:0008360(regulation of cell shape);GO:0006468(protein phosphorylation);GO:0005524(ATP binding);GO:0004674(protein serine/threonine kinase activity);GO:0004672(protein kinase…	NA	NA
circRNA13412	0.271118	0	0	2.85477	1.52816	1.22819	2	0	0	16	10	8	-4.3713	down	0.00218887	0.071029	yes	chr11	25551967	25556605	-	4	circRNA	ENSSSCT00000010338	DGKH	chr11:25549061-25551966|chr11:25556605-25559255	diacylglycerol kinase eta [Source:HGNC Symbol;Acc:HGNC:2854]	GO:0005768(endosome);GO:0005737(cytoplasm);GO:0051259(protein oligomerization);GO:0035556(intracellular signal transduction);GO:0016310(phosphorylation);GO:0007205(protein kinase C-activating G-protein coupled receptor signaling pathway);GO:0016740(transferase activity);GO:0016301(kinase activity);GO:0005524(ATP binding);GO:0004143(diacylglycerol kinase activity);GO:0000166(nucleotide binding)	00561(Glycerolipid metabolism);00564(Glycerophospholipid metabolism);04070(Phosphatidylinositol signaling system);05231(Choline metabolism in cancer)	EC:2.7.1.107
[truncated: 1,624 more rows]
