# Supplementary material for: Expression Analysis of Circular RNAs in Young and Sexually Mature Boar Testes
Source: Animals (Basel). 2021 May 17;11(5):1430. doi: 10.3390/ani11051430 (PMC8156704; doi:10.3390/ani11051430)
Supplement: Supplementary file 1 [file animals-11-01430-s001.zip › Table S5.xlsx]

## Sheet: Sheet1
Table S5. GO analysis of host genes producing DECs in testicular tissues of young and sexually mature Landrace boars
GO_ID	GO_Term	GO_function	GO_class	Genes	S gene number	TS gene number	B gene number	TB gene number	pvalue
GO:0007224	smoothened signaling pathway	biological_process	8	circRNA10186(HHIP);circRNA13975(PTCH1);circRNA16068(HHAT);circRNA18290(TCTN3);circRNA18941(SMO);circRNA23379(ENSSSCG00000005076);circRNA23721(WDR19);circRNA24458(IFT57);circRNA32903(IQUB);circRNA32905(IQUB);circRNA35982(KIF3A);circRNA37671(ENSSSCG00000024500);circRNA40099(IQUB);circRNA4508(HIPK1);circRNA4512(HIPK1);circRNA6454(FKBP8);circRNA7104(KIF3A);circRNA8739(ENSSSCG00000005076);circRNA9649(…	14	1366	28	7415	0.000146214
GO:0021799	cerebral cortex radially oriented cell migration	biological_process	11	circRNA13173(SOCS7);circRNA15295(DIXDC1);circRNA16657(ENSSSCG00000016002);circRNA17847(DISC1);circRNA2431(DAB1)	5	1366	5	7415	0.000210912
GO:0004012	phospholipid-translocating ATPase activity	molecular_function	12	circRNA14858(ATP9A);circRNA14865(ATP9A);circRNA14867(ATP9A);circRNA19827(ATP11C);circRNA21930(ABCA4);circRNA23755(ENSSSCG00000008803);circRNA35865(ENSSSCG00000013440);circRNA36447(ENSSSCG00000004857);circRNA38093(ENSSSCG00000023771);circRNA4636(ABCA4);circRNA4641(ABCA4);circRNA8415(ENSSSCG00000004830);circRNA9070(ENSSSCG00000005307);circRNA9072(ENSSSCG00000005307)	9	1366	15	7415	0.00040834
GO:0046328	regulation of JNK cascade	biological_process	12	circRNA17259(SH3RF1);circRNA17262(SH3RF1);circRNA34966(MAGI3);circRNA4083(COPS5);circRNA8392(IGF1R);circRNA8482(PHLPP1);circRNA9547(TRAF2)	6	1366	8	7415	0.000770747
GO:0034587	piRNA metabolic process	biological_process	10	circRNA1234(TDRD9);circRNA17104(PIWIL2);circRNA17106(PIWIL2);circRNA17107(PIWIL2);circRNA17109(PIWIL2);circRNA17110(PIWIL2);circRNA17112(PIWIL2);circRNA17113(PIWIL2);circRNA18453(TDRD1);circRNA18455(TDRD1);circRNA18456(TDRD1);circRNA33782(TDRD9);circRNA35090(FKBP6);circRNA39929(TDRD1);circRNA4346(TDRKH)	5	1366	6	7415	0.00107178
GO:0097094	craniofacial suture morphogenesis	biological_process	10	circRNA1073(FOXN3);circRNA1537(MEGF8);circRNA247(RAB23);circRNA251(RAB23);circRNA3967(MMP16);circRNA3968(MMP16);circRNA3969(MMP16)	4	1366	4	7415	0.00114763
GO:0017112	Rab guanyl-nucleotide exchange factor activity	molecular_function	5	circRNA11025(DENND6A);circRNA13751(RAB3GAP2);circRNA13756(RAB3GAP2);circRNA14908(DENND5A);circRNA18776(DENND2A);circRNA25906(RAB3GAP1);circRNA38692(DENND5A);circRNA4834(RABGEF1);circRNA8845(DENND4C);circRNA8875(DENND4C);circRNA8876(DENND4C);circRNA8941(RIC1);circRNA8942(RIC1)	8	1366	14	7415	0.00135677
GO:0017056	structural constituent of nuclear pore	molecular_function	4	circRNA10084(ENSSSCG00000008979);circRNA14942(NUP98);circRNA19994(NUP155);circRNA20000(NUP155);circRNA20009(NUP155);circRNA25484(NUP98);circRNA27275(NUP155);circRNA2971(ENSSSCG00000000486);circRNA36773(NUP188);circRNA38712(NUP98);circRNA42944(NUP85);circRNA4771(ENSSSCG00000007705);circRNA9474(NUP214)	8	1366	14	7415	0.00135677
GO:0007283	spermatogenesis	biological_process	7	circRNA10979(POC1A);circRNA11907(MORC1);circRNA1234(TDRD9);circRNA14707(CNBD2);circRNA17104(PIWIL2);circRNA17106(PIWIL2);circRNA17107(PIWIL2);circRNA17109(PIWIL2);circRNA17110(PIWIL2);circRNA17112(PIWIL2);circRNA17113(PIWIL2);circRNA17806(ARID4B);circRNA17928(SIRT1);circRNA18453(TDRD1);circRNA18455(TDRD1);circRNA18456(TDRD1);circRNA18872(LRGUK);circRNA19558(ATRX);circRNA19860(BCAP31);circRNA2563(…	28	1366	87	7415	0.00136783
GO:0005813	centrosome	cellular_component	9	circRNA10710(DYNC1LI1);circRNA10979(POC1A);circRNA11295(CEP63);circRNA11438(MBNL1);circRNA11813(IQCB1);circRNA11824(GSK3B);circRNA13081(KIAA0753);circRNA13628(TUBGCP3);circRNA13629(TUBGCP3);circRNA13857(ENSSSCG00000010871);circRNA14993(C2CD3);circRNA14995(C2CD3);circRNA15025(UVRAG);circRNA15760(GNAI1);circRNA16056(DTL);circRNA16059(DTL);circRNA16657(ENSSSCG00000016002);circRNA16967(OBSL1);circRNA…	58	1366	219	7415	0.00177152
GO:0031514	motile cilium	cellular_component	7	circRNA10235(INTU);circRNA11759(IQCG);circRNA11760(IQCG);circRNA1396(BBS2);circRNA23721(WDR19);circRNA23959(PKD2);circRNA32903(IQUB);circRNA32905(IQUB);circRNA34846(ADCY10);circRNA35982(KIF3A);circRNA37080(INTU);circRNA40099(IQUB);circRNA4174(ADCY10);circRNA5285(TSGA10);circRNA6301(LDHC);circRNA7104(KIF3A);circRNA8752(HIF1A)	11	1366	24	7415	0.00188244
GO:0021987	cerebral cortex development	biological_process	13	circRNA12925(NF1);circRNA12935(NF1);circRNA12943(NF1);circRNA1396(BBS2);circRNA14487(PLCB1);circRNA14488(PLCB1);circRNA18581(TACC2);circRNA18941(SMO);circRNA27840(WDR62);circRNA3150(LRP6);circRNA34662(TRAPPC9);circRNA7047(CEP120);circRNA7374(AFDN);circRNA8752(HIF1A)	11	1366	24	7415	0.00188244
GO:0007099	centriole replication	biological_process	11	circRNA11295(CEP63);circRNA13081(KIAA0753);circRNA23889(PLK4);circRNA27840(WDR62);circRNA35020(ENSSSCG00000021670);circRNA37068(PLK4);circRNA38024(KIAA0753);circRNA9974(CEP135)	6	1366	9	7415	0.00195123
GO:0045880	positive regulation of smoothened signaling pathway	biological_process	10	circRNA10235(INTU);circRNA18941(SMO);circRNA19795(GPC3);circRNA19796(GPC3);circRNA2673(SCUBE1);circRNA37080(INTU);circRNA7212(CTNNA1);circRNA8412(CHSY1)	6	1366	9	7415	0.00195123
GO:0009898	cytoplasmic side of plasma membrane	cellular_component	6	circRNA11714(DLG1);circRNA11717(DLG1);circRNA1198(TRAF3);circRNA1200(TRAF3);circRNA16464(ENSSSCG00000015878);circRNA18184(PTEN);circRNA21390(RAB21);circRNA25931(PTPN4);circRNA8983(ENSSSCG00000005243);circRNA8984(ENSSSCG00000005243);circRNA9547(TRAF2)	8	1366	15	7415	0.00244069
GO:0005814	centriole	cellular_component	10	circRNA10979(POC1A);circRNA11295(CEP63);circRNA12322(FBF1);circRNA12569(TOP2A);circRNA13628(TUBGCP3);circRNA13629(TUBGCP3);circRNA14993(C2CD3);circRNA14995(C2CD3);circRNA17378(MPHOSPH9);circRNA23379(ENSSSCG00000005076);circRNA23665(HTT);circRNA23889(PLK4);circRNA25607(CEP164);circRNA31027(TOP2A);circRNA31740(C2CD3);circRNA35020(ENSSSCG00000021670);circRNA35982(KIF3A);circRNA36757(ODF2);circRNA370…	19	1366	54	7415	0.002522
GO:0060271	cilium assembly	biological_process	7	circRNA10235(INTU);circRNA11161(ENSSSCG00000011553);circRNA11813(IQCB1);circRNA12322(FBF1);circRNA1396(BBS2);circRNA14993(C2CD3);circRNA14995(C2CD3);circRNA17248(NEK1);circRNA17256(NEK1);circRNA18290(TCTN3);circRNA19092(ENSSSCG00000024754);circRNA19094(ENSSSCG00000024754);circRNA19097(ENSSSCG00000024754);circRNA21912(CDC14A);circRNA23379(ENSSSCG00000005076);circRNA23721(WDR19);circRNA24433(IQCB1)…	27	1366	88	7415	0.00355266
GO:0015914	phospholipid transport	biological_process	8	circRNA14858(ATP9A);circRNA14865(ATP9A);circRNA14867(ATP9A);circRNA19827(ATP11C);circRNA23755(ENSSSCG00000008803);circRNA2477(ENSSSCG00000003853);circRNA35865(ENSSSCG00000013440);circRNA36447(ENSSSCG00000004857);circRNA38093(ENSSSCG00000023771);circRNA8415(ENSSSCG00000004830);circRNA9070(ENSSSCG00000005307);circRNA9072(ENSSSCG00000005307)	9	1366	19	7415	0.00371084
GO:0001077	transcriptional activator activity, RNA polymerase II core promoter proximal region sequence-specific binding	molecular_function	7	circRNA10329(LEF1);circRNA11400(HLTF);circRNA1337(NFAT5);circRNA13447(ELF1);circRNA1577(MEIS3);circRNA16823(CARF);circRNA17928(SIRT1);circRNA18653(EBF3);circRNA18850(CREB3L2);circRNA18852(CREB3L2);circRNA2613(NFYC);circRNA3146(ETV6);circRNA34394(RFX4);circRNA34396(RFX4);circRNA34398(RFX4);circRNA34399(RFX4);circRNA37128(LEF1);circRNA37456(HLTF);circRNA39307(CARF);circRNA5661(CEBPZ);circRNA6145(NR…	19	1366	56	7415	0.00402521
GO:0019902	phosphatase binding	molecular_function	6	circRNA11714(DLG1);circRNA11717(DLG1);circRNA17681(SFI1);circRNA1960(CEP192);circRNA33643(PPP1R36);circRNA34388(CRY1);circRNA38600(TRPC4AP);circRNA8011(SMAD2);circRNA8380(SPRED1);circRNA8381(SPRED1)	8	1366	16	7415	0.00410008
GO:0043046	DNA methylation involved in gamete generation	biological_process	6	circRNA11907(MORC1);circRNA1234(TDRD9);circRNA17104(PIWIL2);circRNA17106(PIWIL2);circRNA17107(PIWIL2);circRNA17109(PIWIL2);circRNA17110(PIWIL2);circRNA17112(PIWIL2);circRNA17113(PIWIL2);circRNA18453(TDRD1);circRNA18455(TDRD1);circRNA18456(TDRD1);circRNA33782(TDRD9);circRNA35090(FKBP6);circRNA39929(TDRD1);circRNA4346(TDRKH)	6	1366	10	7415	0.00411958
GO:0044458	motile cilium assembly	biological_process	7	circRNA10235(INTU);circRNA24458(IFT57);circRNA2563(SPATA6);circRNA28128(SPATA6);circRNA33504(ENSSSCG00000001691);circRNA34284(SPATA6);circRNA35982(KIF3A);circRNA37080(INTU);circRNA7104(KIF3A);circRNA9649(CC2D2A)	6	1366	10	7415	0.00411958
GO:2000785	regulation of autophagosome assembly	biological_process	9	circRNA17643(MTMR3);circRNA17644(MTMR3);circRNA39317(PIKFYVE);circRNA5088(NPRL3);circRNA9627(TBC1D14)	4	1366	5	7415	0.00489448
GO:0032886	regulation of microtubule-based process	biological_process	6	circRNA11824(GSK3B);circRNA1936(MACF1);circRNA21062(MACF1);circRNA34135(MACF1);circRNA35517(MEMO1);circRNA35518(MEMO1);circRNA5757(MEMO1);circRNA7047(CEP120)	4	1366	5	7415	0.00489448
GO:0034098	VCP-NPL4-UFD1 AAA ATPase complex	cellular_component	12	circRNA2543(FAF1);circRNA2556(FAF1);circRNA35894(FAF2);circRNA37691(NPLOC4);circRNA39694(UFD1L)	4	1366	5	7415	0.00489448
GO:0036064	ciliary basal body	cellular_component	12	circRNA10235(INTU);circRNA10979(POC1A);circRNA1396(BBS2);circRNA14993(C2CD3);circRNA14995(C2CD3);circRNA17847(DISC1);circRNA23379(ENSSSCG00000005076);circRNA23959(PKD2);circRNA24458(IFT57);circRNA31740(C2CD3);circRNA33694(BBOF1);circRNA33713(SPATA7);circRNA34214(SSX2IP);circRNA35253(IFT140);circRNA35571(WDR35);circRNA37080(INTU);circRNA37671(ENSSSCG00000024500);circRNA37850(TTLL6);circRNA39040(CE…	17	1366	49	7415	0.00491766
GO:0070373	negative regulation of ERK1 and ERK2 cascade	biological_process	12	circRNA11714(DLG1);circRNA11717(DLG1);circRNA18184(PTEN);circRNA2651(FBLN1);circRNA2988(PTPRR);circRNA36775(ABL1);circRNA36777(ABL1);circRNA36796(RAPGEF1);circRNA37475(C3orf33);circRNA8040(SMAD4);circRNA8042(SMAD4);circRNA84(RANBP9);circRNA85(RANBP9);circRNA9456(ABL1);circRNA9458(ABL1)	9	1366	20	7415	0.00565839
GO:0046886	positive regulation of hormone biosynthetic process	biological_process	7	circRNA21012(KDM1A);circRNA34908(ARNT);circRNA8752(HIF1A)	3	1366	3	7415	0.0062408
GO:0061351	neural precursor cell proliferation	biological_process	5	circRNA35982(KIF3A);circRNA7104(KIF3A);circRNA7750(ORC3);circRNA9090(MELK);circRNA9095(MELK)	3	1366	3	7415	0.0062408
GO:0044354	macropinosome	cellular_component	11	circRNA13067(ANKFY1);circRNA192(CARMIL1);circRNA26337(CLIP1);circRNA33391(CARMIL1)	3	1366	3	7415	0.0062408
GO:0043186	P granule	cellular_component	10	circRNA1234(TDRD9);circRNA17104(PIWIL2);circRNA17106(PIWIL2);circRNA17107(PIWIL2);circRNA17109(PIWIL2);circRNA17110(PIWIL2);circRNA17112(PIWIL2);circRNA17113(PIWIL2);circRNA18453(TDRD1);circRNA18455(TDRD1);circRNA18456(TDRD1);circRNA33782(TDRD9);circRNA39929(TDRD1)	3	1366	3	7415	0.0062408
GO:0015114	phosphate ion transmembrane transporter activity	molecular_function	9	circRNA19905(ANKH);circRNA3486(SLC25A3);circRNA39020(XPR1)	3	1366	3	7415	0.0062408
GO:0060712	spongiotrophoblast layer development	biological_process	6	circRNA11649(SENP2);circRNA17493(FBXW8);circRNA35502(BIRC6);circRNA35504(BIRC6);circRNA35506(BIRC6);circRNA35511(BIRC6);circRNA37536(SENP2);circRNA5748(BIRC6)	3	1366	3	7415	0.0062408
GO:0014033	neural crest cell differentiation	biological_process	9	circRNA3150(LRP6);circRNA6887(MEF2C);circRNA8040(SMAD4);circRNA8042(SMAD4)	3	1366	3	7415	0.0062408
GO:0048853	forebrain morphogenesis	biological_process	11	circRNA12925(NF1);circRNA12935(NF1);circRNA12943(NF1);circRNA18184(PTEN);circRNA18941(SMO)	3	1366	3	7415	0.0062408
GO:0046632	alpha-beta T cell differentiation	biological_process	10	circRNA10329(LEF1);circRNA32838(BRAF);circRNA36775(ABL1);circRNA36777(ABL1);circRNA37128(LEF1);circRNA40020(BRAF);circRNA40022(BRAF);circRNA9456(ABL1);circRNA9458(ABL1)	3	1366	3	7415	0.0062408
GO:0007507	heart development	biological_process	8	circRNA11649(SENP2);circRNA11971(ENSSSCG00000012001);circRNA12925(NF1);circRNA12935(NF1);circRNA12943(NF1);circRNA14272(NRP1);circRNA16456(ACVR1);circRNA16457(ACVR1);circRNA16458(ACVR1);circRNA16460(ACVR1);circRNA16462(ACVR1);circRNA17883(BICC1);circRNA17888(BICC1);circRNA18184(PTEN);circRNA19977(NIPBL);circRNA20150(ADAMTS6);circRNA20151(ADAMTS6);circRNA20156(ADAMTS6);circRNA20157(ADAMTS6);circRN…	25	1366	83	7415	0.00639402
GO:0030308	negative regulation of cell growth	biological_process	7	circRNA11811(EAF2);circRNA12913(CRLF3);circRNA1643(ENO1);circRNA16974(SERPINE2);circRNA17928(SIRT1);circRNA19284(RBBP7);circRNA3032(CAPRIN2);circRNA34969(ST7L);circRNA8040(SMAD4);circRNA8042(SMAD4);circRNA8958(SMARCA2);circRNA8966(SMARCA2);circRNA9667(SLIT2);circRNA9780(APBB2)	12	1366	31	7415	0.00645476
GO:0035556	intracellular signal transduction	biological_process	7	circRNA10161(ENSSSCG00000009023);circRNA11209(ENSSSCG00000022633);circRNA11458(PLCH1);circRNA11459(PLCH1);circRNA11463(PLCH1);circRNA11530(TNIK);circRNA11824(GSK3B);circRNA12060(TIAM1);circRNA12062(TIAM1);circRNA12388(PRKCA);circRNA12389(PRKCA);circRNA12422(MAP3K3);circRNA12426(MAP3K3);circRNA12428(MAP3K3);circRNA12577(ENSSSCG00000017497);circRNA12762(RPS6KB1);circRNA13011(ABR);circRNA13173(SOCS7…	57	1366	227	7415	0.00671077
GO:0005911	cell-cell junction	cellular_component	4	circRNA11714(DLG1);circRNA11717(DLG1);circRNA11895(NECTIN3);circRNA11896(NECTIN3);circRNA11897(NECTIN3);circRNA12026(APP);circRNA12027(APP);circRNA12029(APP);circRNA12060(TIAM1);circRNA12062(TIAM1);circRNA13292(TRPC4);circRNA14276(PARD3);circRNA14287(PARD3);circRNA14415(FAT1);circRNA16464(ENSSSCG00000015878);circRNA1774(CDC42);circRNA19318(SH3KBP1);circRNA19426(CASK);circRNA23386(PRKCH);circRNA23…	22	1366	71	7415	0.00709044
GO:0051233	spindle midzone	cellular_component	10	circRNA12026(APP);circRNA12027(APP);circRNA12029(APP);circRNA16464(ENSSSCG00000015878);circRNA17067(RIF1);circRNA1774(CDC42);circRNA18194(KIF20B)	5	1366	8	7415	0.00719534
GO:0045111	intermediate filament cytoskeleton	cellular_component	10	circRNA12806(BCAS3);circRNA12808(BCAS3);circRNA12816(BCAS3);circRNA15986(SMG7);circRNA18385(STN1);circRNA18387(STN1);circRNA34004(NOL9);circRNA8364(INO80);circRNA8770(SYNE2);circRNA8787(SYNE2);circRNA8958(SMARCA2);circRNA8966(SMARCA2)	7	1366	14	7415	0.00725972
GO:0051216	cartilage development	biological_process	8	circRNA1396(BBS2);circRNA14431(CSGALNACT1);circRNA18360(FBXW4);circRNA18850(CREB3L2);circRNA18852(CREB3L2);circRNA4046(SULF1);circRNA8412(CHSY1);circRNA8752(HIF1A)	7	1366	14	7415	0.00725972
GO:0048854	brain morphogenesis	biological_process	10	circRNA11170(FANCD2);circRNA11173(FANCD2);circRNA13827(AKT3);circRNA13829(AKT3);circRNA13830(AKT3);circRNA13831(AKT3);circRNA13833(AKT3);circRNA13840(AKT3);circRNA13841(AKT3);circRNA1396(BBS2);circRNA16514(SLC4A10);circRNA18184(PTEN);circRNA25113(AKT3);circRNA31393(AKT3);circRNA38326(AKT3);circRNA7374(AFDN);circRNA7857(FOXO3)	7	1366	14	7415	0.00725972
GO:0007281	germ cell development	biological_process	6	circRNA12762(RPS6KB1);circRNA16009(RNF2);circRNA16010(RNF2);circRNA16456(ACVR1);circRNA16457(ACVR1);circRNA16458(ACVR1);circRNA16460(ACVR1);circRNA16462(ACVR1);circRNA18453(TDRD1);circRNA18455(TDRD1);circRNA18456(TDRD1);circRNA34646(MOV10L1);circRNA34649(MOV10L1);circRNA3594(MOV10L1);circRNA37194(ENSSSCG00000030671);circRNA39929(TDRD1)	6	1366	11	7415	0.00765979
GO:1905515	non-motile cilium assembly	NA	NA	circRNA10235(INTU);circRNA10979(POC1A);circRNA1396(BBS2);circRNA14993(C2CD3);circRNA14995(C2CD3);circRNA17847(DISC1);circRNA18145(PCDH15);circRNA18149(PCDH15);circRNA18150(PCDH15);circRNA18153(PCDH15);circRNA18154(PCDH15);circRNA24458(IFT57);circRNA31740(C2CD3);circRNA35253(IFT140);circRNA35982(KIF3A);circRNA37080(INTU);circRNA7104(KIF3A);circRNA9649(CC2D2A)	10	1366	25	7415	0.00968065
GO:0045332	phospholipid translocation	biological_process	9	circRNA14858(ATP9A);circRNA14865(ATP9A);circRNA14867(ATP9A);circRNA19827(ATP11C);circRNA21930(ABCA4);circRNA23755(ENSSSCG00000008803);circRNA36447(ENSSSCG00000004857);circRNA38093(ENSSSCG00000023771);circRNA4636(ABCA4);circRNA4641(ABCA4);circRNA8415(ENSSSCG00000004830);circRNA9070(ENSSSCG00000005307);circRNA9072(ENSSSCG00000005307)	8	1366	18	7415	0.00985164
GO:0001947	heart looping	biological_process	11	circRNA14993(C2CD3);circRNA14995(C2CD3);circRNA18941(SMO);circRNA2073(MIB1);circRNA2078(MIB1);circRNA2080(MIB1);circRNA2086(MIB1);circRNA2092(MIB1);circRNA23959(PKD2);circRNA24458(IFT57);circRNA31740(C2CD3);circRNA35982(KIF3A);circRNA6887(MEF2C);circRNA7104(KIF3A);circRNA8752(HIF1A)	8	1366	18	7415	0.00985164
GO:0060070	canonical Wnt signaling pathway	biological_process	9	circRNA10329(LEF1);circRNA11824(GSK3B);circRNA15295(DIXDC1);circRNA17199(FZD3);circRNA1774(CDC42);circRNA17847(DISC1);circRNA18184(PTEN);circRNA3150(LRP6);circRNA37128(LEF1);circRNA40222(KDM6A);circRNA731(CHD8);circRNA929(PSEN1);circRNA930(PSEN1)	11	1366	29	7415	0.0106696
GO:0032391	photoreceptor connecting cilium	cellular_component	9	circRNA11813(IQCB1);circRNA23721(WDR19);circRNA24433(IQCB1);circRNA24458(IFT57);circRNA33713(SPATA7);circRNA35253(IFT140);circRNA35982(KIF3A);circRNA37671(ENSSSCG00000024500);circRNA7104(KIF3A)	7	1366	15	7415	0.0114764
GO:2001237	negative regulation of extrinsic apoptotic signaling pathway	biological_process	10	circRNA12762(RPS6KB1);circRNA14272(NRP1);circRNA14358(ZMYND11);circRNA14360(ZMYND11);circRNA14361(ZMYND11);circRNA14363(ZMYND11);circRNA15223(YAP1);circRNA15224(YAP1);circRNA15228(YAP1);circRNA16456(ACVR1);circRNA16457(ACVR1);circRNA16458(ACVR1);circRNA16460(ACVR1);circRNA16462(ACVR1);circRNA16687(ITGAV);circRNA17259(SH3RF1);circRNA17262(SH3RF1);circRNA23665(HTT);circRNA35502(BIRC6);circRNA35504(…	9	1366	22	7415	0.0118042
GO:0007411	axon guidance	biological_process	7	circRNA10001(EPHA5);circRNA10004(EPHA5);circRNA11119(CNTN3);circRNA11124(CHL1);circRNA11971(ENSSSCG00000012001);circRNA11985(ENSSSCG00000012002);circRNA11986(ENSSSCG00000012002);circRNA11987(ENSSSCG00000012002);circRNA14272(NRP1);circRNA16348(UNC5D);circRNA17177(DPYSL2);circRNA17183(DPYSL2);circRNA29478(GFRA3);circRNA5705(FEZ2);circRNA589(ENSSSCG00000001921);circRNA7016(SEMA6A);circRNA7181(GFRA3)…	15	1366	45	7415	0.0119959
GO:0071805	potassium ion transmembrane transport	biological_process	7	circRNA13876(KCNT2);circRNA13877(KCNT2);circRNA18074(ENSSSCG00000010325);circRNA19812(SLC9A6);circRNA23535(TMEM38B);circRNA23959(PKD2);circRNA25811(SLC9C2);circRNA3082(ABCC9);circRNA359(KCNK5);circRNA5238(SLC9A2);circRNA6458(KCNN1);circRNA6999(KCNN2);circRNA7716(KCNQ5);circRNA7810(GRIK2);circRNA7813(GRIK2);circRNA7814(GRIK2);circRNA9957(ENSSSCG00000008893);circRNA9991(ENSSSCG00000023357)	15	1366	45	7415	0.0119959
GO:0008135	translation factor activity, RNA binding	molecular_function	7	circRNA20246(CPEB4);circRNA20248(CPEB4);circRNA2584(EIF2B3);circRNA26661(CPEB3);circRNA9644(CPEB2);circRNA9645(CPEB2)	4	1366	6	7415	0.0125399
GO:0006612	protein targeting to membrane	biological_process	7	circRNA18875(ENSSSCG00000016543);circRNA18881(ENSSSCG00000016544);circRNA19638(CHM);circRNA4834(RABGEF1)	4	1366	6	7415	0.0125399
GO:0070064	proline-rich region binding	molecular_function	5	circRNA12280(BAIAP2);circRNA15223(YAP1);circRNA15224(YAP1);circRNA15228(YAP1);circRNA16444(PRPF40A);circRNA36775(ABL1);circRNA36777(ABL1);circRNA38793(YAP1);circRNA9456(ABL1);circRNA9458(ABL1)	4	1366	6	7415	0.0125399
GO:0021904	dorsal/ventral neural tube patterning	biological_process	9	circRNA13975(PTCH1);circRNA18941(SMO);circRNA35982(KIF3A);circRNA6454(FKBP8);circRNA7104(KIF3A)	4	1366	6	7415	0.0125399
GO:0060412	ventricular septum morphogenesis	biological_process	12	circRNA16456(ACVR1);circRNA16457(ACVR1);circRNA16458(ACVR1);circRNA16460(ACVR1);circRNA16462(ACVR1);circRNA3798(ZFPM2);circRNA3799(ZFPM2);circRNA8040(SMAD4);circRNA8042(SMAD4);circRNA8645(SAV1)	4	1366	6	7415	0.0125399
GO:0016233	telomere capping	biological_process	10	circRNA18385(STN1);circRNA18387(STN1);circRNA3959(ENSSSCG00000006127);circRNA40093(POT1);circRNA4138(PRKDC);circRNA4147(PRKDC)	4	1366	6	7415	0.0125399
GO:0005528	FK506 binding	molecular_function	6	circRNA19098(FKBP9);circRNA315(ENSSSCG00000001549);circRNA316(ENSSSCG00000001549);circRNA35090(FKBP6);circRNA6454(FKBP8)	4	1366	6	7415	0.0125399
GO:0006352	DNA-templated transcription, initiation	biological_process	9	circRNA10187(SMARCA5);circRNA14684(NCOA6);circRNA14686(NCOA6);circRNA14889(ENSSSCG00000024694);circRNA2157(TAF4B);circRNA2159(TAF4B);circRNA31719(ENSSSCG00000024694);circRNA38683(ENSSSCG00000024694);circRNA38755(RSF1);circRNA8053(ENSSSCG00000004535)	6	1366	12	7415	0.012958
GO:0006470	protein dephosphorylation	biological_process	8	circRNA10365(ENSSSCG00000009172);circRNA10424(PTPN13);circRNA10433(PTPN13);circRNA10435(PTPN13);circRNA10440(PTPN13);circRNA10446(PTPN13);circRNA10447(PTPN13);circRNA1049(PTPN21);circRNA1051(PTPN21);circRNA11042(PTPRG);circRNA11043(PTPRG);circRNA12719(PPM1E);circRNA13910(ENSSSCG00000023403);circRNA14616(PTPRA);circRNA16360(PPP2CB);circRNA16361(PPP2CB);circRNA16362(PPP2CB);circRNA17643(MTMR3);circ…	23	1366	79	7415	0.0133578
GO:0005977	glycogen metabolic process	biological_process	8	circRNA11824(GSK3B);circRNA1411(PHKB);circRNA1416(PHKB);circRNA1418(PHKB);circRNA1419(PHKB);circRNA20117(IL6ST);circRNA23354(PYGL);circRNA4600(AGL);circRNA4603(AGL);circRNA8655(PYGL)	5	1366	9	7415	0.0137505
GO:0016887	ATPase activity	molecular_function	9	circRNA10187(SMARCA5);circRNA10795(KIF15);circRNA11400(HLTF);circRNA11698(ATP13A3);circRNA128(ENSSSCG00000020858);circRNA13415(ENSSSCG00000029837);circRNA13416(ENSSSCG00000029837);circRNA13542(ENSSSCG00000026996);circRNA13543(ENSSSCG00000026996);circRNA13546(ENSSSCG00000009495);circRNA14519(ENSSSCG00000007080);circRNA15671(ABCB5);circRNA15672(ABCB5);circRNA15673(ABCB5);circRNA1657(KIF1B);circRNA1…	34	1366	128	7415	0.0138831
GO:0005802	trans-Golgi network	cellular_component	10	circRNA14858(ATP9A);circRNA14865(ATP9A);circRNA14867(ATP9A);circRNA14908(DENND5A);circRNA15876(KLHL20);circRNA18374(GBF1);circRNA21390(RAB21);circRNA23755(ENSSSCG00000008803);circRNA32475(ATXN2);circRNA34662(TRAPPC9);circRNA35502(BIRC6);circRNA35504(BIRC6);circRNA35506(BIRC6);circRNA35511(BIRC6);circRNA36447(ENSSSCG00000004857);circRNA37998(VPS53);circRNA38692(DENND5A);circRNA4552(KIAA1324);circR…	15	1366	46	7415	0.0148471
GO:0001701	in utero embryonic development	biological_process	9	circRNA12444(TANC2);circRNA13975(PTCH1);circRNA14993(C2CD3);circRNA14995(C2CD3);circRNA15469(ETNK2);circRNA16326(FGFR1);circRNA16456(ACVR1);circRNA16457(ACVR1);circRNA16458(ACVR1);circRNA16460(ACVR1);circRNA16462(ACVR1);circRNA18941(SMO);circRNA2073(MIB1);circRNA2078(MIB1);circRNA2080(MIB1);circRNA2086(MIB1);circRNA2092(MIB1);circRNA21012(KDM1A);circRNA23721(WDR19);circRNA2988(PTPRR);circRNA3170(…	24	1366	86	7415	0.0197091
GO:0030512	negative regulation of transforming growth factor beta receptor signaling pathway	biological_process	12	circRNA1294(GLG1);circRNA17928(SIRT1);circRNA18588(HTRA1);circRNA18589(HTRA1);circRNA18590(HTRA1);circRNA1956(LDLRAD4);circRNA254(ZNF451);circRNA26772(HTRA1);circRNA33411(ZNF451);circRNA33412(ZNF451);circRNA9638(HTRA3)	6	1366	13	7415	0.0203721
GO:0030513	positive regulation of BMP signaling pathway	biological_process	15	circRNA19795(GPC3);circRNA19796(GPC3);circRNA4046(SULF1);circRNA589(ENSSSCG00000001921);circRNA6454(FKBP8);circRNA8011(SMAD2);circRNA8040(SMAD4);circRNA8042(SMAD4)	6	1366	13	7415	0.0203721
GO:1902600	hydrogen ion transmembrane transport	biological_process	9	circRNA10359(SLC9B1);circRNA10360(SLC9B1);circRNA16514(SLC4A10);circRNA19812(SLC9A6);circRNA25811(SLC9C2);circRNA5238(SLC9A2);circRNA574(COX5A)	6	1366	13	7415	0.0203721
GO:0048701	embryonic cranial skeleton morphogenesis	biological_process	11	circRNA10823(SETD2);circRNA10825(SETD2);circRNA10830(SETD2);circRNA10832(SETD2);circRNA19977(NIPBL);circRNA23721(WDR19);circRNA35253(IFT140);circRNA3967(MMP16);circRNA3968(MMP16);circRNA3969(MMP16);circRNA8011(SMAD2)	6	1366	13	7415	0.0203721
GO:0010629	negative regulation of gene expression	biological_process	8	circRNA11207(PPARG);circRNA11208(PPARG);circRNA13528(NDFIP2);circRNA1396(BBS2);circRNA14735(RBL1);circRNA14738(RBL1);circRNA14740(RBL1);circRNA16326(FGFR1);circRNA1774(CDC42);circRNA17928(SIRT1);circRNA18941(SMO);circRNA19834(AFF2);circRNA25406(RBL1);circRNA25408(RBL1);circRNA26588(ANXA7);circRNA37767(ACE);circRNA6887(MEF2C);circRNA8011(SMAD2);circRNA8053(ENSSSCG00000004535);circRNA9957(ENSSSCG00…	16	1366	52	7415	0.0213702
GO:0003143	embryonic heart tube morphogenesis	biological_process	8	circRNA15223(YAP1);circRNA15224(YAP1);circRNA15228(YAP1);circRNA1537(MEGF8);circRNA16456(ACVR1);circRNA16457(ACVR1);circRNA16458(ACVR1);circRNA16460(ACVR1);circRNA16462(ACVR1);circRNA38793(YAP1)	3	1366	4	7415	0.0215203
GO:0030516	regulation of axon extension	biological_process	9	circRNA17177(DPYSL2);circRNA17183(DPYSL2);circRNA36775(ABL1);circRNA36777(ABL1);circRNA5164(TTL);circRNA5165(TTL);circRNA9456(ABL1);circRNA9458(ABL1)	3	1366	4	7415	0.0215203
GO:0004000	adenosine deaminase activity	molecular_function	7	circRNA1282(ADAT1);circRNA30417(ADAD1);circRNA37085(ADAD1);circRNA37086(ADAD1);circRNA38480(ADARB2)	3	1366	4	7415	0.0215203
GO:0040015	negative regulation of multicellular organism growth	biological_process	7	circRNA1396(BBS2);circRNA13975(PTCH1);circRNA8991(FXN);circRNA8992(FXN)	3	1366	4	7415	0.0215203
GO:1990124	messenger ribonucleoprotein complex	cellular_component	8	circRNA20246(CPEB4);circRNA20248(CPEB4);circRNA26661(CPEB3);circRNA9644(CPEB2);circRNA9645(CPEB2)	3	1366	4	7415	0.0215203
GO:0098535	de novo centriole assembly involved in multi-ciliated epithelial cell differentiation	biological_process	7	circRNA11295(CEP63);circRNA23889(PLK4);circRNA35020(ENSSSCG00000021670);circRNA37068(PLK4)	3	1366	4	7415	0.0215203
GO:0070411	I-SMAD binding	molecular_function	6	circRNA28814(AXIN1);circRNA5096(AXIN1);circRNA8011(SMAD2);circRNA8040(SMAD4);circRNA8042(SMAD4)	3	1366	4	7415	0.0215203
GO:0008376	acetylgalactosaminyltransferase activity	molecular_function	7	circRNA14431(CSGALNACT1);circRNA17882(CSGALNACT2);circRNA8412(CHSY1)	3	1366	4	7415	0.0215203
GO:0046622	positive regulation of organ growth	biological_process	7	circRNA15223(YAP1);circRNA15224(YAP1);circRNA15228(YAP1);circRNA18941(SMO);circRNA3170(YBX3);circRNA38793(YAP1)	3	1366	4	7415	0.0215203
GO:0071546	pi-body	cellular_component	11	circRNA17104(PIWIL2);circRNA17106(PIWIL2);circRNA17107(PIWIL2);circRNA17109(PIWIL2);circRNA17110(PIWIL2);circRNA17112(PIWIL2);circRNA17113(PIWIL2);circRNA18453(TDRD1);circRNA18455(TDRD1);circRNA18456(TDRD1);circRNA39929(TDRD1);circRNA4346(TDRKH)	3	1366	4	7415	0.0215203
GO:1990393	3M complex	cellular_component	5	circRNA16967(OBSL1);circRNA17493(FBXW8);circRNA6738(ANKRA2)	3	1366	4	7415	0.0215203
GO:0042308	negative regulation of protein import into nucleus	biological_process	6	circRNA11708(APOD);circRNA19019(MDFIC);circRNA19020(MDFIC);circRNA3786(ANGPT1);circRNA42841(APOD)	3	1366	4	7415	0.0215203
GO:0045948	positive regulation of translational initiation	biological_process	10	circRNA12762(RPS6KB1);circRNA16760(BOLL);circRNA16761(BOLL);circRNA16762(BOLL);circRNA16763(BOLL);circRNA32213(BOLL);circRNA37194(ENSSSCG00000030671)	3	1366	4	7415	0.0215203
GO:0071889	14-3-3 protein binding	molecular_function	5	circRNA17216(KIF13B);circRNA2621(TBC1D22A);circRNA5596(PRKCE);circRNA5597(PRKCE)	3	1366	4	7415	0.0215203
GO:0000900	translation repressor activity, nucleic acid binding	molecular_function	7	circRNA20246(CPEB4);circRNA20248(CPEB4);circRNA26661(CPEB3);circRNA9644(CPEB2);circRNA9645(CPEB2)	3	1366	4	7415	0.0215203
GO:0033135	regulation of peptidyl-serine phosphorylation	biological_process	9	circRNA16765(PLCL1);circRNA35880(NSD1);circRNA40370(RICTOR);circRNA6682(NSD1)	3	1366	4	7415	0.0215203
GO:0030953	astral microtubule organization	biological_process	8	circRNA11714(DLG1);circRNA11717(DLG1);circRNA7047(CEP120);circRNA8565(RAB11A)	3	1366	4	7415	0.0215203
GO:0007368	determination of left/right symmetry	biological_process	9	circRNA1537(MEGF8);circRNA16456(ACVR1);circRNA16457(ACVR1);circRNA16458(ACVR1);circRNA16460(ACVR1);circRNA16462(ACVR1);circRNA17883(BICC1);circRNA17888(BICC1);circRNA18941(SMO);circRNA23959(PKD2);circRNA28814(AXIN1);circRNA35253(IFT140);circRNA35982(KIF3A);circRNA5096(AXIN1);circRNA7104(KIF3A);circRNA9649(CC2D2A)	9	1366	24	7415	0.021903
GO:0090575	RNA polymerase II transcription factor complex	cellular_component	9	circRNA11207(PPARG);circRNA11208(PPARG);circRNA34908(ARNT);circRNA6145(NR1H3);circRNA8040(SMAD4);circRNA8042(SMAD4);circRNA8752(HIF1A)	5	1366	10	7415	0.0233813
GO:0001658	branching involved in ureteric bud morphogenesis	biological_process	8	circRNA11714(DLG1);circRNA11717(DLG1);circRNA13975(PTCH1);circRNA19795(GPC3);circRNA19796(GPC3);circRNA23959(PKD2);circRNA8040(SMAD4);circRNA8042(SMAD4)	5	1366	10	7415	0.0233813
GO:0007140	male meiosis	biological_process	6	circRNA1234(TDRD9);circRNA12696(TEX14);circRNA12707(TEX14);circRNA12709(TEX14);circRNA12710(TEX14);circRNA1888(AGO4);circRNA24695(TEX14);circRNA25466(SYCP2);circRNA33782(TDRD9);circRNA38678(SYCP2);circRNA38680(SYCP2);circRNA4346(TDRKH)	5	1366	10	7415	0.0233813
GO:0032947	protein complex scaffold	molecular_function	4	circRNA11714(DLG1);circRNA11717(DLG1);circRNA1371(CNOT1);circRNA17847(DISC1);circRNA28814(AXIN1);circRNA3016(PKP2);circRNA34966(MAGI3);circRNA5096(AXIN1);circRNA8645(SAV1)	7	1366	17	7415	0.0247068
GO:0006336	DNA replication-independent nucleosome assembly	biological_process	13	circRNA16611(HAT1);circRNA17714(ENSSSCG00000010062);circRNA19558(ATRX);circRNA39693(HIRA)	4	1366	7	7415	0.0250198
GO:0007369	gastrulation	biological_process	8	circRNA16456(ACVR1);circRNA16457(ACVR1);circRNA16458(ACVR1);circRNA16460(ACVR1);circRNA16462(ACVR1);circRNA39693(HIRA);circRNA8011(SMAD2);circRNA8040(SMAD4);circRNA8042(SMAD4)	4	1366	7	7415	0.0250198
GO:2000036	regulation of stem cell population maintenance	biological_process	10	circRNA1371(CNOT1);circRNA18941(SMO);circRNA2986(CNOT2);circRNA8645(SAV1)	4	1366	7	7415	0.0250198
GO:0031080	nuclear pore outer ring	cellular_component	13	circRNA14942(NUP98);circRNA25484(NUP98);circRNA2971(ENSSSCG00000000486);circRNA3418(ENSSSCG00000000860);circRNA38712(NUP98);circRNA42944(NUP85)	4	1366	7	7415	0.0250198
GO:0031047	gene silencing by RNA	biological_process	10	circRNA17104(PIWIL2);circRNA17106(PIWIL2);circRNA17107(PIWIL2);circRNA17109(PIWIL2);circRNA17110(PIWIL2);circRNA17112(PIWIL2);circRNA17113(PIWIL2);circRNA18453(TDRD1);circRNA18455(TDRD1);circRNA18456(TDRD1);circRNA1888(AGO4);circRNA35090(FKBP6);circRNA39929(TDRD1)	4	1366	7	7415	0.0250198
GO:0097539	ciliary transition fiber	cellular_component	8	circRNA12322(FBF1);circRNA25607(CEP164);circRNA36757(ODF2);circRNA39040(CENPF)	4	1366	7	7415	0.0250198
GO:2000786	positive regulation of autophagosome assembly	biological_process	10	circRNA13751(RAB3GAP2);circRNA13756(RAB3GAP2);circRNA14256(PIP4K2A);circRNA25906(RAB3GAP1);circRNA4552(KIAA1324)	4	1366	7	7415	0.0250198
GO:0008484	sulfuric ester hydrolase activity	molecular_function	6	circRNA12377(ARSG);circRNA12378(ARSG);circRNA14815(ENSSSCG00000007457);circRNA4046(SULF1);circRNA6872(ARSK)	4	1366	7	7415	0.0250198
GO:0035435	phosphate ion transmembrane transport	biological_process	7	circRNA19905(ANKH);circRNA201(SLC17A1);circRNA3486(SLC25A3);circRNA39020(XPR1)	4	1366	7	7415	0.0250198
GO:0021542	dentate gyrus development	biological_process	14	circRNA10329(LEF1);circRNA18184(PTEN);circRNA18941(SMO);circRNA35982(KIF3A);circRNA37128(LEF1);circRNA7104(KIF3A)	4	1366	7	7415	0.0250198
GO:0005769	early endosome	cellular_component	10	circRNA10771(TRAK1);circRNA11955(EPHA3);circRNA11957(EPHA3);circRNA11958(EPHA3);circRNA12294(TBC1D16);circRNA13067(ANKFY1);circRNA14272(NRP1);circRNA14858(ATP9A);circRNA14865(ATP9A);circRNA14867(ATP9A);circRNA15025(UVRAG);circRNA172(KIAA0319);circRNA19812(SLC9A6);circRNA21390(RAB21);circRNA3150(LRP6);circRNA34902(SNX27);circRNA35321(TGFBRAP1);circRNA36796(RAPGEF1);circRNA3841(SNX31);circRNA39342(…	19	1366	66	7415	0.0260243
GO:0051536	iron-sulfur cluster binding	molecular_function	5	circRNA14637(CDK5RAP1);circRNA14640(CDK5RAP1);circRNA150(CDKAL1);circRNA16772(AOX1);circRNA16773(AOX1);circRNA16774(AOX1);circRNA16843(NDUFS1);circRNA2001(NDUFV2);circRNA20461(ENSSSCG00000001493);circRNA243(ENSSSCG00000001493);circRNA25374(CDK5RAP1);circRNA26112(AOX1);circRNA38574(CDK5RAP1);circRNA4620(DPYD);circRNA4625(DPYD);circRNA8991(FXN);circRNA8992(FXN)	8	1366	21	7415	0.0273409
GO:0007420	brain development	biological_process	9	circRNA10244(SPATA5);circRNA10249(SPATA5);circRNA11708(APOD);circRNA12925(NF1);circRNA12935(NF1);circRNA12943(NF1);circRNA13011(ABR);circRNA13975(PTCH1);circRNA14487(PLCB1);circRNA14488(PLCB1);circRNA14993(C2CD3);circRNA14995(C2CD3);circRNA16326(FGFR1);circRNA17177(DPYSL2);circRNA17183(DPYSL2);circRNA19977(NIPBL);circRNA21902(STXBP3);circRNA23893(SPATA5);circRNA25906(RAB3GAP1);circRNA31740(C2CD3)…	14	1366	45	7415	0.0275381
GO:0048471	perinuclear region of cytoplasm	cellular_component	9	circRNA11708(APOD);circRNA11714(DLG1);circRNA11717(DLG1);circRNA11824(GSK3B);circRNA12026(APP);circRNA12027(APP);circRNA12029(APP);circRNA12300(SEPT9);circRNA12635(CALCOCO2);circRNA13528(NDFIP2);circRNA13975(PTCH1);circRNA14415(FAT1);circRNA14544(SEC23B);circRNA14858(ATP9A);circRNA14865(ATP9A);circRNA14867(ATP9A);circRNA16464(ENSSSCG00000015878);circRNA16967(OBSL1);circRNA17493(FBXW8);circRNA1768…	38	1366	153	7415	0.0279864
GO:0043025	neuronal cell body	cellular_component	6	circRNA11708(APOD);circRNA11824(GSK3B);circRNA13703(BRINP3);circRNA16514(SLC4A10);circRNA17177(DPYSL2);circRNA17183(DPYSL2);circRNA17199(FZD3);circRNA1774(CDC42);circRNA20117(IL6ST);circRNA3150(LRP6);circRNA42841(APOD);circRNA6434(SNAP47);circRNA6458(KCNN1);circRNA6999(KCNN2);circRNA7633(PTPRK);circRNA7634(PTPRK);circRNA7638(PTPRK);circRNA8185(MYO5A);circRNA8190(MYO5A);circRNA8196(MYO5A);circRNA9…	17	1366	58	7415	0.0288456
GO:0042393	histone binding	molecular_function	5	circRNA10187(SMARCA5);circRNA10329(LEF1);circRNA12806(BCAS3);circRNA12808(BCAS3);circRNA12816(BCAS3);circRNA14358(ZMYND11);circRNA14360(ZMYND11);circRNA14361(ZMYND11);circRNA14363(ZMYND11);circRNA14803(ZMYND8);circRNA16611(HAT1);circRNA17597(SART3);circRNA17928(SIRT1);circRNA19558(ATRX);circRNA22658(UIMC1);circRNA34694(ATAD2);circRNA35218(GLYR1);circRNA37128(LEF1);circRNA38755(RSF1);circRNA6702(U…	17	1366	58	7415	0.0288456
GO:0009953	dorsal/ventral pattern formation	biological_process	8	circRNA10186(HHIP);circRNA10377(BMPR1B);circRNA13975(PTCH1);circRNA18941(SMO);circRNA35982(KIF3A);circRNA6454(FKBP8);circRNA7104(KIF3A)	6	1366	14	7415	0.0302063
GO:0008542	visual learning	biological_process	8	circRNA12026(APP);circRNA12027(APP);circRNA12029(APP);circRNA12925(NF1);circRNA12935(NF1);circRNA12943(NF1);circRNA32838(BRAF);circRNA40020(BRAF);circRNA40022(BRAF);circRNA4249(ATP1A2);circRNA8752(HIF1A);ciRNA329(PPP1R1B)	6	1366	14	7415	0.0302063
GO:0031587	positive regulation of inositol 1,4,5-trisphosphate-sensitive calcium-release channel activity	biological_process	10	circRNA23665(HTT);circRNA23959(PKD2)	2	1366	2	7415	0.0339172
GO:0061072	iris morphogenesis	biological_process	12	circRNA4508(HIPK1);circRNA4512(HIPK1);circRNA8752(HIF1A)	2	1366	2	7415	0.0339172
GO:0010485	H4 histone acetyltransferase activity	molecular_function	11	circRNA11879(NAA50);circRNA16611(HAT1)	2	1366	2	7415	0.0339172
GO:0060627	regulation of vesicle-mediated transport	biological_process	5	circRNA15025(UVRAG);circRNA8565(RAB11A)	2	1366	2	7415	0.0339172
GO:2000706	negative regulation of dense core granule biogenesis	biological_process	5	circRNA9957(ENSSSCG00000008893);circRNA9991(ENSSSCG00000023357)	2	1366	2	7415	0.0339172
GO:0071547	piP-body	cellular_component	11	circRNA1234(TDRD9);circRNA33782(TDRD9);circRNA4346(TDRKH)	2	1366	2	7415	0.0339172
GO:0006208	pyrimidine nucleobase catabolic process	biological_process	10	circRNA3804(DPYS);circRNA4620(DPYD);circRNA4625(DPYD)	2	1366	2	7415	0.0339172
GO:0001922	B-1 B cell homeostasis	biological_process	7	circRNA36775(ABL1);circRNA36777(ABL1);circRNA8752(HIF1A);circRNA9456(ABL1);circRNA9458(ABL1)	2	1366	2	7415	0.0339172
GO:0072509	divalent inorganic cation transmembrane transporter activity	molecular_function	9	circRNA15511(SLC41A1);circRNA15517(SLC41A1);circRNA3405(SLC41A2)	2	1366	2	7415	0.0339172
GO:0051563	smooth endoplasmic reticulum calcium ion homeostasis	biological_process	12	circRNA12026(APP);circRNA12027(APP);circRNA12029(APP);circRNA929(PSEN1);circRNA930(PSEN1)	2	1366	2	7415	0.0339172
GO:0071864	positive regulation of cell proliferation in bone marrow	biological_process	6	circRNA10329(LEF1);circRNA37128(LEF1);circRNA6887(MEF2C)	2	1366	2	7415	0.0339172
GO:0004065	arylsulfatase activity	molecular_function	7	circRNA12377(ARSG);circRNA12378(ARSG);circRNA4046(SULF1)	2	1366	2	7415	0.0339172
GO:1990130	Iml1 complex	cellular_component	6	circRNA17686(DEPDC5);circRNA5088(NPRL3)	2	1366	2	7415	0.0339172
GO:2000065	negative regulation of cortisol biosynthetic process	biological_process	9	circRNA9957(ENSSSCG00000008893);circRNA9991(ENSSSCG00000023357)	2	1366	2	7415	0.0339172
GO:0042420	dopamine catabolic process	biological_process	7	circRNA19427(MAOA);circRNA7597(MOXD1)	2	1366	2	7415	0.0339172
GO:0070838	divalent metal ion transport	biological_process	8	circRNA15511(SLC41A1);circRNA15517(SLC41A1);circRNA3405(SLC41A2)	2	1366	2	7415	0.0339172
GO:0045910	negative regulation of DNA recombination	biological_process	11	circRNA16129(ZRANB3);circRNA6852(MSH3)	2	1366	2	7415	0.0339172
GO:0001739	sex chromatin	cellular_component	15	circRNA16009(RNF2);circRNA16010(RNF2);circRNA37949(SUZ12)	2	1366	2	7415	0.0339172
GO:0035261	external genitalia morphogenesis	biological_process	8	circRNA19977(NIPBL);circRNA3150(LRP6)	2	1366	2	7415	0.0339172
GO:0048729	tissue morphogenesis	biological_process	5	circRNA11714(DLG1);circRNA11717(DLG1);circRNA8040(SMAD4);circRNA8042(SMAD4)	2	1366	2	7415	0.0339172
GO:0036228	protein targeting to nuclear inner membrane	biological_process	8	circRNA10084(ENSSSCG00000008979);circRNA19994(NUP155);circRNA20000(NUP155);circRNA20009(NUP155);circRNA27275(NUP155)	2	1366	2	7415	0.0339172
GO:0031213	RSF complex	cellular_component	13	circRNA10187(SMARCA5);circRNA38755(RSF1)	2	1366	2	7415	0.0339172
GO:0043412	macromolecule modification	biological_process	6	circRNA14637(CDK5RAP1);circRNA14640(CDK5RAP1);circRNA150(CDKAL1);circRNA25374(CDK5RAP1);circRNA38574(CDK5RAP1)	2	1366	2	7415	0.0339172
GO:0008251	tRNA-specific adenosine deaminase activity	molecular_function	8	circRNA1282(ADAT1);circRNA7557(ADAT2)	2	1366	2	7415	0.0339172
GO:0061441	renal artery morphogenesis	biological_process	12	circRNA14272(NRP1);circRNA23959(PKD2)	2	1366	2	7415	0.0339172
GO:0048703	embryonic viscerocranium morphogenesis	biological_process	12	circRNA19977(NIPBL);circRNA6887(MEF2C)	2	1366	2	7415	0.0339172
GO:0035867	alphav-beta3 integrin-IGF-1-IGF1R complex	cellular_component	7	circRNA16687(ITGAV);circRNA8392(IGF1R)	2	1366	2	7415	0.0339172
GO:0006903	vesicle targeting	biological_process	5	circRNA18875(ENSSSCG00000016543);circRNA18881(ENSSSCG00000016544)	2	1366	2	7415	0.0339172
GO:0046556	alpha-L-arabinofuranosidase activity	molecular_function	7	circRNA34625(OTOGL);circRNA35746(OTOG)	2	1366	2	7415	0.0339172
GO:0048496	maintenance of animal organ identity	biological_process	9	circRNA11813(IQCB1);circRNA24433(IQCB1);circRNA3016(PKP2)	2	1366	2	7415	0.0339172
GO:0036124	histone H3-K9 trimethylation	biological_process	10	circRNA17806(ARID4B);circRNA8731(ARID4A);circRNA8732(ARID4A);circRNA8733(ARID4A)	2	1366	2	7415	0.0339172
GO:0097368	establishment of Sertoli cell barrier	biological_process	10	circRNA17806(ARID4B);circRNA8731(ARID4A);circRNA8732(ARID4A);circRNA8733(ARID4A)	2	1366	2	7415	0.0339172
GO:1902031	regulation of NADP metabolic process	biological_process	13	circRNA7916(ME1);circRNA8037(ME2)	2	1366	2	7415	0.0339172
GO:0036501	UFD1-NPL4 complex	NA	NA	circRNA37691(NPLOC4);circRNA39694(UFD1L)	2	1366	2	7415	0.0339172
GO:0051013	microtubule severing	biological_process	6	circRNA24907(KATNAL1);circRNA37850(TTLL6)	2	1366	2	7415	0.0339172
GO:0060644	mammary gland epithelial cell differentiation	biological_process	8	circRNA13975(PTCH1);circRNA18941(SMO)	2	1366	2	7415	0.0339172
GO:0016715	oxidoreductase activity, acting on paired donors, with incorporation or reduction of molecular oxygen, reduced ascorbate as one donor, and incorporation of one atom of oxygen	molecular_function	6	circRNA6933(PAM);circRNA6936(PAM);circRNA6940(PAM);circRNA7597(MOXD1)	2	1366	2	7415	0.0339172
GO:0021942	radial glia guided migration of Purkinje cell	biological_process	10	circRNA13173(SOCS7);circRNA2431(DAB1)	2	1366	2	7415	0.0339172
GO:0021696	cerebellar cortex morphogenesis	biological_process	13	circRNA18941(SMO);circRNA34394(RFX4);circRNA34396(RFX4);circRNA34398(RFX4);circRNA34399(RFX4)	2	1366	2	7415	0.0339172
GO:1902414	protein localization to cell junction	biological_process	6	circRNA11895(NECTIN3);circRNA11896(NECTIN3);circRNA11897(NECTIN3);circRNA7374(AFDN)	2	1366	2	7415	0.0339172
GO:0097108	hedgehog family protein binding	molecular_function	5	circRNA10186(HHIP);circRNA13975(PTCH1)	2	1366	2	7415	0.0339172
GO:0017034	Rap guanyl-nucleotide exchange factor activity	molecular_function	5	circRNA36796(RAPGEF1);circRNA9946(RAPGEF2);circRNA9949(RAPGEF2)	2	1366	2	7415	0.0339172
GO:1903373	positive regulation of endoplasmic reticulum tubular network organization	biological_process	8	circRNA13751(RAB3GAP2);circRNA13756(RAB3GAP2);circRNA25906(RAB3GAP1)	2	1366	2	7415	0.0339172
GO:0072203	cell proliferation involved in metanephros development	biological_process	11	circRNA13975(PTCH1);circRNA19795(GPC3);circRNA19796(GPC3)	2	1366	2	7415	0.0339172
GO:0042382	paraspeckles	cellular_component	14	circRNA13646(PSPC1);circRNA13651(PSPC1);circRNA6557(HNRNPM)	2	1366	2	7415	0.0339172
GO:0006975	DNA damage induced protein phosphorylation	biological_process	9	circRNA34388(CRY1);circRNA36775(ABL1);circRNA36777(ABL1);circRNA9456(ABL1);circRNA9458(ABL1)	2	1366	2	7415	0.0339172
GO:0043426	MRF binding	molecular_function	7	circRNA21012(KDM1A);circRNA5068(CREBBP);circRNA5069(CREBBP);circRNA5070(CREBBP);circRNA5071(CREBBP);circRNA5073(CREBBP)	2	1366	2	7415	0.0339172
GO:0043237	laminin-1 binding	molecular_function	6	circRNA3497(NTN4);circRNA9667(SLIT2)	2	1366	2	7415	0.0339172
GO:0061038	uterus morphogenesis	biological_process	7	circRNA13924(KDM5B);circRNA13946(KDM5B);circRNA13947(KDM5B);circRNA13948(KDM5B);circRNA13949(KDM5B);circRNA13951(KDM5B);circRNA13952(KDM5B);circRNA13953(KDM5B);circRNA19977(NIPBL);circRNA25132(KDM5B)	2	1366	2	7415	0.0339172
GO:0042992	negative regulation of transcription factor import into nucleus	biological_process	7	circRNA12925(NF1);circRNA12935(NF1);circRNA12943(NF1);circRNA247(RAB23);circRNA251(RAB23)	2	1366	2	7415	0.0339172
GO:0097016	L27 domain binding	molecular_function	6	circRNA11714(DLG1);circRNA11717(DLG1);circRNA28397(LIN7A)	2	1366	2	7415	0.0339172
GO:0007406	negative regulation of neuroblast proliferation	biological_process	10	circRNA12925(NF1);circRNA12935(NF1);circRNA12943(NF1);circRNA7212(CTNNA1)	2	1366	2	7415	0.0339172
GO:0060684	epithelial-mesenchymal cell signaling	biological_process	7	circRNA1774(CDC42);circRNA18941(SMO)	2	1366	2	7415	0.0339172
GO:2000628	regulation of miRNA metabolic process	biological_process	11	circRNA19936(DROSHA);circRNA35835(KHSRP)	2	1366	2	7415	0.0339172
GO:0032098	regulation of appetite	biological_process	7	circRNA7318(HTR4);circRNA7319(HTR4);circRNA7405(SLC22A3);circRNA7406(SLC22A3);circRNA7407(SLC22A3)	2	1366	2	7415	0.0339172
GO:0090288	negative regulation of cellular response to growth factor stimulus	biological_process	9	circRNA19426(CASK);circRNA9667(SLIT2)	2	1366	2	7415	0.0339172
GO:0021997	neural plate axis specification	biological_process	9	circRNA13975(PTCH1);circRNA14993(C2CD3);circRNA14995(C2CD3);circRNA31740(C2CD3)	2	1366	2	7415	0.0339172
GO:0021846	cell proliferation in forebrain	biological_process	11	circRNA15295(DIXDC1);circRNA17847(DISC1)	2	1366	2	7415	0.0339172
GO:0010324	membrane invagination	biological_process	6	circRNA4645(FNBP1L);circRNA6731(FCHO2)	2	1366	2	7415	0.0339172
GO:0048711	positive regulation of astrocyte differentiation	biological_process	10	circRNA16974(SERPINE2);circRNA20117(IL6ST)	2	1366	2	7415	0.0339172
GO:0045822	negative regulation of heart contraction	biological_process	10	circRNA20137(ENSSSCG00000016929);circRNA4249(ATP1A2)	2	1366	2	7415	0.0339172
GO:0032444	activin responsive factor complex	cellular_component	10	circRNA8011(SMAD2);circRNA8040(SMAD4);circRNA8042(SMAD4)	2	1366	2	7415	0.0339172
GO:0032348	negative regulation of aldosterone biosynthetic process	biological_process	9	circRNA9957(ENSSSCG00000008893);circRNA9991(ENSSSCG00000023357)	2	1366	2	7415	0.0339172
GO:0000183	chromatin silencing at rDNA	biological_process	14	circRNA10187(SMARCA5);circRNA17928(SIRT1)	2	1366	2	7415	0.0339172
GO:2000481	positive regulation of cAMP-dependent protein kinase activity	biological_process	13	circRNA17928(SIRT1);circRNA9946(RAPGEF2);circRNA9949(RAPGEF2)	2	1366	2	7415	0.0339172
GO:0046373	L-arabinose metabolic process	biological_process	10	circRNA34625(OTOGL);circRNA35746(OTOG)	2	1366	2	7415	0.0339172
GO:0000802	transverse filament	cellular_component	14	circRNA21968(STAG3);circRNA34947(SYCP1);circRNA4760(STAG3)	2	1366	2	7415	0.0339172
GO:0043922	negative regulation by host of viral transcription	biological_process	11	circRNA9957(ENSSSCG00000008893);circRNA9991(ENSSSCG00000023357)	2	1366	2	7415	0.0339172
GO:0071900	regulation of protein serine/threonine kinase activity	biological_process	11	circRNA15025(UVRAG);circRNA17928(SIRT1)	2	1366	2	7415	0.0339172
GO:0015271	outward rectifier potassium channel activity	molecular_function	12	circRNA9957(ENSSSCG00000008893);circRNA9991(ENSSSCG00000023357)	2	1366	2	7415	0.0339172
GO:1903715	regulation of aerobic respiration	biological_process	9	circRNA39977(BNIP3);circRNA8752(HIF1A)	2	1366	2	7415	0.0339172
GO:0016584	nucleosome positioning	biological_process	12	circRNA10187(SMARCA5);circRNA38755(RSF1)	2	1366	2	7415	0.0339172
GO:2000111	positive regulation of macrophage apoptotic process	biological_process	12	circRNA17928(SIRT1);circRNA6887(MEF2C)	2	1366	2	7415	0.0339172
GO:0019985	translesion synthesis	biological_process	9	circRNA16056(DTL);circRNA16059(DTL);circRNA36850(POLN);circRNA39044(DTL);circRNA9573(POLN)	2	1366	2	7415	0.0339172
GO:0006166	purine ribonucleoside salvage	biological_process	11	circRNA18061(ADK);circRNA8817(ENSSSCG00000005135);circRNA8818(ENSSSCG00000005135)	2	1366	2	7415	0.0339172
GO:0045019	negative regulation of nitric oxide biosynthetic process	biological_process	8	circRNA35835(KHSRP);circRNA38650(PTGIS)	2	1366	2	7415	0.0339172
GO:2000757	negative regulation of peptidyl-lysine acetylation	biological_process	10	circRNA17928(SIRT1);circRNA36072(SIRT3)	2	1366	2	7415	0.0339172
GO:2000798	negative regulation of amniotic stem cell differentiation	biological_process	11	circRNA9957(ENSSSCG00000008893);circRNA9991(ENSSSCG00000023357)	2	1366	2	7415	0.0339172
GO:0060059	embryonic retina morphogenesis in camera-type eye	biological_process	8	circRNA3150(LRP6);circRNA4508(HIPK1);circRNA4512(HIPK1)	2	1366	2	7415	0.0339172
GO:0004466	long-chain-acyl-CoA dehydrogenase activity	molecular_function	7	circRNA11270(ACAD11);circRNA16901(ACADL)	2	1366	2	7415	0.0339172
GO:0007621	negative regulation of female receptivity	biological_process	9	circRNA10663(THRB);ciRNA329(PPP1R1B)	2	1366	2	7415	0.0339172
GO:0032451	demethylase activity	molecular_function	4	circRNA21012(KDM1A);circRNA2579(MMACHC)	2	1366	2	7415	0.0339172
GO:0006212	uracil catabolic process	biological_process	11	circRNA3804(DPYS);circRNA4620(DPYD);circRNA4625(DPYD)	2	1366	2	7415	0.0339172
GO:0098967	exocytic insertion of neurotransmitter receptor to postsynaptic membrane	NA	NA	circRNA6107(STX3);circRNA6434(SNAP47)	2	1366	2	7415	0.0339172
GO:0071385	cellular response to glucocorticoid stimulus	biological_process	10	circRNA9957(ENSSSCG00000008893);circRNA9991(ENSSSCG00000023357)	2	1366	2	7415	0.0339172
GO:0030206	chondroitin sulfate biosynthetic process	biological_process	9	circRNA14431(CSGALNACT1);circRNA8412(CHSY1)	2	1366	2	7415	0.0339172
GO:0032452	histone demethylase activity	molecular_function	5	circRNA19506(PHF8);circRNA21012(KDM1A)	2	1366	2	7415	0.0339172
GO:0070991	medium-chain-acyl-CoA dehydrogenase activity	molecular_function	7	circRNA11270(ACAD11);circRNA2306(ACADM);circRNA2308(ACADM)	2	1366	2	7415	0.0339172
GO:0030857	negative regulation of epithelial cell differentiation	biological_process	9	circRNA15223(YAP1);circRNA15224(YAP1);circRNA15228(YAP1);circRNA18941(SMO);circRNA38793(YAP1)	2	1366	2	7415	0.0339172
GO:0047238	glucuronosyl-N-acetylgalactosaminyl-proteoglycan 4-beta-N-acetylgalactosaminyltransferase activity	molecular_function	8	circRNA14431(CSGALNACT1);circRNA8412(CHSY1)	2	1366	2	7415	0.0339172
GO:0033153	T cell receptor V(D)J recombination	biological_process	7	circRNA10329(LEF1);circRNA37128(LEF1);circRNA4138(PRKDC);circRNA4147(PRKDC)	2	1366	2	7415	0.0339172
GO:0035600	tRNA methylthiolation	biological_process	13	circRNA14637(CDK5RAP1);circRNA14640(CDK5RAP1);circRNA150(CDKAL1);circRNA25374(CDK5RAP1);circRNA38574(CDK5RAP1)	2	1366	2	7415	0.0339172
GO:0021879	forebrain neuron differentiation	biological_process	10	circRNA10329(LEF1);circRNA2310(LHX8);circRNA37128(LEF1)	2	1366	2	7415	0.0339172
GO:0006890	retrograde vesicle-mediated transport, Golgi to ER	biological_process	7	circRNA14858(ATP9A);circRNA14865(ATP9A);circRNA14867(ATP9A);circRNA15025(UVRAG);circRNA18374(GBF1);circRNA23665(HTT);circRNA28242(ERGIC2);circRNA34860(COPA);circRNA36447(ENSSSCG00000004857);circRNA4232(COPA);ciRNA426(GBF1)	7	1366	18	7415	0.0341601
GO:0016604	nuclear body	cellular_component	13	circRNA10646(SATB1);circRNA10663(THRB);circRNA11170(FANCD2);circRNA11173(FANCD2);circRNA11649(SENP2);circRNA14198(YME1L1);circRNA14205(YME1L1);circRNA15689(RAPGEF5);circRNA16009(RNF2);circRNA16010(RNF2);circRNA16772(AOX1);circRNA16773(AOX1);circRNA16774(AOX1);circRNA17067(RIF1);circRNA17210(HMBOX1);circRNA17213(HMBOX1);circRNA1888(AGO4);circRNA19558(ATRX);circRNA21264(TESK2);circRNA21912(CDC14A);…	30	1366	118	7415	0.0353004
GO:0030177	positive regulation of Wnt signaling pathway	biological_process	10	circRNA15295(DIXDC1);circRNA17847(DISC1);circRNA20142(ENSSSCG00000016932);circRNA2748(CSNK1E);circRNA4046(SULF1)	5	1366	11	7415	0.0364826
GO:0032467	positive regulation of cytokinesis	biological_process	9	circRNA16464(ENSSSCG00000015878);circRNA1774(CDC42);circRNA18194(KIF20B);circRNA21750(ENSSSCG00000006202);circRNA5596(PRKCE);circRNA5597(PRKCE)	5	1366	11	7415	0.0364826
GO:0048589	developmental growth	biological_process	5	circRNA18941(SMO);circRNA19977(NIPBL);circRNA8011(SMAD2);circRNA8040(SMAD4);circRNA8042(SMAD4);ciRNA422(PSAP)	5	1366	11	7415	0.0364826
GO:0000145	exocyst	cellular_component	11	circRNA18238(ENSSSCG00000010473);circRNA18875(ENSSSCG00000016543);circRNA18881(ENSSSCG00000016544);circRNA33353(EXOC2);circRNA5410(ENSSSCG00000008310)	5	1366	11	7415	0.0364826
GO:0001822	kidney development	biological_process	9	circRNA11985(ENSSSCG00000012002);circRNA11986(ENSSSCG00000012002);circRNA11987(ENSSSCG00000012002);circRNA19795(GPC3);circRNA19796(GPC3);circRNA23959(PKD2);circRNA35982(KIF3A);circRNA37767(ACE);circRNA37938(NLE1);circRNA39040(CENPF);circRNA4046(SULF1);circRNA7104(KIF3A);circRNA8040(SMAD4);circRNA8042(SMAD4);circRNA8117(MYO1E)	10	1366	30	7415	0.0370207
GO:0032007	negative regulation of TOR signaling	biological_process	10	circRNA11824(GSK3B);circRNA17686(DEPDC5);circRNA17928(SIRT1);circRNA4049(PREX2);circRNA4062(PREX2);circRNA5088(NPRL3);circRNA8752(HIF1A)	6	1366	15	7415	0.042693
GO:0001540	beta-amyloid binding	molecular_function	6	circRNA12208(BACE2);circRNA6192(LDLRAD3);circRNA8431(APBA2);circRNA9780(APBB2)	4	1366	8	7415	0.0428443
GO:0051560	mitochondrial calcium ion homeostasis	biological_process	11	circRNA17847(DISC1);circRNA17996(MICU1);circRNA17997(MICU1);circRNA17998(MICU1);circRNA17999(MICU1);circRNA18001(MICU1);circRNA35356(IMMT);circRNA38088(MICU2)	4	1366	8	7415	0.0428443
GO:0010875	positive regulation of cholesterol efflux	biological_process	10	circRNA11207(PPARG);circRNA11208(PPARG);circRNA13975(PTCH1);circRNA17928(SIRT1);circRNA6145(NR1H3)	4	1366	8	7415	0.0428443
GO:0015269	calcium-activated potassium channel activity	molecular_function	10	circRNA13876(KCNT2);circRNA13877(KCNT2);circRNA23535(TMEM38B);circRNA6458(KCNN1);circRNA6999(KCNN2)	4	1366	8	7415	0.0428443
GO:0006895	Golgi to endosome transport	biological_process	7	circRNA15876(KLHL20);circRNA18374(GBF1);circRNA2522(EPS15);circRNA2525(EPS15);circRNA2538(EPS15);circRNA7926(DOPEY1);ciRNA426(GBF1)	4	1366	8	7415	0.0428443
GO:0061028	establishment of endothelial barrier	biological_process	10	circRNA20137(ENSSSCG00000016929);circRNA20195(MARVELD2);circRNA36796(RAPGEF1);circRNA9946(RAPGEF2);circRNA9949(RAPGEF2)	4	1366	8	7415	0.0428443
GO:0050680	negative regulation of epithelial cell proliferation	biological_process	6	circRNA11714(DLG1);circRNA11717(DLG1);circRNA13975(PTCH1);circRNA18184(PTEN);circRNA19795(GPC3);circRNA19796(GPC3);circRNA24458(IFT57);circRNA6887(MEF2C);circRNA8645(SAV1)	7	1366	19	7415	0.0457349
GO:0001933	negative regulation of protein phosphorylation	biological_process	10	circRNA18184(PTEN);circRNA2651(FBLN1);circRNA29183(PRR5L);circRNA3150(LRP6);circRNA3786(ANGPT1);circRNA4138(PRKDC);circRNA4147(PRKDC);circRNA4834(RABGEF1);circRNA7940(IBTK);circRNA8765(NTRK3);circRNA9667(SLIT2)	10	1366	31	7415	0.0459293
GO:0030336	negative regulation of cell migration	biological_process	9	circRNA12925(NF1);circRNA12935(NF1);circRNA12943(NF1);circRNA13011(ABR);circRNA14803(ZMYND8);circRNA18184(PTEN);circRNA1956(LDLRAD4);circRNA2917(SRGAP1);circRNA2918(SRGAP1);circRNA2925(SRGAP1);circRNA2926(SRGAP1);circRNA4046(SULF1);circRNA6627(CNN2);circRNA7633(PTPRK);circRNA7634(PTPRK);circRNA7638(PTPRK);circRNA9667(SLIT2)	10	1366	31	7415	0.0459293
GO:0033539	fatty acid beta-oxidation using acyl-CoA dehydrogenase	biological_process	11	circRNA11270(ACAD11);circRNA2306(ACADM);circRNA2308(ACADM);circRNA537(ETFA);circRNA538(ETFA)	3	1366	5	7415	0.046459
GO:0031629	synaptic vesicle fusion to presynaptic active zone membrane	biological_process	7	circRNA36400(SNAP23);circRNA6107(STX3);circRNA6434(SNAP47);circRNA8326(SNAP23)	3	1366	5	7415	0.046459
GO:0016322	neuron remodeling	biological_process	12	circRNA12026(APP);circRNA12027(APP);circRNA12029(APP);circRNA3497(NTN4);circRNA7680(ADGRB3)	3	1366	5	7415	0.046459
GO:2000766	negative regulation of cytoplasmic translation	biological_process	10	circRNA20246(CPEB4);circRNA20248(CPEB4);circRNA26661(CPEB3);circRNA9644(CPEB2);circRNA9645(CPEB2)	3	1366	5	7415	0.046459
GO:0035721	intraciliary retrograde transport	biological_process	8	circRNA23721(WDR19);circRNA35253(IFT140);circRNA35571(WDR35);circRNA41705(WDR35)	3	1366	5	7415	0.046459
GO:0005520	insulin-like growth factor binding	molecular_function	6	circRNA18588(HTRA1);circRNA18589(HTRA1);circRNA18590(HTRA1);circRNA26772(HTRA1);circRNA8392(IGF1R);circRNA9638(HTRA3)	3	1366	5	7415	0.046459
GO:0010452	histone H3-K36 methylation	biological_process	9	circRNA10823(SETD2);circRNA10825(SETD2);circRNA10830(SETD2);circRNA10832(SETD2);circRNA35880(NSD1);circRNA6682(NSD1);circRNA9567(NSD2)	3	1366	5	7415	0.046459
GO:0001075	transcription factor activity, RNA polymerase II core promoter sequence-specific binding involved in preinitiation complex assembly	molecular_function	7	circRNA14889(ENSSSCG00000024694);circRNA2157(TAF4B);circRNA2159(TAF4B);circRNA31719(ENSSSCG00000024694);circRNA34708(TAF2);circRNA38683(ENSSSCG00000024694)	3	1366	5	7415	0.046459
GO:0051090	regulation of sequence-specific DNA binding transcription factor activity	biological_process	12	circRNA11170(FANCD2);circRNA11173(FANCD2);circRNA37475(C3orf33);circRNA5046(USP7)	3	1366	5	7415	0.046459
GO:0034341	response to interferon-gamma	biological_process	6	circRNA12635(CALCOCO2);circRNA16114(KYNU);circRNA2357(IL23R);circRNA37853(CALCOCO2)	3	1366	5	7415	0.046459
GO:0008137	NADH dehydrogenase (ubiquinone) activity	molecular_function	8	circRNA16843(NDUFS1);circRNA2001(NDUFV2);circRNA32312(NDUFA10)	3	1366	5	7415	0.046459
GO:0048485	sympathetic nervous system development	biological_process	9	circRNA12925(NF1);circRNA12935(NF1);circRNA12943(NF1);circRNA14272(NRP1);circRNA29478(GFRA3);circRNA7181(GFRA3)	3	1366	5	7415	0.046459
GO:0070412	R-SMAD binding	molecular_function	6	circRNA1956(LDLRAD4);circRNA8011(SMAD2);circRNA8040(SMAD4);circRNA8042(SMAD4)	3	1366	5	7415	0.046459
GO:0045955	negative regulation of calcium ion-dependent exocytosis	biological_process	9	circRNA21902(STXBP3);circRNA9957(ENSSSCG00000008893);circRNA9991(ENSSSCG00000023357)	3	1366	5	7415	0.046459
GO:0072657	protein localization to membrane	biological_process	5	circRNA20256(SH3PXD2B);circRNA29945(FERMT2);circRNA9921(CPE)	3	1366	5	7415	0.046459
GO:0048488	synaptic vesicle endocytosis	biological_process	10	circRNA22636(CANX);circRNA3573(SYT1);circRNA6731(FCHO2)	3	1366	5	7415	0.046459
GO:0071397	cellular response to cholesterol	biological_process	9	circRNA13975(PTCH1);circRNA18941(SMO);circRNA3150(LRP6)	3	1366	5	7415	0.046459
GO:0060711	labyrinthine layer development	biological_process	6	circRNA11649(SENP2);circRNA23875(GAB1);circRNA35502(BIRC6);circRNA35504(BIRC6);circRNA35506(BIRC6);circRNA35511(BIRC6);circRNA37536(SENP2);circRNA5748(BIRC6)	3	1366	5	7415	0.046459
GO:0006360	transcription from RNA polymerase I promoter	biological_process	11	circRNA13765(TAF1A);circRNA35593(TAF1B);circRNA5338(POLR1A);circRNA5927(TAF1B);circRNA5928(TAF1B);circRNA5929(TAF1B)	3	1366	5	7415	0.046459
GO:0035385	Roundabout signaling pathway	biological_process	8	circRNA11971(ENSSSCG00000012001);circRNA11985(ENSSSCG00000012002);circRNA11986(ENSSSCG00000012002);circRNA11987(ENSSSCG00000012002);circRNA9667(SLIT2)	3	1366	5	7415	0.046459
GO:0003777	microtubule motor activity	molecular_function	10	circRNA10710(DYNC1LI1);circRNA10795(KIF15);circRNA1224(ENSSSCG00000002547);circRNA128(ENSSSCG00000020858);circRNA14519(ENSSSCG00000007080);circRNA1657(KIF1B);circRNA1664(KIF1B);circRNA17216(KIF13B);circRNA17350(DNAH10);circRNA18194(KIF20B);circRNA20506(DNAH8);circRNA27528(DNAH8);circRNA27884(KIF1B);circRNA3305(KIF21A);circRNA3307(KIF21A);circRNA33464(DNAH8);circRNA34016(KIF1B);circRNA34019(KIF1B)…	14	1366	48	7415	0.046543
GO:0004714	transmembrane receptor protein tyrosine kinase activity	molecular_function	9	circRNA12577(ENSSSCG00000017497);circRNA16326(FGFR1);circRNA16907(ENSSSCG00000016160);circRNA16909(ENSSSCG00000016160);circRNA24663(ENSSSCG00000017497);circRNA26143(ENSSSCG00000016160);circRNA26148(ENSSSCG00000016160);circRNA587(NPTN);circRNA6573(ENSSSCG00000013566);circRNA6575(INSR);circRNA6577(INSR);circRNA8392(IGF1R);circRNA8765(NTRK3)	8	1366	23	7415	0.0468484
GO:0046854	phosphatidylinositol phosphorylation	biological_process	10	circRNA11329(ENSSSCG00000021203);circRNA14256(PIP4K2A);circRNA15693(FAM126A);circRNA2246(PIK3C3);circRNA26472(PI4KA);circRNA29218(PIK3C2A);circRNA34296(ENSSSCG00000003909);circRNA38927(FAM126A);circRNA39317(PIKFYVE);circRNA39688(PI4KA);circRNA6347(PIK3C2A)	8	1366	23	7415	0.0468484
GO:0010468	regulation of gene expression	biological_process	7	circRNA10823(SETD2);circRNA10825(SETD2);circRNA10830(SETD2);circRNA10832(SETD2);circRNA12026(APP);circRNA12027(APP);circRNA12029(APP);circRNA12223(UMODL1);circRNA12226(UMODL1);circRNA12925(NF1);circRNA12935(NF1);circRNA12943(NF1);circRNA1537(MEGF8);circRNA15419(CHEK1);circRNA16326(FGFR1);circRNA16360(PPP2CB);circRNA16361(PPP2CB);circRNA16362(PPP2CB);circRNA17597(SART3);circRNA18941(SMO);circRNA19…	22	1366	84	7415	0.0484372
GO:0000922	spindle pole	cellular_component	10	circRNA10710(DYNC1LI1);circRNA10979(POC1A);circRNA12322(FBF1);circRNA13628(TUBGCP3);circRNA13629(TUBGCP3);circRNA16464(ENSSSCG00000015878);circRNA21750(ENSSSCG00000006202);circRNA21912(CDC14A);circRNA24907(KATNAL1);circRNA27840(WDR62);circRNA35502(BIRC6);circRNA35504(BIRC6);circRNA35506(BIRC6);circRNA35511(BIRC6);circRNA38253(TUBGCP3);circRNA38255(TUBGCP3);circRNA38830(ZW10);circRNA39040(CENPF);c…	13	1366	44	7415	0.0490452
GO:0000226	microtubule cytoskeleton organization	biological_process	6	circRNA10710(DYNC1LI1);circRNA12264(TBCD);circRNA13628(TUBGCP3);circRNA13629(TUBGCP3);circRNA16967(OBSL1);circRNA17847(DISC1);circRNA18581(TACC2);circRNA2135(SS18);circRNA2139(SS18);circRNA28026(SS18);circRNA34190(SS18);circRNA34191(SS18);circRNA34195(SS18);circRNA3446(GAS2L3);circRNA38253(TUBGCP3);circRNA38255(TUBGCP3);circRNA5164(TTL);circRNA5165(TTL);circRNA6432(WEE1);circRNA7047(CEP120);circR…	12	1366	40	7415	0.0515369
GO:0043547	positive regulation of GTPase activity	biological_process	15	circRNA11025(DENND6A);circRNA11238(IQSEC1);circRNA11446(ARHGEF26);circRNA11781(ENSSSCG00000030362);circRNA11785(ENSSSCG00000021656);circRNA11824(GSK3B);circRNA12264(TBCD);circRNA12806(BCAS3);circRNA12808(BCAS3);circRNA12816(BCAS3);circRNA12925(NF1);circRNA12935(NF1);circRNA12943(NF1);circRNA13011(ABR);circRNA13582(DOCK9);circRNA13751(RAB3GAP2);circRNA13756(RAB3GAP2);circRNA14487(PLCB1);circRNA144…	50	1366	218	7415	0.0516224
GO:0045202	synapse	cellular_component	3	circRNA11714(DLG1);circRNA11717(DLG1);circRNA12026(APP);circRNA12027(APP);circRNA12029(APP);circRNA1347(SNTB2);circRNA15241(GRIA4);circRNA18875(ENSSSCG00000016543);circRNA18881(ENSSSCG00000016544);circRNA19426(CASK);circRNA19812(SLC9A6);circRNA20246(CPEB4);circRNA20248(CPEB4);circRNA22636(CANX);circRNA26661(CPEB3);circRNA28397(LIN7A);circRNA3150(LRP6);circRNA3545(PPFIA2);circRNA6731(FCHO2);circRN…	19	1366	71	7415	0.0524099
GO:0000795	synaptonemal complex	cellular_component	13	circRNA21968(STAG3);circRNA25466(SYCP2);circRNA32664(WAPL);circRNA34947(SYCP1);circRNA35090(FKBP6);circRNA38678(SYCP2);circRNA38680(SYCP2);circRNA4760(STAG3)	5	1366	12	7415	0.053286
GO:0007611	learning or memory	biological_process	5	circRNA12026(APP);circRNA12027(APP);circRNA12029(APP);circRNA18184(PTEN);circRNA19834(AFF2);circRNA2310(LHX8);circRNA6887(MEF2C)	5	1366	12	7415	0.053286
GO:0005487	nucleocytoplasmic transporter activity	molecular_function	4	circRNA10084(ENSSSCG00000008979);circRNA14942(NUP98);circRNA25484(NUP98);circRNA2971(ENSSSCG00000000486);circRNA38712(NUP98);circRNA4771(ENSSSCG00000007705);circRNA9474(NUP214)	5	1366	12	7415	0.053286
GO:0008144	drug binding	molecular_function	4	circRNA11207(PPARG);circRNA11208(PPARG);circRNA12569(TOP2A);circRNA18941(SMO);circRNA23354(PYGL);circRNA31027(TOP2A);circRNA4249(ATP1A2);circRNA8655(PYGL)	5	1366	12	7415	0.053286
GO:0035098	ESC/E(Z) complex	cellular_component	9	circRNA17928(SIRT1);circRNA19284(RBBP7);circRNA21443(AEBP2);circRNA37814(EZH1);circRNA37949(SUZ12)	5	1366	12	7415	0.053286
GO:0030904	retromer complex	cellular_component	6	circRNA13067(ANKFY1);circRNA14908(DENND5A);circRNA34902(SNX27);circRNA38692(DENND5A);circRNA39767(VPS26A);circRNA8845(DENND4C);circRNA8875(DENND4C);circRNA8876(DENND4C)	5	1366	12	7415	0.053286
GO:0005575	cellular_component	cellular_component	2	circRNA23672(KIAA0232);circRNA33356(GMDS);circRNA33904(ENSSSCG00000002857);circRNA5253(TBC1D8);circRNA5254(TBC1D8);circRNA5257(TBC1D8);circRNA6811(LHFPL2)	5	1366	12	7415	0.053286
GO:0035371	microtubule plus-end	cellular_component	12	circRNA26337(CLIP1);circRNA2815(NCKAP5L);circRNA37969(SPAG5);circRNA8185(MYO5A);circRNA8190(MYO5A);circRNA8196(MYO5A);circRNA9864(SLAIN2);circRNA9866(SLAIN2)	5	1366	12	7415	0.053286
GO:0001046	core promoter sequence-specific DNA binding	molecular_function	10	circRNA11207(PPARG);circRNA11208(PPARG);circRNA17928(SIRT1);circRNA34388(CRY1);circRNA6887(MEF2C);circRNA758(CHD2);circRNA784(CHD2);circRNA795(CHD2)	5	1366	12	7415	0.053286
GO:0007268	chemical synaptic transmission	biological_process	7	circRNA11714(DLG1);circRNA11717(DLG1);circRNA18875(ENSSSCG00000016543);circRNA18881(ENSSSCG00000016544);circRNA2345(ENSSSCG00000003793);circRNA3150(LRP6);circRNA7116(VDAC1);circRNA7318(HTR4);circRNA7319(HTR4);circRNA8179(UNC13C);circRNA8185(MYO5A);circRNA8190(MYO5A);circRNA8196(MYO5A);circRNA8431(APBA2);circRNA9067(ENSSSCG00000026487)	11	1366	36	7415	0.0539494
GO:0043066	negative regulation of apoptotic process	biological_process	9	circRNA10211(NAA15);circRNA10329(LEF1);circRNA11824(GSK3B);circRNA12762(RPS6KB1);circRNA12840(AATF);circRNA15485(MDM4);circRNA15876(KLHL20);circRNA17259(SH3RF1);circRNA17262(SH3RF1);circRNA17274(ZNF268);circRNA17928(SIRT1);circRNA18184(PTEN);circRNA1888(AGO4);circRNA18941(SMO);circRNA23635(SETX);circRNA25466(SYCP2);circRNA3170(YBX3);circRNA32838(BRAF);circRNA3347(ADAMTS20);circRNA35502(BIRC6);cir…	31	1366	127	7415	0.0540751
GO:0030424	axon	cellular_component	7	circRNA105(DTNBP1);circRNA12026(APP);circRNA12027(APP);circRNA12029(APP);circRNA12925(NF1);circRNA12935(NF1);circRNA12943(NF1);circRNA14272(NRP1);circRNA15535(ADAM22);circRNA17177(DPYSL2);circRNA17183(DPYSL2);circRNA17199(FZD3);circRNA17216(KIF13B);circRNA2252(LPAR3);circRNA23635(SETX);circRNA23665(HTT);circRNA3380(SLC38A1);circRNA3573(SYT1);circRNA36810(SETX);circRNA5705(FEZ2);circRNA7633(PTPRK)…	16	1366	58	7415	0.0558329
GO:0030425	dendrite	cellular_component	7	circRNA11124(CHL1);circRNA11708(APOD);circRNA12925(NF1);circRNA12935(NF1);circRNA12943(NF1);circRNA13703(BRINP3);circRNA17177(DPYSL2);circRNA17183(DPYSL2);circRNA17199(FZD3);circRNA19812(SLC9A6);circRNA20117(IL6ST);circRNA20246(CPEB4);circRNA20248(CPEB4);circRNA20674(GPHN);circRNA23665(HTT);circRNA2959(GRIP1);circRNA2960(GRIP1);circRNA2963(GRIP1);circRNA2964(GRIP1);circRNA33652(GPHN);circRNA33654…	16	1366	58	7415	0.0558329
GO:0042147	retrograde transport, endosome to Golgi	biological_process	7	circRNA13067(ANKFY1);circRNA14908(DENND5A);circRNA18374(GBF1);circRNA18776(DENND2A);circRNA37993(GOSR1);circRNA37998(VPS53);circRNA38692(DENND5A);circRNA39317(PIKFYVE);circRNA39767(VPS26A);circRNA6909(RHOBTB3);circRNA8941(RIC1);circRNA8942(RIC1);ciRNA426(GBF1)	10	1366	32	7415	0.056177
GO:0007018	microtubule-based movement	biological_process	6	circRNA10710(DYNC1LI1);circRNA10795(KIF15);circRNA128(ENSSSCG00000020858);circRNA14519(ENSSSCG00000007080);circRNA1657(KIF1B);circRNA1664(KIF1B);circRNA17216(KIF13B);circRNA17350(DNAH10);circRNA18194(KIF20B);circRNA20506(DNAH8);circRNA27528(DNAH8);circRNA27884(KIF1B);circRNA3305(KIF21A);circRNA3307(KIF21A);circRNA33464(DNAH8);circRNA34016(KIF1B);circRNA34019(KIF1B);circRNA357(DNAH8);circRNA358(DN…	13	1366	45	7415	0.0577825
GO:0036459	thiol-dependent ubiquitinyl hydrolase activity	molecular_function	5	circRNA10924(USP4);circRNA11558(ENSSSCG00000025738);circRNA11564(ENSSSCG00000011765);circRNA11565(ENSSSCG00000011765);circRNA11567(ENSSSCG00000011765);circRNA12000(USP25);circRNA13116(USP43);circRNA13226(USP12);circRNA13490(UCHL3);circRNA3298(USP18);circRNA38048(USP43);circRNA39331(USP37);circRNA39806(USP54);circRNA5046(USP7);circRNA5496(ENSSSCG00000008382);circRNA7804(USP45)	13	1366	45	7415	0.0577825
GO:0035257	nuclear hormone receptor binding	molecular_function	7	circRNA12806(BCAS3);circRNA12808(BCAS3);circRNA12816(BCAS3);circRNA14812(NCOA3);circRNA17928(SIRT1);circRNA18581(TACC2);circRNA34388(CRY1);circRNA8752(HIF1A)	6	1366	16	7415	0.0579807
GO:0048015	phosphatidylinositol-mediated signaling	biological_process	9	circRNA11329(ENSSSCG00000021203);circRNA11458(PLCH1);circRNA11459(PLCH1);circRNA11463(PLCH1);circRNA2246(PIK3C3);circRNA26472(PI4KA);circRNA29218(PIK3C2A);circRNA39688(PI4KA);circRNA6347(PIK3C2A);circRNA8392(IGF1R)	6	1366	16	7415	0.0579807
GO:0072659	protein localization to plasma membrane	biological_process	6	circRNA11530(TNIK);circRNA11714(DLG1);circRNA11717(DLG1);circRNA3150(LRP6);circRNA6731(FCHO2);circRNA8185(MYO5A);circRNA8190(MYO5A);circRNA8196(MYO5A);circRNA8565(RAB11A);circRNA8845(DENND4C);circRNA8875(DENND4C);circRNA8876(DENND4C);circRNA9946(RAPGEF2);circRNA9949(RAPGEF2)	8	1366	24	7415	0.0593211
GO:0031032	actomyosin structure organization	biological_process	7	circRNA13816(CDC42BPA);circRNA14021(ENSSSCG00000010962);circRNA14022(ENSSSCG00000010962);circRNA14708(EPB41L1);circRNA16206(ENSSSCG00000023795);circRNA33765(CDC42BPB);circRNA6627(CNN2);circRNA9795(ENSSSCG00000008799)	7	1366	20	7415	0.0595434
GO:0005912	adherens junction	cellular_component	5	circRNA10001(EPHA5);circRNA10004(EPHA5);circRNA12264(TBCD);circRNA16206(ENSSSCG00000023795);circRNA3016(PKP2);circRNA7212(CTNNA1);circRNA7374(AFDN);circRNA8117(MYO1E);circRNA9999(EPHA5)	7	1366	20	7415	0.0595434
GO:0006406	mRNA export from nucleus	biological_process	7	circRNA15986(SMG7);circRNA19994(NUP155);circRNA20000(NUP155);circRNA20009(NUP155);circRNA27275(NUP155);circRNA2971(ENSSSCG00000000486);circRNA42944(NUP85);circRNA6509(DDX39A);circRNA6724(THOC3);circRNA9474(NUP214)	7	1366	20	7415	0.0595434
GO:0043005	neuron projection	cellular_component	6	circRNA105(DTNBP1);circRNA12026(APP);circRNA12027(APP);circRNA12029(APP);circRNA12280(BAIAP2);circRNA15693(FAM126A);circRNA1774(CDC42);circRNA18184(PTEN);circRNA20246(CPEB4);circRNA20248(CPEB4);circRNA21390(RAB21);circRNA21395(TPH2);circRNA26661(CPEB3);circRNA2959(GRIP1);circRNA2960(GRIP1);circRNA2963(GRIP1);circRNA2964(GRIP1);circRNA32838(BRAF);circRNA34418(SLC4A8);circRNA3573(SYT1);circRNA35982…	17	1366	63	7415	0.059891
GO:0007010	cytoskeleton organization	biological_process	5	circRNA11530(TNIK);circRNA12197(ENSSSCG00000026915);circRNA1267(GAN);circRNA12757(TUBD1);circRNA16427(FMNL2);circRNA16436(FMNL2);circRNA16444(PRPF40A);circRNA17177(DPYSL2);circRNA17183(DPYSL2);circRNA19318(SH3KBP1);circRNA2135(SS18);circRNA2139(SS18);circRNA28026(SS18);circRNA34190(SS18);circRNA34191(SS18);circRNA34195(SS18);circRNA36817(CAMSAP1);circRNA36821(CAMSAP1);circRNA44146(ABLIM1);circRNA…	14	1366	50	7415	0.0634059
GO:0035335	peptidyl-tyrosine dephosphorylation	biological_process	9	circRNA10424(PTPN13);circRNA10433(PTPN13);circRNA10435(PTPN13);circRNA10440(PTPN13);circRNA10446(PTPN13);circRNA10447(PTPN13);circRNA1049(PTPN21);circRNA1051(PTPN21);circRNA11042(PTPRG);circRNA11043(PTPRG);circRNA13910(ENSSSCG00000023403);circRNA14616(PTPRA);circRNA17643(MTMR3);circRNA17644(MTMR3);circRNA18184(PTEN);circRNA1844(PTP4A2);circRNA21912(CDC14A);circRNA25931(PTPN4);circRNA27927(EYA3);c…	16	1366	59	7415	0.0640321
GO:0004725	protein tyrosine phosphatase activity	molecular_function	9	circRNA10424(PTPN13);circRNA10433(PTPN13);circRNA10435(PTPN13);circRNA10440(PTPN13);circRNA10446(PTPN13);circRNA10447(PTPN13);circRNA1049(PTPN21);circRNA1051(PTPN21);circRNA11042(PTPRG);circRNA11043(PTPRG);circRNA13910(ENSSSCG00000023403);circRNA14616(PTPRA);circRNA17643(MTMR3);circRNA17644(MTMR3);circRNA18184(PTEN);circRNA1844(PTP4A2);circRNA21912(CDC14A);circRNA25931(PTPN4);circRNA27927(EYA3);c…	16	1366	59	7415	0.0640321
GO:0005886	plasma membrane	cellular_component	5	circRNA10130(ENSSSCG00000009000);circRNA10351(TACR3);circRNA10377(BMPR1B);circRNA10424(PTPN13);circRNA10433(PTPN13);circRNA10435(PTPN13);circRNA10440(PTPN13);circRNA10446(PTPN13);circRNA10447(PTPN13);circRNA10469(WDFY3);circRNA10470(WDFY3);circRNA105(DTNBP1);circRNA10924(USP4);circRNA11140(ENSSSCG00000023437);circRNA11329(ENSSSCG00000021203);circRNA11714(DLG1);circRNA11717(DLG1);circRNA11824(GSK3…	165	1366	807	7415	0.0651125
GO:0003995	acyl-CoA dehydrogenase activity	molecular_function	6	circRNA11270(ACAD11);circRNA16901(ACADL);circRNA2306(ACADM);circRNA2308(ACADM);circRNA36427(IVD)	4	1366	9	7415	0.0661193
GO:0030318	melanocyte differentiation	biological_process	10	circRNA11102(ENSSSCG00000011512);circRNA16392(OCA2);circRNA6887(MEF2C);circRNA8185(MYO5A);circRNA8190(MYO5A);circRNA8196(MYO5A)	4	1366	9	7415	0.0661193
GO:0001755	neural crest cell migration	biological_process	9	circRNA10329(LEF1);circRNA16456(ACVR1);circRNA16457(ACVR1);circRNA16458(ACVR1);circRNA16460(ACVR1);circRNA16462(ACVR1);circRNA18941(SMO);circRNA37128(LEF1);circRNA8752(HIF1A)	4	1366	9	7415	0.0661193
GO:0032580	Golgi cisterna membrane	cellular_component	12	circRNA14431(CSGALNACT1);circRNA17882(CSGALNACT2);circRNA21390(RAB21);circRNA8412(CHSY1)	4	1366	9	7415	0.0661193
GO:0043488	regulation of mRNA stability	biological_process	10	circRNA1816(YTHDF2);circRNA35835(KHSRP);circRNA5862(PUM2);circRNA5863(PUM2);circRNA8688(SAMD4A)	4	1366	9	7415	0.0661193
GO:0048738	cardiac muscle tissue development	biological_process	9	circRNA18184(PTEN);circRNA2001(NDUFV2);circRNA3798(ZFPM2);circRNA3799(ZFPM2);circRNA5088(NPRL3)	4	1366	9	7415	0.0661193
GO:0045879	negative regulation of smoothened signaling pathway	biological_process	10	circRNA10186(HHIP);circRNA13975(PTCH1);circRNA16974(SERPINE2);circRNA19795(GPC3);circRNA19796(GPC3)	4	1366	9	7415	0.0661193
GO:0008509	anion transmembrane transporter activity	molecular_function	7	circRNA10036(SLC4A4);circRNA10039(SLC4A4);circRNA16514(SLC4A10);circRNA321(SLC26A8);circRNA324(SLC26A8);circRNA33432(SLC26A8);circRNA34418(SLC4A8)	4	1366	9	7415	0.0661193
GO:0010975	regulation of neuron projection development	biological_process	7	circRNA11824(GSK3B);circRNA17177(DPYSL2);circRNA17183(DPYSL2);circRNA17847(DISC1);circRNA18184(PTEN)	4	1366	9	7415	0.0661193
GO:0050775	positive regulation of dendrite morphogenesis	biological_process	10	circRNA16967(OBSL1);circRNA17493(FBXW8);circRNA21390(RAB21);circRNA3032(CAPRIN2)	4	1366	9	7415	0.0661193
GO:0060384	innervation	biological_process	9	circRNA11085(LRIG1);circRNA16974(SERPINE2);circRNA20284(ENSSSCG00000017029);circRNA4046(SULF1)	4	1366	9	7415	0.0661193
GO:0045930	negative regulation of mitotic cell cycle	biological_process	8	circRNA11714(DLG1);circRNA11717(DLG1);circRNA13703(BRINP3);circRNA36775(ABL1);circRNA36777(ABL1);circRNA37938(NLE1);circRNA9456(ABL1);circRNA9458(ABL1)	4	1366	9	7415	0.0661193
GO:0030901	midbrain development	biological_process	10	circRNA16326(FGFR1);circRNA17199(FZD3);circRNA3150(LRP6);circRNA34394(RFX4);circRNA34396(RFX4);circRNA34398(RFX4);circRNA34399(RFX4)	4	1366	9	7415	0.0661193
GO:0046982	protein heterodimerization activity	molecular_function	6	circRNA11496(SMC4);circRNA11895(NECTIN3);circRNA11896(NECTIN3);circRNA11897(NECTIN3);circRNA12569(TOP2A);circRNA14877(VAPB);circRNA14889(ENSSSCG00000024694);circRNA15065(CLNS1A);circRNA1568(SAE1);circRNA17996(MICU1);circRNA17997(MICU1);circRNA17998(MICU1);circRNA17999(MICU1);circRNA18001(MICU1);circRNA18343(CHUK);circRNA19688(MID2);circRNA2157(TAF4B);circRNA2159(TAF4B);circRNA25466(SYCP2);circRNA…	28	1366	115	7415	0.0664343
GO:0035264	multicellular organism growth	biological_process	5	circRNA15469(ETNK2);circRNA16446(GPD2);circRNA16448(GPD2);circRNA16514(SLC4A10);circRNA1774(CDC42);circRNA18145(PCDH15);circRNA18149(PCDH15);circRNA18150(PCDH15);circRNA18153(PCDH15);circRNA18154(PCDH15);circRNA18941(SMO);circRNA19558(ATRX);circRNA20137(ENSSSCG00000016929);circRNA36862(ADD1);circRNA40222(KDM6A);circRNA6454(FKBP8);circRNA8431(APBA2)	12	1366	42	7415	0.0718119
GO:0005524	ATP binding	molecular_function	9	circRNA10001(EPHA5);circRNA10004(EPHA5);circRNA10187(SMARCA5);circRNA10229(HSPA4L);circRNA10244(SPATA5);circRNA10249(SPATA5);circRNA1029(ADCK1);circRNA10377(BMPR1B);circRNA10545(PRKG2);circRNA10674(ENSSSCG00000011217);circRNA10675(ENSSSCG00000011217);circRNA10676(ENSSSCG00000011217);circRNA10677(ENSSSCG00000011217);circRNA10692(ENSSSCG00000011226);circRNA10795(KIF15);circRNA11209(ENSSSCG000000226…	169	1366	831	7415	0.0727972
GO:0016579	protein deubiquitination	biological_process	10	circRNA10924(USP4);circRNA11558(ENSSSCG00000025738);circRNA11564(ENSSSCG00000011765);circRNA11565(ENSSSCG00000011765);circRNA11567(ENSSSCG00000011765);circRNA12000(USP25);circRNA1216(ENSSSCG00000002533);circRNA1217(ENSSSCG00000002533);circRNA13116(USP43);circRNA13226(USP12);circRNA3298(USP18);circRNA38048(USP43);circRNA39331(USP37);circRNA39806(USP54);circRNA4083(COPS5);circRNA5046(USP7);circRNA5…	14	1366	51	7415	0.0731984
GO:0033209	tumor necrosis factor-mediated signaling pathway	biological_process	9	circRNA1198(TRAF3);circRNA1200(TRAF3);circRNA18343(CHUK);circRNA32734(CHUK);circRNA39889(CHUK);circRNA7857(FOXO3);circRNA8946(JAK2);circRNA9547(TRAF2)	5	1366	13	7415	0.0738572
GO:0043408	regulation of MAPK cascade	biological_process	10	circRNA12925(NF1);circRNA12935(NF1);circRNA12943(NF1);circRNA37475(C3orf33);circRNA5521(VRK2);circRNA8482(PHLPP1);ciRNA422(PSAP)	5	1366	13	7415	0.0738572
GO:0048786	presynaptic active zone	cellular_component	6	circRNA17199(FZD3);circRNA28325(ERC1);circRNA7710(RIMS1);circRNA7712(RIMS1);circRNA8179(UNC13C);circRNA9067(ENSSSCG00000026487)	5	1366	13	7415	0.0738572
GO:0030331	estrogen receptor binding	molecular_function	9	circRNA10329(LEF1);circRNA10972(DCAF1);circRNA1371(CNOT1);circRNA20983(PADI2);circRNA37128(LEF1);circRNA39519(CCDC62)	5	1366	13	7415	0.0738572
GO:0046332	SMAD binding	molecular_function	5	circRNA10377(BMPR1B);circRNA16456(ACVR1);circRNA16457(ACVR1);circRNA16458(ACVR1);circRNA16460(ACVR1);circRNA16462(ACVR1);circRNA28814(AXIN1);circRNA35321(TGFBRAP1);circRNA5096(AXIN1);circRNA5231(TGFBRAP1);circRNA8011(SMAD2)	5	1366	13	7415	0.0738572
GO:0006820	anion transport	biological_process	6	circRNA10036(SLC4A4);circRNA10039(SLC4A4);circRNA16514(SLC4A10);circRNA321(SLC26A8);circRNA324(SLC26A8);circRNA33432(SLC26A8);circRNA34418(SLC4A8);circRNA7116(VDAC1)	5	1366	13	7415	0.0738572
GO:0006611	protein export from nucleus	biological_process	6	circRNA11824(GSK3B);circRNA13179(XPO4);circRNA20270(RANBP17);circRNA20271(RANBP17);circRNA40445(RANBP17);circRNA4889(XPO6);circRNA9474(NUP214)	5	1366	13	7415	0.0738572
GO:1904115	axon cytoplasm	NA	NA	circRNA105(DTNBP1);circRNA10771(TRAK1);circRNA1657(KIF1B);circRNA1664(KIF1B);circRNA27884(KIF1B);circRNA34016(KIF1B);circRNA34019(KIF1B);circRNA527(AP3S2);circRNA8752(HIF1A)	5	1366	13	7415	0.0738572
GO:0098794	postsynapse	NA	NA	circRNA25906(RAB3GAP1);circRNA39690(P2RX6);circRNA6107(STX3);circRNA6887(MEF2C);circRNA7680(ADGRB3)	5	1366	13	7415	0.0738572
GO:0048487	beta-tubulin binding	molecular_function	7	circRNA12264(TBCD);circRNA12806(BCAS3);circRNA12808(BCAS3);circRNA12816(BCAS3);circRNA14877(VAPB);circRNA23665(HTT);circRNA5612(LRPPRC)	5	1366	13	7415	0.0738572
GO:0051898	negative regulation of protein kinase B signaling	biological_process	10	circRNA11714(DLG1);circRNA11717(DLG1);circRNA17928(SIRT1);circRNA18184(PTEN);circRNA36796(RAPGEF1);circRNA8482(PHLPP1)	5	1366	13	7415	0.0738572
GO:0000086	G2/M transition of mitotic cell cycle	biological_process	8	circRNA14487(PLCB1);circRNA14488(PLCB1);circRNA15419(CHEK1);circRNA15539(CDK14);circRNA34708(TAF2);circRNA7183(CDC25C)	5	1366	13	7415	0.0738572
GO:0060348	bone development	biological_process	8	circRNA10979(POC1A);circRNA12278(SLC38A10);circRNA13159(ENSSSCG00000018049);circRNA20256(SH3PXD2B);circRNA37692(SLC38A10);circRNA37694(SLC38A10);circRNA3967(MMP16);circRNA3968(MMP16);circRNA3969(MMP16);circRNA4046(SULF1);circRNA9567(NSD2)	7	1366	21	7415	0.0756447
GO:0019901	protein kinase binding	molecular_function	7	circRNA11714(DLG1);circRNA11717(DLG1);circRNA11824(GSK3B);circRNA1198(TRAF3);circRNA1200(TRAF3);circRNA12583(CDK12);circRNA12696(TEX14);circRNA12707(TEX14);circRNA12709(TEX14);circRNA12710(TEX14);circRNA1594(AP2A1);circRNA16166(MAP3K2);circRNA17177(DPYSL2);circRNA17183(DPYSL2);circRNA17216(KIF13B);circRNA1774(CDC42);circRNA18184(PTEN);circRNA20127(MAP3K1);circRNA22163(TPRKB);circRNA24695(TEX14);c…	36	1366	155	7415	0.0757698
GO:0030163	protein catabolic process	biological_process	7	circRNA12208(BACE2);circRNA13490(UCHL3);circRNA22736(LNPEP);circRNA25247(CUL2);circRNA372(ENSSSCG00000001641);circRNA9547(TRAF2)	6	1366	17	7415	0.07613
GO:0001750	photoreceptor outer segment	cellular_component	9	circRNA11813(IQCB1);circRNA18145(PCDH15);circRNA18149(PCDH15);circRNA18150(PCDH15);circRNA18153(PCDH15);circRNA18154(PCDH15);circRNA21930(ABCA4);circRNA24433(IQCB1);circRNA35253(IFT140);circRNA4636(ABCA4);circRNA4641(ABCA4);circRNA7633(PTPRK);circRNA7634(PTPRK);circRNA7638(PTPRK);circRNA8185(MYO5A);circRNA8190(MYO5A);circRNA8196(MYO5A)	6	1366	17	7415	0.07613
GO:0007605	sensory perception of sound	biological_process	9	circRNA10663(THRB);circRNA11085(LRIG1);circRNA1546(CEACAM16);circRNA16326(FGFR1);circRNA18145(PCDH15);circRNA18149(PCDH15);circRNA18150(PCDH15);circRNA18153(PCDH15);circRNA18154(PCDH15);circRNA19977(NIPBL);circRNA20195(MARVELD2);circRNA20284(ENSSSCG00000017029);circRNA22246(FBXO11);circRNA34625(OTOGL);circRNA35746(OTOG);circRNA5585(FBXO11)	11	1366	38	7415	0.0762858
GO:0005085	guanyl-nucleotide exchange factor activity	molecular_function	3	circRNA12060(TIAM1);circRNA12062(TIAM1);circRNA13011(ABR);circRNA13582(DOCK9);circRNA15689(RAPGEF5);circRNA16980(ENSSSCG00000016237);circRNA16984(ENSSSCG00000016237);circRNA16986(ENSSSCG00000016237);circRNA17127(DOCK5);circRNA17130(DOCK5);circRNA17131(DOCK5);circRNA17133(DOCK5);circRNA18252(PLCE1);circRNA19028(ENSSSCG00000025602);circRNA19817(ARHGEF6);circRNA19893(ENSSSCG00000029792);circRNA2584(…	17	1366	65	7415	0.0770971
GO:0043392	negative regulation of DNA binding	biological_process	7	circRNA10329(LEF1);circRNA18941(SMO);circRNA37128(LEF1);circRNA38755(RSF1)	3	1366	6	7415	0.0803782
GO:0010606	positive regulation of cytoplasmic mRNA processing body assembly	biological_process	8	circRNA13238(PAN3);circRNA13239(PAN3);circRNA13240(PAN3);circRNA1371(CNOT1);circRNA2986(CNOT2);circRNA38098(PAN3)	3	1366	6	7415	0.0803782
GO:0051393	alpha-actinin binding	molecular_function	7	circRNA11207(PPARG);circRNA11208(PPARG);circRNA22164(ENSSSCG00000021579);circRNA28899(ENSSSCG00000021579);circRNA28900(ENSSSCG00000021579);circRNA5399(ENSSSCG00000021579);circRNA5400(ENSSSCG00000021579);circRNA6999(KCNN2)	3	1366	6	7415	0.0803782
GO:0030224	monocyte differentiation	biological_process	9	circRNA11207(PPARG);circRNA11208(PPARG);circRNA20121(IL31RA);circRNA6887(MEF2C)	3	1366	6	7415	0.0803782
GO:0010466	negative regulation of peptidase activity	biological_process	10	circRNA12223(UMODL1);circRNA12226(UMODL1);circRNA16974(SERPINE2);circRNA19795(GPC3);circRNA19796(GPC3)	3	1366	6	7415	0.0803782
GO:0030279	negative regulation of ossification	biological_process	7	circRNA6887(MEF2C);circRNA8412(CHSY1);circRNA8752(HIF1A)	3	1366	6	7415	0.0803782
GO:0032433	filopodium tip	cellular_component	7	circRNA1594(AP2A1);circRNA17199(FZD3);circRNA8185(MYO5A);circRNA8190(MYO5A);circRNA8196(MYO5A)	3	1366	6	7415	0.0803782
GO:0008250	oligosaccharyltransferase complex	cellular_component	12	circRNA10694(STT3B);circRNA14379(TUSC3);circRNA19575(MAGT1);circRNA30545(STT3B)	3	1366	6	7415	0.0803782
GO:0031929	TOR signaling	biological_process	8	circRNA12762(RPS6KB1);circRNA17847(DISC1);circRNA40370(RICTOR)	3	1366	6	7415	0.0803782
GO:1903861	positive regulation of dendrite extension	NA	NA	circRNA17502(RASAL1);circRNA17503(RASAL1);circRNA3573(SYT1);circRNA7710(RIMS1);circRNA7712(RIMS1)	3	1366	6	7415	0.0803782
GO:0007270	neuron-neuron synaptic transmission	biological_process	8	circRNA1657(KIF1B);circRNA1664(KIF1B);circRNA18184(PTEN);circRNA27884(KIF1B);circRNA34016(KIF1B);circRNA34019(KIF1B);circRNA7116(VDAC1)	3	1366	6	7415	0.0803782
GO:0009968	negative regulation of signal transduction	biological_process	8	circRNA10186(HHIP);circRNA16456(ACVR1);circRNA16457(ACVR1);circRNA16458(ACVR1);circRNA16460(ACVR1);circRNA16462(ACVR1);circRNA32838(BRAF);circRNA40020(BRAF);circRNA40022(BRAF)	3	1366	6	7415	0.0803782
GO:1990126	retrograde transport, endosome to plasma membrane	biological_process	7	circRNA34902(SNX27);circRNA3841(SNX31);circRNA39767(VPS26A)	3	1366	6	7415	0.0803782
GO:0043395	heparan sulfate proteoglycan binding	molecular_function	7	circRNA19792(GPC4);circRNA19795(GPC3);circRNA19796(GPC3);circRNA38339(CFH)	3	1366	6	7415	0.0803782
GO:0030991	intraciliary transport particle A	cellular_component	6	circRNA23721(WDR19);circRNA35253(IFT140);circRNA35571(WDR35);circRNA41705(WDR35)	3	1366	6	7415	0.0803782
GO:0022011	myelination in peripheral nervous system	biological_process	11	circRNA12925(NF1);circRNA12935(NF1);circRNA12943(NF1);circRNA15535(ADAM22);circRNA36064(SH3TC2)	3	1366	6	7415	0.0803782
GO:0048820	hair follicle maturation	biological_process	11	circRNA12925(NF1);circRNA12935(NF1);circRNA12943(NF1);circRNA38600(TRPC4AP);circRNA8185(MYO5A);circRNA8190(MYO5A);circRNA8196(MYO5A)	3	1366	6	7415	0.0803782
GO:0005049	nuclear export signal receptor activity	molecular_function	6	circRNA13179(XPO4);circRNA20270(RANBP17);circRNA20271(RANBP17);circRNA40445(RANBP17);circRNA9474(NUP214)	3	1366	6	7415	0.0803782
GO:0015758	glucose transport	biological_process	8	circRNA17695(SLC5A1);circRNA21902(STXBP3);circRNA32838(BRAF);circRNA40020(BRAF);circRNA40022(BRAF)	3	1366	6	7415	0.0803782
GO:0061053	somite development	biological_process	7	circRNA13975(PTCH1);circRNA18941(SMO);circRNA821(MTHFD1);circRNA823(MTHFD1)	3	1366	6	7415	0.0803782
GO:0050768	negative regulation of neurogenesis	biological_process	10	circRNA21012(KDM1A);circRNA9957(ENSSSCG00000008893);circRNA9991(ENSSSCG00000023357)	3	1366	6	7415	0.0803782
GO:0098911	regulation of ventricular cardiac muscle cell action potential	biological_process	12	circRNA11714(DLG1);circRNA11717(DLG1);circRNA2170(DSG2);circRNA2171(DSG2);circRNA3016(PKP2)	3	1366	6	7415	0.0803782
GO:0001837	epithelial to mesenchymal transition	biological_process	10	circRNA10329(LEF1);circRNA11824(GSK3B);circRNA37128(LEF1);circRNA8752(HIF1A)	3	1366	6	7415	0.0803782
GO:0050982	detection of mechanical stimulus	biological_process	6	circRNA14908(DENND5A);circRNA23959(PKD2);circRNA38692(DENND5A);circRNA8001(ENSSSCG00000004503);circRNA8008(ENSSSCG00000004503)	3	1366	6	7415	0.0803782
GO:0016574	histone ubiquitination	biological_process	9	circRNA16009(RNF2);circRNA16010(RNF2);circRNA19480(HUWE1);circRNA19496(HUWE1);circRNA27059(HUWE1);circRNA37949(SUZ12)	3	1366	6	7415	0.0803782
GO:0035082	axoneme assembly	biological_process	8	circRNA18872(LRGUK);circRNA33504(ENSSSCG00000001691);circRNA9649(CC2D2A)	3	1366	6	7415	0.0803782
GO:0051145	smooth muscle cell differentiation	biological_process	8	circRNA16456(ACVR1);circRNA16457(ACVR1);circRNA16458(ACVR1);circRNA16460(ACVR1);circRNA16462(ACVR1);circRNA5029(ENSSSCG00000023626);circRNA6887(MEF2C)	3	1366	6	7415	0.0803782
GO:0004579	dolichyl-diphosphooligosaccharide-protein glycotransferase activity	molecular_function	8	circRNA10694(STT3B);circRNA14379(TUSC3);circRNA19575(MAGT1);circRNA30545(STT3B)	3	1366	6	7415	0.0803782
GO:0002039	p53 binding	molecular_function	5	circRNA10661(ZNF385D);circRNA11824(GSK3B);circRNA17928(SIRT1);circRNA21012(KDM1A);circRNA23665(HTT);circRNA5046(USP7);circRNA5068(CREBBP);circRNA5069(CREBBP);circRNA5070(CREBBP);circRNA5071(CREBBP);circRNA5073(CREBBP);circRNA731(CHD8);circRNA8765(NTRK3)	9	1366	30	7415	0.0855024
GO:0007165	signal transduction	biological_process	6	circRNA10186(HHIP);circRNA10351(TACR3);circRNA10464(ARHGAP24);circRNA10465(ARHGAP24);circRNA11207(PPARG);circRNA11208(PPARG);circRNA11209(ENSSSCG00000022633);circRNA11458(PLCH1);circRNA11459(PLCH1);circRNA11463(PLCH1);circRNA1198(TRAF3);circRNA1200(TRAF3);circRNA12060(TIAM1);circRNA12062(TIAM1);circRNA12762(RPS6KB1);circRNA12925(NF1);circRNA12935(NF1);circRNA12943(NF1);circRNA13011(ABR);circRNA13…	73	1366	342	7415	0.0891642
GO:0042438	melanin biosynthetic process	biological_process	8	circRNA16392(OCA2);circRNA8185(MYO5A);circRNA8190(MYO5A);circRNA8196(MYO5A)	2	1366	3	7415	0.0892699
GO:0048009	insulin-like growth factor receptor signaling pathway	biological_process	10	circRNA14487(PLCB1);circRNA14488(PLCB1);circRNA8392(IGF1R)	2	1366	3	7415	0.0892699
GO:0070973	protein localization to endoplasmic reticulum exit site	biological_process	9	circRNA18374(GBF1);circRNA19860(BCAP31);ciRNA426(GBF1)	2	1366	3	7415	0.0892699
GO:0032836	glomerular basement membrane development	biological_process	7	circRNA4046(SULF1);circRNA8117(MYO1E)	2	1366	3	7415	0.0892699
GO:1902857	positive regulation of non-motile cilium assembly	biological_process	9	circRNA12300(SEPT9);circRNA9974(CEP135)	2	1366	3	7415	0.0892699
GO:0086002	cardiac muscle cell action potential involved in contraction	biological_process	10	circRNA25768(CACNA2D1);circRNA3016(PKP2)	2	1366	3	7415	0.0892699
GO:0030814	regulation of cAMP metabolic process	biological_process	13	circRNA20137(ENSSSCG00000016929);circRNA23959(PKD2)	2	1366	3	7415	0.0892699
GO:0004473	malate dehydrogenase (decarboxylating) (NADP+) activity	molecular_function	8	circRNA7916(ME1);circRNA8037(ME2)	2	1366	3	7415	0.0892699
GO:0010529	negative regulation of transposition	biological_process	7	circRNA11907(MORC1);circRNA17104(PIWIL2);circRNA17106(PIWIL2);circRNA17107(PIWIL2);circRNA17109(PIWIL2);circRNA17110(PIWIL2);circRNA17112(PIWIL2);circRNA17113(PIWIL2)	2	1366	3	7415	0.0892699
GO:0030050	vesicle transport along actin filament	biological_process	7	circRNA4645(FNBP1L);circRNA8185(MYO5A);circRNA8190(MYO5A);circRNA8196(MYO5A)	2	1366	3	7415	0.0892699
GO:0032453	histone demethylase activity (H3-K4 specific	molecular_function	6	circRNA13924(KDM5B);circRNA13946(KDM5B);circRNA13947(KDM5B);circRNA13948(KDM5B);circRNA13949(KDM5B);circRNA13951(KDM5B);circRNA13952(KDM5B);circRNA13953(KDM5B);circRNA21012(KDM1A);circRNA25132(KDM5B)	2	1366	3	7415	0.0892699
GO:0045589	regulation of regulatory T cell differentiation	biological_process	11	circRNA11170(FANCD2);circRNA11173(FANCD2);circRNA19936(DROSHA)	2	1366	3	7415	0.0892699
GO:0016035	zeta DNA polymerase complex	cellular_component	8	circRNA7882(ENSSSCG00000025703);circRNA7883(ENSSSCG00000025703);circRNA7887(ENSSSCG00000025439)	2	1366	3	7415	0.0892699
GO:0036336	dendritic cell migration	biological_process	5	circRNA1774(CDC42);circRNA8976(DOCK8)	2	1366	3	7415	0.0892699
GO:0003094	glomerular filtration	biological_process	8	circRNA4046(SULF1);circRNA8117(MYO1E)	2	1366	3	7415	0.0892699
GO:0043047	single-stranded telomeric DNA binding	molecular_function	9	circRNA18385(STN1);circRNA18387(STN1);circRNA40093(POT1)	2	1366	3	7415	0.0892699
GO:0048679	regulation of axon regeneration	biological_process	9	circRNA18184(PTEN);circRNA32838(BRAF);circRNA40020(BRAF);circRNA40022(BRAF)	2	1366	3	7415	0.0892699
GO:0042471	ear morphogenesis	biological_process	9	circRNA19977(NIPBL);circRNA23721(WDR19)	2	1366	3	7415	0.0892699
GO:0005315	inorganic phosphate transmembrane transporter activity	molecular_function	7	circRNA14448(ENSSSCG00000026968);circRNA19905(ANKH)	2	1366	3	7415	0.0892699
GO:0016202	regulation of striated muscle tissue development	biological_process	10	circRNA10329(LEF1);circRNA37128(LEF1);circRNA39040(CENPF)	2	1366	3	7415	0.0892699
GO:0004471	malate dehydrogenase (decarboxylating) (NAD+) activity	molecular_function	8	circRNA7916(ME1);circRNA8037(ME2)	2	1366	3	7415	0.0892699
GO:0040036	regulation of fibroblast growth factor receptor signaling pathway	biological_process	11	circRNA10186(HHIP);circRNA4046(SULF1)	2	1366	3	7415	0.0892699
GO:0042574	retinal metabolic process	biological_process	6	circRNA15302(BCO2);circRNA862(RDH11)	2	1366	3	7415	0.0892699
GO:0035562	negative regulation of chromatin binding	biological_process	7	circRNA11649(SENP2);circRNA32664(WAPL);circRNA37536(SENP2)	2	1366	3	7415	0.0892699
GO:0007288	sperm axoneme assembly	biological_process	10	circRNA11759(IQCG);circRNA11760(IQCG);circRNA1396(BBS2)	2	1366	3	7415	0.0892699
GO:0035455	response to interferon-alpha	biological_process	7	circRNA12216(MX2);circRNA15876(KLHL20)	2	1366	3	7415	0.0892699
GO:0035326	enhancer binding	molecular_function	9	circRNA10329(LEF1);circRNA34908(ARNT);circRNA37128(LEF1)	2	1366	3	7415	0.0892699
GO:0050798	activated T cell proliferation	biological_process	8	circRNA10646(SATB1);circRNA36775(ABL1);circRNA36777(ABL1);circRNA9456(ABL1);circRNA9458(ABL1)	2	1366	3	7415	0.0892699
GO:0010744	positive regulation of macrophage derived foam cell differentiation	biological_process	10	circRNA14382(MSR1);circRNA23386(PRKCH);circRNA8751(PRKCH)	2	1366	3	7415	0.0892699
GO:1990246	uniplex complex	cellular_component	14	circRNA17996(MICU1);circRNA17997(MICU1);circRNA17998(MICU1);circRNA17999(MICU1);circRNA18001(MICU1);circRNA38088(MICU2)	2	1366	3	7415	0.0892699
GO:0015562	efflux transmembrane transporter activity	molecular_function	5	circRNA15671(ABCB5);circRNA15672(ABCB5);circRNA15673(ABCB5);circRNA38921(ABCB5);circRNA39020(XPR1)	2	1366	3	7415	0.0892699
GO:0043398	HLH domain binding	molecular_function	6	circRNA17928(SIRT1);circRNA23959(PKD2)	2	1366	3	7415	0.0892699
GO:0070100	negative regulation of chemokine-mediated signaling pathway	biological_process	11	circRNA20983(PADI2);circRNA9667(SLIT2)	2	1366	3	7415	0.0892699
GO:0032525	somite rostral/caudal axis specification	biological_process	10	circRNA40222(KDM6A);circRNA8040(SMAD4);circRNA8042(SMAD4)	2	1366	3	7415	0.0892699
GO:0051493	regulation of cytoskeleton organization	biological_process	6	circRNA17932(MYPN);circRNA36885(ENSSSCG00000008717)	2	1366	3	7415	0.0892699
GO:0043367	CD4-positive, alpha-beta T cell differentiation	biological_process	11	circRNA10646(SATB1);circRNA32838(BRAF);circRNA40020(BRAF);circRNA40022(BRAF)	2	1366	3	7415	0.0892699
GO:0031045	dense core granule	cellular_component	12	circRNA3573(SYT1);circRNA9034(VPS13A);circRNA9039(VPS13A)	2	1366	3	7415	0.0892699
GO:0097051	establishment of protein localization to endoplasmic reticulum membrane	biological_process	7	circRNA13751(RAB3GAP2);circRNA13756(RAB3GAP2);circRNA25906(RAB3GAP1)	2	1366	3	7415	0.0892699
GO:0045654	positive regulation of megakaryocyte differentiation	biological_process	10	circRNA15632(SCIN);circRNA21012(KDM1A)	2	1366	3	7415	0.0892699
GO:0035694	mitochondrial protein catabolic process	biological_process	8	circRNA14198(YME1L1);circRNA14205(YME1L1);circRNA31502(YME1L1);circRNA39977(BNIP3)	2	1366	3	7415	0.0892699
GO:0031113	regulation of microtubule polymerization	biological_process	9	circRNA36775(ABL1);circRNA36777(ABL1);circRNA9456(ABL1);circRNA9458(ABL1);circRNA9864(SLAIN2);circRNA9866(SLAIN2)	2	1366	3	7415	0.0892699
GO:0046415	urate metabolic process	biological_process	7	circRNA192(CARMIL1);circRNA201(SLC17A1);circRNA33391(CARMIL1)	2	1366	3	7415	0.0892699
GO:0072488	ammonium transmembrane transport	biological_process	7	circRNA7073(SLC12A2);circRNA7405(SLC22A3);circRNA7406(SLC22A3);circRNA7407(SLC22A3)	2	1366	3	7415	0.0892699
GO:0001771	immunological synapse formation	biological_process	6	circRNA11714(DLG1);circRNA11717(DLG1);circRNA8976(DOCK8)	2	1366	3	7415	0.0892699
GO:0048712	negative regulation of astrocyte differentiation	biological_process	10	circRNA12925(NF1);circRNA12935(NF1);circRNA12943(NF1);circRNA2431(DAB1)	2	1366	3	7415	0.0892699
GO:0071141	SMAD protein complex	cellular_component	7	circRNA8011(SMAD2);circRNA8040(SMAD4);circRNA8042(SMAD4)	2	1366	3	7415	0.0892699
GO:0001542	ovulation from ovarian follicle	biological_process	8	circRNA17928(SIRT1);circRNA7857(FOXO3)	2	1366	3	7415	0.0892699
GO:1901222	regulation of NIK/NF-kappaB signaling	biological_process	9	circRNA14461(RASSF2);circRNA14463(RASSF2);circRNA8586(UACA)	2	1366	3	7415	0.0892699
GO:0030225	macrophage differentiation	biological_process	9	circRNA17928(SIRT1);circRNA7621(L3MBTL3)	2	1366	3	7415	0.0892699
GO:0048662	negative regulation of smooth muscle cell proliferation	biological_process	6	circRNA11207(PPARG);circRNA11208(PPARG);circRNA11708(APOD);circRNA42841(APOD)	2	1366	3	7415	0.0892699
GO:0030851	granulocyte differentiation	biological_process	9	circRNA21012(KDM1A);circRNA7621(L3MBTL3)	2	1366	3	7415	0.0892699
GO:0002177	manchette	cellular_component	11	circRNA11759(IQCG);circRNA11760(IQCG);circRNA18872(LRGUK)	2	1366	3	7415	0.0892699
GO:0060044	negative regulation of cardiac muscle cell proliferation	biological_process	6	circRNA18184(PTEN);circRNA8645(SAV1)	2	1366	3	7415	0.0892699
GO:0055001	muscle cell development	biological_process	8	circRNA21012(KDM1A);circRNA28814(AXIN1);circRNA5096(AXIN1)	2	1366	3	7415	0.0892699
GO:0044615	nuclear pore nuclear basket	cellular_component	13	circRNA14942(NUP98);circRNA25484(NUP98);circRNA38712(NUP98);circRNA9474(NUP214)	2	1366	3	7415	0.0892699
GO:0005113	patched binding	molecular_function	6	circRNA13975(PTCH1);circRNA18941(SMO)	2	1366	3	7415	0.0892699
GO:0051096	positive regulation of helicase activity	biological_process	7	circRNA40093(POT1);circRNA6852(MSH3)	2	1366	3	7415	0.0892699
GO:0071257	cellular response to electrical stimulus	biological_process	6	circRNA9957(ENSSSCG00000008893);circRNA9991(ENSSSCG00000023357)	2	1366	3	7415	0.0892699
GO:0051782	negative regulation of cell division	biological_process	7	circRNA10235(INTU);circRNA13975(PTCH1);circRNA37080(INTU)	2	1366	3	7415	0.0892699
GO:1903061	positive regulation of protein lipidation	biological_process	10	circRNA13751(RAB3GAP2);circRNA13756(RAB3GAP2);circRNA25906(RAB3GAP1)	2	1366	3	7415	0.0892699
GO:0060972	left/right pattern formation	biological_process	8	circRNA1537(MEGF8);circRNA24458(IFT57)	2	1366	3	7415	0.0892699
GO:0021854	hypothalamus development	biological_process	12	circRNA10329(LEF1);circRNA25906(RAB3GAP1);circRNA37128(LEF1)	2	1366	3	7415	0.0892699
GO:0045926	negative regulation of growth	biological_process	5	circRNA19795(GPC3);circRNA19796(GPC3);circRNA8752(HIF1A)	2	1366	3	7415	0.0892699
GO:0005677	chromatin silencing complex	cellular_component	11	circRNA10187(SMARCA5);circRNA17928(SIRT1)	2	1366	3	7415	0.0892699
GO:2000617	positive regulation of histone H3-K9 acetylation	biological_process	12	circRNA17104(PIWIL2);circRNA17106(PIWIL2);circRNA17107(PIWIL2);circRNA17109(PIWIL2);circRNA17110(PIWIL2);circRNA17112(PIWIL2);circRNA17113(PIWIL2);circRNA8040(SMAD4);circRNA8042(SMAD4)	2	1366	3	7415	0.0892699
GO:0035722	interleukin-12-mediated signaling pathway	biological_process	9	circRNA14487(PLCB1);circRNA14488(PLCB1);circRNA8946(JAK2)	2	1366	3	7415	0.0892699
GO:1904179	positive regulation of adipose tissue development	NA	NA	circRNA17928(SIRT1);circRNA20256(SH3PXD2B)	2	1366	3	7415	0.0892699
GO:0003289	atrial septum primum morphogenesis	biological_process	13	circRNA16456(ACVR1);circRNA16457(ACVR1);circRNA16458(ACVR1);circRNA16460(ACVR1);circRNA16462(ACVR1);circRNA9567(NSD2)	2	1366	3	7415	0.0892699
GO:0031225	anchored component of membrane	cellular_component	6	circRNA19792(GPC4);circRNA19795(GPC3);circRNA19796(GPC3)	2	1366	3	7415	0.0892699
GO:0007097	nuclear migration	biological_process	7	circRNA1774(CDC42);circRNA8770(SYNE2);circRNA8787(SYNE2)	2	1366	3	7415	0.0892699
GO:0004605	phosphatidate cytidylyltransferase activity	molecular_function	8	circRNA10493(CDS1);circRNA11201(TAMM41);circRNA11202(TAMM41)	2	1366	3	7415	0.0892699
GO:0060379	cardiac muscle cell myoblast differentiation	biological_process	9	circRNA9957(ENSSSCG00000008893);circRNA9991(ENSSSCG00000023357)	2	1366	3	7415	0.0892699
GO:0000973	posttranscriptional tethering of RNA polymerase II gene DNA at nuclear periphery	biological_process	7	circRNA14942(NUP98);circRNA25484(NUP98);circRNA2971(ENSSSCG00000000486);circRNA38712(NUP98)	2	1366	3	7415	0.0892699
GO:0044611	nuclear pore inner ring	cellular_component	13	circRNA19994(NUP155);circRNA20000(NUP155);circRNA20009(NUP155);circRNA27275(NUP155);circRNA36773(NUP188)	2	1366	3	7415	0.0892699
GO:0071558	histone demethylase activity (H3-K27 specific	molecular_function	6	circRNA19506(PHF8);circRNA40222(KDM6A)	2	1366	3	7415	0.0892699
GO:0030896	checkpoint clamp complex	cellular_component	13	circRNA39553(RAD9B);ciRNA1497(ORAOV1)	2	1366	3	7415	0.0892699
GO:0034648	histone demethylase activity (H3-dimethyl-K4 specific	molecular_function	7	circRNA13924(KDM5B);circRNA13946(KDM5B);circRNA13947(KDM5B);circRNA13948(KDM5B);circRNA13949(KDM5B);circRNA13951(KDM5B);circRNA13952(KDM5B);circRNA13953(KDM5B);circRNA21012(KDM1A);circRNA25132(KDM5B)	2	1366	3	7415	0.0892699
GO:0050434	positive regulation of viral transcription	biological_process	11	circRNA19019(MDFIC);circRNA19020(MDFIC);circRNA38755(RSF1)	2	1366	3	7415	0.0892699
GO:0004300	enoyl-CoA hydratase activity	molecular_function	7	circRNA35549(HADHA);ciRNA433(ECHS1)	2	1366	3	7415	0.0892699
GO:0040008	regulation of growth	biological_process	4	circRNA13975(PTCH1);circRNA19795(GPC3);circRNA19796(GPC3)	2	1366	3	7415	0.0892699
GO:0030159	receptor signaling complex scaffold activity	molecular_function	5	circRNA28814(AXIN1);circRNA2959(GRIP1);circRNA2960(GRIP1);circRNA2963(GRIP1);circRNA2964(GRIP1);circRNA5096(AXIN1)	2	1366	3	7415	0.0892699
GO:0006278	RNA-dependent DNA biosynthetic process	biological_process	10	circRNA17210(HMBOX1);circRNA17213(HMBOX1);circRNA735(ENSSSCG00000002142)	2	1366	3	7415	0.0892699
GO:0010571	positive regulation of nuclear cell cycle DNA replication	biological_process	13	circRNA19558(ATRX);circRNA8364(INO80)	2	1366	3	7415	0.0892699
GO:0070087	chromo shadow domain binding	molecular_function	6	circRNA19558(ATRX);circRNA19977(NIPBL)	2	1366	3	7415	0.0892699
GO:0004971	AMPA glutamate receptor activity	molecular_function	8	circRNA15241(GRIA4);circRNA9933(GRIA2)	2	1366	3	7415	0.0892699
GO:0002159	desmosome assembly	biological_process	8	circRNA12388(PRKCA);circRNA12389(PRKCA);circRNA3016(PKP2)	2	1366	3	7415	0.0892699
GO:1990182	exosomal secretion	biological_process	7	circRNA4083(COPS5);circRNA8565(RAB11A)	2	1366	3	7415	0.0892699
GO:0048511	rhythmic process	biological_process	3	circRNA11207(PPARG);circRNA11208(PPARG);circRNA12569(TOP2A);circRNA31027(TOP2A)	2	1366	3	7415	0.0892699
GO:0031415	NatA complex	cellular_component	10	circRNA10211(NAA15);circRNA11879(NAA50)	2	1366	3	7415	0.0892699
GO:0033151	V(D)J recombination	biological_process	6	circRNA10972(DCAF1);circRNA4138(PRKDC);circRNA4147(PRKDC)	2	1366	3	7415	0.0892699
GO:0005980	glycogen catabolic process	biological_process	8	circRNA23354(PYGL);circRNA4600(AGL);circRNA4603(AGL);circRNA8655(PYGL)	2	1366	3	7415	0.0892699
GO:0051098	regulation of binding	biological_process	5	circRNA8011(SMAD2);circRNA8040(SMAD4);circRNA8042(SMAD4)	2	1366	3	7415	0.0892699
GO:0061333	renal tubule morphogenesis	biological_process	8	circRNA23959(PKD2);circRNA6887(MEF2C)	2	1366	3	7415	0.0892699
GO:0004470	malic enzyme activity	molecular_function	7	circRNA7916(ME1);circRNA8037(ME2)	2	1366	3	7415	0.0892699
GO:0046167	glycerol-3-phosphate biosynthetic process	biological_process	7	circRNA11350(GK5);circRNA11352(GK5);circRNA2419(ENSSSCG00000003828);circRNA2423(ENSSSCG00000003828)	2	1366	3	7415	0.0892699
GO:0005025	transforming growth factor beta receptor activity, type I	molecular_function	11	circRNA10377(BMPR1B);circRNA16456(ACVR1);circRNA16457(ACVR1);circRNA16458(ACVR1);circRNA16460(ACVR1);circRNA16462(ACVR1)	2	1366	3	7415	0.0892699
GO:0044613	nuclear pore central transport channel	cellular_component	13	circRNA10084(ENSSSCG00000008979);circRNA9474(NUP214)	2	1366	3	7415	0.0892699
GO:0021587	cerebellum morphogenesis	biological_process	12	circRNA3150(LRP6);circRNA36775(ABL1);circRNA36777(ABL1);circRNA9456(ABL1);circRNA9458(ABL1)	2	1366	3	7415	0.0892699
GO:0002446	neutrophil mediated immunity	biological_process	7	circRNA37767(ACE);circRNA38954(KMT2E)	2	1366	3	7415	0.0892699
GO:0021532	neural tube patterning	biological_process	8	circRNA13975(PTCH1);circRNA35253(IFT140)	2	1366	3	7415	0.0892699
GO:0006497	protein lipidation	biological_process	8	circRNA11199(ATG7);circRNA2246(PIK3C3)	2	1366	3	7415	0.0892699
GO:0004370	glycerol kinase activity	molecular_function	7	circRNA11350(GK5);circRNA11352(GK5);circRNA2419(ENSSSCG00000003828);circRNA2423(ENSSSCG00000003828)	2	1366	3	7415	0.0892699
GO:0071557	histone H3-K27 demethylation	biological_process	12	circRNA19506(PHF8);circRNA40222(KDM6A)	2	1366	3	7415	0.0892699
GO:0010825	positive regulation of centrosome duplication	biological_process	12	circRNA10979(POC1A);circRNA7047(CEP120)	2	1366	3	7415	0.0892699
GO:0043065	positive regulation of apoptotic process	biological_process	9	circRNA11199(ATG7);circRNA12569(TOP2A);circRNA12925(NF1);circRNA12935(NF1);circRNA12943(NF1);circRNA14461(RASSF2);circRNA14463(RASSF2);circRNA15632(SCIN);circRNA17274(ZNF268);circRNA17928(SIRT1);circRNA26566(AIFM2);circRNA31027(TOP2A);circRNA36775(ABL1);circRNA36777(ABL1);circRNA39321(BARD1);circRNA39977(BNIP3);circRNA4083(COPS5);circRNA4138(PRKDC);circRNA4147(PRKDC);circRNA7857(FOXO3);circRNA864…	21	1366	85	7415	0.0897638
GO:0031966	mitochondrial membrane	cellular_component	12	circRNA10359(SLC9B1);circRNA10360(SLC9B1);circRNA11270(ACAD11);circRNA34008(SLC25A33);circRNA35825(DNM2);circRNA38977(ENSSSCG00000030035);circRNA39977(BNIP3);circRNA5521(VRK2);circRNA6727(SFXN1)	8	1366	26	7415	0.0899887
GO:0007399	nervous system development	biological_process	7	circRNA10235(INTU);circRNA11119(CNTN3);circRNA11714(DLG1);circRNA11717(DLG1);circRNA12026(APP);circRNA12027(APP);circRNA12029(APP);circRNA14272(NRP1);circRNA16514(SLC4A10);circRNA1774(CDC42);circRNA18145(PCDH15);circRNA18149(PCDH15);circRNA18150(PCDH15);circRNA18153(PCDH15);circRNA18154(PCDH15);circRNA2001(NDUFV2);circRNA2345(ENSSSCG00000003793);circRNA3322(CNTN1);circRNA3324(CNTN1);circRNA3330(C…	13	1366	48	7415	0.0900318
GO:0006886	intracellular protein transport	biological_process	7	circRNA10286(ENSSSCG00000030024);circRNA12294(TBC1D16);circRNA12874(ENSSSCG00000017712);circRNA12878(ENSSSCG00000017712);circRNA128(ENSSSCG00000020858);circRNA13751(RAB3GAP2);circRNA13756(RAB3GAP2);circRNA14544(SEC23B);circRNA1594(AP2A1);circRNA16577(TLK1);circRNA17076(STAM2);circRNA19209(ENSSSCG00000016772);circRNA19211(ENSSSCG00000016772);circRNA19212(ENSSSCG00000016772);circRNA19638(CHM);circR…	31	1366	133	7415	0.0904848
GO:0035064	methylated histone binding	molecular_function	6	circRNA14358(ZMYND11);circRNA14360(ZMYND11);circRNA14361(ZMYND11);circRNA14363(ZMYND11);circRNA14803(ZMYND8);circRNA19506(PHF8);circRNA19558(ATRX);circRNA35218(GLYR1);circRNA37949(SUZ12);circRNA731(CHD8)	7	1366	22	7415	0.0940434
GO:0006464	cellular protein modification process	biological_process	7	circRNA11161(ENSSSCG00000011553);circRNA1568(SAE1);circRNA17792(ENSSSCG00000010148);circRNA22246(FBXO11);circRNA37850(TTLL6);circRNA5164(TTL);circRNA5165(TTL);circRNA5585(FBXO11);circRNA6290(UEVLD);circRNA6294(UEVLD)	7	1366	22	7415	0.0940434
GO:0021915	neural tube development	biological_process	9	circRNA10235(INTU);circRNA12925(NF1);circRNA12935(NF1);circRNA12943(NF1);circRNA14993(C2CD3);circRNA14995(C2CD3);circRNA23959(PKD2);circRNA31740(C2CD3);circRNA35982(KIF3A);circRNA37080(INTU);circRNA40222(KDM6A);circRNA6454(FKBP8);circRNA7104(KIF3A)	7	1366	22	7415	0.0940434
GO:0034704	calcium channel complex	cellular_component	9	circRNA13292(TRPC4);circRNA17996(MICU1);circRNA17997(MICU1);circRNA17998(MICU1);circRNA17999(MICU1);circRNA18001(MICU1);circRNA20137(ENSSSCG00000016929);circRNA38088(MICU2)	4	1366	10	7415	0.0946112
GO:0060976	coronary vasculature development	biological_process	9	circRNA1537(MEGF8);circRNA19795(GPC3);circRNA19796(GPC3);circRNA20150(ADAMTS6);circRNA20151(ADAMTS6);circRNA20156(ADAMTS6);circRNA20157(ADAMTS6);circRNA20163(ADAMTS6);circRNA27342(ADAMTS6);circRNA27343(ADAMTS6);circRNA33288(ADAMTS6);circRNA35825(DNM2);circRNA40398(ADAMTS6)	4	1366	10	7415	0.0946112
GO:0097730	non-motile cilium	NA	NA	circRNA12300(SEPT9);circRNA23721(WDR19);circRNA23959(PKD2);circRNA35253(IFT140)	4	1366	10	7415	0.0946112
GO:0051966	regulation of synaptic transmission, glutamatergic	biological_process	10	circRNA16974(SERPINE2);circRNA294(GRM4);circRNA3573(SYT1);circRNA6887(MEF2C)	4	1366	10	7415	0.0946112
GO:0000989	transcription factor activity, transcription factor binding	molecular_function	4	circRNA34388(CRY1);circRNA34908(ARNT);circRNA8752(HIF1A);circRNA9660(LDB2)	4	1366	10	7415	0.0946112
GO:0015299	solute:proton antiporter activity	molecular_function	9	circRNA10359(SLC9B1);circRNA10360(SLC9B1);circRNA19812(SLC9A6);circRNA25811(SLC9C2);circRNA5238(SLC9A2)	4	1366	10	7415	0.0946112
GO:0002052	positive regulation of neuroblast proliferation	biological_process	10	circRNA17199(FZD3);circRNA17847(DISC1);circRNA18941(SMO);circRNA8752(HIF1A)	4	1366	10	7415	0.0946112
GO:0006893	Golgi to plasma membrane transport	biological_process	8	circRNA16164(CCDC93);circRNA18875(ENSSSCG00000016543);circRNA18881(ENSSSCG00000016544);circRNA33353(EXOC2)	4	1366	10	7415	0.0946112
GO:0035108	limb morphogenesis	biological_process	8	circRNA10377(BMPR1B);circRNA13975(PTCH1);circRNA1537(MEGF8);circRNA35253(IFT140)	4	1366	10	7415	0.0946112
GO:0072001	renal system development	biological_process	8	circRNA13975(PTCH1);circRNA18941(SMO);circRNA23959(PKD2);circRNA35253(IFT140)	4	1366	10	7415	0.0946112
GO:0002062	chondrocyte differentiation	biological_process	7	circRNA10377(BMPR1B);circRNA16326(FGFR1);circRNA18850(CREB3L2);circRNA18852(CREB3L2);circRNA6887(MEF2C)	4	1366	10	7415	0.0946112
GO:2000378	negative regulation of reactive oxygen species metabolic process	biological_process	7	circRNA12840(AATF);circRNA39977(BNIP3);circRNA7116(VDAC1);circRNA8752(HIF1A)	4	1366	10	7415	0.0946112
GO:0071277	cellular response to calcium ion	biological_process	8	circRNA16823(CARF);circRNA32838(BRAF);circRNA39307(CARF);circRNA40020(BRAF);circRNA40022(BRAF);circRNA4569(SLC25A24);circRNA6887(MEF2C)	4	1366	10	7415	0.0946112
GO:0001764	neuron migration	biological_process	8	circRNA11124(CHL1);circRNA14272(NRP1);circRNA17199(FZD3);circRNA172(KIAA0319);circRNA17847(DISC1);circRNA2431(DAB1);circRNA29478(GFRA3);circRNA6887(MEF2C);circRNA7016(SEMA6A);circRNA7181(GFRA3);circRNA9780(APBB2)	10	1366	35	7415	0.0953831
GO:0045893	positive regulation of transcription, DNA-templated	biological_process	12	circRNA10187(SMARCA5);circRNA10211(NAA15);circRNA10329(LEF1);circRNA11207(PPARG);circRNA11208(PPARG);circRNA11811(EAF2);circRNA12913(CRLF3);circRNA13447(ELF1);circRNA13975(PTCH1);circRNA14487(PLCB1);circRNA14488(PLCB1);circRNA16166(MAP3K2);circRNA16456(ACVR1);circRNA16457(ACVR1);circRNA16458(ACVR1);circRNA16460(ACVR1);circRNA16462(ACVR1);circRNA17210(HMBOX1);circRNA17213(HMBOX1);circRNA18653(EBF3…	38	1366	168	7415	0.0957937
GO:0004702	signal transducer, downstream of receptor, with serine/threonine kinase activity	molecular_function	9	circRNA10377(BMPR1B);circRNA10692(ENSSSCG00000011226);circRNA11530(TNIK);circRNA12422(MAP3K3);circRNA12426(MAP3K3);circRNA12428(MAP3K3);circRNA12981(ENSSSCG00000017790);circRNA13133(MAP2K4);circRNA16110(ACVR2A);circRNA16166(MAP3K2);circRNA16456(ACVR1);circRNA16457(ACVR1);circRNA16458(ACVR1);circRNA16460(ACVR1);circRNA16462(ACVR1);circRNA17248(NEK1);circRNA17256(NEK1);circRNA20127(MAP3K1);circRNA2…	12	1366	44	7415	0.0966097
GO:0043473	pigmentation	biological_process	4	circRNA11102(ENSSSCG00000011512);circRNA12925(NF1);circRNA12935(NF1);circRNA12943(NF1);circRNA16392(OCA2);circRNA17798(LYST);circRNA39720(LYST);circRNA6322(HPS5);circRNA8185(MYO5A);circRNA8190(MYO5A);circRNA8196(MYO5A)	6	1366	18	7415	0.097115
GO:0030326	embryonic limb morphogenesis	biological_process	9	circRNA10329(LEF1);circRNA13975(PTCH1);circRNA14993(C2CD3);circRNA14995(C2CD3);circRNA1537(MEGF8);circRNA16326(FGFR1);circRNA23721(WDR19);circRNA31740(C2CD3);circRNA37128(LEF1)	6	1366	18	7415	0.097115
GO:0030374	ligand-dependent nuclear receptor transcription coactivator activity	molecular_function	7	circRNA11207(PPARG);circRNA11208(PPARG);circRNA14684(NCOA6);circRNA14686(NCOA6);circRNA14812(NCOA3);circRNA21012(KDM1A);circRNA2135(SS18);circRNA2139(SS18);circRNA28026(SS18);circRNA34190(SS18);circRNA34191(SS18);circRNA34195(SS18);circRNA39519(CCDC62)	6	1366	18	7415	0.097115
GO:0004181	metallocarboxypeptidase activity	molecular_function	9	circRNA15147(FOLH1B);circRNA15152(FOLH1B);circRNA15156(FOLH1B);circRNA18927(ENSSSCG00000016559);circRNA26858(AGBL3);circRNA37767(ACE);circRNA9921(CPE)	5	1366	14	7415	0.0981076
GO:0042162	telomeric DNA binding	molecular_function	8	circRNA15986(SMG7);circRNA17210(HMBOX1);circRNA17213(HMBOX1);circRNA18385(STN1);circRNA18387(STN1);circRNA21012(KDM1A);circRNA40093(POT1)	5	1366	14	7415	0.0981076
GO:0006405	RNA export from nucleus	biological_process	8	circRNA14942(NUP98);circRNA19994(NUP155);circRNA20000(NUP155);circRNA20009(NUP155);circRNA25484(NUP98);circRNA27275(NUP155);circRNA36773(NUP188);circRNA38712(NUP98);circRNA4771(ENSSSCG00000007705);circRNA9474(NUP214)	5	1366	14	7415	0.0981076
GO:0043280	positive regulation of cysteine-type endopeptidase activity involved in apoptotic process	biological_process	13	circRNA17928(SIRT1);circRNA19122(NOD1);circRNA19860(BCAP31);circRNA9957(ENSSSCG00000008893);circRNA9991(ENSSSCG00000023357)	5	1366	14	7415	0.0981076
GO:0008023	transcription elongation factor complex	cellular_component	13	circRNA11811(EAF2);circRNA6249(ELP4);circRNA6592(MLLT1);circRNA6912(ELL2);circRNA7110(AFF4);circRNA7112(AFF4)	5	1366	14	7415	0.0981076
GO:0030838	positive regulation of actin filament polymerization	biological_process	11	circRNA11714(DLG1);circRNA11717(DLG1);circRNA12280(BAIAP2);circRNA192(CARMIL1);circRNA33391(CARMIL1);circRNA40370(RICTOR);circRNA5596(PRKCE);circRNA5597(PRKCE)	5	1366	14	7415	0.0981076
GO:0006904	vesicle docking involved in exocytosis	biological_process	7	circRNA18238(ENSSSCG00000010473);circRNA18881(ENSSSCG00000016544);circRNA21902(STXBP3);circRNA5410(ENSSSCG00000008310);circRNA9892(ENSSSCG00000008836)	5	1366	14	7415	0.0981076
GO:0008013	beta-catenin binding	molecular_function	5	circRNA10329(LEF1);circRNA11824(GSK3B);circRNA13292(TRPC4);circRNA28814(AXIN1);circRNA37128(LEF1);circRNA5096(AXIN1);circRNA7212(CTNNA1);circRNA731(CHD8);circRNA7633(PTPRK);circRNA7634(PTPRK);circRNA7638(PTPRK);circRNA7857(FOXO3);circRNA929(PSEN1);circRNA930(PSEN1)	9	1366	31	7415	0.101691
GO:0005923	bicellular tight junction	cellular_component	6	circRNA11714(DLG1);circRNA11717(DLG1);circRNA12264(TBCD);circRNA14276(PARD3);circRNA14287(PARD3);circRNA15185(AMOTL1);circRNA15187(AMOTL1);circRNA20195(MARVELD2);circRNA20199(ENSSSCG00000021514);circRNA20200(ENSSSCG00000021514);circRNA23268(ENSSSCG00000030470);circRNA23270(ENSSSCG00000030470);circRNA8437(ENSSSCG00000030470);circRNA8442(ENSSSCG00000030470);circRNA9946(RAPGEF2);circRNA9949(RAPGEF2)	8	1366	27	7415	0.108188
GO:0071456	cellular response to hypoxia	biological_process	6	circRNA12617(NPEPPS);circRNA15485(MDM4);circRNA17928(SIRT1);circRNA18184(PTEN);circRNA37844(NPEPPS);circRNA38650(PTGIS);circRNA39977(BNIP3);circRNA5596(PRKCE);circRNA5597(PRKCE);circRNA8752(HIF1A)	8	1366	27	7415	0.108188
GO:0007015	actin filament organization	biological_process	7	circRNA11714(DLG1);circRNA11717(DLG1);circRNA14415(FAT1);circRNA16967(OBSL1);circRNA18145(PCDH15);circRNA18149(PCDH15);circRNA18150(PCDH15);circRNA18153(PCDH15);circRNA18154(PCDH15);circRNA18697(ENSSSCG00000016426);circRNA19649(ENSSSCG00000012474);circRNA2022(MYOM1);circRNA2216(FHOD3);circRNA2217(FHOD3);circRNA2223(FHOD3);circRNA33980(CCDC155);circRNA7212(CTNNA1)	10	1366	36	7415	0.111319
GO:0031252	cell leading edge	cellular_component	5	circRNA12806(BCAS3);circRNA12808(BCAS3);circRNA12816(BCAS3);circRNA18374(GBF1);circRNA192(CARMIL1);circRNA33391(CARMIL1);circRNA34214(SSX2IP);circRNA36775(ABL1);circRNA36777(ABL1);circRNA8976(DOCK8);circRNA9456(ABL1);circRNA9458(ABL1);circRNA9660(LDB2);ciRNA426(GBF1)	7	1366	23	7415	0.114691
GO:0045892	negative regulation of transcription, DNA-templated	biological_process	12	circRNA10329(LEF1);circRNA10663(THRB);circRNA1073(FOXN3);circRNA13646(PSPC1);circRNA13651(PSPC1);circRNA13924(KDM5B);circRNA13946(KDM5B);circRNA13947(KDM5B);circRNA13948(KDM5B);circRNA13949(KDM5B);circRNA13951(KDM5B);circRNA13952(KDM5B);circRNA13953(KDM5B);circRNA13975(PTCH1);circRNA14487(PLCB1);circRNA14488(PLCB1);circRNA14646(CBFA2T2);circRNA1643(ENO1);circRNA17210(HMBOX1);circRNA17213(HMBOX1);…	33	1366	146	7415	0.115081
GO:0007179	transforming growth factor beta receptor signaling pathway	biological_process	10	circRNA16456(ACVR1);circRNA16457(ACVR1);circRNA16458(ACVR1);circRNA16460(ACVR1);circRNA16462(ACVR1);circRNA29945(FERMT2);circRNA7159(SMAD5);circRNA7633(PTPRK);circRNA7634(PTPRK);circRNA7638(PTPRK);circRNA8011(SMAD2);circRNA8040(SMAD4);circRNA8042(SMAD4)	6	1366	19	7415	0.120829
GO:0008344	adult locomotory behavior	biological_process	5	circRNA11124(CHL1);circRNA12026(APP);circRNA12027(APP);circRNA12029(APP);circRNA15535(ADAM22);circRNA35746(OTOG);circRNA4049(PREX2);circRNA4062(PREX2);circRNA4249(ATP1A2)	6	1366	19	7415	0.120829
GO:0010457	centriole-centriole cohesion	biological_process	9	circRNA35982(KIF3A);circRNA7104(KIF3A);circRNA8886(CNTLN);circRNA9974(CEP135)	3	1366	7	7415	0.121897
GO:0030127	COPII vesicle coat	cellular_component	11	circRNA10286(ENSSSCG00000030024);circRNA14544(SEC23B);circRNA31620(SEC23B);circRNA38532(SEC23B);circRNA38534(SEC23B);circRNA598(SEC23A)	3	1366	7	7415	0.121897
GO:0051895	negative regulation of focal adhesion assembly	biological_process	11	circRNA11708(APOD);circRNA12806(BCAS3);circRNA12808(BCAS3);circRNA12816(BCAS3);circRNA18184(PTEN);circRNA42841(APOD)	3	1366	7	7415	0.121897
GO:0032228	regulation of synaptic transmission, GABAergic	biological_process	10	circRNA12925(NF1);circRNA12935(NF1);circRNA12943(NF1);circRNA16765(PLCL1);circRNA18184(PTEN)	3	1366	7	7415	0.121897
GO:0016197	endosomal transport	biological_process	6	circRNA22164(ENSSSCG00000021579);circRNA28899(ENSSSCG00000021579);circRNA28900(ENSSSCG00000021579);circRNA34902(SNX27);circRNA5399(ENSSSCG00000021579);circRNA5400(ENSSSCG00000021579);circRNA7438(SNX9);circRNA7440(SNX9)	3	1366	7	7415	0.121897
GO:0016043	cellular component organization	biological_process	4	circRNA13457(ENSSSCG00000009448);circRNA16427(FMNL2);circRNA16436(FMNL2);circRNA19649(ENSSSCG00000012474)	3	1366	7	7415	0.121897
GO:0032454	histone demethylase activity (H3-K9 specific	molecular_function	6	circRNA19506(PHF8);circRNA21012(KDM1A);circRNA7194(KDM3B)	3	1366	7	7415	0.121897
GO:0008324	cation transmembrane transporter activity	molecular_function	7	circRNA15511(SLC41A1);circRNA15517(SLC41A1);circRNA3405(SLC41A2);circRNA4576(SLC30A7)	3	1366	7	7415	0.121897
GO:0051561	positive regulation of mitochondrial calcium ion concentration	biological_process	12	circRNA17996(MICU1);circRNA17997(MICU1);circRNA17998(MICU1);circRNA17999(MICU1);circRNA18001(MICU1);circRNA19860(BCAP31);circRNA38088(MICU2)	3	1366	7	7415	0.121897
GO:0051443	positive regulation of ubiquitin-protein transferase activity	biological_process	13	circRNA11599(DCUN1D1);circRNA28814(AXIN1);circRNA5096(AXIN1);circRNA9886(DCUN1D4)	3	1366	7	7415	0.121897
GO:0017134	fibroblast growth factor binding	molecular_function	6	circRNA1294(GLG1);circRNA16326(FGFR1);circRNA16687(ITGAV)	3	1366	7	7415	0.121897
GO:0031996	thioesterase binding	molecular_function	6	circRNA1198(TRAF3);circRNA1200(TRAF3);circRNA1774(CDC42);circRNA9547(TRAF2)	3	1366	7	7415	0.121897
GO:0044291	cell-cell contact zone	cellular_component	5	circRNA11895(NECTIN3);circRNA11896(NECTIN3);circRNA11897(NECTIN3);circRNA12060(TIAM1);circRNA12062(TIAM1);circRNA16464(ENSSSCG00000015878)	3	1366	7	7415	0.121897
GO:0071526	semaphorin-plexin signaling pathway	biological_process	8	circRNA14272(NRP1);circRNA19015(MET);circRNA7016(SEMA6A)	3	1366	7	7415	0.121897
GO:0070102	interleukin-6-mediated signaling pathway	biological_process	9	circRNA20117(IL6ST);circRNA23875(GAB1);circRNA8040(SMAD4);circRNA8042(SMAD4)	3	1366	7	7415	0.121897
GO:0043518	negative regulation of DNA damage response, signal transduction by p53 class mediator	biological_process	11	circRNA11649(SENP2);circRNA17928(SIRT1);circRNA21012(KDM1A);circRNA37536(SENP2)	3	1366	7	7415	0.121897
GO:0031290	retinal ganglion cell axon guidance	biological_process	8	circRNA10377(BMPR1B);circRNA14272(NRP1);circRNA9667(SLIT2)	3	1366	7	7415	0.121897
GO:0001892	embryonic placenta development	biological_process	5	circRNA23959(PKD2);circRNA34908(ARNT);circRNA8752(HIF1A)	3	1366	7	7415	0.121897
GO:0033613	activating transcription factor binding	molecular_function	6	circRNA11207(PPARG);circRNA11208(PPARG);circRNA6887(MEF2C);circRNA8011(SMAD2)	3	1366	7	7415	0.121897
GO:2000251	positive regulation of actin cytoskeleton reorganization	biological_process	9	circRNA12280(BAIAP2);circRNA12806(BCAS3);circRNA12808(BCAS3);circRNA12816(BCAS3);circRNA8765(NTRK3)	3	1366	7	7415	0.121897
GO:0061014	positive regulation of mRNA catabolic process	biological_process	11	circRNA1371(CNOT1);circRNA29183(PRR5L);circRNA35835(KHSRP)	3	1366	7	7415	0.121897
GO:0055007	cardiac muscle cell differentiation	biological_process	8	circRNA2306(ACADM);circRNA2308(ACADM);circRNA31781(NOX4);circRNA6887(MEF2C)	3	1366	7	7415	0.121897
GO:0060349	bone morphogenesis	biological_process	9	circRNA1294(GLG1);circRNA15910(PAPPA2);circRNA15918(PAPPA2);circRNA15920(PAPPA2);circRNA8412(CHSY1)	3	1366	7	7415	0.121897
GO:0030672	synaptic vesicle membrane	cellular_component	12	circRNA105(DTNBP1);circRNA3573(SYT1);circRNA6434(SNAP47)	3	1366	7	7415	0.121897
GO:0030330	DNA damage response, signal transduction by p53 class mediator	biological_process	9	circRNA15485(MDM4);circRNA19558(ATRX);circRNA7857(FOXO3)	3	1366	7	7415	0.121897
GO:0000987	core promoter proximal region sequence-specific DNA binding	molecular_function	10	circRNA5068(CREBBP);circRNA5069(CREBBP);circRNA5070(CREBBP);circRNA5071(CREBBP);circRNA5073(CREBBP);circRNA6887(MEF2C);circRNA8040(SMAD4);circRNA8042(SMAD4)	3	1366	7	7415	0.121897
GO:0035372	protein localization to microtubule	biological_process	10	circRNA11824(GSK3B);circRNA18194(KIF20B);circRNA19688(MID2)	3	1366	7	7415	0.121897
GO:0042581	specific granule	cellular_component	12	circRNA21902(STXBP3);circRNA36400(SNAP23);circRNA6107(STX3);circRNA8326(SNAP23)	3	1366	7	7415	0.121897
GO:0031069	hair follicle morphogenesis	biological_process	11	circRNA10235(INTU);circRNA1774(CDC42);circRNA18941(SMO);circRNA37080(INTU)	3	1366	7	7415	0.121897
GO:0045295	gamma-catenin binding	molecular_function	5	circRNA10329(LEF1);circRNA37128(LEF1);circRNA7212(CTNNA1);circRNA7633(PTPRK);circRNA7634(PTPRK);circRNA7638(PTPRK)	3	1366	7	7415	0.121897
GO:1902043	positive regulation of extrinsic apoptotic signaling pathway via death domain receptors	biological_process	11	circRNA10377(BMPR1B);circRNA12925(NF1);circRNA12935(NF1);circRNA12943(NF1);circRNA2543(FAF1);circRNA2556(FAF1)	3	1366	7	7415	0.121897
GO:0004672	protein kinase activity	molecular_function	7	circRNA10001(EPHA5);circRNA10004(EPHA5);circRNA1029(ADCK1);circRNA10377(BMPR1B);circRNA10545(PRKG2);circRNA10674(ENSSSCG00000011217);circRNA10675(ENSSSCG00000011217);circRNA10676(ENSSSCG00000011217);circRNA10677(ENSSSCG00000011217);circRNA10692(ENSSSCG00000011226);circRNA11209(ENSSSCG00000022633);circRNA11530(TNIK);circRNA11785(ENSSSCG00000021656);circRNA11824(GSK3B);circRNA11955(EPHA3);circRNA11…	70	1366	334	7415	0.125635
GO:0007623	circadian rhythm	biological_process	4	circRNA11824(GSK3B);circRNA17928(SIRT1);circRNA23635(SETX);circRNA34388(CRY1);circRNA36810(SETX);circRNA8765(NTRK3);circRNA9508(SETX);circRNA9509(SETX);circRNA9513(SETX);circRNA9517(SETX);circRNA9519(SETX)	5	1366	15	7415	0.125815
GO:0010923	negative regulation of phosphatase activity	biological_process	10	circRNA17681(SFI1);circRNA1960(CEP192);circRNA24552(RRP1B);circRNA33643(PPP1R36);circRNA8380(SPRED1);circRNA8381(SPRED1)	5	1366	15	7415	0.125815
GO:0016358	dendrite development	biological_process	7	circRNA12026(APP);circRNA12027(APP);circRNA12029(APP);circRNA12280(BAIAP2);circRNA14272(NRP1);circRNA2431(DAB1);circRNA2959(GRIP1);circRNA2960(GRIP1);circRNA2963(GRIP1);circRNA2964(GRIP1)	5	1366	15	7415	0.125815
GO:0018024	histone-lysine N-methyltransferase activity	molecular_function	10	circRNA10823(SETD2);circRNA10825(SETD2);circRNA10830(SETD2);circRNA10832(SETD2);circRNA35880(NSD1);circRNA37814(EZH1);circRNA4293(ENSSSCG00000006508);circRNA4296(ENSSSCG00000006508);circRNA4308(ENSSSCG00000006508);circRNA6682(NSD1);circRNA9567(NSD2)	5	1366	15	7415	0.125815
GO:0060291	long-term synaptic potentiation	biological_process	10	circRNA16974(SERPINE2);circRNA18184(PTEN);circRNA32838(BRAF);circRNA40020(BRAF);circRNA40022(BRAF);circRNA6107(STX3);circRNA6434(SNAP47)	5	1366	15	7415	0.125815
GO:0005080	protein kinase C binding	molecular_function	8	circRNA12569(TOP2A);circRNA16687(ITGAV);circRNA3016(PKP2);circRNA31027(TOP2A);circRNA36775(ABL1);circRNA36777(ABL1);circRNA9456(ABL1);circRNA9458(ABL1)	4	1366	11	7415	0.127828
GO:0045931	positive regulation of mitotic cell cycle	biological_process	8	circRNA12026(APP);circRNA12027(APP);circRNA12029(APP);circRNA12388(PRKCA);circRNA12389(PRKCA);circRNA12762(RPS6KB1);circRNA36775(ABL1);circRNA36777(ABL1);circRNA9456(ABL1);circRNA9458(ABL1)	4	1366	11	7415	0.127828
GO:0031941	filamentous actin	cellular_component	12	circRNA17701(SPECC1L);circRNA192(CARMIL1);circRNA23959(PKD2);circRNA29945(FERMT2);circRNA33391(CARMIL1)	4	1366	11	7415	0.127828
GO:0040018	positive regulation of multicellular organism growth	biological_process	7	circRNA1396(BBS2);circRNA18941(SMO);circRNA19977(NIPBL);circRNA20256(SH3PXD2B)	4	1366	11	7415	0.127828
GO:0008589	regulation of smoothened signaling pathway	biological_process	9	circRNA10235(INTU);circRNA13975(PTCH1);circRNA14993(C2CD3);circRNA14995(C2CD3);circRNA31740(C2CD3);circRNA35253(IFT140);circRNA37080(INTU)	4	1366	11	7415	0.127828
GO:0001657	ureteric bud development	biological_process	7	circRNA11714(DLG1);circRNA11717(DLG1);circRNA16326(FGFR1);circRNA8011(SMAD2);circRNA9667(SLIT2)	4	1366	11	7415	0.127828
GO:0050808	synapse organization	biological_process	5	circRNA12026(APP);circRNA12027(APP);circRNA12029(APP);circRNA19812(SLC9A6);circRNA587(NPTN);circRNA8185(MYO5A);circRNA8190(MYO5A);circRNA8196(MYO5A)	4	1366	11	7415	0.127828
GO:0003674	molecular_function	molecular_function	2	circRNA23672(KIAA0232);circRNA33904(ENSSSCG00000002857);circRNA5253(TBC1D8);circRNA5254(TBC1D8);circRNA5257(TBC1D8);circRNA6811(LHFPL2)	4	1366	11	7415	0.127828
GO:0003705	transcription factor activity, RNA polymerase II distal enhancer sequence-specific binding	molecular_function	6	circRNA10329(LEF1);circRNA34908(ARNT);circRNA37128(LEF1);circRNA6887(MEF2C);circRNA8752(HIF1A)	4	1366	11	7415	0.127828
GO:0070830	bicellular tight junction assembly	biological_process	9	circRNA11714(DLG1);circRNA11717(DLG1);circRNA12264(TBCD);circRNA20195(MARVELD2);circRNA20199(ENSSSCG00000021514);circRNA20200(ENSSSCG00000021514)	4	1366	11	7415	0.127828
GO:0005871	kinesin complex	cellular_component	12	circRNA10795(KIF15);circRNA1224(ENSSSCG00000002547);circRNA128(ENSSSCG00000020858);circRNA14519(ENSSSCG00000007080);circRNA1657(KIF1B);circRNA1664(KIF1B);circRNA17216(KIF13B);circRNA18194(KIF20B);circRNA27884(KIF1B);circRNA3305(KIF21A);circRNA3307(KIF21A);circRNA34016(KIF1B);circRNA34019(KIF1B);circRNA35982(KIF3A);circRNA38381(ENSSSCG00000021571);circRNA7104(KIF3A)	10	1366	37	7415	0.128663
GO:0035091	phosphatidylinositol binding	molecular_function	6	circRNA11537(PLD1);circRNA11542(PLD1);circRNA13770(AIDA);circRNA14519(ENSSSCG00000007080);circRNA20256(SH3PXD2B);circRNA29218(PIK3C2A);circRNA29881(ZCCHC2);circRNA34902(SNX27);circRNA35571(WDR35);circRNA3841(SNX31);circRNA41705(WDR35);circRNA6347(PIK3C2A);circRNA6731(FCHO2);circRNA7438(SNX9);circRNA7440(SNX9);circRNA8117(MYO1E);circRNA9309(SNX30)	13	1366	51	7415	0.131597
GO:0043231	intracellular membrane-bounded organelle	cellular_component	8	circRNA11025(DENND6A);circRNA11207(PPARG);circRNA11208(PPARG);circRNA11238(IQSEC1);circRNA11431(RNF13);circRNA11458(PLCH1);circRNA11459(PLCH1);circRNA11463(PLCH1);circRNA11698(ATP13A3);circRNA12635(CALCOCO2);circRNA13067(ANKFY1);circRNA13528(NDFIP2);circRNA13765(TAF1A);circRNA13975(PTCH1);circRNA14684(NCOA6);circRNA14686(NCOA6);circRNA14942(NUP98);circRNA15419(CHEK1);circRNA16522(GRB14);circRNA16…	53	1366	249	7415	0.135784
GO:0006468	protein phosphorylation	biological_process	8	circRNA10001(EPHA5);circRNA10004(EPHA5);circRNA1029(ADCK1);circRNA10377(BMPR1B);circRNA10545(PRKG2);circRNA10674(ENSSSCG00000011217);circRNA10675(ENSSSCG00000011217);circRNA10676(ENSSSCG00000011217);circRNA10677(ENSSSCG00000011217);circRNA10692(ENSSSCG00000011226);circRNA11209(ENSSSCG00000022633);circRNA11530(TNIK);circRNA11785(ENSSSCG00000021656);circRNA11824(GSK3B);circRNA11955(EPHA3);circRNA11…	79	1366	382	7415	0.13586
GO:0055037	recycling endosome	cellular_component	10	circRNA11025(DENND6A);circRNA14858(ATP9A);circRNA14865(ATP9A);circRNA14867(ATP9A);circRNA19107(AVL9);circRNA19111(AVL9);circRNA19812(SLC9A6);circRNA19827(ATP11C);circRNA2959(GRIP1);circRNA2960(GRIP1);circRNA2963(GRIP1);circRNA2964(GRIP1);circRNA36064(SH3TC2);circRNA37998(VPS53);circRNA8185(MYO5A);circRNA8190(MYO5A);circRNA8196(MYO5A);circRNA8565(RAB11A);circRNA9627(TBC1D14)	11	1366	42	7415	0.136159
GO:0030496	midbody	cellular_component	5	circRNA105(DTNBP1);circRNA12696(TEX14);circRNA12707(TEX14);circRNA12709(TEX14);circRNA12710(TEX14);circRNA13975(PTCH1);circRNA15025(UVRAG);circRNA15760(GNAI1);circRNA16464(ENSSSCG00000015878);circRNA1774(CDC42);circRNA18194(KIF20B);circRNA18250(CEP55);circRNA2246(PIK3C3);circRNA24695(TEX14);circRNA24907(KATNAL1);circRNA35502(BIRC6);circRNA35504(BIRC6);circRNA35506(BIRC6);circRNA35511(BIRC6);circR…	14	1366	56	7415	0.136343
GO:0034599	cellular response to oxidative stress	biological_process	6	circRNA11170(FANCD2);circRNA11173(FANCD2);circRNA23635(SETX);circRNA29183(PRR5L);circRNA36810(SETX);circRNA4569(SLC25A24);circRNA5521(VRK2);circRNA7857(FOXO3);circRNA8991(FXN);circRNA8992(FXN);circRNA9508(SETX);circRNA9509(SETX);circRNA9513(SETX);circRNA9517(SETX);circRNA9519(SETX)	7	1366	24	7415	0.137491
GO:0005643	nuclear pore	cellular_component	12	circRNA10084(ENSSSCG00000008979);circRNA11649(SENP2);circRNA12216(MX2);circRNA13179(XPO4);circRNA14942(NUP98);circRNA19994(NUP155);circRNA20000(NUP155);circRNA20009(NUP155);circRNA20270(RANBP17);circRNA20271(RANBP17);circRNA25484(NUP98);circRNA27275(NUP155);circRNA2971(ENSSSCG00000000486);circRNA37536(SENP2);circRNA38712(NUP98);circRNA40445(RANBP17);circRNA41089(ENSSSCG00000000466)	9	1366	33	7415	0.138883
GO:0045211	postsynaptic membrane	cellular_component	8	circRNA11714(DLG1);circRNA11717(DLG1);circRNA15241(GRIA4);circRNA18180(ATAD1);circRNA18181(ATAD1);circRNA20674(GPHN);circRNA2345(ENSSSCG00000003793);circRNA33652(GPHN);circRNA33654(GPHN);circRNA35825(DNM2);circRNA5063(DNAJA3);circRNA7810(GRIK2);circRNA7813(GRIK2);circRNA7814(GRIK2);circRNA836(GPHN);circRNA838(GPHN);circRNA839(GPHN);circRNA840(GPHN);circRNA9933(GRIA2)	9	1366	33	7415	0.138883
GO:0008237	metallopeptidase activity	molecular_function	7	circRNA12617(NPEPPS);circRNA13204(ENSSSCG00000009290);circRNA13205(ENSSSCG00000009290);circRNA13206(ENSSSCG00000009290);circRNA14198(YME1L1);circRNA14205(YME1L1);circRNA15535(ADAM22);circRNA15910(PAPPA2);circRNA15918(PAPPA2);circRNA15920(PAPPA2);circRNA16306(ENSSSCG00000015806);circRNA16308(ENSSSCG00000015806);circRNA16311(ENSSSCG00000015806);circRNA16312(ADAM32);circRNA16313(ADAM32);circRNA16314…	21	1366	90	7415	0.142338
GO:0046872	metal ion binding	molecular_function	6	circRNA10168(ZNF827);circRNA10170(ZNF827);circRNA10174(ZNF827);circRNA10176(ZNF827);circRNA10177(ZNF827);circRNA10469(WDFY3);circRNA10470(WDFY3);circRNA10539(ENOPH1);circRNA10552(ANTXR2);circRNA10554(ANTXR2);circRNA10558(ANTXR2);circRNA10661(ZNF385D);circRNA10663(THRB);circRNA11207(PPARG);circRNA11208(PPARG);circRNA11209(ENSSSCG00000022633);circRNA11419(CP);circRNA11438(MBNL1);circRNA11558(ENSSSC…	157	1366	790	7415	0.143725
GO:0045944	positive regulation of transcription from RNA polymerase II promoter	biological_process	13	circRNA10329(LEF1);circRNA10377(BMPR1B);circRNA10663(THRB);circRNA11207(PPARG);circRNA11208(PPARG);circRNA11400(HLTF);circRNA11649(SENP2);circRNA11811(EAF2);circRNA11824(GSK3B);circRNA12026(APP);circRNA12027(APP);circRNA12029(APP);circRNA12569(TOP2A);circRNA12583(CDK12);circRNA12806(BCAS3);circRNA12808(BCAS3);circRNA12816(BCAS3);circRNA12840(AATF);circRNA12913(CRLF3);circRNA1337(NFAT5);circRNA134…	69	1366	332	7415	0.144209
GO:0032869	cellular response to insulin stimulus	biological_process	9	circRNA11207(PPARG);circRNA11208(PPARG);circRNA12762(RPS6KB1);circRNA34008(SLC25A33);circRNA4138(PRKDC);circRNA4147(PRKDC);circRNA8185(MYO5A);circRNA8190(MYO5A);circRNA8196(MYO5A);circRNA8845(DENND4C);circRNA8875(DENND4C);circRNA8876(DENND4C)	6	1366	20	7415	0.147094
GO:0006869	lipid transport	biological_process	5	circRNA10707(OSBPL10);circRNA10708(OSBPL10);circRNA19142(ENSSSCG00000016715);circRNA19147(ENSSSCG00000016715);circRNA21930(ABCA4);circRNA22035(ENSSSCG00000007847);circRNA2507(OSBPL9);circRNA2511(OSBPL9);circRNA2513(OSBPL9);circRNA2514(OSBPL9);circRNA2515(OSBPL9);circRNA28779(ENSSSCG00000007848);circRNA35159(ENSSSCG00000007847);circRNA35173(ENSSSCG00000007848);circRNA4636(ABCA4);circRNA4641(ABCA4)…	6	1366	20	7415	0.147094
GO:0005811	lipid particle	cellular_component	9	circRNA19227(PNPLA4);circRNA19860(BCAP31);circRNA25906(RAB3GAP1);circRNA26566(AIFM2);circRNA35894(FAF2);circRNA5858(LDAH)	6	1366	20	7415	0.147094
GO:0051287	NAD binding	molecular_function	6	circRNA16772(AOX1);circRNA16773(AOX1);circRNA16774(AOX1);circRNA16871(IDH1);circRNA26112(AOX1);circRNA35218(GLYR1);circRNA36072(SIRT3);circRNA7916(ME1);circRNA8037(ME2)	6	1366	20	7415	0.147094
GO:0001568	blood vessel development	biological_process	8	circRNA12422(MAP3K3);circRNA12426(MAP3K3);circRNA12428(MAP3K3);circRNA16687(ITGAV);circRNA2073(MIB1);circRNA2078(MIB1);circRNA2080(MIB1);circRNA2086(MIB1);circRNA2092(MIB1);circRNA36796(RAPGEF1);circRNA6887(MEF2C);circRNA8752(HIF1A)	6	1366	20	7415	0.147094
GO:0006334	nucleosome assembly	biological_process	12	circRNA10187(SMARCA5);circRNA17597(SART3);circRNA19558(ATRX);circRNA34470(NAP1L1);circRNA36154(SHPRH);circRNA38755(RSF1)	6	1366	20	7415	0.147094
GO:0005516	calmodulin binding	molecular_function	5	circRNA11759(IQCG);circRNA11760(IQCG);circRNA11813(IQCB1);circRNA1411(PHKB);circRNA1416(PHKB);circRNA1418(PHKB);circRNA1419(PHKB);circRNA14487(PLCB1);circRNA14488(PLCB1);circRNA24433(IQCB1);circRNA36817(CAMSAP1);circRNA36821(CAMSAP1);circRNA6458(KCNN1);circRNA6627(CNN2);circRNA6999(KCNN2);circRNA8117(MYO1E);circRNA8185(MYO5A);circRNA8190(MYO5A);circRNA8196(MYO5A)	10	1366	38	7415	0.147368
GO:0004721	phosphoprotein phosphatase activity	molecular_function	8	circRNA10365(ENSSSCG00000009172);circRNA1049(PTPN21);circRNA1051(PTPN21);circRNA11042(PTPRG);circRNA11043(PTPRG);circRNA12719(PPM1E);circRNA14616(PTPRA);circRNA16360(PPP2CB);circRNA16361(PPP2CB);circRNA16362(PPP2CB);circRNA18184(PTEN);circRNA25931(PTPN4);circRNA27927(EYA3);circRNA29039(PPM1G);circRNA37884(PPM1E);circRNA555(PTPN9);circRNA557(PTPN9);circRNA559(PTPN9);circRNA7183(CDC25C);circRNA7633…	14	1366	57	7415	0.151778
GO:0023014	signal transduction by protein phosphorylation	biological_process	8	circRNA10377(BMPR1B);circRNA10692(ENSSSCG00000011226);circRNA12422(MAP3K3);circRNA12426(MAP3K3);circRNA12428(MAP3K3);circRNA12577(ENSSSCG00000017497);circRNA12981(ENSSSCG00000017790);circRNA16110(ACVR2A);circRNA16166(MAP3K2);circRNA16456(ACVR1);circRNA16457(ACVR1);circRNA16458(ACVR1);circRNA16460(ACVR1);circRNA16462(ACVR1);circRNA17248(NEK1);circRNA17256(NEK1);circRNA20127(MAP3K1);circRNA24663(EN…	11	1366	43	7415	0.154214
GO:0008022	protein C-terminus binding	molecular_function	5	circRNA1073(FOXN3);circRNA11714(DLG1);circRNA11717(DLG1);circRNA12569(TOP2A);circRNA15223(YAP1);circRNA15224(YAP1);circRNA15228(YAP1);circRNA1568(SAE1);circRNA17928(SIRT1);circRNA19977(NIPBL);circRNA2651(FBLN1);circRNA2959(GRIP1);circRNA2960(GRIP1);circRNA2963(GRIP1);circRNA2964(GRIP1);circRNA31027(TOP2A);circRNA32475(ATXN2);circRNA36775(ABL1);circRNA36777(ABL1);circRNA38793(YAP1);circRNA39040(CE…	15	1366	62	7415	0.155372
GO:0030117	membrane coat	cellular_component	9	circRNA12874(ENSSSCG00000017712);circRNA12878(ENSSSCG00000017712);circRNA1594(AP2A1);circRNA34860(COPA);circRNA37936(ENSSSCG00000017712);circRNA37937(ENSSSCG00000017712);circRNA4232(COPA);circRNA527(AP3S2);circRNA6803(ENSSSCG00000014101);circRNA6808(ENSSSCG00000014101)	5	1366	16	7415	0.156649
GO:0001085	RNA polymerase II transcription factor binding	molecular_function	6	circRNA11824(GSK3B);circRNA21012(KDM1A);circRNA3798(ZFPM2);circRNA3799(ZFPM2);circRNA5068(CREBBP);circRNA5069(CREBBP);circRNA5070(CREBBP);circRNA5071(CREBBP);circRNA5073(CREBBP);circRNA8040(SMAD4);circRNA8042(SMAD4)	5	1366	16	7415	0.156649
GO:0007346	regulation of mitotic cell cycle	biological_process	7	circRNA12840(AATF);circRNA13975(PTCH1);circRNA17274(ZNF268);circRNA17928(SIRT1);circRNA18374(GBF1);ciRNA426(GBF1)	5	1366	16	7415	0.156649
GO:0005484	SNAP receptor activity	molecular_function	5	circRNA10776(SEC22C);circRNA10777(SEC22C);circRNA36400(SNAP23);circRNA37993(GOSR1);circRNA6107(STX3);circRNA6434(SNAP47);circRNA8326(SNAP23)	5	1366	16	7415	0.156649
GO:0031256	leading edge membrane	cellular_component	7	circRNA1774(CDC42);circRNA7633(PTPRK);circRNA7634(PTPRK);circRNA7638(PTPRK)	2	1366	4	7415	0.15702
GO:0045132	meiotic chromosome segregation	biological_process	6	circRNA11496(SMC4);circRNA32664(WAPL)	2	1366	4	7415	0.15702
GO:0000791	euchromatin	cellular_component	12	circRNA16009(RNF2);circRNA16010(RNF2);circRNA24552(RRP1B)	2	1366	4	7415	0.15702
GO:1903507	negative regulation of nucleic acid-templated transcription	biological_process	11	circRNA15223(YAP1);circRNA15224(YAP1);circRNA15228(YAP1);circRNA38793(YAP1);circRNA39693(HIRA)	2	1366	4	7415	0.15702
GO:0016024	CDP-diacylglycerol biosynthetic process	biological_process	8	circRNA10493(CDS1);circRNA11201(TAMM41);circRNA11202(TAMM41)	2	1366	4	7415	0.15702
GO:0016307	phosphatidylinositol phosphate kinase activity	molecular_function	7	circRNA14256(PIP4K2A);circRNA39317(PIKFYVE)	2	1366	4	7415	0.15702
GO:0048167	regulation of synaptic plasticity	biological_process	9	circRNA12280(BAIAP2);circRNA6887(MEF2C)	2	1366	4	7415	0.15702
GO:1903599	positive regulation of mitophagy	biological_process	9	circRNA23665(HTT);circRNA8752(HIF1A)	2	1366	4	7415	0.15702
GO:0018406	protein C-linked glycosylation via 2'-alpha-mannosyl-L-tryptophan	biological_process	11	circRNA19076(DPY19L1);circRNA32938(DPY19L2);circRNA40133(DPY19L2)	2	1366	4	7415	0.15702
GO:0021794	thalamus development	biological_process	12	circRNA18941(SMO);circRNA3150(LRP6)	2	1366	4	7415	0.15702
GO:0032426	stereocilium tip	cellular_component	10	circRNA1546(CEACAM16);circRNA36612(TMC1)	2	1366	4	7415	0.15702
GO:0008494	translation activator activity	molecular_function	7	circRNA16760(BOLL);circRNA16761(BOLL);circRNA16762(BOLL);circRNA16763(BOLL);circRNA32213(BOLL);circRNA37194(ENSSSCG00000030671)	2	1366	4	7415	0.15702
GO:0051988	regulation of attachment of spindle microtubules to kinetochore	biological_process	9	circRNA1774(CDC42);circRNA37969(SPAG5)	2	1366	4	7415	0.15702
GO:0046975	histone methyltransferase activity (H3-K36 specific	molecular_function	11	circRNA10823(SETD2);circRNA10825(SETD2);circRNA10830(SETD2);circRNA10832(SETD2);circRNA35880(NSD1);circRNA6682(NSD1)	2	1366	4	7415	0.15702
GO:0035871	protein K11-linked deubiquitination	biological_process	11	circRNA39331(USP37);circRNA8420(OTUD7A)	2	1366	4	7415	0.15702
GO:0060117	auditory receptor cell development	biological_process	12	circRNA16326(FGFR1);circRNA36612(TMC1)	2	1366	4	7415	0.15702
GO:0008301	DNA binding, bending	molecular_function	7	circRNA10329(LEF1);circRNA12569(TOP2A);circRNA31027(TOP2A);circRNA37128(LEF1)	2	1366	4	7415	0.15702
GO:0005761	mitochondrial ribosome	cellular_component	12	circRNA37513(MRPL47);circRNA4288(ENSSSCG00000006507)	2	1366	4	7415	0.15702
GO:0060487	lung epithelial cell differentiation	biological_process	8	circRNA15223(YAP1);circRNA15224(YAP1);circRNA15228(YAP1);circRNA38793(YAP1);circRNA8645(SAV1)	2	1366	4	7415	0.15702
GO:0060707	trophoblast giant cell differentiation	biological_process	8	circRNA11649(SENP2);circRNA23889(PLK4);circRNA37068(PLK4);circRNA37536(SENP2)	2	1366	4	7415	0.15702
GO:0031994	insulin-like growth factor I binding	molecular_function	7	circRNA16687(ITGAV);circRNA8392(IGF1R)	2	1366	4	7415	0.15702
GO:0043116	negative regulation of vascular permeability	biological_process	9	circRNA3786(ANGPT1);circRNA9667(SLIT2)	2	1366	4	7415	0.15702
GO:0071345	cellular response to cytokine stimulus	biological_process	7	circRNA10329(LEF1);circRNA35835(KHSRP);circRNA37128(LEF1)	2	1366	4	7415	0.15702
GO:0031527	filopodium membrane	cellular_component	8	circRNA16687(ITGAV);circRNA8770(SYNE2);circRNA8787(SYNE2)	2	1366	4	7415	0.15702
GO:0030123	AP-3 adaptor complex	cellular_component	11	circRNA527(AP3S2);circRNA6803(ENSSSCG00000014101);circRNA6808(ENSSSCG00000014101)	2	1366	4	7415	0.15702
GO:0006103	2-oxoglutarate metabolic process	biological_process	9	circRNA1428(GPT2);circRNA16871(IDH1)	2	1366	4	7415	0.15702
GO:0035970	peptidyl-threonine dephosphorylation	biological_process	9	circRNA12719(PPM1E);circRNA29039(PPM1G);circRNA37884(PPM1E)	2	1366	4	7415	0.15702
GO:0060575	intestinal epithelial cell differentiation	biological_process	9	circRNA14646(CBFA2T2);circRNA8645(SAV1)	2	1366	4	7415	0.15702
GO:0006777	Mo-molybdopterin cofactor biosynthetic process	biological_process	8	circRNA20674(GPHN);circRNA2205(ENSSSCG00000003744);circRNA33652(GPHN);circRNA33654(GPHN);circRNA836(GPHN);circRNA838(GPHN);circRNA839(GPHN);circRNA840(GPHN)	2	1366	4	7415	0.15702
GO:0007096	regulation of exit from mitosis	biological_process	9	circRNA21912(CDC14A);circRNA38830(ZW10);circRNA4585(CDC14A);circRNA4586(CDC14A)	2	1366	4	7415	0.15702
GO:0014059	regulation of dopamine secretion	biological_process	8	circRNA105(DTNBP1);circRNA3573(SYT1)	2	1366	4	7415	0.15702
GO:2000773	negative regulation of cellular senescence	biological_process	8	circRNA17928(SIRT1);circRNA36775(ABL1);circRNA36777(ABL1);circRNA9456(ABL1);circRNA9458(ABL1)	2	1366	4	7415	0.15702
GO:0060563	neuroepithelial cell differentiation	biological_process	9	circRNA36775(ABL1);circRNA36777(ABL1);circRNA7374(AFDN);circRNA9456(ABL1);circRNA9458(ABL1)	2	1366	4	7415	0.15702
GO:0042325	regulation of phosphorylation	biological_process	8	circRNA39321(BARD1);circRNA40370(RICTOR)	2	1366	4	7415	0.15702
GO:0006829	zinc II ion transport	biological_process	9	circRNA17115(SLC39A14);circRNA4576(SLC30A7)	2	1366	4	7415	0.15702
GO:0019509	L-methionine salvage from methylthioadenosine	biological_process	12	circRNA10539(ENOPH1);circRNA8817(ENSSSCG00000005135);circRNA8818(ENSSSCG00000005135)	2	1366	4	7415	0.15702
GO:0060042	retina morphogenesis in camera-type eye	biological_process	12	circRNA11895(NECTIN3);circRNA11896(NECTIN3);circRNA11897(NECTIN3);circRNA6958(MAN2A1);circRNA6959(MAN2A1);circRNA6960(MAN2A1);circRNA6962(MAN2A1)	2	1366	4	7415	0.15702
GO:0034983	peptidyl-lysine deacetylation	biological_process	10	circRNA17928(SIRT1);circRNA36072(SIRT3)	2	1366	4	7415	0.15702
GO:0048842	positive regulation of axon extension involved in axon guidance	biological_process	6	circRNA14272(NRP1);circRNA1537(MEGF8)	2	1366	4	7415	0.15702
GO:0016286	small conductance calcium-activated potassium channel activity	molecular_function	11	circRNA6458(KCNN1);circRNA6999(KCNN2)	2	1366	4	7415	0.15702
GO:0047497	mitochondrion transport along microtubule	biological_process	9	circRNA12906(RHOT1);circRNA1657(KIF1B);circRNA1664(KIF1B);circRNA27884(KIF1B);circRNA34016(KIF1B);circRNA34019(KIF1B)	2	1366	4	7415	0.15702
GO:0010614	negative regulation of cardiac muscle hypertrophy	biological_process	11	circRNA11824(GSK3B);circRNA8040(SMAD4);circRNA8042(SMAD4)	2	1366	4	7415	0.15702
GO:0042985	negative regulation of amyloid precursor protein biosynthetic process	biological_process	10	circRNA12208(BACE2);circRNA12840(AATF)	2	1366	4	7415	0.15702
GO:2000727	positive regulation of cardiac muscle cell differentiation	biological_process	10	circRNA11824(GSK3B);circRNA6887(MEF2C)	2	1366	4	7415	0.15702
GO:2000146	negative regulation of cell motility	biological_process	8	circRNA2651(FBLN1);circRNA7212(CTNNA1)	2	1366	4	7415	0.15702
GO:0032182	ubiquitin-like protein binding	molecular_function	5	circRNA11599(DCUN1D1);circRNA9886(DCUN1D4)	2	1366	4	7415	0.15702
GO:0033263	CORVET complex	cellular_component	11	circRNA19209(ENSSSCG00000016772);circRNA19211(ENSSSCG00000016772);circRNA19212(ENSSSCG00000016772);circRNA35321(TGFBRAP1);circRNA40170(ENSSSCG00000016772);circRNA5231(TGFBRAP1)	2	1366	4	7415	0.15702
GO:0032909	regulation of transforming growth factor beta2 production	biological_process	8	circRNA8040(SMAD4);circRNA8042(SMAD4);circRNA8752(HIF1A)	2	1366	4	7415	0.15702
GO:0061549	sympathetic ganglion development	biological_process	10	circRNA14272(NRP1);circRNA17199(FZD3)	2	1366	4	7415	0.15702
GO:0007183	SMAD protein complex assembly	biological_process	10	circRNA8011(SMAD2);circRNA8040(SMAD4);circRNA8042(SMAD4)	2	1366	4	7415	0.15702
GO:0060736	prostate gland growth	biological_process	7	circRNA18184(PTEN);ciRNA422(PSAP)	2	1366	4	7415	0.15702
GO:0043619	regulation of transcription from RNA polymerase II promoter in response to oxidative stress	biological_process	14	circRNA34908(ARNT);circRNA8752(HIF1A)	2	1366	4	7415	0.15702
GO:0035497	cAMP response element binding	molecular_function	9	circRNA18850(CREB3L2);circRNA18852(CREB3L2);circRNA4198(ENSSSCG00000006346)	2	1366	4	7415	0.15702
GO:1902166	negative regulation of intrinsic apoptotic signaling pathway in response to DNA damage by p53 class mediator	biological_process	12	circRNA17928(SIRT1);circRNA21012(KDM1A)	2	1366	4	7415	0.15702
GO:0006090	pyruvate metabolic process	biological_process	9	circRNA6301(LDHC);circRNA8037(ME2)	2	1366	4	7415	0.15702
GO:0070933	histone H4 deacetylation	biological_process	10	circRNA9957(ENSSSCG00000008893);circRNA9991(ENSSSCG00000023357)	2	1366	4	7415	0.15702
GO:0006348	chromatin silencing at telomere	biological_process	14	circRNA16611(HAT1);circRNA17067(RIF1)	2	1366	4	7415	0.15702
GO:0050806	positive regulation of synaptic transmission	biological_process	9	circRNA3573(SYT1);circRNA7810(GRIK2);circRNA7813(GRIK2);circRNA7814(GRIK2)	2	1366	4	7415	0.15702
GO:0010887	negative regulation of cholesterol storage	biological_process	9	circRNA11207(PPARG);circRNA11208(PPARG);circRNA6145(NR1H3)	2	1366	4	7415	0.15702
GO:1901888	regulation of cell junction assembly	biological_process	7	circRNA36796(RAPGEF1);circRNA9946(RAPGEF2);circRNA9949(RAPGEF2)	2	1366	4	7415	0.15702
GO:0070131	positive regulation of mitochondrial translation	biological_process	10	circRNA14637(CDK5RAP1);circRNA14640(CDK5RAP1);circRNA25374(CDK5RAP1);circRNA38574(CDK5RAP1);circRNA7506(RMND1)	2	1366	4	7415	0.15702
GO:0048339	paraxial mesoderm development	biological_process	9	circRNA15223(YAP1);circRNA15224(YAP1);circRNA15228(YAP1);circRNA16326(FGFR1);circRNA38793(YAP1)	2	1366	4	7415	0.15702
GO:0016929	SUMO-specific protease activity	molecular_function	9	circRNA11649(SENP2);circRNA11722(SENP5);circRNA37536(SENP2)	2	1366	4	7415	0.15702
GO:0061158	3'-UTR-mediated mRNA destabilization	biological_process	12	circRNA26661(CPEB3);circRNA35835(KHSRP)	2	1366	4	7415	0.15702
GO:0034058	endosomal vesicle fusion	biological_process	7	circRNA13067(ANKFY1);circRNA35321(TGFBRAP1);circRNA5231(TGFBRAP1)	2	1366	4	7415	0.15702
GO:0030015	CCR4-NOT core complex	cellular_component	8	circRNA1371(CNOT1);circRNA2986(CNOT2)	2	1366	4	7415	0.15702
GO:1900153	positive regulation of nuclear-transcribed mRNA catabolic process, deadenylation-dependent decay	biological_process	13	circRNA1371(CNOT1);circRNA26661(CPEB3)	2	1366	4	7415	0.15702
GO:0086073	bundle of His cell-Purkinje myocyte adhesion involved in cell communication	biological_process	8	circRNA2170(DSG2);circRNA2171(DSG2);circRNA3016(PKP2)	2	1366	4	7415	0.15702
GO:0004322	ferroxidase activity	molecular_function	7	circRNA11419(CP);circRNA8991(FXN);circRNA8992(FXN)	2	1366	4	7415	0.15702
GO:0060831	smoothened signaling pathway involved in dorsal/ventral neural tube patterning	biological_process	9	circRNA13975(PTCH1);circRNA23721(WDR19)	2	1366	4	7415	0.15702
GO:0030877	beta-catenin destruction complex	cellular_component	9	circRNA11824(GSK3B);circRNA28814(AXIN1);circRNA5096(AXIN1)	2	1366	4	7415	0.15702
GO:0009880	embryonic pattern specification	biological_process	7	circRNA3150(LRP6);circRNA8011(SMAD2)	2	1366	4	7415	0.15702
GO:0060213	positive regulation of nuclear-transcribed mRNA poly(A) tail shortening	biological_process	14	circRNA1371(CNOT1);circRNA26661(CPEB3)	2	1366	4	7415	0.15702
GO:0014902	myotube differentiation	biological_process	9	circRNA11824(GSK3B);circRNA6887(MEF2C)	2	1366	4	7415	0.15702
GO:0070201	regulation of establishment of protein localization	biological_process	7	circRNA18194(KIF20B);circRNA9567(NSD2)	2	1366	4	7415	0.15702
GO:0006474	N-terminal protein amino acid acetylation	biological_process	9	circRNA10211(NAA15);circRNA11879(NAA50)	2	1366	4	7415	0.15702
GO:0007259	JAK-STAT cascade	biological_process	8	circRNA20121(IL31RA);circRNA23959(PKD2)	2	1366	4	7415	0.15702
GO:0034773	histone H4-K20 trimethylation	biological_process	10	circRNA17806(ARID4B);circRNA8731(ARID4A);circRNA8732(ARID4A);circRNA8733(ARID4A)	2	1366	4	7415	0.15702
GO:2000045	regulation of G1/S transition of mitotic cell cycle	biological_process	9	circRNA11649(SENP2);circRNA37536(SENP2);circRNA8364(INO80)	2	1366	4	7415	0.15702
GO:0048172	regulation of short-term neuronal synaptic plasticity	biological_process	11	circRNA25906(RAB3GAP1);circRNA7810(GRIK2);circRNA7813(GRIK2);circRNA7814(GRIK2)	2	1366	4	7415	0.15702
GO:0036396	MIS complex	cellular_component	10	circRNA34758(KIAA1429);circRNA7422(WTAP)	2	1366	4	7415	0.15702
GO:0061178	regulation of insulin secretion involved in cellular response to glucose stimulus	biological_process	12	circRNA10001(EPHA5);circRNA10004(EPHA5);circRNA5596(PRKCE);circRNA5597(PRKCE);circRNA9999(EPHA5)	2	1366	4	7415	0.15702
GO:2001224	positive regulation of neuron migration	biological_process	10	circRNA18194(KIF20B);circRNA7016(SEMA6A)	2	1366	4	7415	0.15702
GO:0034063	stress granule assembly	biological_process	6	circRNA32475(ATXN2);circRNA5862(PUM2);circRNA5863(PUM2)	2	1366	4	7415	0.15702
GO:0030033	microvillus assembly	biological_process	7	circRNA11530(TNIK);circRNA9946(RAPGEF2);circRNA9949(RAPGEF2)	2	1366	4	7415	0.15702
GO:0006987	activation of signaling protein activity involved in unfolded protein response	biological_process	10	circRNA14877(VAPB);circRNA8532(PARP16)	2	1366	4	7415	0.15702
GO:0071392	cellular response to estradiol stimulus	biological_process	10	circRNA14812(NCOA3);circRNA39519(CCDC62)	2	1366	4	7415	0.15702
GO:0016926	protein desumoylation	biological_process	10	circRNA11649(SENP2);circRNA11722(SENP5);circRNA37536(SENP2)	2	1366	4	7415	0.15702
GO:2001222	regulation of neuron migration	biological_process	9	circRNA16348(UNC5D);circRNA18194(KIF20B)	2	1366	4	7415	0.15702
GO:0034720	histone H3-K4 demethylation	biological_process	12	circRNA13924(KDM5B);circRNA13946(KDM5B);circRNA13947(KDM5B);circRNA13948(KDM5B);circRNA13949(KDM5B);circRNA13951(KDM5B);circRNA13952(KDM5B);circRNA13953(KDM5B);circRNA21012(KDM1A);circRNA25132(KDM5B)	2	1366	4	7415	0.15702
GO:0042118	endothelial cell activation	biological_process	6	circRNA8040(SMAD4);circRNA8042(SMAD4);circRNA8053(ENSSSCG00000004535)	2	1366	4	7415	0.15702
GO:0070888	E-box binding	molecular_function	9	circRNA8053(ENSSSCG00000004535);circRNA8752(HIF1A)	2	1366	4	7415	0.15702
GO:0042953	lipoprotein transport	biological_process	5	circRNA11207(PPARG);circRNA11208(PPARG);circRNA14382(MSR1)	2	1366	4	7415	0.15702
GO:0008081	phosphoric diester hydrolase activity	molecular_function	7	circRNA1077(ENSSSCG00000002431);circRNA11458(PLCH1);circRNA11459(PLCH1);circRNA11463(PLCH1);circRNA14487(PLCB1);circRNA14488(PLCB1);circRNA16765(PLCL1);circRNA18252(PLCE1);circRNA20137(ENSSSCG00000016929);circRNA38746(ENSSSCG00000014877);circRNA6795(PDE8B);circRNA7389(PDE10A);circRNA7402(PDE10A)	9	1366	34	7415	0.159765
GO:0008236	serine-type peptidase activity	molecular_function	7	circRNA10014(TMPRSS11F);circRNA11893(TMPRSS7);circRNA18588(HTRA1);circRNA18589(HTRA1);circRNA18590(HTRA1);circRNA26772(HTRA1);circRNA3036(ENSSSCG00000000540);circRNA31836(PCSK7);circRNA36476(DPP8);circRNA37121(CFI);circRNA5607(PREPL);circRNA8548(DPP8);circRNA9638(HTRA3)	9	1366	34	7415	0.159765
GO:0006897	endocytosis	biological_process	7	circRNA12026(APP);circRNA12027(APP);circRNA12029(APP);circRNA14858(ATP9A);circRNA14865(ATP9A);circRNA14867(ATP9A);circRNA1774(CDC42);circRNA2073(MIB1);circRNA2078(MIB1);circRNA2080(MIB1);circRNA2086(MIB1);circRNA2092(MIB1);circRNA2748(CSNK1E);circRNA29218(PIK3C2A);circRNA35825(DNM2);circRNA36447(ENSSSCG00000004857);circRNA4645(FNBP1L);circRNA6347(PIK3C2A);circRNA7438(SNX9);circRNA7440(SNX9);circR…	12	1366	48	7415	0.159785
GO:0019899	enzyme binding	molecular_function	5	circRNA10093(SCARB2);circRNA10663(THRB);circRNA11207(PPARG);circRNA11208(PPARG);circRNA11813(IQCB1);circRNA12026(APP);circRNA12027(APP);circRNA12029(APP);circRNA12388(PRKCA);circRNA12389(PRKCA);circRNA12569(TOP2A);circRNA14487(PLCB1);circRNA14488(PLCB1);circRNA14684(NCOA6);circRNA14686(NCOA6);circRNA14877(VAPB);circRNA15485(MDM4);circRNA17583(UNG);circRNA17928(SIRT1);circRNA18184(PTEN);circRNA182…	29	1366	131	7415	0.16008
GO:0005509	calcium ion binding	molecular_function	7	circRNA10130(ENSSSCG00000009000);circRNA10649(EFHB);circRNA11140(ENSSSCG00000023437);circRNA11458(PLCH1);circRNA11459(PLCH1);circRNA11463(PLCH1);circRNA11505(ENSSSCG00000011738);circRNA11506(ENSSSCG00000011738);circRNA11508(ENSSSCG00000011738);circRNA12223(UMODL1);circRNA12226(UMODL1);circRNA12463(EFCAB13);circRNA12906(RHOT1);circRNA12999(EFCAB5);circRNA13001(EFCAB5);circRNA13003(EFCAB5);circRNA1…	58	1366	278	7415	0.160608
GO:0005874	microtubule	cellular_component	11	circRNA11714(DLG1);circRNA11717(DLG1);circRNA12264(TBCD);circRNA12300(SEPT9);circRNA12757(TUBD1);circRNA13628(TUBGCP3);circRNA13629(TUBGCP3);circRNA1936(MACF1);circRNA19688(MID2);circRNA21062(MACF1);circRNA21750(ENSSSCG00000006202);circRNA24907(KATNAL1);circRNA26337(CLIP1);circRNA34135(MACF1);circRNA35825(DNM2);circRNA35982(KIF3A);circRNA36817(CAMSAP1);circRNA36821(CAMSAP1);circRNA38253(TUBGCP3);…	17	1366	72	7415	0.160916
GO:0042752	regulation of circadian rhythm	biological_process	5	circRNA11207(PPARG);circRNA11208(PPARG);circRNA12569(TOP2A);circRNA13646(PSPC1);circRNA13651(PSPC1);circRNA19188(ADCY1);circRNA2748(CSNK1E);circRNA31027(TOP2A);circRNA34388(CRY1);circRNA4138(PRKDC);circRNA4147(PRKDC)	7	1366	25	7415	0.1623
GO:0016323	basolateral plasma membrane	cellular_component	6	circRNA10036(SLC4A4);circRNA10039(SLC4A4);circRNA11714(DLG1);circRNA11717(DLG1);circRNA13292(TRPC4);circRNA15495(DSTYK);circRNA15502(DSTYK);circRNA15511(SLC41A1);circRNA15517(SLC41A1);circRNA16514(SLC4A10);circRNA19122(NOD1);circRNA19426(CASK);circRNA20195(MARVELD2);circRNA2345(ENSSSCG00000003793);circRNA28397(LIN7A);circRNA4992(ABCC1);circRNA4994(ABCC1);circRNA4997(ABCC1);circRNA5000(ABCC1);circ…	13	1366	53	7415	0.164348
GO:0007169	transmembrane receptor protein tyrosine kinase signaling pathway	biological_process	9	circRNA10001(EPHA5);circRNA10004(EPHA5);circRNA11955(EPHA3);circRNA11957(EPHA3);circRNA11958(EPHA3);circRNA12577(ENSSSCG00000017497);circRNA15081(GAB2);circRNA15082(GAB2);circRNA16907(ENSSSCG00000016160);circRNA16909(ENSSSCG00000016160);circRNA24663(ENSSSCG00000017497);circRNA26143(ENSSSCG00000016160);circRNA26148(ENSSSCG00000016160);circRNA36775(ABL1);circRNA36777(ABL1);circRNA3786(ANGPT1);circR…	13	1366	53	7415	0.164348
GO:0050699	WW domain binding	molecular_function	6	circRNA13528(NDFIP2);circRNA18194(KIF20B);circRNA7183(CDC25C);circRNA9946(RAPGEF2);circRNA9949(RAPGEF2)	4	1366	12	7415	0.165098
GO:0032465	regulation of cytokinesis	biological_process	8	circRNA15025(UVRAG);circRNA16444(PRPF40A);circRNA2246(PIK3C3);circRNA35502(BIRC6);circRNA35504(BIRC6);circRNA35506(BIRC6);circRNA35511(BIRC6);circRNA5748(BIRC6)	4	1366	12	7415	0.165098
GO:0005267	potassium channel activity	molecular_function	10	circRNA23959(PKD2);circRNA3082(ABCC9);circRNA359(KCNK5);circRNA7716(KCNQ5)	4	1366	12	7415	0.165098
GO:0030332	cyclin binding	molecular_function	5	circRNA12583(CDK12);circRNA13975(PTCH1);circRNA15539(CDK14);circRNA36850(POLN);circRNA37830(CDK12);circRNA9573(POLN)	4	1366	12	7415	0.165098
GO:0004435	phosphatidylinositol phospholipase C activity	molecular_function	9	circRNA11458(PLCH1);circRNA11459(PLCH1);circRNA11463(PLCH1);circRNA14487(PLCB1);circRNA14488(PLCB1);circRNA16765(PLCL1);circRNA18252(PLCE1)	4	1366	12	7415	0.165098
GO:0060325	face morphogenesis	biological_process	7	circRNA10329(LEF1);circRNA19977(NIPBL);circRNA25906(RAB3GAP1);circRNA3150(LRP6);circRNA37128(LEF1)	4	1366	12	7415	0.165098
GO:0008150	biological_process	biological_process	2	circRNA23672(KIAA0232);circRNA33904(ENSSSCG00000002857);circRNA5253(TBC1D8);circRNA5254(TBC1D8);circRNA5257(TBC1D8);circRNA6811(LHFPL2)	4	1366	12	7415	0.165098
GO:0051020	GTPase binding	molecular_function	6	circRNA1643(ENO1);circRNA19209(ENSSSCG00000016772);circRNA19211(ENSSSCG00000016772);circRNA19212(ENSSSCG00000016772);circRNA39977(BNIP3);circRNA40170(ENSSSCG00000016772);circRNA4645(FNBP1L)	4	1366	12	7415	0.165098
GO:0032868	response to insulin	biological_process	7	circRNA17928(SIRT1);circRNA21902(STXBP3);circRNA34388(CRY1);circRNA35549(HADHA)	4	1366	12	7415	0.165098
GO:0051496	positive regulation of stress fiber assembly	biological_process	10	circRNA12719(PPM1E);circRNA192(CARMIL1);circRNA20256(SH3PXD2B);circRNA32838(BRAF);circRNA33391(CARMIL1);circRNA37884(PPM1E);circRNA40020(BRAF);circRNA40022(BRAF)	4	1366	12	7415	0.165098
GO:0007178	transmembrane receptor protein serine/threonine kinase signaling pathway	biological_process	9	circRNA10377(BMPR1B);circRNA10692(ENSSSCG00000011226);circRNA16110(ACVR2A);circRNA16456(ACVR1);circRNA16457(ACVR1);circRNA16458(ACVR1);circRNA16460(ACVR1);circRNA16462(ACVR1)	4	1366	12	7415	0.165098
GO:0048873	homeostasis of number of cells within a tissue	biological_process	7	circRNA13827(AKT3);circRNA13829(AKT3);circRNA13830(AKT3);circRNA13831(AKT3);circRNA13833(AKT3);circRNA13840(AKT3);circRNA13841(AKT3);circRNA18189(LIPA);circRNA18941(SMO);circRNA25113(AKT3);circRNA31393(AKT3);circRNA36862(ADD1);circRNA38326(AKT3)	4	1366	12	7415	0.165098
GO:0000070	mitotic sister chromatid segregation	biological_process	8	circRNA37969(SPAG5);circRNA38787(ENSSSCG00000014969);circRNA38788(ENSSSCG00000014969);circRNA38830(ZW10);circRNA8364(INO80)	4	1366	12	7415	0.165098
GO:0007286	spermatid development	biological_process	9	circRNA11759(IQCG);circRNA11760(IQCG);circRNA11895(NECTIN3);circRNA11896(NECTIN3);circRNA11897(NECTIN3);circRNA16392(OCA2);circRNA16813(ICA1L);circRNA16814(ICA1L);circRNA26127(ICA1L);circRNA30417(ADAD1);circRNA31357(RNF17);circRNA32228(ICA1L);circRNA32229(ICA1L);circRNA32938(DPY19L2);circRNA36733(STRBP);circRNA37085(ADAD1);circRNA37086(ADAD1);circRNA38275(RNF17);circRNA38277(RNF17);circRNA40133(D…	10	1366	39	7415	0.167374
GO:0030036	actin cytoskeleton organization	biological_process	6	circRNA11238(IQSEC1);circRNA12422(MAP3K3);circRNA12426(MAP3K3);circRNA12428(MAP3K3);circRNA12925(NF1);circRNA12935(NF1);circRNA12943(NF1);circRNA13011(ABR);circRNA13457(ENSSSCG00000009448);circRNA16166(MAP3K2);circRNA16427(FMNL2);circRNA16436(FMNL2);circRNA17701(SPECC1L);circRNA1774(CDC42);circRNA19649(ENSSSCG00000012474);circRNA20127(MAP3K1);circRNA3446(GAS2L3);circRNA36775(ABL1);circRNA36777(AB…	14	1366	58	7415	0.1681
GO:0043536	positive regulation of blood vessel endothelial cell migration	biological_process	13	circRNA12388(PRKCA);circRNA12389(PRKCA);circRNA15185(AMOTL1);circRNA15187(AMOTL1);circRNA3786(ANGPT1)	3	1366	8	7415	0.169329
GO:0015095	magnesium ion transmembrane transporter activity	molecular_function	10	circRNA14379(TUSC3);circRNA15511(SLC41A1);circRNA15517(SLC41A1);circRNA163(MRS2)	3	1366	8	7415	0.169329
GO:0033169	histone H3-K9 demethylation	biological_process	12	circRNA19506(PHF8);circRNA21012(KDM1A);circRNA7194(KDM3B)	3	1366	8	7415	0.169329
GO:0072583	clathrin-dependent endocytosis	biological_process	9	circRNA22636(CANX);circRNA4645(FNBP1L);circRNA6731(FCHO2)	3	1366	8	7415	0.169329
GO:0015385	sodium:proton antiporter activity	molecular_function	11	circRNA19812(SLC9A6);circRNA25811(SLC9C2);circRNA5238(SLC9A2)	3	1366	8	7415	0.169329
GO:0007094	mitotic spindle assembly checkpoint	biological_process	15	circRNA12696(TEX14);circRNA12707(TEX14);circRNA12709(TEX14);circRNA12710(TEX14);circRNA24695(TEX14);circRNA38830(ZW10);circRNA8373(ENSSSCG00000004782)	3	1366	8	7415	0.169329
GO:0012506	vesicle membrane	cellular_component	5	circRNA21390(RAB21);circRNA39317(PIKFYVE);circRNA9547(TRAF2)	3	1366	8	7415	0.169329
GO:0010839	negative regulation of keratinocyte proliferation	biological_process	7	circRNA10235(INTU);circRNA19426(CASK);circRNA37080(INTU);circRNA7633(PTPRK);circRNA7634(PTPRK);circRNA7638(PTPRK)	3	1366	8	7415	0.169329
GO:0000800	lateral element	cellular_component	14	circRNA21968(STAG3);circRNA25466(SYCP2);circRNA33980(CCDC155);circRNA38678(SYCP2);circRNA38680(SYCP2);circRNA4760(STAG3)	3	1366	8	7415	0.169329
GO:0005057	signal transducer activity, downstream of receptor	molecular_function	5	circRNA11209(ENSSSCG00000022633);circRNA12060(TIAM1);circRNA12062(TIAM1);circRNA32838(BRAF);circRNA40020(BRAF);circRNA40022(BRAF)	3	1366	8	7415	0.169329
GO:0008089	anterograde axonal transport	biological_process	9	circRNA105(DTNBP1);circRNA1657(KIF1B);circRNA1664(KIF1B);circRNA27884(KIF1B);circRNA34016(KIF1B);circRNA34019(KIF1B);circRNA527(AP3S2)	3	1366	8	7415	0.169329
GO:0006349	regulation of gene expression by genetic imprinting	biological_process	8	circRNA11824(GSK3B);circRNA17806(ARID4B);circRNA8731(ARID4A);circRNA8732(ARID4A);circRNA8733(ARID4A)	3	1366	8	7415	0.169329
GO:0030983	mismatched DNA binding	molecular_function	9	circRNA16710(PMS1);circRNA5591(MSH2);circRNA6852(MSH3)	3	1366	8	7415	0.169329
GO:0043491	protein kinase B signaling	biological_process	8	circRNA12762(RPS6KB1);circRNA18184(PTEN);circRNA23635(SETX);circRNA36810(SETX);circRNA9508(SETX);circRNA9509(SETX);circRNA9513(SETX);circRNA9517(SETX);circRNA9519(SETX)	3	1366	8	7415	0.169329
GO:2000352	negative regulation of endothelial cell apoptotic process	biological_process	11	circRNA32838(BRAF);circRNA36775(ABL1);circRNA36777(ABL1);circRNA3786(ANGPT1);circRNA40020(BRAF);circRNA40022(BRAF);circRNA9456(ABL1);circRNA9458(ABL1)	3	1366	8	7415	0.169329
GO:0030073	insulin secretion	biological_process	10	circRNA21902(STXBP3);circRNA8011(SMAD2);circRNA8185(MYO5A);circRNA8190(MYO5A);circRNA8196(MYO5A)	3	1366	8	7415	0.169329
GO:0015386	potassium:proton antiporter activity	molecular_function	11	circRNA19812(SLC9A6);circRNA25811(SLC9C2);circRNA5238(SLC9A2)	3	1366	8	7415	0.169329
GO:0016079	synaptic vesicle exocytosis	biological_process	9	circRNA3573(SYT1);circRNA8179(UNC13C);circRNA9067(ENSSSCG00000026487)	3	1366	8	7415	0.169329
GO:0070509	calcium ion import	biological_process	8	circRNA13292(TRPC4);circRNA17996(MICU1);circRNA17997(MICU1);circRNA17998(MICU1);circRNA17999(MICU1);circRNA18001(MICU1);circRNA19426(CASK)	3	1366	8	7415	0.169329
GO:0090316	positive regulation of intracellular protein transport	biological_process	8	circRNA12806(BCAS3);circRNA12808(BCAS3);circRNA12816(BCAS3);circRNA18194(KIF20B);circRNA29183(PRR5L)	3	1366	8	7415	0.169329
GO:0043001	Golgi to plasma membrane protein transport	biological_process	9	circRNA1396(BBS2);circRNA1936(MACF1);circRNA21062(MACF1);circRNA34135(MACF1);circRNA4167(BLZF1)	3	1366	8	7415	0.169329
GO:0060170	ciliary membrane	cellular_component	8	circRNA1396(BBS2);circRNA18941(SMO);circRNA2522(EPS15);circRNA2525(EPS15);circRNA2538(EPS15)	3	1366	8	7415	0.169329
GO:0030514	negative regulation of BMP signaling pathway	biological_process	15	circRNA18588(HTRA1);circRNA18589(HTRA1);circRNA18590(HTRA1);circRNA26772(HTRA1);circRNA36775(ABL1);circRNA36777(ABL1);circRNA9456(ABL1);circRNA9458(ABL1);circRNA9638(HTRA3)	3	1366	8	7415	0.169329
GO:0042641	actomyosin	cellular_component	11	circRNA13816(CDC42BPA);circRNA33765(CDC42BPB);circRNA8185(MYO5A);circRNA8190(MYO5A);circRNA8196(MYO5A)	3	1366	8	7415	0.169329
GO:0051642	centrosome localization	biological_process	6	circRNA16657(ENSSSCG00000016002);circRNA7016(SEMA6A);circRNA8770(SYNE2);circRNA8787(SYNE2)	3	1366	8	7415	0.169329
GO:0033962	cytoplasmic mRNA processing body assembly	biological_process	6	circRNA1469(LSM14A);circRNA32475(ATXN2);circRNA577(EDC3)	3	1366	8	7415	0.169329
GO:0043296	apical junction complex	cellular_component	5	circRNA11895(NECTIN3);circRNA11896(NECTIN3);circRNA11897(NECTIN3);circRNA12322(FBF1);circRNA7374(AFDN)	3	1366	8	7415	0.169329
GO:0016303	1-phosphatidylinositol-3-kinase activity	molecular_function	8	circRNA11329(ENSSSCG00000021203);circRNA2246(PIK3C3);circRNA29218(PIK3C2A);circRNA6347(PIK3C2A)	3	1366	8	7415	0.169329
GO:0034394	protein localization to cell surface	biological_process	7	circRNA10924(USP4);circRNA3786(ANGPT1);circRNA7633(PTPRK);circRNA7634(PTPRK);circRNA7638(PTPRK)	3	1366	8	7415	0.169329
GO:0048704	embryonic skeletal system morphogenesis	biological_process	10	circRNA11714(DLG1);circRNA11717(DLG1);circRNA1537(MEGF8);circRNA6887(MEF2C)	3	1366	8	7415	0.169329
GO:0051537	2 iron, 2 sulfur cluster binding	molecular_function	6	circRNA16772(AOX1);circRNA16773(AOX1);circRNA16774(AOX1);circRNA2001(NDUFV2);circRNA26112(AOX1);circRNA8991(FXN);circRNA8992(FXN)	3	1366	8	7415	0.169329
GO:0002053	positive regulation of mesenchymal cell proliferation	biological_process	7	circRNA16326(FGFR1);circRNA18360(FBXW4);circRNA18941(SMO)	3	1366	8	7415	0.169329
GO:0098719	sodium ion import across plasma membrane	biological_process	10	circRNA19812(SLC9A6);circRNA25811(SLC9C2);circRNA5238(SLC9A2)	3	1366	8	7415	0.169329
GO:0005720	nuclear heterochromatin	cellular_component	14	circRNA10646(SATB1);circRNA17928(SIRT1);circRNA7417(TCP1);circRNA7421(TCP1)	3	1366	8	7415	0.169329
GO:0051491	positive regulation of filopodium assembly	biological_process	9	circRNA12806(BCAS3);circRNA12808(BCAS3);circRNA12816(BCAS3);circRNA1774(CDC42);circRNA4645(FNBP1L)	3	1366	8	7415	0.169329
GO:0005790	smooth endoplasmic reticulum	cellular_component	10	circRNA12026(APP);circRNA12027(APP);circRNA12029(APP);circRNA6999(KCNN2);circRNA929(PSEN1);circRNA930(PSEN1)	3	1366	8	7415	0.169329
GO:0042100	B cell proliferation	biological_process	7	circRNA10329(LEF1);circRNA36775(ABL1);circRNA36777(ABL1);circRNA37128(LEF1);circRNA6887(MEF2C);circRNA9456(ABL1);circRNA9458(ABL1)	3	1366	8	7415	0.169329
GO:0097150	neuronal stem cell population maintenance	biological_process	10	circRNA11170(FANCD2);circRNA11173(FANCD2);circRNA2135(SS18);circRNA2139(SS18);circRNA28026(SS18);circRNA34190(SS18);circRNA34191(SS18);circRNA34195(SS18);circRNA7857(FOXO3)	3	1366	8	7415	0.169329
GO:0045648	positive regulation of erythrocyte differentiation	biological_process	8	circRNA21012(KDM1A);circRNA7857(FOXO3);circRNA8752(HIF1A)	3	1366	8	7415	0.169329
GO:0030593	neutrophil chemotaxis	biological_process	7	circRNA18374(GBF1);circRNA20075(ITGA1);circRNA20137(ENSSSCG00000016929);ciRNA426(GBF1)	3	1366	8	7415	0.169329
GO:0003714	transcription corepressor activity	molecular_function	6	circRNA13924(KDM5B);circRNA13946(KDM5B);circRNA13947(KDM5B);circRNA13948(KDM5B);circRNA13949(KDM5B);circRNA13951(KDM5B);circRNA13952(KDM5B);circRNA13953(KDM5B);circRNA14358(ZMYND11);circRNA14360(ZMYND11);circRNA14361(ZMYND11);circRNA14363(ZMYND11);circRNA14646(CBFA2T2);circRNA15223(YAP1);circRNA15224(YAP1);circRNA15228(YAP1);circRNA17928(SIRT1);circRNA21443(AEBP2);circRNA25132(KDM5B);circRNA3135(…	11	1366	44	7415	0.173415
GO:1903955	positive regulation of protein targeting to mitochondrion	NA	NA	circRNA12617(NPEPPS);circRNA1568(SAE1);circRNA16068(HHAT);circRNA16702(WDR75);circRNA18087(POLR3A);circRNA19480(HUWE1);circRNA19496(HUWE1);circRNA27059(HUWE1);circRNA37844(NPEPPS);circRNA5218(STARD7);circRNA6154(ATG13);circRNA6155(ATG13)	8	1366	30	7415	0.173541
GO:0033138	positive regulation of peptidyl-serine phosphorylation	biological_process	10	circRNA11824(GSK3B);circRNA1774(CDC42);circRNA3032(CAPRIN2);circRNA32838(BRAF);circRNA3786(ANGPT1);circRNA40020(BRAF);circRNA40022(BRAF);circRNA8765(NTRK3)	6	1366	21	7415	0.175674
GO:1901998	toxin transport	biological_process	6	circRNA10552(ANTXR2);circRNA10554(ANTXR2);circRNA10558(ANTXR2);circRNA14272(NRP1);circRNA3150(LRP6);circRNA39977(BNIP3);circRNA5404(CCT7);circRNA7417(TCP1);circRNA7421(TCP1)	6	1366	21	7415	0.175674
GO:0003730	mRNA 3'-UTR binding	molecular_function	9	circRNA20246(CPEB4);circRNA20248(CPEB4);circRNA26661(CPEB3);circRNA3170(YBX3);circRNA37194(ENSSSCG00000030671);circRNA5862(PUM2);circRNA5863(PUM2);circRNA9644(CPEB2);circRNA9645(CPEB2)	6	1366	21	7415	0.175674
GO:0003824	catalytic activity	molecular_function	3	circRNA10186(HHIP);circRNA11537(PLD1);circRNA11542(PLD1);circRNA11598(MCCC1);circRNA12377(ARSG);circRNA12378(ARSG);circRNA1248(ACSF3);circRNA12719(PPM1E);circRNA13358(SUCLA2);circRNA1411(PHKB);circRNA1416(PHKB);circRNA1418(PHKB);circRNA1419(PHKB);circRNA1428(GPT2);circRNA14509(SPTLC3);circRNA14637(CDK5RAP1);circRNA14640(CDK5RAP1);circRNA14815(ENSSSCG00000007457);circRNA150(CDKAL1);circRNA15245(CW…	50	1366	239	7415	0.176039
GO:0005856	cytoskeleton	cellular_component	9	circRNA10424(PTPN13);circRNA10433(PTPN13);circRNA10435(PTPN13);circRNA10440(PTPN13);circRNA10446(PTPN13);circRNA10447(PTPN13);circRNA1049(PTPN21);circRNA1051(PTPN21);circRNA11530(TNIK);circRNA13628(TUBGCP3);circRNA13629(TUBGCP3);circRNA1396(BBS2);circRNA14021(ENSSSCG00000010962);circRNA14022(ENSSSCG00000010962);circRNA14708(EPB41L1);circRNA16206(ENSSSCG00000023795);circRNA16464(ENSSSCG00000015878…	23	1366	103	7415	0.182009
GO:0008017	microtubule binding	molecular_function	7	circRNA1059(EML5);circRNA10795(KIF15);circRNA12741(SKA2);circRNA128(ENSSSCG00000020858);circRNA14519(ENSSSCG00000007080);circRNA14877(VAPB);circRNA1657(KIF1B);circRNA1664(KIF1B);circRNA17177(DPYSL2);circRNA17183(DPYSL2);circRNA17216(KIF13B);circRNA18194(KIF20B);circRNA1936(MACF1);circRNA19688(MID2);circRNA21062(MACF1);circRNA24907(KATNAL1);circRNA26337(CLIP1);circRNA27884(KIF1B);circRNA31988(ENSS…	24	1366	108	7415	0.182328
GO:0097510	base-excision repair, AP site formation via deaminated base removal	biological_process	10	circRNA17583(UNG)	1	1366	1	7415	0.184221
GO:0006214	thymidine catabolic process	biological_process	11	circRNA4620(DPYD);circRNA4625(DPYD)	1	1366	1	7415	0.184221
GO:0099558	maintenance of synapse structure	NA	NA	circRNA7680(ADGRB3)	1	1366	1	7415	0.184221
GO:0060235	lens induction in camera-type eye	biological_process	9	circRNA4508(HIPK1);circRNA4512(HIPK1)	1	1366	1	7415	0.184221
GO:1904492	Ac-Asp-Glu binding	NA	NA	circRNA15147(FOLH1B);circRNA15152(FOLH1B);circRNA15156(FOLH1B)	1	1366	1	7415	0.184221
GO:0004798	thymidylate kinase activity	molecular_function	9	circRNA5965(CMPK2)	1	1366	1	7415	0.184221
GO:0034721	histone H3-K4 demethylation, trimethyl-H3-K4-specific	biological_process	13	circRNA13924(KDM5B);circRNA13946(KDM5B);circRNA13947(KDM5B);circRNA13948(KDM5B);circRNA13949(KDM5B);circRNA13951(KDM5B);circRNA13952(KDM5B);circRNA13953(KDM5B);circRNA25132(KDM5B)	1	1366	1	7415	0.184221
GO:0003431	growth plate cartilage chondrocyte development	biological_process	10	circRNA10979(POC1A)	1	1366	1	7415	0.184221
GO:1904754	positive regulation of vascular associated smooth muscle cell migration	NA	NA	circRNA17127(DOCK5);circRNA17130(DOCK5);circRNA17131(DOCK5);circRNA17133(DOCK5)	1	1366	1	7415	0.184221
GO:0004835	tubulin-tyrosine ligase activity	molecular_function	7	circRNA5164(TTL);circRNA5165(TTL)	1	1366	1	7415	0.184221
GO:0003221	right ventricular cardiac muscle tissue morphogenesis	biological_process	13	circRNA3798(ZFPM2);circRNA3799(ZFPM2)	1	1366	1	7415	0.184221
GO:0060536	cartilage morphogenesis	biological_process	9	circRNA6887(MEF2C)	1	1366	1	7415	0.184221
GO:0048664	neuron fate determination	biological_process	7	circRNA1774(CDC42)	1	1366	1	7415	0.184221
GO:0071442	positive regulation of histone H3-K14 acetylation	biological_process	12	circRNA17104(PIWIL2);circRNA17106(PIWIL2);circRNA17107(PIWIL2);circRNA17109(PIWIL2);circRNA17110(PIWIL2);circRNA17112(PIWIL2);circRNA17113(PIWIL2)	1	1366	1	7415	0.184221
GO:2000560	positive regulation of CD24 biosynthetic process	biological_process	10	circRNA14487(PLCB1);circRNA14488(PLCB1)	1	1366	1	7415	0.184221
GO:0045023	G0 to G1 transition	biological_process	7	circRNA15485(MDM4)	1	1366	1	7415	0.184221
GO:0038085	vascular endothelial growth factor binding	molecular_function	6	circRNA14272(NRP1)	1	1366	1	7415	0.184221
GO:0006616	SRP-dependent cotranslational protein targeting to membrane, translocation	biological_process	8	circRNA36980(ENSSSCG00000008900);circRNA36981(ENSSSCG00000008900)	1	1366	1	7415	0.184221
GO:0003050	regulation of systemic arterial blood pressure by atrial natriuretic peptide	biological_process	12	circRNA9816(CORIN);circRNA9817(CORIN);circRNA9818(CORIN);circRNA9821(CORIN);circRNA9824(CORIN);circRNA9828(CORIN);circRNA9829(CORIN);circRNA9830(CORIN);circRNA9832(CORIN);circRNA9833(CORIN);circRNA9836(CORIN);circRNA9838(CORIN);circRNA9840(CORIN);circRNA9841(CORIN);circRNA9842(CORIN);circRNA9845(CORIN);circRNA9846(CORIN);circRNA9849(CORIN);circRNA9850(CORIN);circRNA9860(CORIN)	1	1366	1	7415	0.184221
GO:0001129	RNA polymerase II transcription factor activity, TBP-class protein binding, involved in preinitiation complex assembly	molecular_function	8	circRNA34708(TAF2)	1	1366	1	7415	0.184221
GO:0047933	glucose-1,6-bisphosphate synthase activity	molecular_function	7	circRNA15008(PGM2L1);circRNA25518(PGM2L1)	1	1366	1	7415	0.184221
GO:2000808	negative regulation of synaptic vesicle clustering	biological_process	6	circRNA18184(PTEN)	1	1366	1	7415	0.184221
GO:1903438	positive regulation of mitotic cytokinetic process	biological_process	10	circRNA18194(KIF20B)	1	1366	1	7415	0.184221
GO:0097224	sperm connecting piece	cellular_component	9	circRNA2563(SPATA6);circRNA28128(SPATA6);circRNA34284(SPATA6)	1	1366	1	7415	0.184221
GO:1904293	negative regulation of ERAD pathway	NA	NA	circRNA12000(USP25)	1	1366	1	7415	0.184221
GO:0003251	positive regulation of cell proliferation involved in heart valve morphogenesis	biological_process	7	circRNA8040(SMAD4);circRNA8042(SMAD4)	1	1366	1	7415	0.184221
GO:0033787	cyanocobalamin reductase (cyanide-eliminating) activity	molecular_function	7	circRNA2579(MMACHC)	1	1366	1	7415	0.184221
GO:0035166	post-embryonic hemopoiesis	biological_process	7	circRNA8117(MYO1E)	1	1366	1	7415	0.184221
GO:0042628	mating plug formation	biological_process	8	circRNA16974(SERPINE2)	1	1366	1	7415	0.184221
GO:0032934	sterol binding	molecular_function	6	circRNA2477(ENSSSCG00000003853)	1	1366	1	7415	0.184221
GO:2001034	positive regulation of double-strand break repair via nonhomologous end joining	biological_process	13	circRNA17067(RIF1)	1	1366	1	7415	0.184221
GO:0017162	aryl hydrocarbon receptor binding	molecular_function	6	circRNA34908(ARNT)	1	1366	1	7415	0.184221
GO:1990174	phosphodiesterase decapping endonuclease activity	molecular_function	10	circRNA577(EDC3)	1	1366	1	7415	0.184221
GO:0070938	contractile ring	cellular_component	5	circRNA18194(KIF20B)	1	1366	1	7415	0.184221
GO:0005691	U6atac snRNP	cellular_component	9	circRNA17597(SART3)	1	1366	1	7415	0.184221
GO:0032116	SMC loading complex	cellular_component	11	circRNA19977(NIPBL)	1	1366	1	7415	0.184221
GO:0008265	Mo-molybdopterin cofactor sulfurase activity	molecular_function	4	circRNA2205(ENSSSCG00000003744)	1	1366	1	7415	0.184221
GO:0070106	interleukin-27-mediated signaling pathway	biological_process	9	circRNA20117(IL6ST)	1	1366	1	7415	0.184221
GO:0002369	T cell cytokine production	biological_process	8	circRNA11714(DLG1);circRNA11717(DLG1)	1	1366	1	7415	0.184221
GO:0097692	histone H3-K4 monomethylation	NA	NA	circRNA1949(RLF)	1	1366	1	7415	0.184221
GO:0034392	negative regulation of smooth muscle cell apoptotic process	biological_process	12	circRNA3150(LRP6)	1	1366	1	7415	0.184221
GO:0007352	zygotic specification of dorsal/ventral axis	biological_process	10	circRNA8011(SMAD2)	1	1366	1	7415	0.184221
GO:0031935	regulation of chromatin silencing	biological_process	12	circRNA39693(HIRA)	1	1366	1	7415	0.184221
GO:0021828	gonadotrophin-releasing hormone neuronal migration to the hypothalamus	biological_process	9	circRNA14272(NRP1)	1	1366	1	7415	0.184221
GO:0045606	positive regulation of epidermal cell differentiation	biological_process	10	circRNA13975(PTCH1)	1	1366	1	7415	0.184221
GO:0036413	histone H3-R26 citrullination	biological_process	12	circRNA20983(PADI2)	1	1366	1	7415	0.184221
GO:0014029	neural crest formation	biological_process	11	circRNA3150(LRP6)	1	1366	1	7415	0.184221
GO:2000830	positive regulation of parathyroid hormone secretion	biological_process	12	circRNA16326(FGFR1)	1	1366	1	7415	0.184221
GO:1903025	regulation of RNA polymerase II regulatory region sequence-specific DNA binding	biological_process	8	circRNA35880(NSD1);circRNA6682(NSD1)	1	1366	1	7415	0.184221
GO:0030098	lymphocyte differentiation	biological_process	8	circRNA4138(PRKDC);circRNA4147(PRKDC)	1	1366	1	7415	0.184221
GO:0097475	motor neuron migration	biological_process	9	circRNA7572(NHSL1)	1	1366	1	7415	0.184221
GO:0090114	COPII-coated vesicle budding	biological_process	8	circRNA14877(VAPB)	1	1366	1	7415	0.184221
GO:0000720	pyrimidine dimer repair by nucleotide-excision repair	biological_process	11	circRNA17928(SIRT1)	1	1366	1	7415	0.184221
GO:0043522	leucine zipper domain binding	molecular_function	7	circRNA12840(AATF)	1	1366	1	7415	0.184221
GO:1990876	cytoplasmic side of nuclear pore	NA	NA	circRNA9474(NUP214)	1	1366	1	7415	0.184221
GO:0006683	galactosylceramide catabolic process	biological_process	10	circRNA1039(GALC);circRNA1043(GALC);circRNA1044(GALC);circRNA1045(GALC)	1	1366	1	7415	0.184221
GO:0008420	CTD phosphatase activity	molecular_function	10	circRNA35029(RPAP2);circRNA35031(RPAP2);circRNA41415(RPAP2)	1	1366	1	7415	0.184221
GO:0051294	establishment of spindle orientation	biological_process	8	circRNA37969(SPAG5)	1	1366	1	7415	0.184221
GO:0033686	positive regulation of luteinizing hormone secretion	biological_process	13	circRNA8040(SMAD4);circRNA8042(SMAD4)	1	1366	1	7415	0.184221
GO:0045664	regulation of neuron differentiation	biological_process	10	circRNA17177(DPYSL2);circRNA17183(DPYSL2)	1	1366	1	7415	0.184221
GO:0070723	response to cholesterol	biological_process	8	circRNA8011(SMAD2)	1	1366	1	7415	0.184221
GO:0043950	positive regulation of cAMP-mediated signaling	biological_process	12	circRNA9946(RAPGEF2);circRNA9949(RAPGEF2)	1	1366	1	7415	0.184221
GO:0005329	dopamine transmembrane transporter activity	molecular_function	7	circRNA7405(SLC22A3);circRNA7406(SLC22A3);circRNA7407(SLC22A3)	1	1366	1	7415	0.184221
GO:1990796	photoreceptor cell terminal bouton	NA	NA	circRNA6107(STX3)	1	1366	1	7415	0.184221
GO:0035401	histone kinase activity (H3-Y41 specific	molecular_function	10	circRNA8946(JAK2)	1	1366	1	7415	0.184221
GO:0072214	metanephric cortex development	biological_process	11	circRNA23959(PKD2)	1	1366	1	7415	0.184221
GO:0034397	telomere localization	biological_process	7	circRNA33980(CCDC155)	1	1366	1	7415	0.184221
GO:0060267	positive regulation of respiratory burst	biological_process	7	circRNA3612(PTK2)	1	1366	1	7415	0.184221
GO:0061599	molybdopterin molybdotransferase activity	molecular_function	5	circRNA20674(GPHN);circRNA33652(GPHN);circRNA33654(GPHN);circRNA836(GPHN);circRNA838(GPHN);circRNA839(GPHN);circRNA840(GPHN)	1	1366	1	7415	0.184221
GO:0035409	histone H3-Y41 phosphorylation	biological_process	11	circRNA8946(JAK2)	1	1366	1	7415	0.184221
GO:0002263	cell activation involved in immune response	biological_process	5	circRNA18374(GBF1);ciRNA426(GBF1)	1	1366	1	7415	0.184221
GO:0035403	histone kinase activity (H3-T6 specific	molecular_function	10	circRNA12388(PRKCA);circRNA12389(PRKCA)	1	1366	1	7415	0.184221
GO:0048546	digestive tract morphogenesis	biological_process	8	circRNA8752(HIF1A)	1	1366	1	7415	0.184221
GO:0097198	histone H3-K36 trimethylation	biological_process	10	circRNA10823(SETD2);circRNA10825(SETD2);circRNA10830(SETD2);circRNA10832(SETD2)	1	1366	1	7415	0.184221
GO:1901582	positive regulation of telomeric RNA transcription from RNA pol II promoter	biological_process	14	circRNA19558(ATRX)	1	1366	1	7415	0.184221
GO:0019254	carnitine metabolic process, CoA-linked	biological_process	8	circRNA2306(ACADM);circRNA2308(ACADM)	1	1366	1	7415	0.184221
GO:0050653	chondroitin sulfate proteoglycan biosynthetic process, polysaccharide chain biosynthetic process	biological_process	10	circRNA14431(CSGALNACT1)	1	1366	1	7415	0.184221
GO:1900126	negative regulation of hyaluronan biosynthetic process	biological_process	11	circRNA1594(AP2A1)	1	1366	1	7415	0.184221
GO:0045875	negative regulation of sister chromatid cohesion	biological_process	8	circRNA32664(WAPL)	1	1366	1	7415	0.184221
GO:0004135	amylo-alpha-1,6-glucosidase activity	molecular_function	5	circRNA4600(AGL);circRNA4603(AGL)	1	1366	1	7415	0.184221
GO:0014846	esophagus smooth muscle contraction	biological_process	10	circRNA4046(SULF1)	1	1366	1	7415	0.184221
GO:0061647	histone H3-K9 modification	biological_process	9	circRNA17928(SIRT1)	1	1366	1	7415	0.184221
GO:1900235	negative regulation of Kit signaling pathway	biological_process	12	circRNA4834(RABGEF1)	1	1366	1	7415	0.184221
GO:0065004	protein-DNA complex assembly	biological_process	8	circRNA8053(ENSSSCG00000004535)	1	1366	1	7415	0.184221
GO:0098957	anterograde axonal transport of mitochondrion	NA	NA	circRNA10771(TRAK1)	1	1366	1	7415	0.184221
GO:0002060	purine nucleobase binding	molecular_function	6	circRNA23354(PYGL);circRNA8655(PYGL)	1	1366	1	7415	0.184221
GO:0034381	plasma lipoprotein particle clearance	biological_process	5	circRNA14382(MSR1)	1	1366	1	7415	0.184221
GO:0031658	negative regulation of cyclin-dependent protein serine/threonine kinase activity involved in G1/S transition of mitotic cell cycle	biological_process	14	circRNA18184(PTEN)	1	1366	1	7415	0.184221
GO:0033149	FFAT motif binding	molecular_function	6	circRNA14877(VAPB)	1	1366	1	7415	0.184221
GO:0031685	adenosine receptor binding	molecular_function	7	circRNA10924(USP4)	1	1366	1	7415	0.184221
GO:0051638	barbed-end actin filament uncapping	biological_process	13	circRNA192(CARMIL1);circRNA33391(CARMIL1)	1	1366	1	7415	0.184221
GO:0048669	collateral sprouting in absence of injury	biological_process	8	circRNA12026(APP);circRNA12027(APP);circRNA12029(APP)	1	1366	1	7415	0.184221
GO:0006175	dATP biosynthetic process	biological_process	12	circRNA18061(ADK)	1	1366	1	7415	0.184221
GO:0051455	attachment of spindle microtubules to kinetochore involved in homologous chromosome segregation	biological_process	8	circRNA10005(ENSSSCG00000008921)	1	1366	1	7415	0.184221
GO:0042541	hemoglobin biosynthetic process	biological_process	7	circRNA8752(HIF1A)	1	1366	1	7415	0.184221
GO:0001087	transcription factor activity, TFIIB-class binding	molecular_function	7	circRNA8053(ENSSSCG00000004535)	1	1366	1	7415	0.184221
GO:1901898	negative regulation of relaxation of cardiac muscle	biological_process	10	circRNA20137(ENSSSCG00000016929)	1	1366	1	7415	0.184221
GO:0007146	meiotic recombination nodule assembly	biological_process	8	circRNA4087(MCMDC2)	1	1366	1	7415	0.184221
GO:0098559	cytoplasmic side of early endosome membrane	cellular_component	12	circRNA21390(RAB21)	1	1366	1	7415	0.184221
GO:0000711	meiotic DNA repair synthesis	biological_process	7	circRNA34947(SYCP1)	1	1366	1	7415	0.184221
GO:0045348	positive regulation of MHC class II biosynthetic process	biological_process	9	circRNA17928(SIRT1)	1	1366	1	7415	0.184221
GO:0043369	CD4-positive or CD8-positive, alpha-beta T cell lineage commitment	biological_process	11	circRNA32838(BRAF);circRNA40020(BRAF);circRNA40022(BRAF)	1	1366	1	7415	0.184221
GO:0019318	hexose metabolic process	biological_process	8	circRNA5655(GALM)	1	1366	1	7415	0.184221
GO:0070900	mitochondrial tRNA modification	biological_process	13	circRNA14637(CDK5RAP1);circRNA14640(CDK5RAP1);circRNA25374(CDK5RAP1);circRNA38574(CDK5RAP1)	1	1366	1	7415	0.184221
GO:2000055	positive regulation of Wnt signaling pathway involved in dorsal/ventral axis specification	biological_process	11	circRNA3150(LRP6)	1	1366	1	7415	0.184221
GO:0060823	canonical Wnt signaling pathway involved in neural plate anterior/posterior pattern formation	biological_process	10	circRNA28814(AXIN1);circRNA5096(AXIN1)	1	1366	1	7415	0.184221
GO:0004485	methylcrotonoyl-CoA carboxylase activity	molecular_function	7	circRNA11598(MCCC1)	1	1366	1	7415	0.184221
GO:0046520	sphingoid biosynthetic process	biological_process	8	circRNA14509(SPTLC3)	1	1366	1	7415	0.184221
GO:0036114	medium-chain fatty-acyl-CoA catabolic process	biological_process	8	circRNA1636(ACOT7);circRNA34001(ACOT7)	1	1366	1	7415	0.184221
GO:0072579	glycine receptor clustering	biological_process	8	circRNA20674(GPHN);circRNA33652(GPHN);circRNA33654(GPHN);circRNA836(GPHN);circRNA838(GPHN);circRNA839(GPHN);circRNA840(GPHN)	1	1366	1	7415	0.184221
GO:0003353	positive regulation of cilium movement	biological_process	9	circRNA37850(TTLL6)	1	1366	1	7415	0.184221
GO:0004334	fumarylacetoacetase activity	molecular_function	7	circRNA453(FAH)	1	1366	1	7415	0.184221
GO:0006940	regulation of smooth muscle contraction	biological_process	9	circRNA4249(ATP1A2)	1	1366	1	7415	0.184221
GO:0033345	asparagine catabolic process via L-aspartate	biological_process	9	circRNA6096(ASRGL1)	1	1366	1	7415	0.184221
GO:0002606	positive regulation of dendritic cell antigen processing and presentation	biological_process	7	circRNA19122(NOD1)	1	1366	1	7415	0.184221
GO:0048298	positive regulation of isotype switching to IgA isotypes	biological_process	11	circRNA9567(NSD2)	1	1366	1	7415	0.184221
GO:0002113	interleukin-33 binding	molecular_function	6	circRNA5244(IL1RL1)	1	1366	1	7415	0.184221
GO:0060977	coronary vasculature morphogenesis	biological_process	10	circRNA10823(SETD2);circRNA10825(SETD2);circRNA10830(SETD2);circRNA10832(SETD2)	1	1366	1	7415	0.184221
GO:0055113	epiboly involved in gastrulation with mouth forming second	biological_process	10	circRNA1537(MEGF8)	1	1366	1	7415	0.184221
GO:0071962	mitotic sister chromatid cohesion, centromeric	biological_process	10	circRNA11879(NAA50)	1	1366	1	7415	0.184221
GO:0042351	'de novo' GDP-L-fucose biosynthetic process	biological_process	12	circRNA33356(GMDS)	1	1366	1	7415	0.184221
GO:1903760	regulation of voltage-gated potassium channel activity involved in ventricular cardiac muscle cell action potential repolarization	NA	NA	circRNA11714(DLG1);circRNA11717(DLG1)	1	1366	1	7415	0.184221
GO:0030917	midbrain-hindbrain boundary development	biological_process	10	circRNA3150(LRP6)	1	1366	1	7415	0.184221
GO:0080163	regulation of protein serine/threonine phosphatase activity	biological_process	11	circRNA1139(PPP4R4);circRNA20768(PPP4R4)	1	1366	1	7415	0.184221
GO:0044026	DNA hypermethylation	biological_process	13	circRNA11907(MORC1)	1	1366	1	7415	0.184221
GO:0005119	smoothened binding	molecular_function	6	circRNA13975(PTCH1)	1	1366	1	7415	0.184221
GO:1990144	intrinsic apoptotic signaling pathway in response to hypoxia	biological_process	9	circRNA39977(BNIP3)	1	1366	1	7415	0.184221
GO:0090272	negative regulation of fibroblast growth factor production	biological_process	8	circRNA16326(FGFR1)	1	1366	1	7415	0.184221
GO:2000109	regulation of macrophage apoptotic process	biological_process	11	circRNA7417(TCP1);circRNA7421(TCP1)	1	1366	1	7415	0.184221
GO:0000323	lytic vacuole	cellular_component	10	circRNA15025(UVRAG)	1	1366	1	7415	0.184221
GO:0070915	lysophosphatidic acid receptor activity	molecular_function	8	circRNA2252(LPAR3)	1	1366	1	7415	0.184221
GO:0032119	sequestering of zinc ion	biological_process	12	circRNA4576(SLC30A7)	1	1366	1	7415	0.184221
GO:0008113	peptide-methionine (S)-S-oxide reductase activity	molecular_function	7	circRNA39447(MSRA)	1	1366	1	7415	0.184221
GO:0010694	positive regulation of alkaline phosphatase activity	biological_process	11	circRNA6887(MEF2C)	1	1366	1	7415	0.184221
GO:2000647	negative regulation of stem cell proliferation	biological_process	6	circRNA2651(FBLN1)	1	1366	1	7415	0.184221
GO:0021910	smoothened signaling pathway involved in ventral spinal cord patterning	biological_process	9	circRNA18941(SMO)	1	1366	1	7415	0.184221
GO:0031401	positive regulation of protein modification process	biological_process	9	circRNA11199(ATG7)	1	1366	1	7415	0.184221
GO:0005010	insulin-like growth factor-activated receptor activity	molecular_function	10	circRNA8392(IGF1R)	1	1366	1	7415	0.184221
GO:0035441	cell migration involved in vasculogenesis	biological_process	8	circRNA10823(SETD2);circRNA10825(SETD2);circRNA10830(SETD2);circRNA10832(SETD2)	1	1366	1	7415	0.184221
GO:0090080	positive regulation of MAPKKK cascade by fibroblast growth factor receptor signaling pathway	biological_process	12	circRNA16326(FGFR1)	1	1366	1	7415	0.184221
GO:0006343	establishment of chromatin silencing	biological_process	14	circRNA17928(SIRT1)	1	1366	1	7415	0.184221
GO:0050253	retinyl-palmitate esterase activity	molecular_function	7	circRNA19227(PNPLA4)	1	1366	1	7415	0.184221
GO:0051541	elastin metabolic process	biological_process	7	circRNA8752(HIF1A)	1	1366	1	7415	0.184221
GO:0034709	methylosome	cellular_component	9	circRNA15065(CLNS1A)	1	1366	1	7415	0.184221
GO:0072431	signal transduction involved in mitotic G1 DNA damage checkpoint	biological_process	14	circRNA4138(PRKDC);circRNA4147(PRKDC)	1	1366	1	7415	0.184221
GO:0019970	interleukin-11 binding	molecular_function	6	circRNA20117(IL6ST)	1	1366	1	7415	0.184221
GO:0006937	regulation of muscle contraction	biological_process	8	circRNA4249(ATP1A2)	1	1366	1	7415	0.184221
GO:0004598	peptidylamidoglycolate lyase activity	molecular_function	7	circRNA6933(PAM);circRNA6936(PAM);circRNA6940(PAM)	1	1366	1	7415	0.184221
GO:0003127	detection of nodal flow	biological_process	10	circRNA23959(PKD2)	1	1366	1	7415	0.184221
GO:0009236	cobalamin biosynthetic process	biological_process	8	circRNA2579(MMACHC)	1	1366	1	7415	0.184221
GO:0046398	UDP-glucuronate metabolic process	biological_process	11	circRNA14431(CSGALNACT1)	1	1366	1	7415	0.184221
GO:0035063	nuclear speck organization	biological_process	7	circRNA19834(AFF2)	1	1366	1	7415	0.184221
GO:0001519	peptide amidation	biological_process	9	circRNA6933(PAM);circRNA6936(PAM);circRNA6940(PAM)	1	1366	1	7415	0.184221
GO:0051608	histamine transport	biological_process	9	circRNA7405(SLC22A3);circRNA7406(SLC22A3);circRNA7407(SLC22A3)	1	1366	1	7415	0.184221
GO:0048261	negative regulation of receptor-mediated endocytosis	biological_process	8	circRNA4834(RABGEF1)	1	1366	1	7415	0.184221
GO:0021649	vestibulocochlear nerve structural organization	biological_process	12	circRNA14272(NRP1)	1	1366	1	7415	0.184221
GO:0008623	CHRAC	cellular_component	13	circRNA624(BAZ1A);circRNA626(BAZ1A)	1	1366	1	7415	0.184221
GO:0086057	voltage-gated calcium channel activity involved in bundle of His cell action potential	molecular_function	13	circRNA25768(CACNA2D1)	1	1366	1	7415	0.184221
GO:0036292	DNA rewinding	biological_process	11	circRNA16129(ZRANB3)	1	1366	1	7415	0.184221
GO:0045123	cellular extravasation	biological_process	5	circRNA20075(ITGA1)	1	1366	1	7415	0.184221
GO:0033692	cellular polysaccharide biosynthetic process	biological_process	7	circRNA6172(EXT2)	1	1366	1	7415	0.184221
GO:0035402	histone kinase activity (H3-T11 specific	molecular_function	10	circRNA15419(CHEK1)	1	1366	1	7415	0.184221
GO:0061055	myotome development	biological_process	8	circRNA23721(WDR19)	1	1366	1	7415	0.184221
GO:0003921	GMP synthase activity	molecular_function	6	circRNA11471(ENSSSCG00000028855)	1	1366	1	7415	0.184221
GO:0008519	ammonium transmembrane transporter activity	molecular_function	6	circRNA7073(SLC12A2)	1	1366	1	7415	0.184221
GO:0051058	negative regulation of small GTPase mediated signal transduction	biological_process	10	circRNA9667(SLIT2)	1	1366	1	7415	0.184221
GO:0061646	positive regulation of glutamate neurotransmitter secretion in response to membrane depolarization	biological_process	12	circRNA25906(RAB3GAP1)	1	1366	1	7415	0.184221
GO:0006169	adenosine salvage	biological_process	12	circRNA18061(ADK)	1	1366	1	7415	0.184221
GO:0010157	response to chlorate	biological_process	6	circRNA13975(PTCH1)	1	1366	1	7415	0.184221
GO:0015288	porin activity	molecular_function	8	circRNA7116(VDAC1)	1	1366	1	7415	0.184221
GO:0031697	beta-1 adrenergic receptor binding	molecular_function	8	circRNA9946(RAPGEF2);circRNA9949(RAPGEF2)	1	1366	1	7415	0.184221
GO:0015196	L-tryptophan transmembrane transporter activity	molecular_function	10	circRNA15165(SLC36A4);circRNA15167(SLC36A4);circRNA15168(SLC36A4)	1	1366	1	7415	0.184221
GO:0018208	peptidyl-proline modification	biological_process	9	circRNA35090(FKBP6)	1	1366	1	7415	0.184221
GO:1903984	positive regulation of TRAIL-activated apoptotic signaling pathway	NA	NA	circRNA18184(PTEN)	1	1366	1	7415	0.184221
GO:1901509	regulation of endothelial tube morphogenesis	biological_process	10	circRNA19953(ADAMTS12)	1	1366	1	7415	0.184221
GO:0030167	proteoglycan catabolic process	biological_process	8	circRNA19953(ADAMTS12)	1	1366	1	7415	0.184221
GO:0070736	protein-glycine ligase activity, initiating	molecular_function	8	circRNA11161(ENSSSCG00000011553)	1	1366	1	7415	0.184221
GO:1903409	reactive oxygen species biosynthetic process	biological_process	5	circRNA18374(GBF1);ciRNA426(GBF1)	1	1366	1	7415	0.184221
GO:0045204	MAPK export from nucleus	biological_process	7	circRNA36516(STYX)	1	1366	1	7415	0.184221
GO:1904710	positive regulation of granulosa cell apoptotic process	NA	NA	circRNA17928(SIRT1)	1	1366	1	7415	0.184221
GO:0061768	magnesium:sodium antiporter activity	NA	NA	circRNA15511(SLC41A1);circRNA15517(SLC41A1)	1	1366	1	7415	0.184221
GO:0043405	regulation of MAP kinase activity	biological_process	12	circRNA12583(CDK12);circRNA37830(CDK12)	1	1366	1	7415	0.184221
GO:0034684	integrin alphav-beta5 complex	cellular_component	9	circRNA16687(ITGAV)	1	1366	1	7415	0.184221
GO:0004494	methylmalonyl-CoA mutase activity	molecular_function	6	circRNA434(ENSSSCG00000001732)	1	1366	1	7415	0.184221
GO:0090260	negative regulation of retinal ganglion cell axon guidance	biological_process	7	circRNA9667(SLIT2)	1	1366	1	7415	0.184221
GO:1990430	extracellular matrix protein binding	molecular_function	5	circRNA16687(ITGAV)	1	1366	1	7415	0.184221
GO:0006145	purine nucleobase catabolic process	biological_process	10	circRNA4620(DPYD);circRNA4625(DPYD)	1	1366	1	7415	0.184221
GO:0034647	histone demethylase activity (H3-trimethyl-K4 specific	molecular_function	7	circRNA13924(KDM5B);circRNA13946(KDM5B);circRNA13947(KDM5B);circRNA13948(KDM5B);circRNA13949(KDM5B);circRNA13951(KDM5B);circRNA13952(KDM5B);circRNA13953(KDM5B);circRNA25132(KDM5B)	1	1366	1	7415	0.184221
GO:0006741	NADP biosynthetic process	biological_process	12	circRNA19976(NADK2)	1	1366	1	7415	0.184221
GO:0019065	receptor-mediated endocytosis of virus by host cell	biological_process	9	circRNA2522(EPS15);circRNA2525(EPS15);circRNA2538(EPS15)	1	1366	1	7415	0.184221
GO:0061535	glutamate secretion, neurotransmission	biological_process	9	circRNA12925(NF1);circRNA12935(NF1);circRNA12943(NF1)	1	1366	1	7415	0.184221
GO:1904531	positive regulation of actin filament binding	NA	NA	circRNA36775(ABL1);circRNA36777(ABL1);circRNA9456(ABL1);circRNA9458(ABL1)	1	1366	1	7415	0.184221
GO:0051349	positive regulation of lyase activity	biological_process	6	circRNA8991(FXN);circRNA8992(FXN)	1	1366	1	7415	0.184221
GO:0001674	female germ cell nucleus	cellular_component	11	circRNA2310(LHX8)	1	1366	1	7415	0.184221
GO:0000095	S-adenosyl-L-methionine transmembrane transporter activity	molecular_function	9	circRNA11079(SLC25A26);circRNA11080(SLC25A26)	1	1366	1	7415	0.184221
GO:1900535	palmitic acid biosynthetic process	biological_process	11	circRNA1636(ACOT7);circRNA34001(ACOT7)	1	1366	1	7415	0.184221
GO:1903465	positive regulation of mitotic cell cycle DNA replication	biological_process	14	circRNA16326(FGFR1)	1	1366	1	7415	0.184221
GO:0004658	propionyl-CoA carboxylase activity	molecular_function	7	circRNA11304(PCCB);circRNA11306(PCCB);circRNA11312(PCCB)	1	1366	1	7415	0.184221
GO:0061113	pancreas morphogenesis	biological_process	9	circRNA18941(SMO)	1	1366	1	7415	0.184221
GO:0004139	deoxyribose-phosphate aldolase activity	molecular_function	7	circRNA3118(DERA)	1	1366	1	7415	0.184221
GO:0061370	testosterone biosynthetic process	biological_process	7	circRNA13964(HSD17B3);circRNA13965(HSD17B3)	1	1366	1	7415	0.184221
GO:0061400	positive regulation of transcription from RNA polymerase II promoter in response to calcium ion	biological_process	14	circRNA16823(CARF);circRNA39307(CARF)	1	1366	1	7415	0.184221
GO:0021938	smoothened signaling pathway involved in regulation of cerebellar granule cell precursor cell proliferation	biological_process	8	circRNA18941(SMO)	1	1366	1	7415	0.184221
GO:0045048	protein insertion into ER membrane	biological_process	6	circRNA6529(ASNA1)	1	1366	1	7415	0.184221
GO:0009304	tRNA transcription	biological_process	11	circRNA35141(GTF3C1)	1	1366	1	7415	0.184221
GO:0004788	thiamine diphosphokinase activity	molecular_function	7	circRNA15842(TPK1);circRNA15847(TPK1)	1	1366	1	7415	0.184221
GO:0098597	observational learning	biological_process	7	circRNA12925(NF1);circRNA12935(NF1);circRNA12943(NF1)	1	1366	1	7415	0.184221
GO:0001846	opsonin binding	molecular_function	5	circRNA16687(ITGAV)	1	1366	1	7415	0.184221
GO:0061030	epithelial cell differentiation involved in mammary gland alveolus development	biological_process	9	circRNA8752(HIF1A)	1	1366	1	7415	0.184221
GO:0016435	rRNA (guanine) methyltransferase activity	molecular_function	9	circRNA4782(WBSCR22)	1	1366	1	7415	0.184221
GO:2000171	negative regulation of dendrite development	biological_process	9	circRNA172(KIAA0319)	1	1366	1	7415	0.184221
GO:0038168	epidermal growth factor receptor signaling pathway via I-kappaB kinase/NF-kappaB cascade	biological_process	13	circRNA14461(RASSF2);circRNA14463(RASSF2)	1	1366	1	7415	0.184221
GO:0046625	sphingolipid binding	molecular_function	5	circRNA9547(TRAF2)	1	1366	1	7415	0.184221
GO:0010848	regulation of chromatin disassembly	biological_process	9	circRNA20983(PADI2)	1	1366	1	7415	0.184221
GO:0006233	dTDP biosynthetic process	biological_process	12	circRNA5965(CMPK2)	1	1366	1	7415	0.184221
GO:1901624	negative regulation of lymphocyte chemotaxis	biological_process	8	circRNA20983(PADI2)	1	1366	1	7415	0.184221
GO:0042421	norepinephrine biosynthetic process	biological_process	8	circRNA7597(MOXD1)	1	1366	1	7415	0.184221
GO:0046881	positive regulation of follicle-stimulating hormone secretion	biological_process	13	circRNA8040(SMAD4);circRNA8042(SMAD4)	1	1366	1	7415	0.184221
GO:1903721	positive regulation of I-kappaB phosphorylation	biological_process	11	circRNA9547(TRAF2)	1	1366	1	7415	0.184221
GO:0045685	regulation of glial cell differentiation	biological_process	8	circRNA12925(NF1);circRNA12935(NF1);circRNA12943(NF1)	1	1366	1	7415	0.184221
GO:0000414	regulation of histone H3-K36 methylation	biological_process	10	circRNA35880(NSD1);circRNA6682(NSD1)	1	1366	1	7415	0.184221
GO:0035407	histone H3-T11 phosphorylation	biological_process	11	circRNA15419(CHEK1)	1	1366	1	7415	0.184221
GO:0071804	cellular potassium ion transport	biological_process	5	circRNA359(KCNK5)	1	1366	1	7415	0.184221
GO:0003231	cardiac ventricle development	biological_process	10	circRNA3688(TMEM65)	1	1366	1	7415	0.184221
GO:1990245	histone H2A-T120 phosphorylation	biological_process	11	circRNA10972(DCAF1)	1	1366	1	7415	0.184221
GO:0006589	octopamine biosynthetic process	biological_process	9	circRNA7597(MOXD1)	1	1366	1	7415	0.184221
GO:1903265	positive regulation of tumor necrosis factor-mediated signaling pathway	biological_process	11	circRNA9547(TRAF2)	1	1366	1	7415	0.184221
GO:0090259	regulation of retinal ganglion cell axon guidance	biological_process	7	circRNA14272(NRP1)	1	1366	1	7415	0.184221
GO:0004368	glycerol-3-phosphate dehydrogenase activity	molecular_function	7	circRNA16446(GPD2);circRNA16448(GPD2)	1	1366	1	7415	0.184221
GO:0097152	mesenchymal cell apoptotic process	biological_process	9	circRNA3146(ETV6)	1	1366	1	7415	0.184221
GO:0002821	positive regulation of adaptive immune response	biological_process	7	circRNA17928(SIRT1)	1	1366	1	7415	0.184221
GO:0001927	exocyst assembly	biological_process	8	circRNA33353(EXOC2)	1	1366	1	7415	0.184221
GO:0002091	negative regulation of receptor internalization	biological_process	9	circRNA32475(ATXN2)	1	1366	1	7415	0.184221
GO:0019048	modulation by virus of host morphology or physiology	biological_process	6	circRNA14877(VAPB)	1	1366	1	7415	0.184221
GO:0045180	basal cortex	cellular_component	11	circRNA23959(PKD2)	1	1366	1	7415	0.184221
GO:0046950	cellular ketone body metabolic process	biological_process	5	circRNA20058(OXCT1)	1	1366	1	7415	0.184221
GO:0004995	tachykinin receptor activity	molecular_function	8	circRNA10351(TACR3)	1	1366	1	7415	0.184221
GO:0016598	protein arginylation	biological_process	10	circRNA18568(ATE1);circRNA18573(ATE1);circRNA18575(ATE1);circRNA39959(ATE1)	1	1366	1	7415	0.184221
GO:0019964	interferon-gamma binding	molecular_function	7	circRNA15876(KLHL20)	1	1366	1	7415	0.184221
GO:0043114	regulation of vascular permeability	biological_process	8	circRNA13011(ABR)	1	1366	1	7415	0.184221
GO:1905774	regulation of DNA helicase activity	NA	NA	circRNA40093(POT1)	1	1366	1	7415	0.184221
GO:0048592	eye morphogenesis	biological_process	10	circRNA19977(NIPBL)	1	1366	1	7415	0.184221
GO:0017061	S-methyl-5-thioadenosine phosphorylase activity	molecular_function	7	circRNA8817(ENSSSCG00000005135);circRNA8818(ENSSSCG00000005135)	1	1366	1	7415	0.184221
GO:0017136	NAD-dependent histone deacetylase activity	molecular_function	8	circRNA17928(SIRT1)	1	1366	1	7415	0.184221
GO:1900113	negative regulation of histone H3-K9 trimethylation	biological_process	10	circRNA17928(SIRT1)	1	1366	1	7415	0.184221
GO:2000619	negative regulation of histone H4-K16 acetylation	biological_process	13	circRNA17928(SIRT1)	1	1366	1	7415	0.184221
GO:0072219	metanephric cortical collecting duct development	biological_process	9	circRNA23959(PKD2)	1	1366	1	7415	0.184221
GO:0060313	negative regulation of blood vessel remodeling	biological_process	8	circRNA13011(ABR)	1	1366	1	7415	0.184221
GO:1900086	positive regulation of peptidyl-tyrosine autophosphorylation	biological_process	11	circRNA37767(ACE)	1	1366	1	7415	0.184221
GO:0045793	positive regulation of cell size	biological_process	7	circRNA13827(AKT3);circRNA13829(AKT3);circRNA13830(AKT3);circRNA13831(AKT3);circRNA13833(AKT3);circRNA13840(AKT3);circRNA13841(AKT3);circRNA25113(AKT3);circRNA31393(AKT3);circRNA38326(AKT3)	1	1366	1	7415	0.184221
GO:0009229	thiamine diphosphate biosynthetic process	biological_process	8	circRNA15842(TPK1);circRNA15847(TPK1)	1	1366	1	7415	0.184221
GO:0000961	negative regulation of mitochondrial RNA catabolic process	biological_process	11	circRNA5612(LRPPRC)	1	1366	1	7415	0.184221
GO:0036334	epidermal stem cell homeostasis	biological_process	7	circRNA35982(KIF3A);circRNA7104(KIF3A)	1	1366	1	7415	0.184221
GO:0051425	PTB domain binding	molecular_function	6	circRNA12026(APP);circRNA12027(APP);circRNA12029(APP)	1	1366	1	7415	0.184221
GO:0035212	cell competition in a multicellular organism	biological_process	5	circRNA10972(DCAF1)	1	1366	1	7415	0.184221
GO:0060696	regulation of phospholipid catabolic process	biological_process	8	circRNA16871(IDH1)	1	1366	1	7415	0.184221
GO:0004645	phosphorylase activity	molecular_function	7	circRNA23354(PYGL);circRNA8655(PYGL)	1	1366	1	7415	0.184221
GO:0030906	retromer, cargo-selective complex	cellular_component	7	circRNA39767(VPS26A)	1	1366	1	7415	0.184221
GO:0005775	vacuolar lumen	cellular_component	11	circRNA13493(ENSSSCG00000009471)	1	1366	1	7415	0.184221
GO:0008287	protein serine/threonine phosphatase complex	cellular_component	5	circRNA1139(PPP4R4);circRNA20768(PPP4R4)	1	1366	1	7415	0.184221
GO:0006868	glutamine transport	biological_process	7	circRNA3380(SLC38A1)	1	1366	1	7415	0.184221
GO:0048058	compound eye corneal lens development	biological_process	11	circRNA15671(ABCB5);circRNA15672(ABCB5);circRNA15673(ABCB5);circRNA38921(ABCB5)	1	1366	1	7415	0.184221
GO:0008955	peptidoglycan glycosyltransferase activity	molecular_function	7	circRNA14431(CSGALNACT1)	1	1366	1	7415	0.184221
GO:0038154	interleukin-11-mediated signaling pathway	biological_process	9	circRNA20117(IL6ST)	1	1366	1	7415	0.184221
GO:0004923	leukemia inhibitory factor receptor activity	molecular_function	8	circRNA20117(IL6ST)	1	1366	1	7415	0.184221
GO:0014883	transition between fast and slow fiber	biological_process	11	circRNA21991(ENSSSCG00000028635)	1	1366	1	7415	0.184221
GO:0051152	positive regulation of smooth muscle cell differentiation	biological_process	10	circRNA17928(SIRT1)	1	1366	1	7415	0.184221
GO:0042063	gliogenesis	biological_process	8	circRNA15535(ADAM22)	1	1366	1	7415	0.184221
GO:0097107	postsynaptic density assembly	biological_process	7	circRNA18184(PTEN)	1	1366	1	7415	0.184221
GO:0097442	CA3 pyramidal cell dendrite	cellular_component	8	circRNA16514(SLC4A10)	1	1366	1	7415	0.184221
GO:0036116	long-chain fatty-acyl-CoA catabolic process	biological_process	8	circRNA1636(ACOT7);circRNA34001(ACOT7)	1	1366	1	7415	0.184221
GO:0019230	proprioception	biological_process	8	circRNA8991(FXN);circRNA8992(FXN)	1	1366	1	7415	0.184221
GO:0000126	transcription factor TFIIIB complex	cellular_component	10	circRNA20219(BDP1)	1	1366	1	7415	0.184221
GO:0050321	tau-protein kinase activity	molecular_function	8	circRNA11824(GSK3B)	1	1366	1	7415	0.184221
GO:1902946	protein localization to early endosome	biological_process	9	circRNA14272(NRP1)	1	1366	1	7415	0.184221
GO:0021972	corticospinal neuron axon guidance through spinal cord	biological_process	9	circRNA9667(SLIT2)	1	1366	1	7415	0.184221
GO:0004771	sterol esterase activity	molecular_function	7	circRNA18189(LIPA)	1	1366	1	7415	0.184221
GO:0090722	receptor-receptor interaction	NA	NA	circRNA16326(FGFR1)	1	1366	1	7415	0.184221
GO:0010869	regulation of receptor biosynthetic process	biological_process	8	circRNA2315(ANKRD13C);circRNA2317(ANKRD13C)	1	1366	1	7415	0.184221
GO:2001239	regulation of extrinsic apoptotic signaling pathway in absence of ligand	biological_process	10	circRNA16326(FGFR1)	1	1366	1	7415	0.184221
GO:0017113	dihydropyrimidine dehydrogenase (NADP+) activity	molecular_function	7	circRNA4620(DPYD);circRNA4625(DPYD)	1	1366	1	7415	0.184221
GO:0035607	fibroblast growth factor receptor signaling pathway involved in orbitofrontal cortex development	biological_process	11	circRNA16326(FGFR1)	1	1366	1	7415	0.184221
GO:1902033	regulation of hematopoietic stem cell proliferation	biological_process	8	circRNA37767(ACE)	1	1366	1	7415	0.184221
GO:0072138	mesenchymal cell proliferation involved in ureteric bud development	biological_process	8	circRNA19795(GPC3);circRNA19796(GPC3)	1	1366	1	7415	0.184221
GO:0010883	regulation of lipid storage	biological_process	7	circRNA17928(SIRT1)	1	1366	1	7415	0.184221
GO:0035634	response to stilbenoid	biological_process	8	circRNA3298(USP18)	1	1366	1	7415	0.184221
GO:0015684	ferrous iron transport	biological_process	10	circRNA17115(SLC39A14)	1	1366	1	7415	0.184221
GO:0071895	odontoblast differentiation	biological_process	8	circRNA10329(LEF1);circRNA37128(LEF1)	1	1366	1	7415	0.184221
GO:0051389	inactivation of MAPKK activity	biological_process	12	circRNA8392(IGF1R)	1	1366	1	7415	0.184221
GO:0002067	glandular epithelial cell differentiation	biological_process	9	circRNA20121(IL31RA)	1	1366	1	7415	0.184221
GO:0005652	nuclear lamina	cellular_component	11	circRNA19426(CASK)	1	1366	1	7415	0.184221
GO:2000659	regulation of interleukin-1-mediated signaling pathway	biological_process	10	circRNA5521(VRK2)	1	1366	1	7415	0.184221
GO:0086048	membrane depolarization during bundle of His cell action potential	biological_process	10	circRNA25768(CACNA2D1)	1	1366	1	7415	0.184221
GO:0002740	negative regulation of cytokine secretion involved in immune response	biological_process	9	circRNA3786(ANGPT1)	1	1366	1	7415	0.184221
GO:0030729	acetoacetate-CoA ligase activity	molecular_function	7	circRNA17319(AACS)	1	1366	1	7415	0.184221
GO:1905123	regulation of glucosylceramidase activity	NA	NA	circRNA10093(SCARB2);circRNA23852(SCARB2)	1	1366	1	7415	0.184221
GO:0071464	cellular response to hydrostatic pressure	biological_process	6	circRNA23959(PKD2)	1	1366	1	7415	0.184221
GO:0072307	regulation of metanephric nephron tubule epithelial cell differentiation	biological_process	11	circRNA15223(YAP1);circRNA15224(YAP1);circRNA15228(YAP1);circRNA38793(YAP1)	1	1366	1	7415	0.184221
GO:2000616	negative regulation of histone H3-K9 acetylation	biological_process	12	circRNA254(ZNF451);circRNA33411(ZNF451);circRNA33412(ZNF451)	1	1366	1	7415	0.184221
GO:0050774	negative regulation of dendrite morphogenesis	biological_process	10	circRNA9946(RAPGEF2);circRNA9949(RAPGEF2)	1	1366	1	7415	0.184221
GO:0097441	basilar dendrite	cellular_component	8	circRNA16514(SLC4A10)	1	1366	1	7415	0.184221
GO:0042228	interleukin-8 biosynthetic process	biological_process	8	circRNA19122(NOD1)	1	1366	1	7415	0.184221
GO:0043874	acireductone synthase activity	molecular_function	8	circRNA10539(ENOPH1)	1	1366	1	7415	0.184221
GO:0006942	regulation of striated muscle contraction	biological_process	9	circRNA4249(ATP1A2)	1	1366	1	7415	0.184221
GO:1902336	positive regulation of retinal ganglion cell axon guidance	biological_process	7	circRNA14272(NRP1)	1	1366	1	7415	0.184221
GO:0045762	positive regulation of adenylate cyclase activity	biological_process	15	circRNA12925(NF1);circRNA12935(NF1);circRNA12943(NF1)	1	1366	1	7415	0.184221
GO:0048859	formation of anatomical boundary	biological_process	6	circRNA8040(SMAD4);circRNA8042(SMAD4)	1	1366	1	7415	0.184221
GO:0032181	dinucleotide repeat insertion binding	molecular_function	12	circRNA6852(MSH3)	1	1366	1	7415	0.184221
GO:1904750	negative regulation of protein localization to nucleolus	NA	NA	circRNA5338(POLR1A)	1	1366	1	7415	0.184221
GO:0039521	suppression by virus of host autophagy	biological_process	9	circRNA11199(ATG7)	1	1366	1	7415	0.184221
GO:0010950	positive regulation of endopeptidase activity	biological_process	11	circRNA16510(PSMD14);circRNA39214(PSMD14)	1	1366	1	7415	0.184221
GO:1903586	positive regulation of histone deubiquitination	biological_process	11	circRNA17597(SART3)	1	1366	1	7415	0.184221
GO:1904425	negative regulation of GTP binding	NA	NA	circRNA2010(ARHGAP28);circRNA2012(ARHGAP28)	1	1366	1	7415	0.184221
GO:0004067	asparaginase activity	molecular_function	7	circRNA6096(ASRGL1)	1	1366	1	7415	0.184221
GO:0001544	initiation of primordial ovarian follicle growth	biological_process	9	circRNA7857(FOXO3)	1	1366	1	7415	0.184221
GO:0001011	transcription factor activity, sequence-specific DNA binding, RNA polymerase recruiting	molecular_function	5	circRNA8053(ENSSSCG00000004535)	1	1366	1	7415	0.184221
GO:0045504	dynein heavy chain binding	molecular_function	6	circRNA10710(DYNC1LI1)	1	1366	1	7415	0.184221
GO:0032364	oxygen homeostasis	biological_process	8	circRNA8752(HIF1A)	1	1366	1	7415	0.184221
GO:0090341	negative regulation of secretion of lysosomal enzymes	biological_process	9	circRNA6145(NR1H3)	1	1366	1	7415	0.184221
GO:0033184	positive regulation of histone ubiquitination	biological_process	11	circRNA21012(KDM1A)	1	1366	1	7415	0.184221
GO:0045898	regulation of RNA polymerase II transcriptional preinitiation complex assembly	biological_process	12	circRNA3135(ATF7IP)	1	1366	1	7415	0.184221
GO:0060978	angiogenesis involved in coronary vascular morphogenesis	biological_process	11	circRNA14272(NRP1)	1	1366	1	7415	0.184221
GO:0043249	erythrocyte maturation	biological_process	8	circRNA7621(L3MBTL3)	1	1366	1	7415	0.184221
GO:0060449	bud elongation involved in lung branching	biological_process	9	circRNA15223(YAP1);circRNA15224(YAP1);circRNA15228(YAP1);circRNA38793(YAP1)	1	1366	1	7415	0.184221
GO:1905040	otic placode development	NA	NA	circRNA14272(NRP1)	1	1366	1	7415	0.184221
GO:0017057	6-phosphogluconolactonase activity	molecular_function	7	circRNA6464(PGLS)	1	1366	1	7415	0.184221
GO:1905202	methylcrotonoyl-CoA carboxylase complex	NA	NA	circRNA11598(MCCC1)	1	1366	1	7415	0.184221
GO:0033268	node of Ranvier	cellular_component	9	circRNA11714(DLG1);circRNA11717(DLG1)	1	1366	1	7415	0.184221
GO:0098746	fast, calcium ion-dependent exocytosis of neurotransmitter	biological_process	10	circRNA3573(SYT1)	1	1366	1	7415	0.184221
GO:0030616	transforming growth factor beta receptor, common-partner cytoplasmic mediator activity	molecular_function	7	circRNA8040(SMAD4);circRNA8042(SMAD4)	1	1366	1	7415	0.184221
GO:0030429	kynureninase activity	molecular_function	7	circRNA16114(KYNU)	1	1366	1	7415	0.184221
GO:0019319	hexose biosynthetic process	biological_process	8	circRNA18606(CHST15);circRNA18607(CHST15)	1	1366	1	7415	0.184221
GO:1900746	regulation of vascular endothelial growth factor signaling pathway	biological_process	11	circRNA8053(ENSSSCG00000004535)	1	1366	1	7415	0.184221
GO:0009301	snRNA transcription	biological_process	11	circRNA35029(RPAP2);circRNA35031(RPAP2);circRNA41415(RPAP2)	1	1366	1	7415	0.184221
GO:0035128	post-embryonic forelimb morphogenesis	biological_process	10	circRNA19558(ATRX)	1	1366	1	7415	0.184221
GO:0031424	keratinization	biological_process	10	circRNA1774(CDC42)	1	1366	1	7415	0.184221
GO:2000813	negative regulation of barbed-end actin filament capping	biological_process	15	circRNA192(CARMIL1);circRNA33391(CARMIL1)	1	1366	1	7415	0.184221
GO:2000438	negative regulation of monocyte extravasation	biological_process	8	circRNA14487(PLCB1);circRNA14488(PLCB1)	1	1366	1	7415	0.184221
GO:0035597	N6-isopentenyladenosine methylthiotransferase activity	molecular_function	8	circRNA14637(CDK5RAP1);circRNA14640(CDK5RAP1);circRNA25374(CDK5RAP1);circRNA38574(CDK5RAP1)	1	1366	1	7415	0.184221
GO:0050974	detection of mechanical stimulus involved in sensory perception	biological_process	9	circRNA16974(SERPINE2)	1	1366	1	7415	0.184221
GO:0035356	cellular triglyceride homeostasis	biological_process	7	circRNA17928(SIRT1)	1	1366	1	7415	0.184221
GO:0045837	negative regulation of membrane potential	biological_process	6	circRNA39977(BNIP3)	1	1366	1	7415	0.184221
GO:0019785	ISG15-specific protease activity	molecular_function	9	circRNA3298(USP18)	1	1366	1	7415	0.184221
GO:0016768	spermine synthase activity	molecular_function	6	circRNA19344(SMS)	1	1366	1	7415	0.184221
GO:0031274	positive regulation of pseudopodium assembly	biological_process	9	circRNA1774(CDC42)	1	1366	1	7415	0.184221
GO:0071071	regulation of phospholipid biosynthetic process	biological_process	7	circRNA16871(IDH1)	1	1366	1	7415	0.184221
GO:0004034	aldose 1-epimerase activity	molecular_function	7	circRNA5655(GALM)	1	1366	1	7415	0.184221
GO:0021636	trigeminal nerve morphogenesis	biological_process	11	circRNA14272(NRP1)	1	1366	1	7415	0.184221
GO:0061551	trigeminal ganglion development	biological_process	11	circRNA14272(NRP1)	1	1366	1	7415	0.184221
GO:0043368	positive T cell selection	biological_process	11	circRNA32838(BRAF);circRNA40020(BRAF);circRNA40022(BRAF)	1	1366	1	7415	0.184221
GO:0045715	negative regulation of low-density lipoprotein particle receptor biosynthetic process	biological_process	10	circRNA16687(ITGAV)	1	1366	1	7415	0.184221
GO:0008215	spermine metabolic process	biological_process	9	circRNA19344(SMS)	1	1366	1	7415	0.184221
GO:1903764	regulation of potassium ion export across plasma membrane	NA	NA	circRNA11714(DLG1);circRNA11717(DLG1)	1	1366	1	7415	0.184221
GO:0032139	dinucleotide insertion or deletion binding	molecular_function	11	circRNA6852(MSH3)	1	1366	1	7415	0.184221
GO:0009264	deoxyribonucleotide catabolic process	biological_process	10	circRNA3118(DERA)	1	1366	1	7415	0.184221
GO:0052591	sn-glycerol-3-phosphate:ubiquinone-8 oxidoreductase activity	molecular_function	9	circRNA16446(GPD2);circRNA16448(GPD2)	1	1366	1	7415	0.184221
GO:0009069	serine family amino acid metabolic process	biological_process	8	circRNA821(MTHFD1);circRNA823(MTHFD1)	1	1366	1	7415	0.184221
GO:0021869	forebrain ventricular zone progenitor cell division	biological_process	6	circRNA15295(DIXDC1)	1	1366	1	7415	0.184221
GO:0044089	positive regulation of cellular component biogenesis	biological_process	6	circRNA9660(LDB2)	1	1366	1	7415	0.184221
GO:0060378	regulation of brood size	biological_process	6	circRNA20256(SH3PXD2B)	1	1366	1	7415	0.184221
GO:0002689	negative regulation of leukocyte chemotaxis	biological_process	7	circRNA9667(SLIT2)	1	1366	1	7415	0.184221
GO:0016586	RSC complex	cellular_component	12	circRNA37949(SUZ12)	1	1366	1	7415	0.184221
GO:1900016	negative regulation of cytokine production involved in inflammatory response	biological_process	8	circRNA11708(APOD);circRNA42841(APOD)	1	1366	1	7415	0.184221
GO:0008088	axo-dendritic transport	biological_process	8	circRNA12026(APP);circRNA12027(APP);circRNA12029(APP)	1	1366	1	7415	0.184221
GO:0003190	atrioventricular valve formation	biological_process	12	circRNA8040(SMAD4);circRNA8042(SMAD4)	1	1366	1	7415	0.184221
GO:0061534	gamma-aminobutyric acid secretion, neurotransmission	biological_process	9	circRNA12925(NF1);circRNA12935(NF1);circRNA12943(NF1)	1	1366	1	7415	0.184221
GO:0061371	determination of heart left/right asymmetry	biological_process	10	circRNA1537(MEGF8)	1	1366	1	7415	0.184221
GO:1903118	urate homeostasis	biological_process	7	circRNA18004(OIT3)	1	1366	1	7415	0.184221
GO:2000195	negative regulation of female gonad development	biological_process	10	circRNA3798(ZFPM2);circRNA3799(ZFPM2)	1	1366	1	7415	0.184221
GO:0008510	sodium:bicarbonate symporter activity	molecular_function	10	circRNA10036(SLC4A4);circRNA10039(SLC4A4)	1	1366	1	7415	0.184221
GO:2001171	positive regulation of ATP biosynthetic process	biological_process	13	circRNA17928(SIRT1)	1	1366	1	7415	0.184221
GO:1902548	negative regulation of cellular response to vascular endothelial growth factor stimulus	biological_process	10	circRNA19953(ADAMTS12)	1	1366	1	7415	0.184221
GO:0034683	integrin alphav-beta3 complex	cellular_component	9	circRNA16687(ITGAV)	1	1366	1	7415	0.184221
GO:0019673	GDP-mannose metabolic process	biological_process	11	circRNA33356(GMDS)	1	1366	1	7415	0.184221
GO:0035598	N6-threonylcarbomyladenosine methylthiotransferase activity	molecular_function	8	circRNA150(CDKAL1)	1	1366	1	7415	0.184221
GO:0006670	sphingosine metabolic process	biological_process	6	circRNA16969(SGPP2)	1	1366	1	7415	0.184221
GO:0072160	nephron tubule epithelial cell differentiation	biological_process	9	circRNA6887(MEF2C)	1	1366	1	7415	0.184221
GO:0032640	tumor necrosis factor production	biological_process	7	circRNA10688(AZI2);circRNA37219(AZI2)	1	1366	1	7415	0.184221
GO:0043715	2,3-diketo-5-methylthiopentyl-1-phosphate enolase activity	molecular_function	7	circRNA10539(ENOPH1)	1	1366	1	7415	0.184221
GO:1903894	regulation of IRE1-mediated unfolded protein response	NA	NA	circRNA4083(COPS5)	1	1366	1	7415	0.184221
GO:0060242	contact inhibition	biological_process	5	circRNA15223(YAP1);circRNA15224(YAP1);circRNA15228(YAP1);circRNA38793(YAP1)	1	1366	1	7415	0.184221
GO:0070401	NADP+ binding	molecular_function	7	circRNA33356(GMDS)	1	1366	1	7415	0.184221
GO:0016785	transferase activity, transferring selenium-containing groups	molecular_function	5	circRNA9689(ENSSSCG00000025315)	1	1366	1	7415	0.184221
GO:0033363	secretory granule organization	biological_process	6	circRNA16974(SERPINE2)	1	1366	1	7415	0.184221
GO:0031545	peptidyl-proline 4-dioxygenase activity	molecular_function	8	circRNA4963(PDILT)	1	1366	1	7415	0.184221
GO:0072378	blood coagulation, fibrin clot formation	biological_process	7	circRNA2651(FBLN1)	1	1366	1	7415	0.184221
GO:0045095	keratin filament	cellular_component	12	circRNA12322(FBF1)	1	1366	1	7415	0.184221
GO:0043374	CD8-positive, alpha-beta T cell differentiation	biological_process	11	circRNA10646(SATB1)	1	1366	1	7415	0.184221
GO:2000655	negative regulation of cellular response to testosterone stimulus	biological_process	11	circRNA17928(SIRT1)	1	1366	1	7415	0.184221
GO:0051799	negative regulation of hair follicle development	biological_process	12	circRNA18941(SMO)	1	1366	1	7415	0.184221
GO:0051643	endoplasmic reticulum localization	biological_process	6	circRNA8185(MYO5A);circRNA8190(MYO5A);circRNA8196(MYO5A)	1	1366	1	7415	0.184221
GO:0043539	protein serine/threonine kinase activator activity	molecular_function	7	circRNA8532(PARP16)	1	1366	1	7415	0.184221
GO:0000322	storage vacuole	cellular_component	10	circRNA1774(CDC42)	1	1366	1	7415	0.184221
GO:0042791	5S class rRNA transcription from RNA polymerase III type 1 promoter	biological_process	12	circRNA35141(GTF3C1)	1	1366	1	7415	0.184221
GO:0008410	CoA-transferase activity	molecular_function	6	circRNA20058(OXCT1)	1	1366	1	7415	0.184221
GO:0042773	ATP synthesis coupled electron transport	biological_process	14	circRNA16843(NDUFS1)	1	1366	1	7415	0.184221
GO:0035502	metanephric part of ureteric bud development	biological_process	8	circRNA23959(PKD2)	1	1366	1	7415	0.184221
GO:1990619	histone H3-K9 deacetylation	NA	NA	circRNA17928(SIRT1)	1	1366	1	7415	0.184221
GO:0060155	platelet dense granule organization	biological_process	7	circRNA105(DTNBP1)	1	1366	1	7415	0.184221
GO:0032929	negative regulation of superoxide anion generation	biological_process	9	circRNA12840(AATF)	1	1366	1	7415	0.184221
GO:2000806	positive regulation of termination of RNA polymerase II transcription, poly(A)-coupled	biological_process	13	circRNA23635(SETX);circRNA36810(SETX);circRNA9508(SETX);circRNA9509(SETX);circRNA9513(SETX);circRNA9517(SETX);circRNA9519(SETX)	1	1366	1	7415	0.184221
GO:0035669	TRAM-dependent toll-like receptor 4 signaling pathway	biological_process	11	circRNA5596(PRKCE);circRNA5597(PRKCE)	1	1366	1	7415	0.184221
GO:0006227	dUDP biosynthetic process	biological_process	12	circRNA5965(CMPK2)	1	1366	1	7415	0.184221
GO:0048557	embryonic digestive tract morphogenesis	biological_process	9	circRNA19977(NIPBL)	1	1366	1	7415	0.184221
GO:0002100	tRNA wobble adenosine to inosine editing	biological_process	14	circRNA7557(ADAT2)	1	1366	1	7415	0.184221
GO:1904231	positive regulation of succinate dehydrogenase activity	NA	NA	circRNA8991(FXN);circRNA8992(FXN)	1	1366	1	7415	0.184221
GO:0035088	establishment or maintenance of apical/basal cell polarity	biological_process	7	circRNA1774(CDC42)	1	1366	1	7415	0.184221
GO:0033762	response to glucagon	biological_process	7	circRNA34388(CRY1)	1	1366	1	7415	0.184221
GO:0004001	adenosine kinase activity	molecular_function	9	circRNA18061(ADK)	1	1366	1	7415	0.184221
GO:0001729	ceramide kinase activity	molecular_function	8	circRNA26820(AGK)	1	1366	1	7415	0.184221
GO:0071676	negative regulation of mononuclear cell migration	biological_process	7	circRNA9667(SLIT2)	1	1366	1	7415	0.184221
GO:0042140	late meiotic recombination nodule assembly	biological_process	9	circRNA4087(MCMDC2)	1	1366	1	7415	0.184221
GO:0060005	vestibular reflex	biological_process	6	circRNA36612(TMC1)	1	1366	1	7415	0.184221
GO:2000098	negative regulation of smooth muscle cell-matrix adhesion	biological_process	8	circRNA11708(APOD);circRNA42841(APOD)	1	1366	1	7415	0.184221
GO:0016528	sarcoplasm	cellular_component	8	circRNA105(DTNBP1)	1	1366	1	7415	0.184221
GO:1990244	histone kinase activity (H2A-T120 specific	molecular_function	10	circRNA10972(DCAF1)	1	1366	1	7415	0.184221
GO:0032156	septin cytoskeleton	cellular_component	10	circRNA8206(MAPK6)	1	1366	1	7415	0.184221
GO:0021797	forebrain anterior/posterior pattern specification	biological_process	9	circRNA28814(AXIN1);circRNA5096(AXIN1)	1	1366	1	7415	0.184221
GO:0050659	N-acetylgalactosamine 4-sulfate 6-O-sulfotransferase activity	molecular_function	7	circRNA18606(CHST15);circRNA18607(CHST15)	1	1366	1	7415	0.184221
GO:0046022	positive regulation of transcription from RNA polymerase II promoter during mitotic cell cycle	biological_process	14	circRNA17274(ZNF268)	1	1366	1	7415	0.184221
GO:1903375	facioacoustic ganglion development	biological_process	11	circRNA14272(NRP1)	1	1366	1	7415	0.184221
GO:0052858	peptidyl-lysine acetyltransferase activity	molecular_function	9	circRNA11879(NAA50)	1	1366	1	7415	0.184221
GO:0071241	cellular response to inorganic substance	biological_process	6	circRNA34846(ADCY10);circRNA4174(ADCY10)	1	1366	1	7415	0.184221
GO:0055102	lipase inhibitor activity	molecular_function	5	circRNA35894(FAF2)	1	1366	1	7415	0.184221
GO:2000864	regulation of estradiol secretion	biological_process	13	circRNA13924(KDM5B);circRNA13946(KDM5B);circRNA13947(KDM5B);circRNA13948(KDM5B);circRNA13949(KDM5B);circRNA13951(KDM5B);circRNA13952(KDM5B);circRNA13953(KDM5B);circRNA25132(KDM5B)	1	1366	1	7415	0.184221
GO:0070418	DNA-dependent protein kinase complex	cellular_component	11	circRNA15025(UVRAG)	1	1366	1	7415	0.184221
GO:0008406	gonad development	biological_process	7	circRNA23721(WDR19)	1	1366	1	7415	0.184221
GO:0016052	carbohydrate catabolic process	biological_process	6	circRNA3118(DERA)	1	1366	1	7415	0.184221
GO:0070857	regulation of bile acid biosynthetic process	biological_process	10	circRNA17928(SIRT1)	1	1366	1	7415	0.184221
GO:2000170	positive regulation of peptidyl-cysteine S-nitrosylation	biological_process	10	circRNA37767(ACE)	1	1366	1	7415	0.184221
GO:0060566	positive regulation of DNA-templated transcription, termination	biological_process	11	circRNA23635(SETX);circRNA36810(SETX);circRNA9508(SETX);circRNA9509(SETX);circRNA9513(SETX);circRNA9517(SETX);circRNA9519(SETX)	1	1366	1	7415	0.184221
GO:1903233	regulation of calcium ion-dependent exocytosis of neurotransmitter	biological_process	10	circRNA25906(RAB3GAP1)	1	1366	1	7415	0.184221
GO:0035408	histone H3-T6 phosphorylation	biological_process	11	circRNA12388(PRKCA);circRNA12389(PRKCA)	1	1366	1	7415	0.184221
GO:0060179	male mating behavior	biological_process	7	circRNA18184(PTEN)	1	1366	1	7415	0.184221
GO:0090409	malonyl-CoA synthetase activity	molecular_function	7	circRNA1248(ACSF3)	1	1366	1	7415	0.184221
GO:0072180	mesonephric duct morphogenesis	biological_process	11	circRNA19795(GPC3);circRNA19796(GPC3)	1	1366	1	7415	0.184221
GO:0055123	digestive system development	biological_process	7	circRNA23721(WDR19)	1	1366	1	7415	0.184221
GO:0001226	RNA polymerase II transcription corepressor binding	molecular_function	8	circRNA2986(CNOT2)	1	1366	1	7415	0.184221
GO:0035552	oxidative single-stranded DNA demethylation	biological_process	13	circRNA35705(ALKBH3)	1	1366	1	7415	0.184221
GO:0015616	DNA translocase activity	molecular_function	12	circRNA19558(ATRX)	1	1366	1	7415	0.184221
GO:2000405	negative regulation of T cell migration	biological_process	8	circRNA11708(APOD);circRNA42841(APOD)	1	1366	1	7415	0.184221
GO:0022843	voltage-gated cation channel activity	molecular_function	10	circRNA23959(PKD2)	1	1366	1	7415	0.184221
GO:1900118	negative regulation of execution phase of apoptosis	biological_process	10	circRNA17199(FZD3)	1	1366	1	7415	0.184221
GO:0061312	BMP signaling pathway involved in heart development	biological_process	14	circRNA16456(ACVR1);circRNA16457(ACVR1);circRNA16458(ACVR1);circRNA16460(ACVR1);circRNA16462(ACVR1)	1	1366	1	7415	0.184221
GO:0032535	regulation of cellular component size	biological_process	5	circRNA18184(PTEN)	1	1366	1	7415	0.184221
GO:0015186	L-glutamine transmembrane transporter activity	molecular_function	10	circRNA3380(SLC38A1)	1	1366	1	7415	0.184221
GO:0018094	protein polyglycylation	biological_process	8	circRNA11161(ENSSSCG00000011553)	1	1366	1	7415	0.184221
GO:0048730	epidermis morphogenesis	biological_process	10	circRNA1774(CDC42)	1	1366	1	7415	0.184221
GO:2000546	positive regulation of endothelial cell chemotaxis to fibroblast growth factor	biological_process	7	circRNA16326(FGFR1)	1	1366	1	7415	0.184221
GO:0050793	regulation of developmental process	biological_process	4	circRNA4450(NOTCH2)	1	1366	1	7415	0.184221
GO:0014701	junctional sarcoplasmic reticulum membrane	cellular_component	11	circRNA4011(JPH1)	1	1366	1	7415	0.184221
GO:0004118	cGMP-stimulated cyclic-nucleotide phosphodiesterase activity	molecular_function	10	circRNA7389(PDE10A);circRNA7402(PDE10A)	1	1366	1	7415	0.184221
GO:0006384	transcription initiation from RNA polymerase III promoter	biological_process	10	circRNA35141(GTF3C1)	1	1366	1	7415	0.184221
GO:0010171	body morphogenesis	biological_process	5	circRNA19795(GPC3);circRNA19796(GPC3)	1	1366	1	7415	0.184221
GO:0004824	lysine-tRNA ligase activity	molecular_function	8	circRNA1279(KARS)	1	1366	1	7415	0.184221
GO:0060669	embryonic placenta morphogenesis	biological_process	6	circRNA10823(SETD2);circRNA10825(SETD2);circRNA10830(SETD2);circRNA10832(SETD2)	1	1366	1	7415	0.184221
GO:0016878	acid-thiol ligase activity	molecular_function	6	circRNA1248(ACSF3)	1	1366	1	7415	0.184221
GO:0097053	L-kynurenine catabolic process	biological_process	9	circRNA16114(KYNU)	1	1366	1	7415	0.184221
GO:0072012	glomerulus vasculature development	biological_process	11	circRNA3786(ANGPT1)	1	1366	1	7415	0.184221
GO:0060956	endocardial cell differentiation	biological_process	10	circRNA8040(SMAD4);circRNA8042(SMAD4)	1	1366	1	7415	0.184221
GO:0016062	adaptation of rhodopsin mediated signaling	biological_process	10	circRNA862(RDH11)	1	1366	1	7415	0.184221
GO:0015220	choline transmembrane transporter activity	molecular_function	7	circRNA9193(SLC44A1);circRNA9195(SLC44A1)	1	1366	1	7415	0.184221
GO:1902745	positive regulation of lamellipodium organization	biological_process	8	circRNA192(CARMIL1);circRNA33391(CARMIL1)	1	1366	1	7415	0.184221
GO:1990955	G-rich single-stranded DNA binding	NA	NA	circRNA40093(POT1)	1	1366	1	7415	0.184221
GO:0051878	lateral element assembly	biological_process	9	circRNA34947(SYCP1)	1	1366	1	7415	0.184221
GO:0048639	positive regulation of developmental growth	biological_process	7	circRNA14487(PLCB1);circRNA14488(PLCB1)	1	1366	1	7415	0.184221
GO:0051308	male meiosis chromosome separation	biological_process	8	circRNA5385(M1AP)	1	1366	1	7415	0.184221
GO:0019842	vitamin binding	molecular_function	5	circRNA23354(PYGL);circRNA8655(PYGL)	1	1366	1	7415	0.184221
GO:0102867	molybdenum cofactor sulfurtransferase activity	NA	NA	circRNA2205(ENSSSCG00000003744)	1	1366	1	7415	0.184221
GO:0035610	protein side chain deglutamylation	biological_process	11	circRNA26858(AGBL3)	1	1366	1	7415	0.184221
GO:1990390	protein K33-linked ubiquitination	biological_process	12	circRNA15876(KLHL20)	1	1366	1	7415	0.184221
GO:0072235	metanephric distal tubule development	biological_process	10	circRNA23959(PKD2)	1	1366	1	7415	0.184221
GO:0006582	melanin metabolic process	biological_process	7	circRNA8185(MYO5A);circRNA8190(MYO5A);circRNA8196(MYO5A)	1	1366	1	7415	0.184221
GO:0006621	protein retention in ER lumen	biological_process	9	circRNA2315(ANKRD13C);circRNA2317(ANKRD13C)	1	1366	1	7415	0.184221
GO:0016901	oxidoreductase activity, acting on the CH-OH group of donors, quinone or similar compound as acceptor	molecular_function	6	circRNA10186(HHIP)	1	1366	1	7415	0.184221
GO:0001763	morphogenesis of a branching structure	biological_process	5	circRNA10823(SETD2);circRNA10825(SETD2);circRNA10830(SETD2);circRNA10832(SETD2)	1	1366	1	7415	0.184221
GO:0004500	dopamine beta-monooxygenase activity	molecular_function	7	circRNA7597(MOXD1)	1	1366	1	7415	0.184221
GO:0043716	2-hydroxy-3-keto-5-methylthiopentenyl-1-phosphate phosphatase activity	molecular_function	8	circRNA10539(ENOPH1)	1	1366	1	7415	0.184221
GO:0090619	meiotic spindle pole	cellular_component	11	circRNA33980(CCDC155)	1	1366	1	7415	0.184221
GO:0030903	notochord development	biological_process	8	circRNA15223(YAP1);circRNA15224(YAP1);circRNA15228(YAP1);circRNA38793(YAP1)	1	1366	1	7415	0.184221
GO:0070370	cellular heat acclimation	biological_process	7	circRNA19284(RBBP7)	1	1366	1	7415	0.184221
GO:0055098	response to low-density lipoprotein particle	biological_process	6	circRNA11207(PPARG);circRNA11208(PPARG)	1	1366	1	7415	0.184221
GO:0046969	NAD-dependent histone deacetylase activity (H3-K9 specific	molecular_function	9	circRNA17928(SIRT1)	1	1366	1	7415	0.184221
GO:0000285	1-phosphatidylinositol-3-phosphate 5-kinase activity	molecular_function	8	circRNA39317(PIKFYVE)	1	1366	1	7415	0.184221
GO:0015696	ammonium transport	biological_process	8	circRNA7073(SLC12A2)	1	1366	1	7415	0.184221
GO:0061108	seminal vesicle epithelium development	biological_process	7	circRNA16974(SERPINE2)	1	1366	1	7415	0.184221
GO:1903420	protein localization to endoplasmic reticulum tubular network	biological_process	9	circRNA18374(GBF1);ciRNA426(GBF1)	1	1366	1	7415	0.184221
GO:1990716	axonemal central apparatus	NA	NA	circRNA28623(SPAG17);circRNA34937(SPAG17);circRNA4456(SPAG17)	1	1366	1	7415	0.184221
GO:0050429	calcium-dependent phospholipase C activity	molecular_function	9	circRNA11458(PLCH1);circRNA11459(PLCH1);circRNA11463(PLCH1)	1	1366	1	7415	0.184221
GO:0018315	molybdenum incorporation into molybdenum-molybdopterin complex	biological_process	9	circRNA20674(GPHN);circRNA33652(GPHN);circRNA33654(GPHN);circRNA836(GPHN);circRNA838(GPHN);circRNA839(GPHN);circRNA840(GPHN)	1	1366	1	7415	0.184221
GO:0033499	galactose catabolic process via UDP-galactose	biological_process	10	circRNA5655(GALM)	1	1366	1	7415	0.184221
GO:0048691	positive regulation of axon extension involved in regeneration	biological_process	10	circRNA8765(NTRK3)	1	1366	1	7415	0.184221
GO:0006760	folic acid-containing compound metabolic process	biological_process	7	circRNA15147(FOLH1B);circRNA15152(FOLH1B);circRNA15156(FOLH1B)	1	1366	1	7415	0.184221
GO:0048205	COPI coating of Golgi vesicle	biological_process	10	circRNA18374(GBF1);ciRNA426(GBF1)	1	1366	1	7415	0.184221
GO:0008111	alpha-methylacyl-CoA racemase activity	molecular_function	6	circRNA19959(AMACR)	1	1366	1	7415	0.184221
GO:0051731	polynucleotide 5'-hydroxyl-kinase activity	molecular_function	8	circRNA34004(NOL9)	1	1366	1	7415	0.184221
GO:0016119	carotene metabolic process	biological_process	8	circRNA15302(BCO2)	1	1366	1	7415	0.184221
GO:2000987	positive regulation of behavioral fear response	biological_process	7	circRNA6887(MEF2C)	1	1366	1	7415	0.184221
GO:0043949	regulation of cAMP-mediated signaling	biological_process	11	circRNA7389(PDE10A);circRNA7402(PDE10A)	1	1366	1	7415	0.184221
GO:0031510	SUMO activating enzyme complex	cellular_component	11	circRNA1568(SAE1)	1	1366	1	7415	0.184221
GO:0002826	negative regulation of T-helper 1 type immune response	biological_process	9	circRNA5244(IL1RL1)	1	1366	1	7415	0.184221
GO:0003922	GMP synthase (glutamine-hydrolyzing) activity	molecular_function	7	circRNA11471(ENSSSCG00000028855)	1	1366	1	7415	0.184221
GO:0021881	Wnt-activated signaling pathway involved in forebrain neuron fate commitment	biological_process	9	circRNA28814(AXIN1);circRNA5096(AXIN1)	1	1366	1	7415	0.184221
GO:0001504	neurotransmitter uptake	biological_process	6	circRNA4249(ATP1A2)	1	1366	1	7415	0.184221
GO:0030990	intraciliary transport particle	cellular_component	5	circRNA35982(KIF3A);circRNA7104(KIF3A)	1	1366	1	7415	0.184221
GO:0090128	regulation of synapse maturation	biological_process	7	circRNA17847(DISC1)	1	1366	1	7415	0.184221
GO:2000020	positive regulation of male gonad development	biological_process	10	circRNA3798(ZFPM2);circRNA3799(ZFPM2)	1	1366	1	7415	0.184221
GO:0016314	phosphatidylinositol-3,4,5-trisphosphate 3-phosphatase activity	molecular_function	10	circRNA18184(PTEN)	1	1366	1	7415	0.184221
GO:0030910	olfactory placode formation	biological_process	9	circRNA28814(AXIN1);circRNA5096(AXIN1)	1	1366	1	7415	0.184221
GO:0045713	low-density lipoprotein particle receptor biosynthetic process	biological_process	8	circRNA11207(PPARG);circRNA11208(PPARG)	1	1366	1	7415	0.184221
GO:0035358	regulation of peroxisome proliferator activated receptor signaling pathway	biological_process	9	circRNA17928(SIRT1)	1	1366	1	7415	0.184221
GO:0060315	negative regulation of ryanodine-sensitive calcium-release channel activity	biological_process	11	circRNA23959(PKD2)	1	1366	1	7415	0.184221
GO:0050748	negative regulation of lipoprotein metabolic process	biological_process	7	circRNA16687(ITGAV)	1	1366	1	7415	0.184221
GO:0015872	dopamine transport	biological_process	9	circRNA7405(SLC22A3);circRNA7406(SLC22A3);circRNA7407(SLC22A3)	1	1366	1	7415	0.184221
GO:0032875	regulation of DNA endoreduplication	biological_process	12	circRNA11649(SENP2);circRNA37536(SENP2)	1	1366	1	7415	0.184221
GO:0036042	long-chain fatty acyl-CoA binding	molecular_function	7	circRNA1636(ACOT7);circRNA34001(ACOT7)	1	1366	1	7415	0.184221
GO:0036500	ATF6-mediated unfolded protein response	NA	NA	circRNA19336(MBTPS2)	1	1366	1	7415	0.184221
GO:0034686	integrin alphav-beta8 complex	cellular_component	9	circRNA16687(ITGAV)	1	1366	1	7415	0.184221
GO:0035745	T-helper 2 cell cytokine production	biological_process	10	circRNA20121(IL31RA)	1	1366	1	7415	0.184221
GO:0050929	induction of negative chemotaxis	biological_process	7	circRNA9667(SLIT2)	1	1366	1	7415	0.184221
GO:1900275	negative regulation of phospholipase C activity	biological_process	9	circRNA36775(ABL1);circRNA36777(ABL1);circRNA9456(ABL1);circRNA9458(ABL1)	1	1366	1	7415	0.184221
GO:0034219	carbohydrate transmembrane transport	biological_process	6	circRNA36972(TMEM144)	1	1366	1	7415	0.184221
GO:0019948	SUMO activating enzyme activity	molecular_function	7	circRNA1568(SAE1)	1	1366	1	7415	0.184221
GO:0060763	mammary duct terminal end bud growth	biological_process	10	circRNA13924(KDM5B);circRNA13946(KDM5B);circRNA13947(KDM5B);circRNA13948(KDM5B);circRNA13949(KDM5B);circRNA13951(KDM5B);circRNA13952(KDM5B);circRNA13953(KDM5B);circRNA25132(KDM5B)	1	1366	1	7415	0.184221
GO:0033553	rDNA heterochromatin	cellular_component	13	circRNA17928(SIRT1)	1	1366	1	7415	0.184221
GO:0048143	astrocyte activation	biological_process	6	circRNA18941(SMO)	1	1366	1	7415	0.184221
GO:0034979	NAD-dependent protein deacetylase activity	molecular_function	7	circRNA17928(SIRT1)	1	1366	1	7415	0.184221
GO:0061598	molybdopterin adenylyltransferase activity	molecular_function	8	circRNA20674(GPHN);circRNA33652(GPHN);circRNA33654(GPHN);circRNA836(GPHN);circRNA838(GPHN);circRNA839(GPHN);circRNA840(GPHN)	1	1366	1	7415	0.184221
GO:0090555	phosphatidylethanolamine-translocating ATPase activity	molecular_function	13	circRNA21930(ABCA4);circRNA4636(ABCA4);circRNA4641(ABCA4)	1	1366	1	7415	0.184221
GO:0001188	RNA polymerase I transcriptional preinitiation complex assembly	biological_process	11	circRNA35593(TAF1B);circRNA5927(TAF1B);circRNA5928(TAF1B);circRNA5929(TAF1B)	1	1366	1	7415	0.184221
GO:0010725	regulation of primitive erythrocyte differentiation	biological_process	8	circRNA21012(KDM1A)	1	1366	1	7415	0.184221
GO:0021813	cell-cell adhesion involved in neuronal-glial interactions involved in cerebral cortex radial glia guided migration	biological_process	7	circRNA2431(DAB1)	1	1366	1	7415	0.184221
GO:0043314	negative regulation of neutrophil degranulation	biological_process	11	circRNA13011(ABR)	1	1366	1	7415	0.184221
GO:2001113	negative regulation of cellular response to hepatocyte growth factor stimulus	biological_process	10	circRNA19953(ADAMTS12)	1	1366	1	7415	0.184221
GO:1990051	activation of protein kinase C activity	biological_process	13	circRNA36775(ABL1);circRNA36777(ABL1);circRNA9456(ABL1);circRNA9458(ABL1)	1	1366	1	7415	0.184221
GO:0036294	cellular response to decreased oxygen levels	biological_process	7	circRNA18184(PTEN)	1	1366	1	7415	0.184221
GO:0045580	regulation of T cell differentiation	biological_process	10	circRNA32838(BRAF);circRNA40020(BRAF);circRNA40022(BRAF)	1	1366	1	7415	0.184221
GO:0071109	superior temporal gyrus development	biological_process	14	circRNA11824(GSK3B)	1	1366	1	7415	0.184221
GO:1900224	positive regulation of nodal signaling pathway involved in determination of lateral mesoderm left/right asymmetry	biological_process	17	circRNA8011(SMAD2)	1	1366	1	7415	0.184221
GO:0002051	osteoblast fate commitment	biological_process	8	circRNA20256(SH3PXD2B)	1	1366	1	7415	0.184221
GO:1901187	regulation of ephrin receptor signaling pathway	biological_process	11	circRNA20478(ANKS1A);circRNA33426(ANKS1A)	1	1366	1	7415	0.184221
GO:0072285	mesenchymal to epithelial transition involved in metanephric renal vesicle formation	biological_process	12	circRNA18941(SMO)	1	1366	1	7415	0.184221
GO:0051097	negative regulation of helicase activity	biological_process	7	circRNA17928(SIRT1)	1	1366	1	7415	0.184221
GO:0061485	memory T cell proliferation	biological_process	8	circRNA8976(DOCK8)	1	1366	1	7415	0.184221
GO:0034334	adherens junction maintenance	biological_process	7	circRNA7374(AFDN)	1	1366	1	7415	0.184221
GO:0060466	activation of meiosis involved in egg activation	biological_process	8	circRNA14487(PLCB1);circRNA14488(PLCB1)	1	1366	1	7415	0.184221
GO:0036435	K48-linked polyubiquitin binding	molecular_function	8	circRNA39694(UFD1L)	1	1366	1	7415	0.184221
GO:0006123	mitochondrial electron transport, cytochrome c to oxygen	biological_process	16	circRNA574(COX5A)	1	1366	1	7415	0.184221
GO:0006430	lysyl-tRNA aminoacylation	biological_process	13	circRNA1279(KARS)	1	1366	1	7415	0.184221
GO:0032635	interleukin-6 production	biological_process	6	circRNA10688(AZI2);circRNA37219(AZI2)	1	1366	1	7415	0.184221
GO:0071504	cellular response to heparin	biological_process	8	circRNA9667(SLIT2)	1	1366	1	7415	0.184221
GO:1990614	mitochondrial magnesium ion transmembrane transport	NA	NA	circRNA163(MRS2)	1	1366	1	7415	0.184221
GO:0000120	RNA polymerase I transcription factor complex	cellular_component	9	circRNA13765(TAF1A)	1	1366	1	7415	0.184221
GO:0048270	methionine adenosyltransferase regulator activity	molecular_function	4	circRNA20277(MAT2B)	1	1366	1	7415	0.184221
GO:0004016	adenylate cyclase activity	molecular_function	5	circRNA34846(ADCY10);circRNA4174(ADCY10)	1	1366	1	7415	0.184221
GO:0050973	detection of mechanical stimulus involved in equilibrioception	biological_process	10	circRNA18145(PCDH15);circRNA18149(PCDH15);circRNA18150(PCDH15);circRNA18153(PCDH15);circRNA18154(PCDH15)	1	1366	1	7415	0.184221
GO:0016507	mitochondrial fatty acid beta-oxidation multienzyme complex	cellular_component	12	circRNA35549(HADHA)	1	1366	1	7415	0.184221
GO:0016121	carotene catabolic process	biological_process	9	circRNA15302(BCO2)	1	1366	1	7415	0.184221
GO:0086019	cell-cell signaling involved in cardiac conduction	biological_process	7	circRNA3016(PKP2)	1	1366	1	7415	0.184221
GO:0005174	CD40 receptor binding	molecular_function	8	circRNA9547(TRAF2)	1	1366	1	7415	0.184221
GO:0007176	regulation of epidermal growth factor-activated receptor activity	biological_process	11	circRNA12026(APP);circRNA12027(APP);circRNA12029(APP)	1	1366	1	7415	0.184221
GO:1904528	positive regulation of microtubule binding	NA	NA	circRNA36775(ABL1);circRNA36777(ABL1);circRNA9456(ABL1);circRNA9458(ABL1)	1	1366	1	7415	0.184221
GO:0003185	sinoatrial valve morphogenesis	biological_process	11	circRNA6887(MEF2C)	1	1366	1	7415	0.184221
GO:0051800	phosphatidylinositol-3,4-bisphosphate 3-phosphatase activity	molecular_function	10	circRNA18184(PTEN)	1	1366	1	7415	0.184221
GO:0004699	calcium-independent protein kinase C activity	molecular_function	10	circRNA5596(PRKCE);circRNA5597(PRKCE)	1	1366	1	7415	0.184221
GO:1904835	dorsal root ganglion morphogenesis	NA	NA	circRNA14272(NRP1)	1	1366	1	7415	0.184221
GO:0045110	intermediate filament bundle assembly	biological_process	8	circRNA3016(PKP2)	1	1366	1	7415	0.184221
GO:0035609	C-terminal protein deglutamylation	biological_process	11	circRNA15147(FOLH1B);circRNA15152(FOLH1B);circRNA15156(FOLH1B)	1	1366	1	7415	0.184221
GO:0098914	membrane repolarization during atrial cardiac muscle cell action potential	biological_process	12	circRNA6999(KCNN2)	1	1366	1	7415	0.184221
GO:0002248	connective tissue replacement involved in inflammatory response wound healing	biological_process	6	circRNA8752(HIF1A)	1	1366	1	7415	0.184221
GO:0089720	caspase binding	molecular_function	7	circRNA17928(SIRT1)	1	1366	1	7415	0.184221
GO:0038190	VEGF-activated neuropilin signaling pathway	biological_process	11	circRNA14272(NRP1)	1	1366	1	7415	0.184221
GO:0036353	histone H2A-K119 monoubiquitination	biological_process	12	circRNA16009(RNF2);circRNA16010(RNF2)	1	1366	1	7415	0.184221
GO:1903078	positive regulation of protein localization to plasma membrane	biological_process	7	circRNA6107(STX3)	1	1366	1	7415	0.184221
GO:0060623	regulation of chromosome condensation	biological_process	12	circRNA32664(WAPL)	1	1366	1	7415	0.184221
GO:0002360	T cell lineage commitment	biological_process	10	circRNA4138(PRKDC);circRNA4147(PRKDC)	1	1366	1	7415	0.184221
GO:0061743	motor learning	NA	NA	circRNA7680(ADGRB3)	1	1366	1	7415	0.184221
GO:0006772	thiamine metabolic process	biological_process	8	circRNA15842(TPK1);circRNA15847(TPK1)	1	1366	1	7415	0.184221
GO:1904861	excitatory synapse assembly	NA	NA	circRNA587(NPTN)	1	1366	1	7415	0.184221
GO:0002692	negative regulation of cellular extravasation	biological_process	7	circRNA13011(ABR)	1	1366	1	7415	0.184221
GO:0007037	vacuolar phosphate transport	biological_process	9	circRNA16326(FGFR1)	1	1366	1	7415	0.184221
GO:0005896	interleukin-6 receptor complex	cellular_component	8	circRNA20117(IL6ST)	1	1366	1	7415	0.184221
GO:0060923	cardiac muscle cell fate commitment	biological_process	9	circRNA16456(ACVR1);circRNA16457(ACVR1);circRNA16458(ACVR1);circRNA16460(ACVR1);circRNA16462(ACVR1)	1	1366	1	7415	0.184221
GO:0004129	cytochrome-c oxidase activity	molecular_function	6	circRNA574(COX5A)	1	1366	1	7415	0.184221
GO:0001743	optic placode formation	biological_process	8	circRNA28814(AXIN1);circRNA5096(AXIN1)	1	1366	1	7415	0.184221
GO:0060903	positive regulation of meiosis I	biological_process	8	circRNA17104(PIWIL2);circRNA17106(PIWIL2);circRNA17107(PIWIL2);circRNA17109(PIWIL2);circRNA17110(PIWIL2);circRNA17112(PIWIL2);circRNA17113(PIWIL2)	1	1366	1	7415	0.184221
GO:2001054	negative regulation of mesenchymal cell apoptotic process	biological_process	11	circRNA8752(HIF1A)	1	1366	1	7415	0.184221
GO:0048864	stem cell development	biological_process	8	circRNA10823(SETD2);circRNA10825(SETD2);circRNA10830(SETD2);circRNA10832(SETD2)	1	1366	1	7415	0.184221
GO:0030504	inorganic diphosphate transmembrane transporter activity	molecular_function	9	circRNA19905(ANKH)	1	1366	1	7415	0.184221
GO:2000826	regulation of heart morphogenesis	biological_process	10	circRNA18941(SMO)	1	1366	1	7415	0.184221
GO:0071441	negative regulation of histone H3-K14 acetylation	biological_process	12	circRNA17928(SIRT1)	1	1366	1	7415	0.184221
GO:0097056	selenocysteinyl-tRNA(Sec) biosynthetic process	biological_process	9	circRNA9689(ENSSSCG00000025315)	1	1366	1	7415	0.184221
GO:0018401	peptidyl-proline hydroxylation to 4-hydroxy-L-proline	biological_process	9	circRNA18007(P4HA1);circRNA18011(P4HA1)	1	1366	1	7415	0.184221
GO:0051923	sulfation	biological_process	6	circRNA8412(CHSY1)	1	1366	1	7415	0.184221
GO:0008158	hedgehog receptor activity	molecular_function	6	circRNA13975(PTCH1)	1	1366	1	7415	0.184221
GO:1901962	S-adenosyl-L-methionine transmembrane transport	biological_process	8	circRNA11079(SLC25A26);circRNA11080(SLC25A26)	1	1366	1	7415	0.184221
GO:0045903	positive regulation of translational fidelity	biological_process	11	circRNA14637(CDK5RAP1);circRNA14640(CDK5RAP1);circRNA25374(CDK5RAP1);circRNA38574(CDK5RAP1)	1	1366	1	7415	0.184221
GO:0061689	tricellular tight junction	NA	NA	circRNA20195(MARVELD2)	1	1366	1	7415	0.184221
GO:0019637	organophosphate metabolic process	biological_process	6	circRNA19349(PHEX);circRNA19350(PHEX);circRNA19351(PHEX)	1	1366	1	7415	0.184221
GO:0035860	glial cell-derived neurotrophic factor receptor signaling pathway	biological_process	10	circRNA4046(SULF1)	1	1366	1	7415	0.184221
GO:0016939	kinesin II complex	cellular_component	13	circRNA35982(KIF3A);circRNA7104(KIF3A)	1	1366	1	7415	0.184221
GO:0071866	negative regulation of apoptotic process in bone marrow	biological_process	11	circRNA10329(LEF1);circRNA37128(LEF1)	1	1366	1	7415	0.184221
GO:0009070	serine family amino acid biosynthetic process	biological_process	9	circRNA821(MTHFD1);circRNA823(MTHFD1)	1	1366	1	7415	0.184221
GO:0010767	regulation of transcription from RNA polymerase II promoter in response to UV-induced DNA damage	biological_process	14	circRNA15419(CHEK1)	1	1366	1	7415	0.184221
GO:0001547	antral ovarian follicle growth	biological_process	9	circRNA7857(FOXO3)	1	1366	1	7415	0.184221
GO:0048332	mesoderm morphogenesis	biological_process	6	circRNA10823(SETD2);circRNA10825(SETD2);circRNA10830(SETD2);circRNA10832(SETD2)	1	1366	1	7415	0.184221
GO:0060971	embryonic heart tube left/right pattern formation	biological_process	9	circRNA1537(MEGF8)	1	1366	1	7415	0.184221
GO:0045988	negative regulation of striated muscle contraction	biological_process	10	circRNA4249(ATP1A2)	1	1366	1	7415	0.184221
GO:1903874	ferrous iron transmembrane transport	NA	NA	circRNA17115(SLC39A14)	1	1366	1	7415	0.184221
GO:0010766	negative regulation of sodium ion transport	biological_process	10	circRNA16974(SERPINE2)	1	1366	1	7415	0.184221
GO:0048209	regulation of vesicle targeting, to, from or within Golgi	biological_process	7	circRNA37993(GOSR1)	1	1366	1	7415	0.184221
GO:0070634	transepithelial ammonium transport	biological_process	9	circRNA7073(SLC12A2)	1	1366	1	7415	0.184221
GO:0051792	medium-chain fatty acid biosynthetic process	biological_process	10	circRNA1636(ACOT7);circRNA34001(ACOT7)	1	1366	1	7415	0.184221
GO:0035813	regulation of renal sodium excretion	biological_process	8	circRNA9816(CORIN);circRNA9817(CORIN);circRNA9818(CORIN);circRNA9821(CORIN);circRNA9824(CORIN);circRNA9828(CORIN);circRNA9829(CORIN);circRNA9830(CORIN);circRNA9832(CORIN);circRNA9833(CORIN);circRNA9836(CORIN);circRNA9838(CORIN);circRNA9840(CORIN);circRNA9841(CORIN);circRNA9842(CORIN);circRNA9845(CORIN);circRNA9846(CORIN);circRNA9849(CORIN);circRNA9850(CORIN);circRNA9860(CORIN)	1	1366	1	7415	0.184221
GO:0016116	carotenoid metabolic process	biological_process	9	circRNA15302(BCO2)	1	1366	1	7415	0.184221
GO:0090244	Wnt signaling pathway involved in somitogenesis	biological_process	9	circRNA3150(LRP6)	1	1366	1	7415	0.184221
GO:0032142	single guanine insertion binding	molecular_function	12	circRNA6852(MSH3)	1	1366	1	7415	0.184221
GO:0009330	DNA topoisomerase complex (ATP-hydrolyzing	cellular_component	7	circRNA12569(TOP2A);circRNA31027(TOP2A)	1	1366	1	7415	0.184221
GO:0072075	metanephric mesenchyme development	biological_process	11	circRNA23959(PKD2)	1	1366	1	7415	0.184221
GO:1904493	tetrahydrofolyl-poly(glutamate) polymer binding	NA	NA	circRNA15147(FOLH1B);circRNA15152(FOLH1B);circRNA15156(FOLH1B)	1	1366	1	7415	0.184221
GO:1903758	negative regulation of transcription from RNA polymerase II promoter by histone modification	biological_process	9	circRNA14803(ZMYND8)	1	1366	1	7415	0.184221
GO:0044053	translocation of peptides or proteins into host cell cytoplasm	biological_process	9	circRNA7417(TCP1);circRNA7421(TCP1)	1	1366	1	7415	0.184221
GO:0004157	dihydropyrimidinase activity	molecular_function	7	circRNA3804(DPYS)	1	1366	1	7415	0.184221
GO:0060693	regulation of branching involved in salivary gland morphogenesis	biological_process	8	circRNA33746(BTBD7)	1	1366	1	7415	0.184221
GO:0002329	pre-B cell differentiation	biological_process	11	circRNA19827(ATP11C)	1	1366	1	7415	0.184221
GO:0007521	muscle cell fate determination	biological_process	7	circRNA6887(MEF2C)	1	1366	1	7415	0.184221
GO:0072284	metanephric S-shaped body morphogenesis	biological_process	13	circRNA23959(PKD2)	1	1366	1	7415	0.184221
GO:0035686	sperm fibrous sheath	cellular_component	8	circRNA16789(ALS2CR12)	1	1366	1	7415	0.184221
GO:0002553	histamine secretion by mast cell	biological_process	10	circRNA36400(SNAP23);circRNA8326(SNAP23)	1	1366	1	7415	0.184221
GO:0090135	actin filament branching	biological_process	8	circRNA36775(ABL1);circRNA36777(ABL1);circRNA9456(ABL1);circRNA9458(ABL1)	1	1366	1	7415	0.184221
GO:0034516	response to vitamin B6	biological_process	9	circRNA16114(KYNU)	1	1366	1	7415	0.184221
GO:1901184	regulation of ERBB signaling pathway	biological_process	11	circRNA36064(SH3TC2)	1	1366	1	7415	0.184221
GO:0002328	pro-B cell differentiation	biological_process	9	circRNA4138(PRKDC);circRNA4147(PRKDC)	1	1366	1	7415	0.184221
GO:0031547	brain-derived neurotrophic factor receptor signaling pathway	biological_process	10	circRNA19812(SLC9A6)	1	1366	1	7415	0.184221
GO:0070640	vitamin D3 metabolic process	biological_process	8	circRNA16326(FGFR1)	1	1366	1	7415	0.184221
GO:0002191	cap-dependent translational initiation	biological_process	10	circRNA34377(EIF3D)	1	1366	1	7415	0.184221
GO:0031821	G-protein coupled serotonin receptor binding	molecular_function	7	circRNA15760(GNAI1)	1	1366	1	7415	0.184221
GO:0042584	chromaffin granule membrane	cellular_component	13	circRNA26588(ANXA7)	1	1366	1	7415	0.184221
GO:0060248	detection of cell density by contact stimulus involved in contact inhibition	biological_process	6	circRNA18941(SMO)	1	1366	1	7415	0.184221
GO:2000425	regulation of apoptotic cell clearance	biological_process	8	circRNA16687(ITGAV)	1	1366	1	7415	0.184221
GO:0007023	post-chaperonin tubulin folding pathway	biological_process	8	circRNA12264(TBCD)	1	1366	1	7415	0.184221
GO:1990314	cellular response to insulin-like growth factor stimulus	biological_process	9	circRNA34008(SLC25A33)	1	1366	1	7415	0.184221
GO:1990707	nuclear subtelomeric heterochromatin	NA	NA	circRNA19558(ATRX)	1	1366	1	7415	0.184221
GO:2000536	negative regulation of entry of bacterium into host cell	biological_process	10	circRNA16687(ITGAV)	1	1366	1	7415	0.184221
GO:0007494	midgut development	biological_process	8	circRNA18941(SMO)	1	1366	1	7415	0.184221
GO:0004484	mRNA guanylyltransferase activity	molecular_function	9	circRNA7754(ENSSSCG00000004311)	1	1366	1	7415	0.184221
GO:0032696	negative regulation of interleukin-13 production	biological_process	8	circRNA10329(LEF1);circRNA37128(LEF1)	1	1366	1	7415	0.184221
GO:0004362	glutathione-disulfide reductase activity	molecular_function	7	circRNA16367(ENSSSCG00000015844)	1	1366	1	7415	0.184221
GO:0045652	regulation of megakaryocyte differentiation	biological_process	9	circRNA6887(MEF2C)	1	1366	1	7415	0.184221
GO:0061511	centriole elongation	biological_process	12	circRNA14993(C2CD3);circRNA14995(C2CD3);circRNA31740(C2CD3)	1	1366	1	7415	0.184221
GO:0051562	negative regulation of mitochondrial calcium ion concentration	biological_process	12	circRNA38088(MICU2)	1	1366	1	7415	0.184221
GO:0003951	NAD+ kinase activity	molecular_function	7	circRNA19976(NADK2)	1	1366	1	7415	0.184221
GO:0030201	heparan sulfate proteoglycan metabolic process	biological_process	7	circRNA4046(SULF1)	1	1366	1	7415	0.184221
GO:1905776	positive regulation of DNA helicase activity	NA	NA	circRNA40093(POT1)	1	1366	1	7415	0.184221
GO:0010991	negative regulation of SMAD protein complex assembly	biological_process	12	circRNA1956(LDLRAD4)	1	1366	1	7415	0.184221
GO:0003956	NAD(P)+-protein-arginine ADP-ribosyltransferase activity	molecular_function	7	circRNA10083(ART3)	1	1366	1	7415	0.184221
GO:0043063	intercellular bridge organization	biological_process	6	circRNA12696(TEX14);circRNA12707(TEX14);circRNA12709(TEX14);circRNA12710(TEX14);circRNA24695(TEX14)	1	1366	1	7415	0.184221
GO:0009792	embryo development ending in birth or egg hatching	biological_process	7	circRNA8991(FXN);circRNA8992(FXN)	1	1366	1	7415	0.184221
GO:0004921	interleukin-11 receptor activity	molecular_function	7	circRNA20117(IL6ST)	1	1366	1	7415	0.184221
GO:0007296	vitellogenesis	biological_process	7	circRNA3146(ETV6)	1	1366	1	7415	0.184221
GO:0000966	RNA 5'-end processing	biological_process	10	circRNA17104(PIWIL2);circRNA17106(PIWIL2);circRNA17107(PIWIL2);circRNA17109(PIWIL2);circRNA17110(PIWIL2);circRNA17112(PIWIL2);circRNA17113(PIWIL2)	1	1366	1	7415	0.184221
GO:0001002	RNA polymerase III type 1 promoter sequence-specific DNA binding	molecular_function	11	circRNA35141(GTF3C1)	1	1366	1	7415	0.184221
GO:1903441	protein localization to ciliary membrane	biological_process	7	circRNA1396(BBS2)	1	1366	1	7415	0.184221
GO:1903597	negative regulation of gap junction assembly	biological_process	10	circRNA37767(ACE)	1	1366	1	7415	0.184221
GO:0015932	nucleobase-containing compound transmembrane transporter activity	molecular_function	6	circRNA41089(ENSSSCG00000000466)	1	1366	1	7415	0.184221
GO:0021769	orbitofrontal cortex development	biological_process	12	circRNA16326(FGFR1)	1	1366	1	7415	0.184221
GO:0001003	RNA polymerase III type 2 promoter sequence-specific DNA binding	molecular_function	11	circRNA35141(GTF3C1)	1	1366	1	7415	0.184221
GO:0008381	mechanically-gated ion channel activity	molecular_function	9	circRNA36612(TMC1)	1	1366	1	7415	0.184221
GO:0051717	inositol-1,3,4,5-tetrakisphosphate 3-phosphatase activity	molecular_function	10	circRNA18184(PTEN)	1	1366	1	7415	0.184221
GO:0061010	gall bladder development	biological_process	8	circRNA19977(NIPBL)	1	1366	1	7415	0.184221
GO:0042144	vacuole fusion, non-autophagic	biological_process	6	circRNA19209(ENSSSCG00000016772);circRNA19211(ENSSSCG00000016772);circRNA19212(ENSSSCG00000016772);circRNA40170(ENSSSCG00000016772)	1	1366	1	7415	0.184221
GO:0014012	peripheral nervous system axon regeneration	biological_process	9	circRNA11708(APOD);circRNA42841(APOD)	1	1366	1	7415	0.184221
GO:0051174	regulation of phosphorus metabolic process	biological_process	6	circRNA16326(FGFR1)	1	1366	1	7415	0.184221
GO:0008260	3-oxoacid CoA-transferase activity	molecular_function	7	circRNA20058(OXCT1)	1	1366	1	7415	0.184221
GO:0097300	programmed necrotic cell death	biological_process	7	circRNA9547(TRAF2)	1	1366	1	7415	0.184221
GO:0031393	negative regulation of prostaglandin biosynthetic process	biological_process	12	circRNA17928(SIRT1)	1	1366	1	7415	0.184221
GO:0019981	interleukin-6 binding	molecular_function	6	circRNA20117(IL6ST)	1	1366	1	7415	0.184221
GO:0004133	glycogen debranching enzyme activity	molecular_function	4	circRNA4600(AGL);circRNA4603(AGL)	1	1366	1	7415	0.184221
GO:0071672	negative regulation of smooth muscle cell chemotaxis	biological_process	6	circRNA9667(SLIT2)	1	1366	1	7415	0.184221
GO:0031681	G-protein beta-subunit binding	molecular_function	5	circRNA25077(RGS7)	1	1366	1	7415	0.184221
GO:0034715	pICln-Sm protein complex	cellular_component	9	circRNA15065(CLNS1A)	1	1366	1	7415	0.184221
GO:1990923	PET complex	NA	NA	circRNA17104(PIWIL2);circRNA17106(PIWIL2);circRNA17107(PIWIL2);circRNA17109(PIWIL2);circRNA17110(PIWIL2);circRNA17112(PIWIL2);circRNA17113(PIWIL2)	1	1366	1	7415	0.184221
GO:0008781	N-acylneuraminate cytidylyltransferase activity	molecular_function	8	circRNA3080(CMAS)	1	1366	1	7415	0.184221
GO:0003680	AT DNA binding	molecular_function	8	circRNA6887(MEF2C)	1	1366	1	7415	0.184221
GO:0071838	cell proliferation in bone marrow	biological_process	5	circRNA37767(ACE)	1	1366	1	7415	0.184221
GO:0004915	interleukin-6 receptor activity	molecular_function	7	circRNA20117(IL6ST)	1	1366	1	7415	0.184221
GO:0008446	GDP-mannose 4,6-dehydratase activity	molecular_function	7	circRNA33356(GMDS)	1	1366	1	7415	0.184221
GO:0019244	lactate biosynthetic process from pyruvate	biological_process	10	circRNA6301(LDHC)	1	1366	1	7415	0.184221
GO:0071880	adenylate cyclase-activating adrenergic receptor signaling pathway	biological_process	12	circRNA9946(RAPGEF2);circRNA9949(RAPGEF2)	1	1366	1	7415	0.184221
GO:0004775	succinate-CoA ligase (ADP-forming) activity	molecular_function	8	circRNA13358(SUCLA2)	1	1366	1	7415	0.184221
GO:0019229	regulation of vasoconstriction	biological_process	10	circRNA4249(ATP1A2)	1	1366	1	7415	0.184221
GO:0000801	central element	cellular_component	14	circRNA34947(SYCP1)	1	1366	1	7415	0.184221
GO:2000446	regulation of macrophage migration inhibitory factor signaling pathway	biological_process	10	circRNA3786(ANGPT1)	1	1366	1	7415	0.184221
GO:0060668	regulation of branching involved in salivary gland morphogenesis by extracellular matrix-epithelial cell signaling	biological_process	7	circRNA3497(NTN4)	1	1366	1	7415	0.184221
GO:0030624	U6atac snRNA binding	molecular_function	8	circRNA17597(SART3)	1	1366	1	7415	0.184221
GO:0070735	protein-glycine ligase activity	molecular_function	7	circRNA11161(ENSSSCG00000011553)	1	1366	1	7415	0.184221
GO:0010722	regulation of ferrochelatase activity	biological_process	7	circRNA8991(FXN);circRNA8992(FXN)	1	1366	1	7415	0.184221
GO:0009649	entrainment of circadian clock	biological_process	6	circRNA8482(PHLPP1)	1	1366	1	7415	0.184221
GO:0097112	gamma-aminobutyric acid receptor clustering	biological_process	8	circRNA20674(GPHN);circRNA33652(GPHN);circRNA33654(GPHN);circRNA836(GPHN);circRNA838(GPHN);circRNA839(GPHN);circRNA840(GPHN)	1	1366	1	7415	0.184221
GO:0070243	regulation of thymocyte apoptotic process	biological_process	13	circRNA8752(HIF1A)	1	1366	1	7415	0.184221
GO:0007371	ventral midline determination	biological_process	8	circRNA18941(SMO)	1	1366	1	7415	0.184221
GO:0008091	spectrin	cellular_component	11	circRNA826(SPTB)	1	1366	1	7415	0.184221
GO:0090071	negative regulation of ribosome biogenesis	biological_process	5	circRNA18184(PTEN)	1	1366	1	7415	0.184221
GO:0001187	transcription factor activity, RNA polymerase I CORE element binding transcription factor recruiting	molecular_function	7	circRNA35593(TAF1B);circRNA5927(TAF1B);circRNA5928(TAF1B);circRNA5929(TAF1B)	1	1366	1	7415	0.184221
GO:0048672	positive regulation of collateral sprouting	biological_process	9	circRNA2252(LPAR3)	1	1366	1	7415	0.184221
GO:0002326	B cell lineage commitment	biological_process	10	circRNA4138(PRKDC);circRNA4147(PRKDC)	1	1366	1	7415	0.184221
GO:1902203	negative regulation of hepatocyte growth factor receptor signaling pathway	biological_process	12	circRNA19953(ADAMTS12)	1	1366	1	7415	0.184221
GO:0030223	neutrophil differentiation	biological_process	10	circRNA10329(LEF1);circRNA37128(LEF1)	1	1366	1	7415	0.184221
GO:1990851	Wnt-Frizzled-LRP5/6 complex	NA	NA	circRNA3150(LRP6)	1	1366	1	7415	0.184221
GO:0043506	regulation of JUN kinase activity	biological_process	13	circRNA105(DTNBP1)	1	1366	1	7415	0.184221
GO:0035553	oxidative single-stranded RNA demethylation	biological_process	11	circRNA35705(ALKBH3)	1	1366	1	7415	0.184221
GO:0070860	RNA polymerase I core factor complex	cellular_component	10	circRNA35593(TAF1B);circRNA5927(TAF1B);circRNA5928(TAF1B);circRNA5929(TAF1B)	1	1366	1	7415	0.184221
GO:0032302	MutSbeta complex	cellular_component	8	circRNA6852(MSH3)	1	1366	1	7415	0.184221
GO:0007228	positive regulation of hh target transcription factor activity	biological_process	14	circRNA18941(SMO)	1	1366	1	7415	0.184221
GO:0072156	distal tubule morphogenesis	biological_process	10	circRNA22829(KLHL3);circRNA29471(KLHL3);circRNA29473(KLHL3);circRNA35996(KLHL3);circRNA35998(KLHL3);circRNA7170(KLHL3);circRNA7172(KLHL3);circRNA7173(KLHL3);circRNA7174(KLHL3)	1	1366	1	7415	0.184221
GO:0035473	lipase binding	molecular_function	6	circRNA35894(FAF2)	1	1366	1	7415	0.184221
GO:0044803	multi-organism membrane organization	biological_process	4	circRNA26472(PI4KA);circRNA39688(PI4KA)	1	1366	1	7415	0.184221
GO:0045016	mitochondrial magnesium ion transport	biological_process	10	circRNA163(MRS2)	1	1366	1	7415	0.184221
GO:0097676	histone H3-K36 dimethylation	biological_process	10	circRNA10823(SETD2);circRNA10825(SETD2);circRNA10830(SETD2);circRNA10832(SETD2)	1	1366	1	7415	0.184221
GO:0047045	testosterone 17-beta-dehydrogenase (NADP+) activity	molecular_function	7	circRNA13964(HSD17B3);circRNA13965(HSD17B3)	1	1366	1	7415	0.184221
GO:0060588	negative regulation of lipoprotein lipid oxidation	biological_process	10	circRNA11708(APOD);circRNA42841(APOD)	1	1366	1	7415	0.184221
GO:1904234	positive regulation of aconitate hydratase activity	NA	NA	circRNA8991(FXN);circRNA8992(FXN)	1	1366	1	7415	0.184221
GO:0030157	pancreatic juice secretion	biological_process	7	circRNA34860(COPA);circRNA4232(COPA)	1	1366	1	7415	0.184221
GO:0060988	lipid tube assembly	biological_process	8	circRNA7438(SNX9);circRNA7440(SNX9)	1	1366	1	7415	0.184221
GO:0016199	axon midline choice point recognition	biological_process	9	circRNA12026(APP);circRNA12027(APP);circRNA12029(APP)	1	1366	1	7415	0.184221
GO:0021683	cerebellar granular layer morphogenesis	biological_process	14	circRNA16974(SERPINE2)	1	1366	1	7415	0.184221
GO:0070671	response to interleukin-12	biological_process	7	circRNA8946(JAK2)	1	1366	1	7415	0.184221
GO:0051615	histamine uptake	biological_process	10	circRNA7405(SLC22A3);circRNA7406(SLC22A3);circRNA7407(SLC22A3)	1	1366	1	7415	0.184221
GO:0017151	DEAD/H-box RNA helicase binding	molecular_function	6	circRNA40093(POT1)	1	1366	1	7415	0.184221
GO:0048264	determination of ventral identity	biological_process	9	circRNA13770(AIDA)	1	1366	1	7415	0.184221
GO:0002333	transitional one stage B cell differentiation	biological_process	12	circRNA36775(ABL1);circRNA36777(ABL1);circRNA9456(ABL1);circRNA9458(ABL1)	1	1366	1	7415	0.184221
GO:1903426	regulation of reactive oxygen species biosynthetic process	biological_process	6	circRNA34008(SLC25A33)	1	1366	1	7415	0.184221
GO:0004057	arginyltransferase activity	molecular_function	7	circRNA18568(ATE1);circRNA18573(ATE1);circRNA18575(ATE1);circRNA39959(ATE1)	1	1366	1	7415	0.184221
GO:0010918	positive regulation of mitochondrial membrane potential	biological_process	7	circRNA17928(SIRT1)	1	1366	1	7415	0.184221
GO:2000354	regulation of ovarian follicle development	biological_process	9	circRNA12223(UMODL1);circRNA12226(UMODL1)	1	1366	1	7415	0.184221
GO:0021836	chemorepulsion involved in postnatal olfactory bulb interneuron migration	biological_process	12	circRNA9667(SLIT2)	1	1366	1	7415	0.184221
GO:0051967	negative regulation of synaptic transmission, glutamatergic	biological_process	11	circRNA18180(ATAD1);circRNA18181(ATAD1)	1	1366	1	7415	0.184221
GO:0060999	positive regulation of dendritic spine development	biological_process	10	circRNA8206(MAPK6)	1	1366	1	7415	0.184221
GO:0090024	negative regulation of neutrophil chemotaxis	biological_process	9	circRNA9667(SLIT2)	1	1366	1	7415	0.184221
GO:2001031	positive regulation of cellular glucuronidation	biological_process	13	circRNA5596(PRKCE);circRNA5597(PRKCE)	1	1366	1	7415	0.184221
GO:0006643	membrane lipid metabolic process	biological_process	6	circRNA15647(ENSSSCG00000015356)	1	1366	1	7415	0.184221
GO:0060574	intestinal epithelial cell maturation	biological_process	11	circRNA8752(HIF1A)	1	1366	1	7415	0.184221
GO:0060025	regulation of synaptic activity	biological_process	9	circRNA6887(MEF2C)	1	1366	1	7415	0.184221
GO:0005751	mitochondrial respiratory chain complex IV	cellular_component	15	circRNA574(COX5A)	1	1366	1	7415	0.184221
GO:0050479	glyceryl-ether monooxygenase activity	molecular_function	7	circRNA15647(ENSSSCG00000015356)	1	1366	1	7415	0.184221
GO:1903169	regulation of calcium ion transmembrane transport	biological_process	8	circRNA36612(TMC1)	1	1366	1	7415	0.184221
GO:0031394	positive regulation of prostaglandin biosynthetic process	biological_process	12	circRNA11207(PPARG);circRNA11208(PPARG)	1	1366	1	7415	0.184221
GO:0098542	defense response to other organism	biological_process	6	circRNA20121(IL31RA)	1	1366	1	7415	0.184221
GO:0015144	carbohydrate transmembrane transporter activity	molecular_function	6	circRNA36972(TMEM144)	1	1366	1	7415	0.184221
GO:0060633	negative regulation of transcription initiation from RNA polymerase II promoter	biological_process	12	circRNA254(ZNF451);circRNA33411(ZNF451);circRNA33412(ZNF451)	1	1366	1	7415	0.184221
GO:0022027	interkinetic nuclear migration	biological_process	12	circRNA7047(CEP120)	1	1366	1	7415	0.184221
GO:0044565	dendritic cell proliferation	biological_process	7	circRNA10688(AZI2);circRNA37219(AZI2)	1	1366	1	7415	0.184221
GO:0050656	3'-phosphoadenosine 5'-phosphosulfate binding	molecular_function	9	circRNA18606(CHST15);circRNA18607(CHST15)	1	1366	1	7415	0.184221
GO:0015093	ferrous iron transmembrane transporter activity	molecular_function	12	circRNA17115(SLC39A14)	1	1366	1	7415	0.184221
GO:0071338	positive regulation of hair follicle cell proliferation	biological_process	6	circRNA1774(CDC42)	1	1366	1	7415	0.184221
GO:0002741	positive regulation of cytokine secretion involved in immune response	biological_process	9	circRNA3612(PTK2)	1	1366	1	7415	0.184221
GO:0016222	procollagen-proline 4-dioxygenase complex	cellular_component	11	circRNA18007(P4HA1);circRNA18011(P4HA1)	1	1366	1	7415	0.184221
GO:0003165	Purkinje myocyte development	biological_process	11	circRNA2170(DSG2);circRNA2171(DSG2)	1	1366	1	7415	0.184221
GO:1902378	VEGF-activated neuropilin signaling pathway involved in axon guidance	biological_process	8	circRNA14272(NRP1)	1	1366	1	7415	0.184221
GO:0046786	viral replication complex formation and maintenance	biological_process	8	circRNA26472(PI4KA);circRNA39688(PI4KA)	1	1366	1	7415	0.184221
GO:0010593	negative regulation of lamellipodium assembly	biological_process	9	circRNA9667(SLIT2)	1	1366	1	7415	0.184221
GO:0060383	positive regulation of DNA strand elongation	biological_process	11	circRNA40093(POT1)	1	1366	1	7415	0.184221
GO:0061040	female gonad morphogenesis	biological_process	9	circRNA8040(SMAD4);circRNA8042(SMAD4)	1	1366	1	7415	0.184221
GO:0022892	substrate-specific transporter activity	molecular_function	4	circRNA15511(SLC41A1);circRNA15517(SLC41A1)	1	1366	1	7415	0.184221
GO:1904562	phosphatidylinositol 5-phosphate metabolic process	NA	NA	circRNA17643(MTMR3);circRNA17644(MTMR3)	1	1366	1	7415	0.184221
GO:1905305	negative regulation of cardiac myofibril assembly	NA	NA	circRNA8040(SMAD4);circRNA8042(SMAD4)	1	1366	1	7415	0.184221
GO:0001956	positive regulation of neurotransmitter secretion	biological_process	10	circRNA105(DTNBP1)	1	1366	1	7415	0.184221
GO:0008798	beta-aspartyl-peptidase activity	molecular_function	9	circRNA6096(ASRGL1)	1	1366	1	7415	0.184221
GO:0090118	receptor-mediated endocytosis involved in cholesterol transport	biological_process	7	circRNA3150(LRP6)	1	1366	1	7415	0.184221
GO:1990145	maintenance of translational fidelity	biological_process	8	circRNA150(CDKAL1)	1	1366	1	7415	0.184221
GO:0002686	negative regulation of leukocyte migration	biological_process	6	circRNA4834(RABGEF1)	1	1366	1	7415	0.184221
GO:1901581	negative regulation of telomeric RNA transcription from RNA pol II promoter	biological_process	14	circRNA19558(ATRX)	1	1366	1	7415	0.184221
GO:0072111	cell proliferation involved in kidney development	biological_process	10	circRNA19795(GPC3);circRNA19796(GPC3)	1	1366	1	7415	0.184221
GO:0050518	2-C-methyl-D-erythritol 4-phosphate cytidylyltransferase activity	molecular_function	8	circRNA15650(ENSSSCG00000015358)	1	1366	1	7415	0.184221
GO:0047237	glucuronylgalactosylproteoglycan 4-beta-N-acetylgalactosaminyltransferase activity	molecular_function	8	circRNA14431(CSGALNACT1)	1	1366	1	7415	0.184221
GO:1903286	regulation of potassium ion import	biological_process	9	circRNA11714(DLG1);circRNA11717(DLG1)	1	1366	1	7415	0.184221
GO:1903895	negative regulation of IRE1-mediated unfolded protein response	NA	NA	circRNA5018(ENSSSCG00000007879)	1	1366	1	7415	0.184221
GO:0033862	UMP kinase activity	molecular_function	10	circRNA5965(CMPK2)	1	1366	1	7415	0.184221
GO:0032607	interferon-alpha production	biological_process	7	circRNA10688(AZI2);circRNA37219(AZI2)	1	1366	1	7415	0.184221
GO:0070085	glycosylation	biological_process	7	circRNA13302(COG6)	1	1366	1	7415	0.184221
GO:0060004	reflex	biological_process	5	circRNA10646(SATB1)	1	1366	1	7415	0.184221
GO:0042595	behavioral response to starvation	biological_process	6	circRNA17928(SIRT1)	1	1366	1	7415	0.184221
GO:0032648	regulation of interferon-beta production	biological_process	8	circRNA1198(TRAF3);circRNA1200(TRAF3)	1	1366	1	7415	0.184221
GO:0036022	limb joint morphogenesis	biological_process	9	circRNA4046(SULF1)	1	1366	1	7415	0.184221
GO:0061445	endocardial cushion cell fate commitment	biological_process	12	circRNA16456(ACVR1);circRNA16457(ACVR1);circRNA16458(ACVR1);circRNA16460(ACVR1);circRNA16462(ACVR1)	1	1366	1	7415	0.184221
GO:0005127	ciliary neurotrophic factor receptor binding	molecular_function	7	circRNA20117(IL6ST)	1	1366	1	7415	0.184221
GO:0032385	positive regulation of intracellular cholesterol transport	biological_process	10	circRNA11207(PPARG);circRNA11208(PPARG)	1	1366	1	7415	0.184221
GO:0042182	ketone catabolic process	biological_process	6	circRNA20058(OXCT1)	1	1366	1	7415	0.184221
GO:1903621	protein localization to photoreceptor connecting cilium	biological_process	10	circRNA33713(SPATA7)	1	1366	1	7415	0.184221
GO:0051026	chiasma assembly	biological_process	8	circRNA34947(SYCP1)	1	1366	1	7415	0.184221
GO:0004677	DNA-dependent protein kinase activity	molecular_function	9	circRNA4138(PRKDC);circRNA4147(PRKDC)	1	1366	1	7415	0.184221
GO:0044090	positive regulation of vacuole organization	biological_process	7	circRNA4552(KIAA1324)	1	1366	1	7415	0.184221
GO:0052590	sn-glycerol-3-phosphate:ubiquinone oxidoreductase activity	molecular_function	8	circRNA16446(GPD2);circRNA16448(GPD2)	1	1366	1	7415	0.184221
GO:0045063	T-helper 1 cell differentiation	biological_process	13	circRNA10329(LEF1);circRNA37128(LEF1)	1	1366	1	7415	0.184221
GO:0046601	positive regulation of centriole replication	biological_process	13	circRNA23889(PLK4);circRNA37068(PLK4)	1	1366	1	7415	0.184221
GO:0004134	4-alpha-glucanotransferase activity	molecular_function	5	circRNA4600(AGL);circRNA4603(AGL)	1	1366	1	7415	0.184221
GO:0017099	very-long-chain-acyl-CoA dehydrogenase activity	molecular_function	8	circRNA11270(ACAD11)	1	1366	1	7415	0.184221
GO:0001520	outer dense fiber	cellular_component	11	circRNA16789(ALS2CR12)	1	1366	1	7415	0.184221
GO:0071890	bicarbonate binding	molecular_function	6	circRNA34846(ADCY10);circRNA4174(ADCY10)	1	1366	1	7415	0.184221
GO:0005784	Sec61 translocon complex	cellular_component	13	circRNA19860(BCAP31)	1	1366	1	7415	0.184221
GO:0003140	determination of left/right asymmetry in lateral mesoderm	biological_process	10	circRNA18941(SMO)	1	1366	1	7415	0.184221
GO:0048069	eye pigmentation	biological_process	6	circRNA10329(LEF1);circRNA37128(LEF1)	1	1366	1	7415	0.184221
GO:0001191	transcriptional repressor activity, RNA polymerase II transcription factor binding	molecular_function	6	circRNA5068(CREBBP);circRNA5069(CREBBP);circRNA5070(CREBBP);circRNA5071(CREBBP);circRNA5073(CREBBP)	1	1366	1	7415	0.184221
GO:0090220	chromosome localization to nuclear envelope involved in homologous chromosome segregation	biological_process	8	circRNA33980(CCDC155)	1	1366	1	7415	0.184221
GO:0043734	DNA-N1-methyladenine dioxygenase activity	molecular_function	7	circRNA35705(ALKBH3)	1	1366	1	7415	0.184221
GO:0001007	transcription factor activity, RNA polymerase III transcription factor binding	molecular_function	5	circRNA35141(GTF3C1)	1	1366	1	7415	0.184221
GO:0050651	dermatan sulfate proteoglycan biosynthetic process	biological_process	9	circRNA17882(CSGALNACT2)	1	1366	1	7415	0.184221
GO:0008116	prostaglandin-I synthase activity	molecular_function	6	circRNA38650(PTGIS)	1	1366	1	7415	0.184221
GO:0003211	cardiac ventricle formation	biological_process	12	circRNA6887(MEF2C)	1	1366	1	7415	0.184221
GO:0030975	thiamine binding	molecular_function	6	circRNA15842(TPK1);circRNA15847(TPK1)	1	1366	1	7415	0.184221
GO:0019516	lactate oxidation	biological_process	10	circRNA6301(LDHC)	1	1366	1	7415	0.184221
GO:0001093	TFIIB-class transcription factor binding	molecular_function	8	circRNA8053(ENSSSCG00000004535)	1	1366	1	7415	0.184221
GO:0008184	glycogen phosphorylase activity	molecular_function	8	circRNA23354(PYGL);circRNA8655(PYGL)	1	1366	1	7415	0.184221
GO:0044337	canonical Wnt signaling pathway involved in positive regulation of apoptotic process	biological_process	10	circRNA11824(GSK3B)	1	1366	1	7415	0.184221
GO:0032926	negative regulation of activin receptor signaling pathway	biological_process	12	circRNA16456(ACVR1);circRNA16457(ACVR1);circRNA16458(ACVR1);circRNA16460(ACVR1);circRNA16462(ACVR1)	1	1366	1	7415	0.184221
GO:0042851	L-alanine metabolic process	biological_process	10	circRNA1428(GPT2)	1	1366	1	7415	0.184221
GO:0060830	ciliary receptor clustering involved in smoothened signaling pathway	biological_process	9	circRNA23721(WDR19)	1	1366	1	7415	0.184221
GO:0090410	malonate catabolic process	biological_process	9	circRNA1248(ACSF3)	1	1366	1	7415	0.184221
GO:1904178	negative regulation of adipose tissue development	NA	NA	circRNA17928(SIRT1)	1	1366	1	7415	0.184221
GO:0048861	leukemia inhibitory factor signaling pathway	biological_process	9	circRNA20117(IL6ST)	1	1366	1	7415	0.184221
GO:0004336	galactosylceramidase activity	molecular_function	7	circRNA1039(GALC);circRNA1043(GALC);circRNA1044(GALC);circRNA1045(GALC)	1	1366	1	7415	0.184221
GO:0021884	forebrain neuron development	biological_process	11	circRNA2310(LHX8)	1	1366	1	7415	0.184221
GO:0034398	telomere tethering at nuclear periphery	biological_process	8	circRNA14942(NUP98);circRNA25484(NUP98);circRNA38712(NUP98)	1	1366	1	7415	0.184221
GO:0051383	kinetochore organization	biological_process	6	circRNA11496(SMC4)	1	1366	1	7415	0.184221
GO:0035723	interleukin-15-mediated signaling pathway	biological_process	9	circRNA14487(PLCB1);circRNA14488(PLCB1)	1	1366	1	7415	0.184221
GO:0031585	regulation of inositol 1,4,5-trisphosphate-sensitive calcium-release channel activity	biological_process	9	circRNA8185(MYO5A);circRNA8190(MYO5A);circRNA8196(MYO5A)	1	1366	1	7415	0.184221
GO:0051386	regulation of neurotrophin TRK receptor signaling pathway	biological_process	11	circRNA19812(SLC9A6)	1	1366	1	7415	0.184221
GO:0031933	telomeric heterochromatin	cellular_component	13	circRNA19558(ATRX)	1	1366	1	7415	0.184221
GO:0070476	rRNA (guanine-N7)-methylation	biological_process	15	circRNA4782(WBSCR22)	1	1366	1	7415	0.184221
GO:0070898	RNA polymerase III transcriptional preinitiation complex assembly	biological_process	11	circRNA20219(BDP1)	1	1366	1	7415	0.184221
GO:0043291	RAVE complex	cellular_component	9	circRNA7030(DMXL1)	1	1366	1	7415	0.184221
GO:0021859	pyramidal neuron differentiation	biological_process	10	circRNA16348(UNC5D)	1	1366	1	7415	0.184221
GO:1902219	negative regulation of intrinsic apoptotic signaling pathway in response to osmotic stress	biological_process	11	circRNA3170(YBX3)	1	1366	1	7415	0.184221
GO:1905337	positive regulation of aggrephagy	NA	NA	circRNA23665(HTT)	1	1366	1	7415	0.184221
GO:0060297	regulation of sarcomere organization	biological_process	10	circRNA6887(MEF2C)	1	1366	1	7415	0.184221
GO:0097374	sensory neuron axon guidance	biological_process	8	circRNA14272(NRP1)	1	1366	1	7415	0.184221
GO:1990930	RNA N1-methyladenosine dioxygenase activity	NA	NA	circRNA35705(ALKBH3)	1	1366	1	7415	0.184221
GO:0034986	iron chaperone activity	molecular_function	9	circRNA8991(FXN);circRNA8992(FXN)	1	1366	1	7415	0.184221
GO:0044861	protein transport into plasma membrane raft	biological_process	8	circRNA26337(CLIP1)	1	1366	1	7415	0.184221
GO:0044778	meiotic DNA integrity checkpoint	biological_process	6	ciRNA1497(ORAOV1)	1	1366	1	7415	0.184221
GO:0034770	histone H4-K20 methylation	biological_process	9	circRNA9567(NSD2)	1	1366	1	7415	0.184221
GO:0046121	deoxyribonucleoside catabolic process	biological_process	9	circRNA3118(DERA)	1	1366	1	7415	0.184221
GO:1904158	axonemal central apparatus assembly	NA	NA	circRNA28623(SPAG17);circRNA34937(SPAG17);circRNA4456(SPAG17)	1	1366	1	7415	0.184221
GO:0004504	peptidylglycine monooxygenase activity	molecular_function	7	circRNA6933(PAM);circRNA6936(PAM);circRNA6940(PAM)	1	1366	1	7415	0.184221
GO:0005412	glucose:sodium symporter activity	molecular_function	10	circRNA17695(SLC5A1)	1	1366	1	7415	0.184221
GO:0005883	neurofilament	cellular_component	9	circRNA14272(NRP1)	1	1366	1	7415	0.184221
GO:0052650	NADP-retinol dehydrogenase activity	molecular_function	9	circRNA862(RDH11)	1	1366	1	7415	0.184221
GO:0032052	bile acid binding	molecular_function	6	circRNA23354(PYGL);circRNA8655(PYGL)	1	1366	1	7415	0.184221
GO:0045870	positive regulation of single stranded viral RNA replication via double stranded DNA intermediate	biological_process	11	circRNA12569(TOP2A);circRNA31027(TOP2A)	1	1366	1	7415	0.184221
GO:1903416	response to glycoside	biological_process	6	circRNA4249(ATP1A2)	1	1366	1	7415	0.184221
GO:0031930	mitochondria-nucleus signaling pathway	biological_process	7	circRNA34008(SLC25A33)	1	1366	1	7415	0.184221
GO:0072208	metanephric smooth muscle tissue development	biological_process	11	circRNA23959(PKD2)	1	1366	1	7415	0.184221
GO:1902683	regulation of receptor localization to synapse	biological_process	8	circRNA587(NPTN)	1	1366	1	7415	0.184221
GO:0061133	endopeptidase activator activity	molecular_function	6	circRNA16510(PSMD14);circRNA39214(PSMD14)	1	1366	1	7415	0.184221
GO:0006353	DNA-templated transcription, termination	biological_process	9	circRNA23635(SETX);circRNA36810(SETX);circRNA9508(SETX);circRNA9509(SETX);circRNA9513(SETX);circRNA9517(SETX);circRNA9519(SETX)	1	1366	1	7415	0.184221
GO:0016122	xanthophyll metabolic process	biological_process	10	circRNA15302(BCO2)	1	1366	1	7415	0.184221
GO:2000209	regulation of anoikis	biological_process	9	circRNA2315(ANKRD13C);circRNA2317(ANKRD13C)	1	1366	1	7415	0.184221
GO:0071528	tRNA re-export from nucleus	biological_process	7	circRNA41089(ENSSSCG00000000466)	1	1366	1	7415	0.184221
GO:0006422	aspartyl-tRNA aminoacylation	biological_process	13	circRNA16120(DARS)	1	1366	1	7415	0.184221
GO:2000615	regulation of histone H3-K9 acetylation	biological_process	11	circRNA15419(CHEK1)	1	1366	1	7415	0.184221
GO:0003138	primary heart field specification	biological_process	10	circRNA6887(MEF2C)	1	1366	1	7415	0.184221
GO:0005914	spot adherens junction	cellular_component	6	circRNA8983(ENSSSCG00000005243);circRNA8984(ENSSSCG00000005243)	1	1366	1	7415	0.184221
GO:0004021	L-alanine:2-oxoglutarate aminotransferase activity	molecular_function	8	circRNA1428(GPT2)	1	1366	1	7415	0.184221
GO:0098742	cell-cell adhesion via plasma-membrane adhesion molecules	biological_process	6	circRNA16348(UNC5D)	1	1366	1	7415	0.184221
GO:0017005	3'-tyrosyl-DNA phosphodiesterase activity	molecular_function	9	circRNA1077(ENSSSCG00000002431)	1	1366	1	7415	0.184221
GO:2000850	negative regulation of glucocorticoid secretion	biological_process	14	circRNA34388(CRY1)	1	1366	1	7415	0.184221
GO:0043247	telomere maintenance in response to DNA damage	biological_process	10	circRNA17067(RIF1)	1	1366	1	7415	0.184221
GO:0060422	peptidyl-dipeptidase inhibitor activity	molecular_function	6	circRNA19795(GPC3);circRNA19796(GPC3)	1	1366	1	7415	0.184221
GO:0046929	negative regulation of neurotransmitter secretion	biological_process	10	circRNA12925(NF1);circRNA12935(NF1);circRNA12943(NF1)	1	1366	1	7415	0.184221
GO:0006642	triglyceride mobilization	biological_process	9	circRNA17928(SIRT1)	1	1366	1	7415	0.184221
GO:0070739	protein-glutamic acid ligase activity	molecular_function	7	circRNA37850(TTLL6)	1	1366	1	7415	0.184221
GO:0001843	neural tube closure	biological_process	12	circRNA10823(SETD2);circRNA10825(SETD2);circRNA10830(SETD2);circRNA10832(SETD2);circRNA13975(PTCH1);circRNA17199(FZD3);circRNA18194(KIF20B);circRNA24458(IFT57);circRNA3150(LRP6);circRNA36775(ABL1);circRNA36777(ABL1);circRNA40222(KDM6A);circRNA821(MTHFD1);circRNA823(MTHFD1);circRNA9456(ABL1);circRNA9458(ABL1);circRNA9649(CC2D2A)	10	1366	40	7415	0.1886
GO:0090090	negative regulation of canonical Wnt signaling pathway	biological_process	11	circRNA10329(LEF1);circRNA17883(BICC1);circRNA17888(BICC1);circRNA19795(GPC3);circRNA19796(GPC3);circRNA28814(AXIN1);circRNA36796(RAPGEF1);circRNA37128(LEF1);circRNA5096(AXIN1);circRNA731(CHD8);circRNA7857(FOXO3)	7	1366	26	7415	0.188941
GO:0045444	fat cell differentiation	biological_process	7	circRNA11649(SENP2);circRNA11824(GSK3B);circRNA13173(SOCS7);circRNA1396(BBS2);circRNA14487(PLCB1);circRNA14488(PLCB1);circRNA17403(TMEM120B);circRNA19977(NIPBL);circRNA37536(SENP2)	7	1366	26	7415	0.188941
GO:0045666	positive regulation of neuron differentiation	biological_process	11	circRNA13703(BRINP3);circRNA16326(FGFR1);circRNA2431(DAB1);circRNA6887(MEF2C);circRNA8053(ENSSSCG00000004535)	5	1366	17	7415	0.190198
GO:0008217	regulation of blood pressure	biological_process	8	circRNA11207(PPARG);circRNA11208(PPARG);circRNA22736(LNPEP);circRNA37767(ACE);circRNA4249(ATP1A2);circRNA9816(CORIN);circRNA9817(CORIN);circRNA9818(CORIN);circRNA9821(CORIN);circRNA9824(CORIN);circRNA9828(CORIN);circRNA9829(CORIN);circRNA9830(CORIN);circRNA9832(CORIN);circRNA9833(CORIN);circRNA9836(CORIN);circRNA9838(CORIN);circRNA9840(CORIN);circRNA9841(CORIN);circRNA9842(CORIN);circRNA9845(CORI…	5	1366	17	7415	0.190198
GO:0048568	embryonic organ development	biological_process	7	circRNA10823(SETD2);circRNA10825(SETD2);circRNA10830(SETD2);circRNA10832(SETD2);circRNA13975(PTCH1);circRNA18941(SMO);circRNA3798(ZFPM2);circRNA3799(ZFPM2);circRNA40222(KDM6A)	5	1366	17	7415	0.190198
GO:0014704	intercalated disc	cellular_component	6	circRNA2170(DSG2);circRNA2171(DSG2);circRNA3016(PKP2);circRNA3688(TMEM65);circRNA7212(CTNNA1);circRNA8983(ENSSSCG00000005243);circRNA8984(ENSSSCG00000005243)	5	1366	17	7415	0.190198
GO:0005975	carbohydrate metabolic process	biological_process	5	circRNA10186(HHIP);circRNA1039(GALC);circRNA1043(GALC);circRNA1044(GALC);circRNA1045(GALC);circRNA11350(GK5);circRNA11352(GK5);circRNA15008(PGM2L1);circRNA2175(B4GALT6);circRNA2176(B4GALT6);circRNA23354(PYGL);circRNA2419(ENSSSCG00000003828);circRNA2423(ENSSSCG00000003828);circRNA25518(PGM2L1);circRNA26818(MGAM2);circRNA26819(MGAM2);circRNA40006(MGAM2);circRNA4600(AGL);circRNA4603(AGL);circRNA5286…	17	1366	74	7415	0.19141
GO:0017137	Rab GTPase binding	molecular_function	9	circRNA12294(TBC1D16);circRNA13067(ANKFY1);circRNA13751(RAB3GAP2);circRNA13756(RAB3GAP2);circRNA14908(DENND5A);circRNA19638(CHM);circRNA19677(TBC1D8B);circRNA23033(HACE1);circRNA23034(HACE1);circRNA25906(RAB3GAP1);circRNA2621(TBC1D22A);circRNA38692(DENND5A);circRNA39342(ENSSSCG00000021283);circRNA4834(RABGEF1);circRNA5253(TBC1D8);circRNA5254(TBC1D8);circRNA5257(TBC1D8);circRNA6909(RHOBTB3);circRN…	17	1366	74	7415	0.19141
GO:0016477	cell migration	biological_process	7	circRNA11824(GSK3B);circRNA12060(TIAM1);circRNA12062(TIAM1);circRNA13816(CDC42BPA);circRNA14272(NRP1);circRNA16444(PRPF40A);circRNA16687(ITGAV);circRNA17701(SPECC1L);circRNA18184(PTEN);circRNA19107(AVL9);circRNA19111(AVL9);circRNA19166(TNS3);circRNA19178(TNS3);circRNA19182(TNS3);circRNA192(CARMIL1);circRNA19318(SH3KBP1);circRNA19953(ADAMTS12);circRNA33391(CARMIL1);circRNA33765(CDC42BPB);circRNA40…	17	1366	74	7415	0.19141
GO:0005667	transcription factor complex	cellular_component	7	circRNA10211(NAA15);circRNA10329(LEF1);circRNA14684(NCOA6);circRNA14686(NCOA6);circRNA14735(RBL1);circRNA14738(RBL1);circRNA14740(RBL1);circRNA15223(YAP1);circRNA15224(YAP1);circRNA15228(YAP1);circRNA21012(KDM1A);circRNA25406(RBL1);circRNA25408(RBL1);circRNA27927(EYA3);circRNA3135(ATF7IP);circRNA34908(ARNT);circRNA37128(LEF1);circRNA38793(YAP1);circRNA4138(PRKDC);circRNA4147(PRKDC);circRNA6379(EN…	17	1366	74	7415	0.19141
GO:0000932	P-body	cellular_component	10	circRNA13238(PAN3);circRNA13239(PAN3);circRNA13240(PAN3);circRNA1371(CNOT1);circRNA1469(LSM14A);circRNA17016(ENSSSCG00000022177);circRNA17019(ENSSSCG00000022177);circRNA17020(ENSSSCG00000022177);circRNA1816(YTHDF2);circRNA1888(AGO4);circRNA2986(CNOT2);circRNA32532(EIF4ENIF1);circRNA32601(TAF5L);circRNA38098(PAN3);circRNA39321(BARD1);circRNA577(EDC3);circRNA8688(SAMD4A)	12	1366	50	7415	0.197683
GO:0009887	animal organ morphogenesis	biological_process	8	circRNA10186(HHIP);circRNA10663(THRB);circRNA11824(GSK3B);circRNA13975(PTCH1);circRNA14272(NRP1);circRNA19795(GPC3);circRNA19796(GPC3);circRNA25466(SYCP2);circRNA38678(SYCP2);circRNA38680(SYCP2);circRNA4450(NOTCH2)	8	1366	31	7415	0.198532
GO:0016055	Wnt signaling pathway	biological_process	8	circRNA10329(LEF1);circRNA11824(GSK3B);circRNA15295(DIXDC1);circRNA17199(FZD3);circRNA1936(MACF1);circRNA21062(MACF1);circRNA2748(CSNK1E);circRNA29945(FERMT2);circRNA3150(LRP6);circRNA34135(MACF1);circRNA37128(LEF1);circRNA9921(CPE)	9	1366	36	7415	0.205628
GO:0071260	cellular response to mechanical stimulus	biological_process	6	circRNA13133(MAP2K4);circRNA16166(MAP3K2);circRNA20127(MAP3K1);circRNA39977(BNIP3)	4	1366	13	7415	0.20565
GO:1903146	regulation of mitophagy	biological_process	8	circRNA11625(ENSSSCG00000011779);circRNA11626(ENSSSCG00000011779);circRNA16702(WDR75);circRNA18087(POLR3A);circRNA7116(VDAC1)	4	1366	13	7415	0.20565
GO:0006879	cellular iron ion homeostasis	biological_process	11	circRNA11419(CP);circRNA8040(SMAD4);circRNA8042(SMAD4);circRNA8752(HIF1A);circRNA8991(FXN);circRNA8992(FXN)	4	1366	13	7415	0.20565
GO:0005637	nuclear inner membrane	cellular_component	8	circRNA17403(TMEM120B);circRNA17928(SIRT1);circRNA19076(DPY19L1);circRNA32938(DPY19L2);circRNA40133(DPY19L2)	4	1366	13	7415	0.20565
GO:0051017	actin filament bundle assembly	biological_process	9	circRNA12280(BAIAP2);circRNA1774(CDC42);circRNA18145(PCDH15);circRNA18149(PCDH15);circRNA18150(PCDH15);circRNA18153(PCDH15);circRNA18154(PCDH15);circRNA36862(ADD1)	4	1366	13	7415	0.20565
GO:0003899	DNA-directed 5'-3' RNA polymerase activity	molecular_function	8	circRNA18087(POLR3A);circRNA20461(ENSSSCG00000001493);circRNA243(ENSSSCG00000001493);circRNA34400(ENSSSCG00000000169);circRNA5338(POLR1A)	4	1366	13	7415	0.20565
GO:0070301	cellular response to hydrogen peroxide	biological_process	8	circRNA17928(SIRT1);circRNA23635(SETX);circRNA36775(ABL1);circRNA36777(ABL1);circRNA36810(SETX);circRNA8991(FXN);circRNA8992(FXN);circRNA9456(ABL1);circRNA9458(ABL1);circRNA9508(SETX);circRNA9509(SETX);circRNA9513(SETX);circRNA9517(SETX);circRNA9519(SETX)	4	1366	13	7415	0.20565
GO:0050890	cognition	biological_process	7	circRNA11124(CHL1);circRNA12925(NF1);circRNA12935(NF1);circRNA12943(NF1);circRNA14379(TUSC3);circRNA19977(NIPBL)	4	1366	13	7415	0.20565
GO:0001503	ossification	biological_process	5	circRNA14461(RASSF2);circRNA14463(RASSF2);circRNA18941(SMO);circRNA3967(MMP16);circRNA3968(MMP16);circRNA3969(MMP16);circRNA6172(EXT2)	4	1366	13	7415	0.20565
GO:0007389	pattern specification process	biological_process	6	circRNA13975(PTCH1);circRNA14993(C2CD3);circRNA14995(C2CD3);circRNA18941(SMO);circRNA31740(C2CD3);circRNA8011(SMAD2)	4	1366	13	7415	0.20565
GO:0009451	RNA modification	biological_process	9	circRNA14637(CDK5RAP1);circRNA14640(CDK5RAP1);circRNA150(CDKAL1);circRNA15794(ENSSSCG00000015428);circRNA15795(ENSSSCG00000015428);circRNA25374(CDK5RAP1);circRNA38574(CDK5RAP1);circRNA5612(LRPPRC)	4	1366	13	7415	0.20565
GO:0006298	mismatch repair	biological_process	10	circRNA10823(SETD2);circRNA10825(SETD2);circRNA10830(SETD2);circRNA10832(SETD2);circRNA16710(PMS1);circRNA5591(MSH2);circRNA6852(MSH3)	4	1366	13	7415	0.20565
GO:0048666	neuron development	biological_process	10	circRNA14272(NRP1);circRNA15090(ENSSSCG00000014894);circRNA15093(ENSSSCG00000014894);circRNA15097(ENSSSCG00000014894);circRNA20284(ENSSSCG00000017029);circRNA29478(GFRA3);circRNA38093(ENSSSCG00000023771);circRNA6887(MEF2C);circRNA7181(GFRA3)	6	1366	22	7415	0.206285
GO:0008286	insulin receptor signaling pathway	biological_process	10	circRNA12280(BAIAP2);circRNA13173(SOCS7);circRNA14616(PTPRA);circRNA14726(SOGA1);circRNA34296(ENSSSCG00000003909);circRNA7951(ENSSSCG00000004473);circRNA7952(ENSSSCG00000004473);circRNA7957(ENSSSCG00000004473)	6	1366	22	7415	0.206285
GO:0090263	positive regulation of canonical Wnt signaling pathway	biological_process	11	circRNA15223(YAP1);circRNA15224(YAP1);circRNA15228(YAP1);circRNA15295(DIXDC1);circRNA2748(CSNK1E);circRNA3032(CAPRIN2);circRNA3150(LRP6);circRNA37938(NLE1);circRNA38793(YAP1)	6	1366	22	7415	0.206285
GO:0045665	negative regulation of neuron differentiation	biological_process	11	circRNA12026(APP);circRNA12027(APP);circRNA12029(APP);circRNA15295(DIXDC1);circRNA2073(MIB1);circRNA2078(MIB1);circRNA2080(MIB1);circRNA2086(MIB1);circRNA2092(MIB1);circRNA32532(EIF4ENIF1);circRNA9957(ENSSSCG00000008893);circRNA9991(ENSSSCG00000023357)	6	1366	22	7415	0.206285
GO:0061077	chaperone-mediated protein folding	biological_process	8	circRNA19098(FKBP9);circRNA315(ENSSSCG00000001549);circRNA316(ENSSSCG00000001549);circRNA35090(FKBP6);circRNA5404(CCT7);circRNA6454(FKBP8);circRNA7417(TCP1);circRNA7421(TCP1)	6	1366	22	7415	0.206285
GO:0004722	protein serine/threonine phosphatase activity	molecular_function	9	circRNA12719(PPM1E);circRNA17643(MTMR3);circRNA17644(MTMR3);circRNA18184(PTEN);circRNA21912(CDC14A);circRNA29039(PPM1G);circRNA37884(PPM1E);circRNA4585(CDC14A);circRNA4586(CDC14A);circRNA8482(PHLPP1)	6	1366	22	7415	0.206285
GO:0005215	transporter activity	molecular_function	3	circRNA10036(SLC4A4);circRNA10039(SLC4A4);circRNA11708(APOD);circRNA16514(SLC4A10);circRNA17695(SLC5A1);circRNA21930(ABCA4);circRNA22035(ENSSSCG00000007847);circRNA28779(ENSSSCG00000007848);circRNA3114(SLC15A5);circRNA3437(SLC5A8);circRNA34418(SLC4A8);circRNA35159(ENSSSCG00000007847);circRNA35173(ENSSSCG00000007848);circRNA42841(APOD);circRNA4636(ABCA4);circRNA4641(ABCA4);circRNA4940(ENSSSCG00000…	16	1366	70	7415	0.206573
GO:0000139	Golgi membrane	cellular_component	11	circRNA11880(USF3);circRNA1294(GLG1);circRNA14877(VAPB);circRNA17284(GALNT9);circRNA18374(GBF1);circRNA18713(GALNT11);circRNA18714(GALNT11);circRNA19860(BCAP31);circRNA20312(GALNT10);circRNA23033(HACE1);circRNA23034(HACE1);circRNA23755(ENSSSCG00000008803);circRNA34860(COPA);circRNA37993(GOSR1);circRNA4232(COPA);circRNA598(SEC23A);circRNA6958(MAN2A1);circRNA6959(MAN2A1);circRNA6960(MAN2A1);circRNA…	16	1366	70	7415	0.206573
GO:0008284	positive regulation of cell proliferation	biological_process	5	circRNA10329(LEF1);circRNA11714(DLG1);circRNA11717(DLG1);circRNA12060(TIAM1);circRNA12062(TIAM1);circRNA15081(GAB2);circRNA15082(GAB2);circRNA15223(YAP1);circRNA15224(YAP1);circRNA15228(YAP1);circRNA16326(FGFR1);circRNA16687(ITGAV);circRNA17274(ZNF268);circRNA17928(SIRT1);circRNA18184(PTEN);circRNA18194(KIF20B);circRNA18857(ENSSSCG00000016522);circRNA18941(SMO);circRNA19166(TNS3);circRNA19178(TNS…	24	1366	110	7415	0.208676
GO:0000122	negative regulation of transcription from RNA polymerase II promoter	biological_process	12	circRNA10329(LEF1);circRNA10646(SATB1);circRNA10663(THRB);circRNA10972(DCAF1);circRNA11207(PPARG);circRNA11208(PPARG);circRNA11714(DLG1);circRNA11717(DLG1);circRNA1371(CNOT1);circRNA13975(PTCH1);circRNA14358(ZMYND11);circRNA14360(ZMYND11);circRNA14361(ZMYND11);circRNA14363(ZMYND11);circRNA14646(CBFA2T2);circRNA14735(RBL1);circRNA14738(RBL1);circRNA14740(RBL1);circRNA1493(ZNF567);circRNA15485(MDM4…	44	1366	212	7415	0.210251
GO:0006888	ER to Golgi vesicle-mediated transport	biological_process	7	circRNA10286(ENSSSCG00000030024);circRNA10776(SEC22C);circRNA10777(SEC22C);circRNA14544(SEC23B);circRNA14877(VAPB);circRNA18850(CREB3L2);circRNA18852(CREB3L2);circRNA19860(BCAP31);circRNA31620(SEC23B);circRNA34860(COPA);circRNA37993(GOSR1);circRNA38532(SEC23B);circRNA38534(SEC23B);circRNA38830(ZW10);circRNA4232(COPA);circRNA598(SEC23A)	10	1366	41	7415	0.210953
GO:0006469	negative regulation of protein kinase activity	biological_process	11	circRNA12719(PPM1E);circRNA12925(NF1);circRNA12935(NF1);circRNA12943(NF1);circRNA13173(SOCS7);circRNA3150(LRP6);circRNA37884(PPM1E);circRNA4049(PREX2);circRNA4062(PREX2);circRNA4766(PRKRIP1);circRNA6592(MLLT1)	7	1366	27	7415	0.217205
GO:0006813	potassium ion transport	biological_process	8	circRNA13876(KCNT2);circRNA13877(KCNT2);circRNA18074(ENSSSCG00000010325);circRNA3082(ABCC9);circRNA4249(ATP1A2);circRNA6458(KCNN1);circRNA6999(KCNN2);circRNA7716(KCNQ5)	7	1366	27	7415	0.217205
GO:0005815	microtubule organizing center	cellular_component	11	circRNA13628(TUBGCP3);circRNA13629(TUBGCP3);circRNA1396(BBS2);circRNA17701(SPECC1L);circRNA1774(CDC42);circRNA18250(CEP55);circRNA24907(KATNAL1);circRNA34924(ENSSSCG00000006707);circRNA35502(BIRC6);circRNA35504(BIRC6);circRNA35506(BIRC6);circRNA35511(BIRC6);circRNA35571(WDR35);circRNA36720(ENSSSCG00000028117);circRNA38253(TUBGCP3);circRNA38255(TUBGCP3);circRNA41705(WDR35);circRNA5748(BIRC6);circR…	12	1366	51	7415	0.218017
GO:0005635	nuclear envelope	cellular_component	11	circRNA10469(WDFY3);circRNA10470(WDFY3);circRNA11234(NUP210);circRNA14942(NUP98);circRNA17928(SIRT1);circRNA19994(NUP155);circRNA20000(NUP155);circRNA20009(NUP155);circRNA2543(FAF1);circRNA25484(NUP98);circRNA2556(FAF1);circRNA26337(CLIP1);circRNA26588(ANXA7);circRNA27275(NUP155);circRNA38712(NUP98);circRNA39040(CENPF);circRNA39977(BNIP3);circRNA8532(PARP16);circRNA8770(SYNE2);circRNA8787(SYNE2)	12	1366	51	7415	0.218017
GO:0005096	GTPase activator activity	molecular_function	5	circRNA12264(TBCD);circRNA12294(TBC1D16);circRNA12925(NF1);circRNA12935(NF1);circRNA12943(NF1);circRNA13011(ABR);circRNA14487(PLCB1);circRNA14488(PLCB1);circRNA17502(RASAL1);circRNA17503(RASAL1);circRNA17559(ENSSSCG00000009925);circRNA17564(ENSSSCG00000009925);circRNA17686(DEPDC5);circRNA18724(AGAP3);circRNA19522(OPHN1);circRNA19524(OPHN1);circRNA19677(TBC1D8B);circRNA21280(ARFGAP3);circRNA25077(…	27	1366	126	7415	0.220031
GO:0001958	endochondral ossification	biological_process	7	circRNA14431(CSGALNACT1);circRNA3967(MMP16);circRNA3968(MMP16);circRNA3969(MMP16);circRNA6887(MEF2C)	3	1366	9	7415	0.220933
GO:0022604	regulation of cell morphogenesis	biological_process	8	circRNA16427(FMNL2);circRNA16436(FMNL2);circRNA1888(AGO4);circRNA36817(CAMSAP1);circRNA36821(CAMSAP1)	3	1366	9	7415	0.220933
GO:0004675	transmembrane receptor protein serine/threonine kinase activity	molecular_function	9	circRNA10377(BMPR1B);circRNA16110(ACVR2A);circRNA16456(ACVR1);circRNA16457(ACVR1);circRNA16458(ACVR1);circRNA16460(ACVR1);circRNA16462(ACVR1)	3	1366	9	7415	0.220933
GO:0030970	retrograde protein transport, ER to cytosol	biological_process	6	circRNA35894(FAF2);circRNA37691(NPLOC4);circRNA39694(UFD1L)	3	1366	9	7415	0.220933
GO:0005452	inorganic anion exchanger activity	molecular_function	9	circRNA10036(SLC4A4);circRNA10039(SLC4A4);circRNA16514(SLC4A10);circRNA34418(SLC4A8)	3	1366	9	7415	0.220933
GO:0015698	inorganic anion transport	biological_process	7	circRNA10036(SLC4A4);circRNA10039(SLC4A4);circRNA16514(SLC4A10);circRNA34418(SLC4A8)	3	1366	9	7415	0.220933
GO:0051123	RNA polymerase II transcriptional preinitiation complex assembly	biological_process	11	circRNA14889(ENSSSCG00000024694);circRNA2157(TAF4B);circRNA2159(TAF4B);circRNA31719(ENSSSCG00000024694);circRNA34708(TAF2);circRNA38683(ENSSSCG00000024694)	3	1366	9	7415	0.220933
GO:0060045	positive regulation of cardiac muscle cell proliferation	biological_process	6	circRNA16326(FGFR1);circRNA3798(ZFPM2);circRNA3799(ZFPM2);circRNA6887(MEF2C)	3	1366	9	7415	0.220933
GO:0086091	regulation of heart rate by cardiac conduction	biological_process	7	circRNA2170(DSG2);circRNA2171(DSG2);circRNA25768(CACNA2D1);circRNA3016(PKP2)	3	1366	9	7415	0.220933
GO:0007163	establishment or maintenance of cell polarity	biological_process	5	circRNA14415(FAT1);circRNA7212(CTNNA1);circRNA8770(SYNE2);circRNA8787(SYNE2)	3	1366	9	7415	0.220933
GO:0000288	nuclear-transcribed mRNA catabolic process, deadenylation-dependent decay	biological_process	11	circRNA13238(PAN3);circRNA13239(PAN3);circRNA13240(PAN3);circRNA1371(CNOT1);circRNA2986(CNOT2);circRNA38098(PAN3)	3	1366	9	7415	0.220933
GO:0019216	regulation of lipid metabolic process	biological_process	6	circRNA13990(GOLM1);circRNA5596(PRKCE);circRNA5597(PRKCE);ciRNA422(PSAP)	3	1366	9	7415	0.220933
GO:0071773	cellular response to BMP stimulus	biological_process	8	circRNA10377(BMPR1B);circRNA16456(ACVR1);circRNA16457(ACVR1);circRNA16458(ACVR1);circRNA16460(ACVR1);circRNA16462(ACVR1);circRNA19953(ADAMTS12)	3	1366	9	7415	0.220933
GO:0006261	DNA-dependent DNA replication	biological_process	10	circRNA18544(MCMBP);circRNA36850(POLN);circRNA624(BAZ1A);circRNA626(BAZ1A);circRNA9573(POLN)	3	1366	9	7415	0.220933
GO:0005547	phosphatidylinositol-3,4,5-trisphosphate binding	molecular_function	8	circRNA18374(GBF1);circRNA29945(FERMT2);circRNA9703(ARAP2);circRNA9711(ARAP2);ciRNA426(GBF1)	3	1366	9	7415	0.220933
GO:2000114	regulation of establishment of cell polarity	biological_process	7	circRNA12806(BCAS3);circRNA12808(BCAS3);circRNA12816(BCAS3);circRNA18194(KIF20B);circRNA40370(RICTOR)	3	1366	9	7415	0.220933
GO:0010811	positive regulation of cell-substrate adhesion	biological_process	6	circRNA20018(EGFLAM);circRNA20022(EGFLAM);circRNA20026(EGFLAM);circRNA5596(PRKCE);circRNA5597(PRKCE);circRNA8946(JAK2)	3	1366	9	7415	0.220933
GO:0000242	pericentriolar material	cellular_component	10	circRNA17248(NEK1);circRNA17256(NEK1);circRNA1960(CEP192);circRNA39460(NEK1);circRNA7417(TCP1);circRNA7421(TCP1)	3	1366	9	7415	0.220933
GO:0035904	aorta development	biological_process	10	circRNA20150(ADAMTS6);circRNA20151(ADAMTS6);circRNA20156(ADAMTS6);circRNA20157(ADAMTS6);circRNA20163(ADAMTS6);circRNA23959(PKD2);circRNA27342(ADAMTS6);circRNA27343(ADAMTS6);circRNA33288(ADAMTS6);circRNA35825(DNM2);circRNA40398(ADAMTS6)	3	1366	9	7415	0.220933
GO:0004709	MAP kinase kinase kinase activity	molecular_function	10	circRNA17819(MAP3K21);circRNA17820(MAP3K21);circRNA17827(MAP3K21);circRNA17828(MAP3K21);circRNA17830(MAP3K21);circRNA32838(BRAF);circRNA40020(BRAF);circRNA40022(BRAF);circRNA7575(ENSSSCG00000026041)	3	1366	9	7415	0.220933
GO:0030178	negative regulation of Wnt signaling pathway	biological_process	10	circRNA2748(CSNK1E);circRNA28814(AXIN1);circRNA5096(AXIN1);circRNA731(CHD8)	3	1366	9	7415	0.220933
GO:0071901	negative regulation of protein serine/threonine kinase activity	biological_process	12	circRNA105(DTNBP1);circRNA3150(LRP6);circRNA36775(ABL1);circRNA36777(ABL1);circRNA9456(ABL1);circRNA9458(ABL1)	3	1366	9	7415	0.220933
GO:0043015	gamma-tubulin binding	molecular_function	7	circRNA13628(TUBGCP3);circRNA13629(TUBGCP3);circRNA15295(DIXDC1);circRNA38253(TUBGCP3);circRNA38255(TUBGCP3);circRNA38787(ENSSSCG00000014969);circRNA38788(ENSSSCG00000014969)	3	1366	9	7415	0.220933
GO:0010718	positive regulation of epithelial to mesenchymal transition	biological_process	12	circRNA10329(LEF1);circRNA37128(LEF1);circRNA8011(SMAD2);circRNA8040(SMAD4);circRNA8042(SMAD4)	3	1366	9	7415	0.220933
GO:0001076	transcription factor activity, RNA polymerase II transcription factor binding	molecular_function	5	circRNA15223(YAP1);circRNA15224(YAP1);circRNA15228(YAP1);circRNA38793(YAP1);circRNA8040(SMAD4);circRNA8042(SMAD4);circRNA8752(HIF1A)	3	1366	9	7415	0.220933
GO:0016310	phosphorylation	biological_process	7	circRNA10001(EPHA5);circRNA10004(EPHA5);circRNA10377(BMPR1B);circRNA10545(PRKG2);circRNA10692(ENSSSCG00000011226);circRNA11209(ENSSSCG00000022633);circRNA11350(GK5);circRNA11352(GK5);circRNA11824(GSK3B);circRNA11955(EPHA3);circRNA11957(EPHA3);circRNA11958(EPHA3);circRNA12388(PRKCA);circRNA12389(PRKCA);circRNA12577(ENSSSCG00000017497);circRNA12762(RPS6KB1);circRNA13412(DGKH);circRNA13413(DGKH);cir…	43	1366	208	7415	0.221724
GO:0010628	positive regulation of gene expression	biological_process	8	circRNA10329(LEF1);circRNA105(DTNBP1);circRNA11824(GSK3B);circRNA1337(NFAT5);circRNA13924(KDM5B);circRNA13946(KDM5B);circRNA13947(KDM5B);circRNA13948(KDM5B);circRNA13949(KDM5B);circRNA13951(KDM5B);circRNA13952(KDM5B);circRNA13953(KDM5B);circRNA14812(NCOA3);circRNA1774(CDC42);circRNA17928(SIRT1);circRNA18941(SMO);circRNA19936(DROSHA);circRNA20256(SH3PXD2B);circRNA23959(PKD2);circRNA25132(KDM5B);ci…	22	1366	101	7415	0.223754
GO:0030018	Z disc	cellular_component	13	circRNA16967(OBSL1);circRNA17932(MYPN);circRNA2022(MYOM1);circRNA4011(JPH1);circRNA6999(KCNN2);circRNA8770(SYNE2);circRNA8787(SYNE2);circRNA8983(ENSSSCG00000005243);circRNA8984(ENSSSCG00000005243);circRNA929(PSEN1);circRNA930(PSEN1)	8	1366	32	7415	0.224875
GO:0006887	exocytosis	biological_process	6	circRNA18875(ENSSSCG00000016543);circRNA18881(ENSSSCG00000016544);circRNA21902(STXBP3);circRNA4978(ENSSSCG00000022200);circRNA6107(STX3);circRNA7710(RIMS1);circRNA7712(RIMS1);circRNA8185(MYO5A);circRNA8190(MYO5A);circRNA8196(MYO5A);circRNA8565(RAB11A)	8	1366	32	7415	0.224875
GO:0000723	telomere maintenance	biological_process	9	circRNA17067(RIF1);circRNA18385(STN1);circRNA18387(STN1);circRNA3959(ENSSSCG00000006127);circRNA40093(POT1);circRNA4138(PRKDC);circRNA4147(PRKDC)	5	1366	18	7415	0.225999
GO:0043124	negative regulation of I-kappaB kinase/NF-kappaB signaling	biological_process	10	circRNA14358(ZMYND11);circRNA14360(ZMYND11);circRNA14361(ZMYND11);circRNA14363(ZMYND11);circRNA17928(SIRT1);circRNA36775(ABL1);circRNA36777(ABL1);circRNA5244(IL1RL1);circRNA8420(OTUD7A);circRNA9456(ABL1);circRNA9458(ABL1)	5	1366	18	7415	0.225999
GO:0048008	platelet-derived growth factor receptor signaling pathway	biological_process	10	circRNA14272(NRP1);circRNA23875(GAB1);circRNA36775(ABL1);circRNA36777(ABL1);circRNA36796(RAPGEF1);circRNA8117(MYO1E);circRNA9456(ABL1);circRNA9458(ABL1)	5	1366	18	7415	0.225999
GO:0006325	chromatin organization	biological_process	6	circRNA10646(SATB1);circRNA16611(HAT1);circRNA17928(SIRT1);circRNA34694(ATAD2);circRNA39693(HIRA)	5	1366	18	7415	0.225999
GO:0030165	PDZ domain binding	molecular_function	6	circRNA17199(FZD3);circRNA18184(PTEN);circRNA31218(LNX2);circRNA5709(CRIM1);circRNA5717(CRIM1);circRNA9946(RAPGEF2);circRNA9949(RAPGEF2)	5	1366	18	7415	0.225999
GO:0005004	GPI-linked ephrin receptor activity	molecular_function	11	circRNA10001(EPHA5);circRNA10004(EPHA5);circRNA11955(EPHA3);circRNA11957(EPHA3);circRNA11958(EPHA3);circRNA9999(EPHA5)	2	1366	5	7415	0.230727
GO:0009948	anterior/posterior axis specification	biological_process	9	circRNA16009(RNF2);circRNA16010(RNF2);circRNA19795(GPC3);circRNA19796(GPC3)	2	1366	5	7415	0.230727
GO:0046426	negative regulation of JAK-STAT cascade	biological_process	10	circRNA13173(SOCS7);circRNA2431(DAB1)	2	1366	5	7415	0.230727
GO:1990403	embryonic brain development	biological_process	8	circRNA35253(IFT140);circRNA9649(CC2D2A)	2	1366	5	7415	0.230727
GO:0031258	lamellipodium membrane	cellular_component	8	circRNA16687(ITGAV);circRNA8770(SYNE2);circRNA8787(SYNE2)	2	1366	5	7415	0.230727
GO:0048844	artery morphogenesis	biological_process	10	circRNA12925(NF1);circRNA12935(NF1);circRNA12943(NF1);circRNA14272(NRP1)	2	1366	5	7415	0.230727
GO:0005771	multivesicular body	cellular_component	11	circRNA16165(STEAP3);circRNA8565(RAB11A)	2	1366	5	7415	0.230727
GO:0016799	hydrolase activity, hydrolyzing N-glycosyl compounds	molecular_function	6	circRNA17583(UNG);circRNA6958(MAN2A1);circRNA6959(MAN2A1);circRNA6960(MAN2A1);circRNA6962(MAN2A1)	2	1366	5	7415	0.230727
GO:0051291	protein heterooligomerization	biological_process	9	circRNA12300(SEPT9);circRNA17403(TMEM120B)	2	1366	5	7415	0.230727
GO:0001673	male germ cell nucleus	cellular_component	11	circRNA21968(STAG3);circRNA34947(SYCP1);circRNA4760(STAG3)	2	1366	5	7415	0.230727
GO:0006826	iron ion transport	biological_process	9	circRNA17115(SLC39A14);circRNA6727(SFXN1)	2	1366	5	7415	0.230727
GO:0000012	single strand break repair	biological_process	10	circRNA1077(ENSSSCG00000002431);circRNA17928(SIRT1)	2	1366	5	7415	0.230727
GO:0050872	white fat cell differentiation	biological_process	8	circRNA11207(PPARG);circRNA11208(PPARG);circRNA17928(SIRT1)	2	1366	5	7415	0.230727
GO:0008385	IkappaB kinase complex	cellular_component	11	circRNA18343(CHUK);circRNA28325(ERC1);circRNA32734(CHUK);circRNA39889(CHUK)	2	1366	5	7415	0.230727
GO:0010745	negative regulation of macrophage derived foam cell differentiation	biological_process	10	circRNA11207(PPARG);circRNA11208(PPARG);circRNA16687(ITGAV)	2	1366	5	7415	0.230727
GO:0036444	mitochondrial calcium uptake	biological_process	8	circRNA17996(MICU1);circRNA17997(MICU1);circRNA17998(MICU1);circRNA17999(MICU1);circRNA18001(MICU1);circRNA38088(MICU2)	2	1366	5	7415	0.230727
GO:2000096	positive regulation of Wnt signaling pathway, planar cell polarity pathway	biological_process	12	circRNA19795(GPC3);circRNA19796(GPC3);circRNA36775(ABL1);circRNA36777(ABL1);circRNA9456(ABL1);circRNA9458(ABL1)	2	1366	5	7415	0.230727
GO:0005164	tumor necrosis factor receptor binding	molecular_function	8	circRNA1198(TRAF3);circRNA1200(TRAF3);circRNA9547(TRAF2)	2	1366	5	7415	0.230727
GO:0071704	organic substance metabolic process	biological_process	4	circRNA15008(PGM2L1);circRNA25518(PGM2L1);circRNA8983(ENSSSCG00000005243);circRNA8984(ENSSSCG00000005243)	2	1366	5	7415	0.230727
GO:0043596	nuclear replication fork	cellular_component	13	circRNA10187(SMARCA5);circRNA16129(ZRANB3)	2	1366	5	7415	0.230727
GO:0045663	positive regulation of myoblast differentiation	biological_process	10	circRNA14487(PLCB1);circRNA14488(PLCB1);circRNA6887(MEF2C)	2	1366	5	7415	0.230727
GO:0006120	mitochondrial electron transport, NADH to ubiquinone	biological_process	16	circRNA2001(NDUFV2);circRNA32312(NDUFA10)	2	1366	5	7415	0.230727
GO:0042043	neurexin family protein binding	molecular_function	5	circRNA19426(CASK);circRNA9921(CPE)	2	1366	5	7415	0.230727
GO:0070679	inositol 1,4,5 trisphosphate binding	molecular_function	6	circRNA13292(TRPC4);circRNA16765(PLCL1)	2	1366	5	7415	0.230727
GO:0070403	NAD+ binding	molecular_function	7	circRNA17928(SIRT1);circRNA36072(SIRT3)	2	1366	5	7415	0.230727
GO:0003351	epithelial cilium movement	biological_process	8	circRNA28623(SPAG17);circRNA34846(ADCY10);circRNA34937(SPAG17);circRNA4174(ADCY10);circRNA4456(SPAG17)	2	1366	5	7415	0.230727
GO:0007568	aging	biological_process	5	circRNA11708(APOD);circRNA20137(ENSSSCG00000016929);circRNA42841(APOD)	2	1366	5	7415	0.230727
GO:0048268	clathrin coat assembly	biological_process	8	circRNA2522(EPS15);circRNA2525(EPS15);circRNA2538(EPS15);circRNA6731(FCHO2)	2	1366	5	7415	0.230727
GO:0070531	BRCA1-A complex	cellular_component	11	circRNA22658(UIMC1);circRNA39321(BARD1);circRNA6702(UIMC1);circRNA6704(UIMC1)	2	1366	5	7415	0.230727
GO:0051896	regulation of protein kinase B signaling	biological_process	9	circRNA40370(RICTOR);circRNA8482(PHLPP1)	2	1366	5	7415	0.230727
GO:0070544	histone H3-K36 demethylation	biological_process	12	circRNA19506(PHF8);circRNA6042(KDM2A)	2	1366	5	7415	0.230727
GO:0008543	fibroblast growth factor receptor signaling pathway	biological_process	10	circRNA16326(FGFR1);circRNA23635(SETX);circRNA36810(SETX);circRNA9508(SETX);circRNA9509(SETX);circRNA9513(SETX);circRNA9517(SETX);circRNA9519(SETX)	2	1366	5	7415	0.230727
GO:0033210	leptin-mediated signaling pathway	biological_process	9	circRNA1396(BBS2);circRNA17928(SIRT1)	2	1366	5	7415	0.230727
GO:0032584	growth cone membrane	cellular_component	7	circRNA18875(ENSSSCG00000016543);circRNA18881(ENSSSCG00000016544)	2	1366	5	7415	0.230727
GO:0035631	CD40 receptor complex	cellular_component	8	circRNA1198(TRAF3);circRNA1200(TRAF3);circRNA9547(TRAF2)	2	1366	5	7415	0.230727
GO:0034333	adherens junction assembly	biological_process	7	circRNA12264(TBCD);circRNA4508(HIPK1);circRNA4512(HIPK1)	2	1366	5	7415	0.230727
GO:2000273	positive regulation of receptor activity	biological_process	9	circRNA5596(PRKCE);circRNA5597(PRKCE);circRNA6622(MED16)	2	1366	5	7415	0.230727
GO:0051213	dioxygenase activity	molecular_function	5	circRNA18007(P4HA1);circRNA18011(P4HA1);circRNA35705(ALKBH3)	2	1366	5	7415	0.230727
GO:0042276	error-prone translesion synthesis	biological_process	10	circRNA7882(ENSSSCG00000025703);circRNA7883(ENSSSCG00000025703);circRNA7887(ENSSSCG00000025439)	2	1366	5	7415	0.230727
GO:0004596	peptide alpha-N-acetyltransferase activity	molecular_function	10	circRNA10211(NAA15);circRNA11879(NAA50)	2	1366	5	7415	0.230727
GO:0097320	plasma membrane tubulation	biological_process	6	circRNA4645(FNBP1L);circRNA7438(SNX9);circRNA7440(SNX9)	2	1366	5	7415	0.230727
GO:0060039	pericardium development	biological_process	9	circRNA10823(SETD2);circRNA10825(SETD2);circRNA10830(SETD2);circRNA10832(SETD2);circRNA8011(SMAD2)	2	1366	5	7415	0.230727
GO:0045618	positive regulation of keratinocyte differentiation	biological_process	11	circRNA14812(NCOA3);circRNA23386(PRKCH);circRNA8751(PRKCH)	2	1366	5	7415	0.230727
GO:0043393	regulation of protein binding	biological_process	6	circRNA12026(APP);circRNA12027(APP);circRNA12029(APP);circRNA3786(ANGPT1)	2	1366	5	7415	0.230727
GO:0051574	positive regulation of histone H3-K9 methylation	biological_process	11	circRNA17067(RIF1);circRNA17928(SIRT1)	2	1366	5	7415	0.230727
GO:0001056	RNA polymerase III activity	molecular_function	9	circRNA18087(POLR3A);circRNA34400(ENSSSCG00000000169)	2	1366	5	7415	0.230727
GO:0000244	spliceosomal tri-snRNP complex assembly	biological_process	13	circRNA10924(USP4);circRNA17597(SART3)	2	1366	5	7415	0.230727
GO:0007492	endoderm development	biological_process	6	circRNA8011(SMAD2);circRNA8040(SMAD4);circRNA8042(SMAD4)	2	1366	5	7415	0.230727
GO:0071425	hematopoietic stem cell proliferation	biological_process	7	circRNA17597(SART3);circRNA3146(ETV6)	2	1366	5	7415	0.230727
GO:0015693	magnesium ion transport	biological_process	9	circRNA14379(TUSC3);circRNA15511(SLC41A1);circRNA15517(SLC41A1)	2	1366	5	7415	0.230727
GO:0039536	negative regulation of RIG-I signaling pathway	biological_process	9	circRNA37691(NPLOC4);circRNA39694(UFD1L)	2	1366	5	7415	0.230727
GO:0008045	motor neuron axon guidance	biological_process	8	circRNA14272(NRP1);circRNA9667(SLIT2)	2	1366	5	7415	0.230727
GO:0042813	Wnt-activated receptor activity	molecular_function	6	circRNA17199(FZD3);circRNA3150(LRP6)	2	1366	5	7415	0.230727
GO:0003279	cardiac septum development	biological_process	10	circRNA20150(ADAMTS6);circRNA20151(ADAMTS6);circRNA20156(ADAMTS6);circRNA20157(ADAMTS6);circRNA20163(ADAMTS6);circRNA27342(ADAMTS6);circRNA27343(ADAMTS6);circRNA33288(ADAMTS6);circRNA40398(ADAMTS6);circRNA8040(SMAD4);circRNA8042(SMAD4)	2	1366	5	7415	0.230727
GO:0000002	mitochondrial genome maintenance	biological_process	6	circRNA13827(AKT3);circRNA13829(AKT3);circRNA13830(AKT3);circRNA13831(AKT3);circRNA13833(AKT3);circRNA13840(AKT3);circRNA13841(AKT3);circRNA25113(AKT3);circRNA31393(AKT3);circRNA34008(SLC25A33);circRNA38326(AKT3)	2	1366	5	7415	0.230727
GO:0071679	commissural neuron axon guidance	biological_process	8	circRNA14272(NRP1);circRNA17199(FZD3)	2	1366	5	7415	0.230727
GO:0097345	mitochondrial outer membrane permeabilization	biological_process	10	circRNA12906(RHOT1);circRNA39977(BNIP3)	2	1366	5	7415	0.230727
GO:0080009	mRNA methylation	biological_process	11	circRNA34758(KIAA1429);circRNA7422(WTAP)	2	1366	5	7415	0.230727
GO:0010521	telomerase inhibitor activity	molecular_function	5	circRNA18385(STN1);circRNA18387(STN1);circRNA40093(POT1)	2	1366	5	7415	0.230727
GO:0032593	insulin-responsive compartment	cellular_component	12	circRNA8185(MYO5A);circRNA8190(MYO5A);circRNA8196(MYO5A);circRNA8845(DENND4C);circRNA8875(DENND4C);circRNA8876(DENND4C)	2	1366	5	7415	0.230727
GO:0010842	retina layer formation	biological_process	13	circRNA19001(TSPAN12);circRNA19004(TSPAN12);circRNA4508(HIPK1);circRNA4512(HIPK1)	2	1366	5	7415	0.230727
GO:0009072	aromatic amino acid family metabolic process	biological_process	7	circRNA21395(TPH2);circRNA453(FAH)	2	1366	5	7415	0.230727
GO:0031334	positive regulation of protein complex assembly	biological_process	7	circRNA11824(GSK3B);circRNA2543(FAF1);circRNA2556(FAF1)	2	1366	5	7415	0.230727
GO:0043297	apical junction assembly	biological_process	8	circRNA12322(FBF1);circRNA7212(CTNNA1)	2	1366	5	7415	0.230727
GO:0061484	hematopoietic stem cell homeostasis	biological_process	7	circRNA37938(NLE1);circRNA4329(ENSSSCG00000006553)	2	1366	5	7415	0.230727
GO:0042770	signal transduction in response to DNA damage	biological_process	8	circRNA36775(ABL1);circRNA36777(ABL1);circRNA3959(ENSSSCG00000006127);circRNA9456(ABL1);circRNA9458(ABL1)	2	1366	5	7415	0.230727
GO:0046621	negative regulation of organ growth	biological_process	7	circRNA18184(PTEN);circRNA8991(FXN);circRNA8992(FXN)	2	1366	5	7415	0.230727
GO:0006939	smooth muscle contraction	biological_process	8	circRNA1772(ENSSSCG00000003514);circRNA20137(ENSSSCG00000016929)	2	1366	5	7415	0.230727
GO:0046676	negative regulation of insulin secretion	biological_process	11	circRNA9957(ENSSSCG00000008893);circRNA9991(ENSSSCG00000023357)	2	1366	5	7415	0.230727
GO:0042517	positive regulation of tyrosine phosphorylation of Stat3 protein	biological_process	12	circRNA20117(IL6ST);circRNA20121(IL31RA)	2	1366	5	7415	0.230727
GO:0006264	mitochondrial DNA replication	biological_process	11	circRNA34008(SLC25A33);circRNA5063(DNAJA3)	2	1366	5	7415	0.230727
GO:0034351	negative regulation of glial cell apoptotic process	biological_process	11	circRNA12388(PRKCA);circRNA12389(PRKCA);circRNA23386(PRKCH);circRNA8751(PRKCH)	2	1366	5	7415	0.230727
GO:0048846	axon extension involved in axon guidance	biological_process	8	circRNA14272(NRP1);circRNA9667(SLIT2)	2	1366	5	7415	0.230727
GO:0007252	I-kappaB phosphorylation	biological_process	9	circRNA18343(CHUK);circRNA28325(ERC1);circRNA32734(CHUK);circRNA39889(CHUK)	2	1366	5	7415	0.230727
GO:0031076	embryonic camera-type eye development	biological_process	8	circRNA23721(WDR19);circRNA35253(IFT140)	2	1366	5	7415	0.230727
GO:0044321	response to leptin	biological_process	6	circRNA1396(BBS2);circRNA17928(SIRT1)	2	1366	5	7415	0.230727
GO:2000060	positive regulation of protein ubiquitination involved in ubiquitin-dependent protein catabolic process	biological_process	12	circRNA17847(DISC1);circRNA18184(PTEN)	2	1366	5	7415	0.230727
GO:0043169	cation binding	molecular_function	5	circRNA12719(PPM1E);circRNA29039(PPM1G);circRNA37884(PPM1E)	2	1366	5	7415	0.230727
GO:0050750	low-density lipoprotein particle receptor binding	molecular_function	7	circRNA3573(SYT1);circRNA6738(ANKRA2)	2	1366	5	7415	0.230727
GO:0043623	cellular protein complex assembly	biological_process	8	circRNA28814(AXIN1);circRNA5096(AXIN1);circRNA9547(TRAF2)	2	1366	5	7415	0.230727
GO:0006996	organelle organization	biological_process	4	circRNA105(DTNBP1);circRNA6322(HPS5)	2	1366	5	7415	0.230727
GO:0010586	miRNA metabolic process	biological_process	10	circRNA1888(AGO4);circRNA19936(DROSHA)	2	1366	5	7415	0.230727
GO:0019992	diacylglycerol binding	molecular_function	5	circRNA8179(UNC13C);circRNA9067(ENSSSCG00000026487)	2	1366	5	7415	0.230727
GO:0042594	response to starvation	biological_process	5	circRNA12806(BCAS3);circRNA12808(BCAS3);circRNA12816(BCAS3);circRNA2306(ACADM);circRNA2308(ACADM)	2	1366	5	7415	0.230727
GO:0014065	phosphatidylinositol 3-kinase signaling	biological_process	10	circRNA12925(NF1);circRNA12935(NF1);circRNA12943(NF1);circRNA4049(PREX2);circRNA4062(PREX2)	2	1366	5	7415	0.230727
GO:0006012	galactose metabolic process	biological_process	9	circRNA5655(GALM);circRNA8246(GALK2)	2	1366	5	7415	0.230727
GO:0046677	response to antibiotic	biological_process	6	circRNA16360(PPP2CB);circRNA16361(PPP2CB);circRNA16362(PPP2CB);circRNA8946(JAK2)	2	1366	5	7415	0.230727
GO:0030695	GTPase regulator activity	molecular_function	5	circRNA4560(ENSSSCG00000021440);circRNA5063(DNAJA3)	2	1366	5	7415	0.230727
GO:0006986	response to unfolded protein	biological_process	6	circRNA10694(STT3B);circRNA14877(VAPB);circRNA30545(STT3B)	2	1366	5	7415	0.230727
GO:0004653	polypeptide N-acetylgalactosaminyltransferase activity	molecular_function	8	circRNA18713(GALNT11);circRNA18714(GALNT11);circRNA20312(GALNT10)	2	1366	5	7415	0.230727
GO:0016082	synaptic vesicle priming	biological_process	10	circRNA36400(SNAP23);circRNA6434(SNAP47);circRNA8326(SNAP23)	2	1366	5	7415	0.230727
GO:0007256	activation of JNKK activity	biological_process	14	circRNA11530(TNIK);circRNA17819(MAP3K21);circRNA17820(MAP3K21);circRNA17827(MAP3K21);circRNA17828(MAP3K21);circRNA17830(MAP3K21)	2	1366	5	7415	0.230727
GO:0006108	malate metabolic process	biological_process	9	circRNA7916(ME1);circRNA8037(ME2)	2	1366	5	7415	0.230727
GO:0046965	retinoid X receptor binding	molecular_function	9	circRNA11207(PPARG);circRNA11208(PPARG);circRNA6145(NR1H3)	2	1366	5	7415	0.230727
GO:2000737	negative regulation of stem cell differentiation	biological_process	9	circRNA12583(CDK12);circRNA15223(YAP1);circRNA15224(YAP1);circRNA15228(YAP1);circRNA37830(CDK12);circRNA38793(YAP1)	2	1366	5	7415	0.230727
GO:0006071	glycerol metabolic process	biological_process	7	circRNA11350(GK5);circRNA11352(GK5);circRNA2419(ENSSSCG00000003828);circRNA2423(ENSSSCG00000003828)	2	1366	5	7415	0.230727
GO:0017015	regulation of transforming growth factor beta receptor signaling pathway	biological_process	11	circRNA8011(SMAD2);circRNA8040(SMAD4);circRNA8042(SMAD4)	2	1366	5	7415	0.230727
GO:0044344	cellular response to fibroblast growth factor stimulus	biological_process	8	circRNA15495(DSTYK);circRNA15502(DSTYK);circRNA23635(SETX);circRNA36810(SETX);circRNA9508(SETX);circRNA9509(SETX);circRNA9513(SETX);circRNA9517(SETX);circRNA9519(SETX)	2	1366	5	7415	0.230727
GO:0032486	Rap protein signal transduction	biological_process	10	circRNA36796(RAPGEF1);circRNA9946(RAPGEF2);circRNA9949(RAPGEF2)	2	1366	5	7415	0.230727
GO:0007292	female gamete generation	biological_process	6	circRNA19649(ENSSSCG00000012474);circRNA5385(M1AP)	2	1366	5	7415	0.230727
GO:0030676	Rac guanyl-nucleotide exchange factor activity	molecular_function	6	circRNA12060(TIAM1);circRNA12062(TIAM1);circRNA4049(PREX2);circRNA4062(PREX2)	2	1366	5	7415	0.230727
GO:0001708	cell fate specification	biological_process	6	circRNA18941(SMO);circRNA6454(FKBP8)	2	1366	5	7415	0.230727
GO:0050771	negative regulation of axonogenesis	biological_process	10	circRNA18184(PTEN);circRNA2431(DAB1)	2	1366	5	7415	0.230727
GO:0034389	lipid particle organization	biological_process	5	circRNA25906(RAB3GAP1);circRNA35894(FAF2)	2	1366	5	7415	0.230727
GO:0090073	positive regulation of protein homodimerization activity	biological_process	8	circRNA6887(MEF2C);circRNA9547(TRAF2)	2	1366	5	7415	0.230727
GO:0090201	negative regulation of release of cytochrome c from mitochondria	biological_process	9	circRNA11625(ENSSSCG00000011779);circRNA11626(ENSSSCG00000011779);circRNA8991(FXN);circRNA8992(FXN)	2	1366	5	7415	0.230727
GO:0072383	plus-end-directed vesicle transport along microtubule	biological_process	10	circRNA128(ENSSSCG00000020858);circRNA17216(KIF13B)	2	1366	5	7415	0.230727
GO:0032480	negative regulation of type I interferon production	biological_process	8	circRNA37691(NPLOC4);circRNA39694(UFD1L)	2	1366	5	7415	0.230727
GO:0043195	terminal bouton	cellular_component	9	circRNA8179(UNC13C);circRNA9067(ENSSSCG00000026487)	2	1366	5	7415	0.230727
GO:0033077	T cell differentiation in thymus	biological_process	10	circRNA4138(PRKDC);circRNA4147(PRKDC);circRNA5063(DNAJA3)	2	1366	5	7415	0.230727
GO:0017154	semaphorin receptor activity	molecular_function	6	circRNA14272(NRP1);circRNA19015(MET)	2	1366	5	7415	0.230727
GO:0014850	response to muscle activity	biological_process	5	circRNA1860(FNDC5);circRNA8752(HIF1A)	2	1366	5	7415	0.230727
GO:0003374	dynamin family protein polymerization involved in mitochondrial fission	biological_process	7	circRNA35825(DNM2);circRNA38977(ENSSSCG00000030035)	2	1366	5	7415	0.230727
GO:0016301	kinase activity	molecular_function	6	circRNA10001(EPHA5);circRNA10004(EPHA5);circRNA10377(BMPR1B);circRNA10545(PRKG2);circRNA10692(ENSSSCG00000011226);circRNA11209(ENSSSCG00000022633);circRNA11350(GK5);circRNA11352(GK5);circRNA11824(GSK3B);circRNA11955(EPHA3);circRNA11957(EPHA3);circRNA11958(EPHA3);circRNA12388(PRKCA);circRNA12389(PRKCA);circRNA12577(ENSSSCG00000017497);circRNA12762(RPS6KB1);circRNA13412(DGKH);circRNA13413(DGKH);cir…	41	1366	199	7415	0.235493
GO:0001669	acrosomal vesicle	cellular_component	12	circRNA16813(ICA1L);circRNA16814(ICA1L);circRNA18872(LRGUK);circRNA26127(ICA1L);circRNA3195(ACRBP);circRNA32228(ICA1L);circRNA32229(ICA1L);circRNA32903(IQUB);circRNA32905(IQUB);circRNA40099(IQUB);circRNA7417(TCP1);circRNA7421(TCP1);circRNA9070(ENSSSCG00000005307);circRNA9072(ENSSSCG00000005307)	6	1366	23	7415	0.238613
GO:0003712	transcription cofactor activity	molecular_function	5	circRNA14358(ZMYND11);circRNA14360(ZMYND11);circRNA14361(ZMYND11);circRNA14363(ZMYND11);circRNA14803(ZMYND8);circRNA35880(NSD1);circRNA5068(CREBBP);circRNA5069(CREBBP);circRNA5070(CREBBP);circRNA5071(CREBBP);circRNA5073(CREBBP);circRNA6622(MED16);circRNA6682(NSD1);circRNA6738(ANKRA2)	6	1366	23	7415	0.238613
GO:0032091	negative regulation of protein binding	biological_process	7	circRNA105(DTNBP1);circRNA11824(GSK3B);circRNA12696(TEX14);circRNA12707(TEX14);circRNA12709(TEX14);circRNA12710(TEX14);circRNA21012(KDM1A);circRNA24695(TEX14);circRNA2748(CSNK1E);circRNA37767(ACE)	6	1366	23	7415	0.238613
GO:0050727	regulation of inflammatory response	biological_process	7	circRNA11170(FANCD2);circRNA11173(FANCD2);circRNA19936(DROSHA);circRNA19953(ADAMTS12);circRNA40370(RICTOR);circRNA8420(OTUD7A);circRNA8946(JAK2)	6	1366	23	7415	0.238613
GO:0032956	regulation of actin cytoskeleton organization	biological_process	7	circRNA10001(EPHA5);circRNA10004(EPHA5);circRNA11955(EPHA3);circRNA11957(EPHA3);circRNA11958(EPHA3);circRNA12280(BAIAP2);circRNA15295(DIXDC1);circRNA36775(ABL1);circRNA36777(ABL1);circRNA40370(RICTOR);circRNA9456(ABL1);circRNA9458(ABL1);circRNA9999(EPHA5)	6	1366	23	7415	0.238613
GO:0008283	cell proliferation	biological_process	4	circRNA14198(YME1L1);circRNA14205(YME1L1);circRNA15223(YAP1);circRNA15224(YAP1);circRNA15228(YAP1);circRNA15485(MDM4);circRNA16392(OCA2);circRNA17493(FBXW8);circRNA18189(LIPA);circRNA18581(TACC2);circRNA21012(KDM1A);circRNA26588(ANXA7);circRNA31502(YME1L1);circRNA35705(ALKBH3);circRNA38793(YAP1);circRNA4138(PRKDC);circRNA4147(PRKDC);circRNA7047(CEP120);circRNA8040(SMAD4);circRNA8042(SMAD4);circRN…	14	1366	62	7415	0.241402
GO:0015630	microtubule cytoskeleton	cellular_component	10	circRNA1059(EML5);circRNA105(DTNBP1);circRNA11161(ENSSSCG00000011553);circRNA13765(TAF1A);circRNA14257(SPAG6);circRNA17701(SPECC1L);circRNA17798(LYST);circRNA18194(KIF20B);circRNA18581(TACC2);circRNA26337(CLIP1);circRNA33713(SPATA7);circRNA3446(GAS2L3);circRNA34846(ADCY10);circRNA36733(STRBP);circRNA39720(LYST);circRNA4174(ADCY10);circRNA8131(CCNB2);circRNA9864(SLAIN2);circRNA9866(SLAIN2)	16	1366	72	7415	0.242008
GO:0042127	regulation of cell proliferation	biological_process	5	circRNA12925(NF1);circRNA12935(NF1);circRNA12943(NF1);circRNA13975(PTCH1);circRNA15223(YAP1);circRNA15224(YAP1);circRNA15228(YAP1);circRNA15419(CHEK1);circRNA16326(FGFR1);circRNA17928(SIRT1);circRNA23959(PKD2);circRNA32838(BRAF);circRNA35502(BIRC6);circRNA35504(BIRC6);circRNA35506(BIRC6);circRNA35511(BIRC6);circRNA36775(ABL1);circRNA36777(ABL1);circRNA38793(YAP1);circRNA40020(BRAF);circRNA40022(B…	16	1366	72	7415	0.242008
GO:0043410	positive regulation of MAPK cascade	biological_process	11	circRNA16326(FGFR1);circRNA1774(CDC42);circRNA2252(LPAR3);circRNA23875(GAB1);circRNA294(GRM4);circRNA5596(PRKCE);circRNA5597(PRKCE);ciRNA422(PSAP)	7	1366	28	7415	0.246859
GO:0005930	axoneme	cellular_component	9	circRNA11161(ENSSSCG00000011553);circRNA12300(SEPT9);circRNA24458(IFT57);circRNA33713(SPATA7);circRNA35253(IFT140);circRNA35571(WDR35);circRNA39040(CENPF);circRNA41705(WDR35)	7	1366	28	7415	0.246859
GO:0048705	skeletal system morphogenesis	biological_process	8	circRNA10186(HHIP);circRNA20256(SH3PXD2B);circRNA35253(IFT140);circRNA37938(NLE1)	4	1366	14	7415	0.248667
GO:1900026	positive regulation of substrate adhesion-dependent cell spreading	biological_process	11	circRNA17127(DOCK5);circRNA17130(DOCK5);circRNA17131(DOCK5);circRNA17133(DOCK5);circRNA1774(CDC42);circRNA192(CARMIL1);circRNA32838(BRAF);circRNA33391(CARMIL1);circRNA40020(BRAF);circRNA40022(BRAF)	4	1366	14	7415	0.248667
GO:0001756	somitogenesis	biological_process	9	circRNA10329(LEF1);circRNA2073(MIB1);circRNA2078(MIB1);circRNA2080(MIB1);circRNA2086(MIB1);circRNA2092(MIB1);circRNA37128(LEF1);circRNA37938(NLE1);circRNA4138(PRKDC);circRNA4147(PRKDC)	4	1366	14	7415	0.248667
GO:0004180	carboxypeptidase activity	molecular_function	8	circRNA15147(FOLH1B);circRNA15152(FOLH1B);circRNA15156(FOLH1B);circRNA18927(ENSSSCG00000016559);circRNA37767(ACE);circRNA9921(CPE)	4	1366	14	7415	0.248667
GO:0008544	epidermis development	biological_process	9	circRNA10646(SATB1);circRNA13975(PTCH1);circRNA23875(GAB1);circRNA35982(KIF3A);circRNA7104(KIF3A)	4	1366	14	7415	0.248667
GO:0071108	protein K48-linked deubiquitination	biological_process	11	circRNA12000(USP25);circRNA38425(MINDY3);circRNA39331(USP37);circRNA8420(OTUD7A)	4	1366	14	7415	0.248667
GO:0006368	transcription elongation from RNA polymerase II promoter	biological_process	10	circRNA10823(SETD2);circRNA10825(SETD2);circRNA10830(SETD2);circRNA10832(SETD2);circRNA12583(CDK12);circRNA37830(CDK12);circRNA6249(ELP4);circRNA6912(ELL2)	4	1366	14	7415	0.248667
GO:0045494	photoreceptor cell maintenance	biological_process	5	circRNA11813(IQCB1);circRNA1396(BBS2);circRNA21930(ABCA4);circRNA24433(IQCB1);circRNA33713(SPATA7);circRNA4636(ABCA4);circRNA4641(ABCA4)	4	1366	14	7415	0.248667
GO:0043433	negative regulation of sequence-specific DNA binding transcription factor activity	biological_process	13	circRNA13975(PTCH1);circRNA16009(RNF2);circRNA16010(RNF2);circRNA17928(SIRT1);circRNA21012(KDM1A)	4	1366	14	7415	0.248667
GO:0006417	regulation of translation	biological_process	8	circRNA12026(APP);circRNA12027(APP);circRNA12029(APP);circRNA1888(AGO4);circRNA7857(FOXO3);circRNA8953(ENSSSCG00000005227)	4	1366	14	7415	0.248667
GO:0043197	dendritic spine	cellular_component	8	circRNA105(DTNBP1);circRNA12026(APP);circRNA12027(APP);circRNA12029(APP);circRNA1774(CDC42);circRNA6999(KCNN2)	4	1366	14	7415	0.248667
GO:0071300	cellular response to retinoic acid	biological_process	7	circRNA11955(EPHA3);circRNA11957(EPHA3);circRNA11958(EPHA3);circRNA13703(BRINP3);circRNA15223(YAP1);circRNA15224(YAP1);circRNA15228(YAP1);circRNA23635(SETX);circRNA36810(SETX);circRNA38793(YAP1);circRNA9508(SETX);circRNA9509(SETX);circRNA9513(SETX);circRNA9517(SETX);circRNA9519(SETX)	4	1366	14	7415	0.248667
GO:0035235	ionotropic glutamate receptor signaling pathway	biological_process	9	circRNA12026(APP);circRNA12027(APP);circRNA12029(APP);circRNA15241(GRIA4);circRNA7810(GRIK2);circRNA7813(GRIK2);circRNA7814(GRIK2);circRNA9933(GRIA2)	4	1366	14	7415	0.248667
GO:0006302	double-strand break repair	biological_process	10	circRNA10136(MND1);circRNA10187(SMARCA5);circRNA1077(ENSSSCG00000002431);circRNA22658(UIMC1);circRNA23635(SETX);circRNA27927(EYA3);circRNA36810(SETX);circRNA4138(PRKDC);circRNA4147(PRKDC);circRNA6702(UIMC1);circRNA6704(UIMC1);circRNA8364(INO80);circRNA9508(SETX);circRNA9509(SETX);circRNA9513(SETX);circRNA9517(SETX);circRNA9519(SETX)	8	1366	33	7415	0.252392
GO:0050660	flavin adenine dinucleotide binding	molecular_function	6	circRNA11270(ACAD11);circRNA16367(ENSSSCG00000015844);circRNA16772(AOX1);circRNA16773(AOX1);circRNA16774(AOX1);circRNA16901(ACADL);circRNA21012(KDM1A);circRNA2306(ACADM);circRNA2308(ACADM);circRNA26112(AOX1);circRNA26566(AIFM2);circRNA36427(IVD);circRNA537(ETFA);circRNA538(ETFA)	9	1366	38	7415	0.256125
GO:0004843	thiol-dependent ubiquitin-specific protease activity	molecular_function	9	circRNA10924(USP4);circRNA12000(USP25);circRNA13226(USP12);circRNA13490(UCHL3);circRNA39331(USP37);circRNA4083(COPS5);circRNA5046(USP7);circRNA7804(USP45);circRNA8420(OTUD7A)	9	1366	38	7415	0.256125
GO:0000287	magnesium ion binding	molecular_function	7	circRNA10539(ENOPH1);circRNA12569(TOP2A);circRNA13159(ENSSSCG00000018049);circRNA13358(SUCLA2);circRNA13816(CDC42BPA);circRNA14858(ATP9A);circRNA14865(ATP9A);circRNA14867(ATP9A);circRNA1643(ENO1);circRNA16871(IDH1);circRNA18184(PTEN);circRNA19627(RPS6KA6);circRNA19827(ATP11C);circRNA23755(ENSSSCG00000008803);circRNA31027(TOP2A);circRNA35865(ENSSSCG00000013440);circRNA36447(ENSSSCG00000004857);cir…	20	1366	93	7415	0.256709
GO:0000151	ubiquitin ligase complex	cellular_component	7	circRNA11599(DCUN1D1);circRNA16009(RNF2);circRNA16010(RNF2);circRNA22190(ENSSSCG00000008335);circRNA22246(FBXO11);circRNA372(ENSSSCG00000001641);circRNA5561(ENSSSCG00000008415);circRNA5585(FBXO11);circRNA7650(ENSSSCG00000021149);circRNA8469(FBXO15);circRNA9547(TRAF2);circRNA9886(DCUN1D4)	10	1366	43	7415	0.258603
GO:0007030	Golgi organization	biological_process	5	circRNA12806(BCAS3);circRNA12808(BCAS3);circRNA12816(BCAS3);circRNA16967(OBSL1);circRNA17493(FBXW8);circRNA18374(GBF1);circRNA23033(HACE1);circRNA23034(HACE1);circRNA23665(HTT);circRNA35865(ENSSSCG00000013440);circRNA38830(ZW10);circRNA4167(BLZF1);circRNA7825(HACE1);circRNA9070(ENSSSCG00000005307);circRNA9072(ENSSSCG00000005307);ciRNA426(GBF1)	10	1366	43	7415	0.258603
GO:0000776	kinetochore	cellular_component	9	circRNA10005(ENSSSCG00000008921);circRNA10710(DYNC1LI1);circRNA12696(TEX14);circRNA12707(TEX14);circRNA12709(TEX14);circRNA12710(TEX14);circRNA14461(RASSF2);circRNA14463(RASSF2);circRNA14942(NUP98);circRNA24695(TEX14);circRNA25484(NUP98);circRNA35609(TRAPPC12);circRNA37969(SPAG5);circRNA38712(NUP98);circRNA38830(ZW10);circRNA39040(CENPF);circRNA42944(NUP85)	10	1366	43	7415	0.258603
GO:0044212	transcription regulatory region DNA binding	molecular_function	8	circRNA10329(LEF1);circRNA11207(PPARG);circRNA11208(PPARG);circRNA12583(CDK12);circRNA1493(ZNF567);circRNA15223(YAP1);circRNA15224(YAP1);circRNA15228(YAP1);circRNA17806(ARID4B);circRNA18850(CREB3L2);circRNA18852(CREB3L2);circRNA21012(KDM1A);circRNA2613(NFYC);circRNA34708(TAF2);circRNA37128(LEF1);circRNA37830(CDK12);circRNA38793(YAP1);circRNA4377(GABPB2);circRNA6145(NR1H3);circRNA6887(MEF2C);circR…	18	1366	83	7415	0.25891
GO:0004222	metalloendopeptidase activity	molecular_function	8	circRNA13204(ENSSSCG00000009290);circRNA13205(ENSSSCG00000009290);circRNA13206(ENSSSCG00000009290);circRNA14198(YME1L1);circRNA14205(YME1L1);circRNA15535(ADAM22);circRNA16306(ENSSSCG00000015806);circRNA16308(ENSSSCG00000015806);circRNA16311(ENSSSCG00000015806);circRNA16312(ADAM32);circRNA16313(ADAM32);circRNA16314(ADAM32);circRNA18645(ADAM12);circRNA19336(MBTPS2);circRNA19349(PHEX);circRNA19350(P…	16	1366	73	7415	0.260586
GO:0043209	myelin sheath	cellular_component	5	circRNA13358(SUCLA2);circRNA14487(PLCB1);circRNA14488(PLCB1);circRNA16843(NDUFS1);circRNA17177(DPYSL2);circRNA17183(DPYSL2);circRNA1774(CDC42);circRNA2001(NDUFV2);circRNA22636(CANX);circRNA32312(NDUFA10);circRNA3322(CNTN1);circRNA3324(CNTN1);circRNA3330(CNTN1);circRNA3486(SLC25A3);circRNA35356(IMMT);circRNA4249(ATP1A2);circRNA574(COX5A);circRNA7116(VDAC1);circRNA7417(TCP1);circRNA7421(TCP1)	15	1366	68	7415	0.261147
GO:0031410	cytoplasmic vesicle	cellular_component	9	circRNA11649(SENP2);circRNA12026(APP);circRNA12027(APP);circRNA12029(APP);circRNA15185(AMOTL1);circRNA15187(AMOTL1);circRNA19812(SLC9A6);circRNA20195(MARVELD2);circRNA2073(MIB1);circRNA2078(MIB1);circRNA2080(MIB1);circRNA2086(MIB1);circRNA2092(MIB1);circRNA294(GRM4);circRNA3150(LRP6);circRNA3195(ACRBP);circRNA36064(SH3TC2);circRNA37536(SENP2);circRNA39317(PIKFYVE);circRNA4576(SLC30A7);circRNA4645…	15	1366	68	7415	0.261147
GO:0018108	peptidyl-tyrosine phosphorylation	biological_process	9	circRNA10001(EPHA5);circRNA10004(EPHA5);circRNA11955(EPHA3);circRNA11957(EPHA3);circRNA11958(EPHA3);circRNA12577(ENSSSCG00000017497);circRNA16326(FGFR1);circRNA16907(ENSSSCG00000016160);circRNA16909(ENSSSCG00000016160);circRNA24663(ENSSSCG00000017497);circRNA26143(ENSSSCG00000016160);circRNA26148(ENSSSCG00000016160);circRNA36775(ABL1);circRNA36777(ABL1);circRNA587(NPTN);circRNA6432(WEE1);circRNA6…	14	1366	63	7415	0.261462
GO:0009952	anterior/posterior pattern specification	biological_process	8	circRNA18941(SMO);circRNA35982(KIF3A);circRNA4508(HIPK1);circRNA4512(HIPK1);circRNA7104(KIF3A);circRNA8011(SMAD2);circRNA8040(SMAD4);circRNA8042(SMAD4)	5	1366	19	7415	0.26356
GO:0000413	protein peptidyl-prolyl isomerization	biological_process	10	circRNA19098(FKBP9);circRNA315(ENSSSCG00000001549);circRNA316(ENSSSCG00000001549);circRNA35090(FKBP6);circRNA36255(PPIL6);circRNA6454(FKBP8);circRNA7870(PPIL6)	5	1366	19	7415	0.26356
GO:0034613	cellular protein localization	biological_process	6	circRNA1774(CDC42);circRNA17847(DISC1);circRNA19977(NIPBL);circRNA2748(CSNK1E);circRNA7212(CTNNA1)	5	1366	19	7415	0.26356
GO:0035690	cellular response to drug	biological_process	6	circRNA12719(PPM1E);circRNA32838(BRAF);circRNA37884(PPM1E);circRNA40020(BRAF);circRNA40022(BRAF);circRNA6887(MEF2C);circRNA9957(ENSSSCG00000008893);circRNA9991(ENSSSCG00000023357)	5	1366	19	7415	0.26356
GO:0000045	autophagosome assembly	biological_process	8	circRNA2246(PIK3C3);circRNA247(RAB23);circRNA251(RAB23);circRNA33753(ATG2B);circRNA4552(KIAA1324);circRNA6154(ATG13);circRNA6155(ATG13)	5	1366	19	7415	0.26356
GO:0003755	peptidyl-prolyl cis-trans isomerase activity	molecular_function	6	circRNA19098(FKBP9);circRNA315(ENSSSCG00000001549);circRNA316(ENSSSCG00000001549);circRNA35090(FKBP6);circRNA36255(PPIL6);circRNA6454(FKBP8);circRNA7870(PPIL6)	5	1366	19	7415	0.26356
GO:0010494	cytoplasmic stress granule	cellular_component	10	circRNA11438(MBNL1);circRNA1469(LSM14A);circRNA32475(ATXN2);circRNA35835(KHSRP);circRNA5862(PUM2);circRNA5863(PUM2)	5	1366	19	7415	0.26356
GO:0001570	vasculogenesis	biological_process	7	circRNA10823(SETD2);circRNA10825(SETD2);circRNA10830(SETD2);circRNA10832(SETD2);circRNA15223(YAP1);circRNA15224(YAP1);circRNA15228(YAP1);circRNA18941(SMO);circRNA3798(ZFPM2);circRNA3799(ZFPM2);circRNA38793(YAP1);circRNA8117(MYO1E)	5	1366	19	7415	0.26356
GO:0005737	cytoplasm	cellular_component	7	circRNA10211(NAA15);circRNA10235(INTU);circRNA10244(SPATA5);circRNA10249(SPATA5);circRNA10329(LEF1);circRNA10424(PTPN13);circRNA10433(PTPN13);circRNA10435(PTPN13);circRNA10440(PTPN13);circRNA10446(PTPN13);circRNA10447(PTPN13);circRNA10469(WDFY3);circRNA10470(WDFY3);circRNA1049(PTPN21);circRNA1051(PTPN21);circRNA10539(ENOPH1);circRNA105(DTNBP1);circRNA10688(AZI2);circRNA10771(TRAK1);circRNA10924(U…	293	1366	1542	7415	0.265964
GO:0007264	small GTPase mediated signal transduction	biological_process	8	circRNA12906(RHOT1);circRNA13582(DOCK9);circRNA15689(RAPGEF5);circRNA16980(ENSSSCG00000016237);circRNA16984(ENSSSCG00000016237);circRNA16986(ENSSSCG00000016237);circRNA17127(DOCK5);circRNA17130(DOCK5);circRNA17131(DOCK5);circRNA17133(DOCK5);circRNA1774(CDC42);circRNA18252(PLCE1);circRNA18724(AGAP3);circRNA19028(ENSSSCG00000025602);circRNA19638(CHM);circRNA21390(RAB21);circRNA2431(DAB1);circRNA247…	21	1366	99	7415	0.271716
GO:0060079	excitatory postsynaptic potential	biological_process	9	circRNA15241(GRIA4);circRNA25906(RAB3GAP1);circRNA39690(P2RX6);circRNA6887(MEF2C);circRNA7810(GRIK2);circRNA7813(GRIK2);circRNA7814(GRIK2);circRNA9933(GRIA2)	6	1366	24	7415	0.27232
GO:0004402	histone acetyltransferase activity	molecular_function	10	circRNA12652(KAT7);circRNA12653(KAT7);circRNA14812(NCOA3);circRNA16611(HAT1);circRNA32601(TAF5L);circRNA37861(KAT7);circRNA5068(CREBBP);circRNA5069(CREBBP);circRNA5070(CREBBP);circRNA5071(CREBBP);circRNA5073(CREBBP);circRNA6249(ELP4)	6	1366	24	7415	0.27232
GO:0043022	ribosome binding	molecular_function	5	circRNA10211(NAA15);circRNA16328(LETM2);circRNA20246(CPEB4);circRNA20248(CPEB4);circRNA26661(CPEB3);circRNA40370(RICTOR);circRNA9644(CPEB2);circRNA9645(CPEB2)	6	1366	24	7415	0.27232
GO:0060828	regulation of canonical Wnt signaling pathway	biological_process	10	circRNA15223(YAP1);circRNA15224(YAP1);circRNA15228(YAP1);circRNA15539(CDK14);circRNA3150(LRP6);circRNA38793(YAP1)	3	1366	10	7415	0.275071
GO:0008076	voltage-gated potassium channel complex	cellular_component	8	circRNA13876(KCNT2);circRNA13877(KCNT2);circRNA3082(ABCC9);circRNA7716(KCNQ5)	3	1366	10	7415	0.275071
GO:0008637	apoptotic mitochondrial changes	biological_process	6	circRNA16360(PPP2CB);circRNA16361(PPP2CB);circRNA16362(PPP2CB);circRNA16843(NDUFS1);circRNA26566(AIFM2)	3	1366	10	7415	0.275071
GO:0032993	protein-DNA complex	cellular_component	4	circRNA10329(LEF1);circRNA2613(NFYC);circRNA37128(LEF1);circRNA37949(SUZ12)	3	1366	10	7415	0.275071
GO:0034504	protein localization to nucleus	biological_process	8	circRNA18941(SMO);circRNA39317(PIKFYVE);circRNA8770(SYNE2);circRNA8787(SYNE2)	3	1366	10	7415	0.275071
GO:0016529	sarcoplasmic reticulum	cellular_component	9	circRNA25768(CACNA2D1);circRNA4011(JPH1);circRNA8770(SYNE2);circRNA8787(SYNE2)	3	1366	10	7415	0.275071
GO:0001569	branching involved in blood vessel morphogenesis	biological_process	8	circRNA10329(LEF1);circRNA14272(NRP1);circRNA16456(ACVR1);circRNA16457(ACVR1);circRNA16458(ACVR1);circRNA16460(ACVR1);circRNA16462(ACVR1);circRNA37128(LEF1)	3	1366	10	7415	0.275071
GO:0045600	positive regulation of fat cell differentiation	biological_process	9	circRNA11207(PPARG);circRNA11208(PPARG);circRNA20256(SH3PXD2B);circRNA8645(SAV1)	3	1366	10	7415	0.275071
GO:0008047	enzyme activator activity	molecular_function	4	circRNA24913(ALOX5AP);circRNA40370(RICTOR);circRNA5596(PRKCE);circRNA5597(PRKCE)	3	1366	10	7415	0.275071
GO:0007088	regulation of mitotic nuclear division	biological_process	8	circRNA16967(OBSL1);circRNA1774(CDC42);circRNA18194(KIF20B)	3	1366	10	7415	0.275071
GO:0005942	phosphatidylinositol 3-kinase complex	cellular_component	11	circRNA11329(ENSSSCG00000021203);circRNA29218(PIK3C2A);circRNA34296(ENSSSCG00000003909);circRNA6347(PIK3C2A)	3	1366	10	7415	0.275071
GO:0034968	histone lysine methylation	biological_process	8	circRNA10823(SETD2);circRNA10825(SETD2);circRNA10830(SETD2);circRNA10832(SETD2);circRNA35880(NSD1);circRNA4293(ENSSSCG00000006508);circRNA4296(ENSSSCG00000006508);circRNA4308(ENSSSCG00000006508);circRNA6682(NSD1)	3	1366	10	7415	0.275071
GO:0007093	mitotic cell cycle checkpoint	biological_process	10	circRNA15419(CHEK1);circRNA38830(ZW10);circRNA3959(ENSSSCG00000006127)	3	1366	10	7415	0.275071
GO:0097192	extrinsic apoptotic signaling pathway in absence of ligand	biological_process	9	circRNA11824(GSK3B);circRNA16687(ITGAV);circRNA7857(FOXO3)	3	1366	10	7415	0.275071
GO:0046718	viral entry into host cell	biological_process	7	circRNA16687(ITGAV);circRNA2522(EPS15);circRNA2525(EPS15);circRNA2538(EPS15);circRNA39020(XPR1)	3	1366	10	7415	0.275071
GO:0030010	establishment of cell polarity	biological_process	6	circRNA40370(RICTOR);circRNA6432(WEE1);circRNA9090(MELK);circRNA9095(MELK)	3	1366	10	7415	0.275071
GO:0030286	dynein complex	cellular_component	12	circRNA17350(DNAH10);circRNA20506(DNAH8);circRNA27528(DNAH8);circRNA33464(DNAH8);circRNA357(DNAH8);circRNA358(DNAH8);circRNA38059(ENSSSCG00000018015)	3	1366	10	7415	0.275071
GO:0001816	cytokine production	biological_process	5	circRNA10688(AZI2);circRNA1337(NFAT5);circRNA18189(LIPA);circRNA37219(AZI2)	3	1366	10	7415	0.275071
GO:0030057	desmosome	cellular_component	5	circRNA16464(ENSSSCG00000015878);circRNA2170(DSG2);circRNA2171(DSG2);circRNA3016(PKP2)	3	1366	10	7415	0.275071
GO:0035327	transcriptionally active chromatin	cellular_component	12	circRNA12806(BCAS3);circRNA12808(BCAS3);circRNA12816(BCAS3);circRNA20983(PADI2);circRNA7110(AFF4);circRNA7112(AFF4)	3	1366	10	7415	0.275071
GO:0030659	cytoplasmic vesicle membrane	cellular_component	11	circRNA1657(KIF1B);circRNA1664(KIF1B);circRNA23665(HTT);circRNA27884(KIF1B);circRNA34016(KIF1B);circRNA34019(KIF1B);circRNA7438(SNX9);circRNA7440(SNX9)	3	1366	10	7415	0.275071
GO:0019752	carboxylic acid metabolic process	biological_process	7	circRNA16081(DDC);circRNA6290(UEVLD);circRNA6294(UEVLD);circRNA6301(LDHC)	3	1366	10	7415	0.275071
GO:0004519	endonuclease activity	molecular_function	7	circRNA16129(ZRANB3);circRNA36944(N4BP2);circRNA5612(LRPPRC)	3	1366	10	7415	0.275071
GO:0036092	phosphatidylinositol-3-phosphate biosynthetic process	biological_process	9	circRNA11329(ENSSSCG00000021203);circRNA2246(PIK3C3);circRNA29218(PIK3C2A);circRNA6347(PIK3C2A)	3	1366	10	7415	0.275071
GO:0034451	centriolar satellite	cellular_component	10	circRNA13081(KIAA0753);circRNA14993(C2CD3);circRNA14995(C2CD3);circRNA31740(C2CD3);circRNA34214(SSX2IP);circRNA38024(KIAA0753)	3	1366	10	7415	0.275071
GO:0098656	anion transmembrane transport	biological_process	7	circRNA10036(SLC4A4);circRNA10039(SLC4A4);circRNA16514(SLC4A10);circRNA34418(SLC4A8)	3	1366	10	7415	0.275071
GO:0001578	microtubule bundle formation	biological_process	7	circRNA26337(CLIP1);circRNA2815(NCKAP5L);circRNA37850(TTLL6)	3	1366	10	7415	0.275071
GO:0000165	MAPK cascade	biological_process	9	circRNA12925(NF1);circRNA12935(NF1);circRNA12943(NF1);circRNA13133(MAP2K4);circRNA23635(SETX);circRNA32838(BRAF);circRNA36810(SETX);circRNA40020(BRAF);circRNA40022(BRAF);circRNA6887(MEF2C);circRNA7575(ENSSSCG00000026041);circRNA8206(MAPK6);circRNA9508(SETX);circRNA9509(SETX);circRNA9513(SETX);circRNA9517(SETX);circRNA9519(SETX)	7	1366	29	7415	0.277658
GO:0016779	nucleotidyltransferase activity	molecular_function	6	circRNA10493(CDS1);circRNA11201(TAMM41);circRNA11202(TAMM41);circRNA18087(POLR3A);circRNA20461(ENSSSCG00000001493);circRNA243(ENSSSCG00000001493);circRNA38365(ZCCHC6);circRNA5338(POLR1A);circRNA7882(ENSSSCG00000025703);circRNA7883(ENSSSCG00000025703)	7	1366	29	7415	0.277658
GO:0003697	single-stranded DNA binding	molecular_function	8	circRNA1077(ENSSSCG00000002431);circRNA16710(PMS1);circRNA18385(STN1);circRNA18387(STN1);circRNA20461(ENSSSCG00000001493);circRNA243(ENSSSCG00000001493);circRNA3170(YBX3);circRNA5612(LRPPRC);circRNA6852(MSH3)	7	1366	29	7415	0.277658
GO:0006629	lipid metabolic process	biological_process	5	circRNA11201(TAMM41);circRNA11202(TAMM41);circRNA11458(PLCH1);circRNA11459(PLCH1);circRNA11463(PLCH1);circRNA11708(APOD);circRNA14150(ENSSSCG00000011035);circRNA14410(ASAH1);circRNA14487(PLCB1);circRNA14488(PLCB1);circRNA16765(PLCL1);circRNA16901(ACADL);circRNA17319(AACS);circRNA18252(PLCE1);circRNA19227(PNPLA4);circRNA20096(PLPP1);circRNA2306(ACADM);circRNA2308(ACADM);circRNA35549(HADHA);circRNA…	16	1366	74	7415	0.279669
GO:0007067	mitotic nuclear division	biological_process	7	circRNA12741(SKA2);circRNA24907(KATNAL1);circRNA32664(WAPL);circRNA38830(ZW10);circRNA39331(USP37);circRNA6432(WEE1);circRNA7183(CDC25C);circRNA7438(SNX9);circRNA7440(SNX9)	8	1366	34	7415	0.280893
GO:0030198	extracellular matrix organization	biological_process	6	circRNA12026(APP);circRNA12027(APP);circRNA12029(APP);circRNA12925(NF1);circRNA12935(NF1);circRNA12943(NF1);circRNA14431(CSGALNACT1);circRNA20018(EGFLAM);circRNA20022(EGFLAM);circRNA20026(EGFLAM);circRNA2651(FBLN1);circRNA3347(ADAMTS20);circRNA7698(COL19A1);circRNA9780(APBB2)	8	1366	34	7415	0.280893
GO:0007049	cell cycle	biological_process	5	circRNA11722(SENP5);circRNA14735(RBL1);circRNA14738(RBL1);circRNA14740(RBL1);circRNA15295(DIXDC1);circRNA24907(KATNAL1);circRNA25406(RBL1);circRNA25408(RBL1);circRNA39331(USP37);circRNA7183(CDC25C);circRNA8565(RAB11A);circRNA9354(ENSSSCG00000020743);circRNA9355(ENSSSCG00000020743)	8	1366	34	7415	0.280893
GO:0006810	transport	biological_process	5	circRNA10036(SLC4A4);circRNA10039(SLC4A4);circRNA10286(ENSSSCG00000030024);circRNA10707(OSBPL10);circRNA10708(OSBPL10);circRNA10776(SEC22C);circRNA10777(SEC22C);circRNA11079(SLC25A26);circRNA11080(SLC25A26);circRNA11708(APOD);circRNA12874(ENSSSCG00000017712);circRNA12878(ENSSSCG00000017712);circRNA13542(ENSSSCG00000026996);circRNA13543(ENSSSCG00000026996);circRNA13546(ENSSSCG00000009495);circRNA1…	65	1366	329	7415	0.282481
GO:0043235	receptor complex	cellular_component	5	circRNA12026(APP);circRNA12027(APP);circRNA12029(APP);circRNA14616(PTPRA);circRNA16326(FGFR1);circRNA2357(IL23R);circRNA3032(CAPRIN2);circRNA3150(LRP6);circRNA4450(NOTCH2);circRNA8392(IGF1R);circRNA8765(NTRK3)	9	1366	39	7415	0.28275
GO:0051726	regulation of cell cycle	biological_process	6	circRNA10106(CCNI);circRNA10107(CCNI);circRNA12216(MX2);circRNA12583(CDK12);circRNA14487(PLCB1);circRNA14488(PLCB1);circRNA14735(RBL1);circRNA14738(RBL1);circRNA14740(RBL1);circRNA15539(CDK14);circRNA16056(DTL);circRNA16059(DTL);circRNA18184(PTEN);circRNA25406(RBL1);circRNA25408(RBL1);circRNA35479(CDKL4);circRNA36775(ABL1);circRNA36777(ABL1);circRNA37830(CDK12);circRNA39044(DTL);circRNA4083(COPS5…	12	1366	54	7415	0.283631
GO:0008360	regulation of cell shape	biological_process	9	circRNA11714(DLG1);circRNA11717(DLG1);circRNA12197(ENSSSCG00000026915);circRNA12280(BAIAP2);circRNA16444(PRPF40A);circRNA18892(MKLN1);circRNA18909(MKLN1);circRNA18912(MKLN1);circRNA18915(MKLN1);circRNA19318(SH3KBP1);circRNA26588(ANXA7);circRNA2748(CSNK1E);circRNA5521(VRK2);circRNA7951(ENSSSCG00000004473);circRNA7952(ENSSSCG00000004473);circRNA7957(ENSSSCG00000004473);circRNA8307(TTBK2);circRNA831…	12	1366	54	7415	0.283631
GO:0006355	regulation of transcription, DNA-templated	biological_process	11	circRNA10646(SATB1);circRNA10663(THRB);circRNA1073(FOXN3);circRNA10823(SETD2);circRNA10825(SETD2);circRNA10830(SETD2);circRNA10832(SETD2);circRNA11207(PPARG);circRNA11208(PPARG);circRNA11811(EAF2);circRNA12652(KAT7);circRNA12653(KAT7);circRNA12715(HSF5);circRNA13121(ZNF18);circRNA1337(NFAT5);circRNA13447(ELF1);circRNA13646(PSPC1);circRNA13651(PSPC1);circRNA14646(CBFA2T2);circRNA14803(ZMYND8);circ…	82	1366	419	7415	0.285156
GO:0000978	RNA polymerase II core promoter proximal region sequence-specific DNA binding	molecular_function	11	circRNA10329(LEF1);circRNA11400(HLTF);circRNA1337(NFAT5);circRNA13447(ELF1);circRNA16823(CARF);circRNA17195(ZNF395);circRNA18653(EBF3);circRNA18850(CREB3L2);circRNA18852(CREB3L2);circRNA21443(AEBP2);circRNA2613(NFYC);circRNA3146(ETV6);circRNA34394(RFX4);circRNA34396(RFX4);circRNA34398(RFX4);circRNA34399(RFX4);circRNA37128(LEF1);circRNA37456(HLTF);circRNA39307(CARF);circRNA40222(KDM6A);circRNA5661…	19	1366	90	7415	0.292752
GO:0016328	lateral plasma membrane	cellular_component	7	circRNA11714(DLG1);circRNA11717(DLG1);circRNA12264(TBCD);circRNA17199(FZD3);circRNA28814(AXIN1);circRNA5096(AXIN1)	4	1366	15	7415	0.293341
GO:0032880	regulation of protein localization	biological_process	6	circRNA13975(PTCH1);circRNA34947(SYCP1);circRNA7047(CEP120);circRNA7374(AFDN)	4	1366	15	7415	0.293341
GO:0031072	heat shock protein binding	molecular_function	5	circRNA14786(TOMM34);circRNA2543(FAF1);circRNA2556(FAF1);circRNA315(ENSSSCG00000001549);circRNA316(ENSSSCG00000001549);circRNA5063(DNAJA3)	4	1366	15	7415	0.293341
GO:0000793	condensed chromosome	cellular_component	10	circRNA10187(SMARCA5);circRNA11170(FANCD2);circRNA11173(FANCD2);circRNA12569(TOP2A);circRNA17067(RIF1);circRNA31027(TOP2A)	4	1366	15	7415	0.293341
GO:0046580	negative regulation of Ras protein signal transduction	biological_process	11	circRNA12925(NF1);circRNA12935(NF1);circRNA12943(NF1);circRNA17502(RASAL1);circRNA17503(RASAL1);circRNA36796(RAPGEF1);circRNA4834(RABGEF1)	4	1366	15	7415	0.293341
GO:0010634	positive regulation of epithelial cell migration	biological_process	11	circRNA17127(DOCK5);circRNA17130(DOCK5);circRNA17131(DOCK5);circRNA17133(DOCK5);circRNA5596(PRKCE);circRNA5597(PRKCE);circRNA8565(RAB11A);circRNA8752(HIF1A)	4	1366	15	7415	0.293341
GO:0030154	cell differentiation	biological_process	6	circRNA10377(BMPR1B);circRNA13447(ELF1);circRNA14272(NRP1);circRNA1774(CDC42);circRNA2673(SCUBE1);circRNA27927(EYA3);circRNA3146(ETV6);circRNA321(SLC26A8);circRNA324(SLC26A8);circRNA32838(BRAF);circRNA33432(SLC26A8);circRNA34908(ARNT);circRNA36775(ABL1);circRNA36777(ABL1);circRNA3798(ZFPM2);circRNA3799(ZFPM2);circRNA40020(BRAF);circRNA40022(BRAF);circRNA4450(NOTCH2);circRNA5580(FOXN2);circRNA6172…	17	1366	80	7415	0.297092
GO:0009566	fertilization	biological_process	5	circRNA11895(NECTIN3);circRNA11896(NECTIN3);circRNA11897(NECTIN3);circRNA1234(TDRD9);circRNA25466(SYCP2);circRNA3170(YBX3);circRNA33782(TDRD9);circRNA38678(SYCP2);circRNA38680(SYCP2);circRNA4346(TDRKH)	5	1366	20	7415	0.302382
GO:0031201	SNARE complex	cellular_component	9	circRNA10776(SEC22C);circRNA10777(SEC22C);circRNA36400(SNAP23);circRNA37993(GOSR1);circRNA6107(STX3);circRNA6434(SNAP47);circRNA8326(SNAP23)	5	1366	20	7415	0.302382
GO:0051297	centrosome organization	biological_process	8	circRNA13857(ENSSSCG00000010871);circRNA15025(UVRAG);circRNA34214(SSX2IP);circRNA38903(HEPACAM2);circRNA7047(CEP120)	5	1366	20	7415	0.302382
GO:0032212	positive regulation of telomere maintenance via telomerase	biological_process	13	circRNA17210(HMBOX1);circRNA17213(HMBOX1);circRNA18385(STN1);circRNA18387(STN1);circRNA40093(POT1);circRNA5404(CCT7);circRNA7417(TCP1);circRNA7421(TCP1)	5	1366	20	7415	0.302382
GO:0022008	neurogenesis	biological_process	7	circRNA13493(ENSSSCG00000009471);circRNA27840(WDR62);circRNA3146(ETV6);circRNA35982(KIF3A);circRNA7047(CEP120);circRNA7104(KIF3A)	5	1366	20	7415	0.302382
GO:0016627	oxidoreductase activity, acting on the CH-CH group of donors	molecular_function	5	circRNA11270(ACAD11);circRNA16901(ACADL);circRNA2306(ACADM);circRNA2308(ACADM);circRNA36427(IVD);circRNA4620(DPYD);circRNA4625(DPYD)	5	1366	20	7415	0.302382
GO:0006635	fatty acid beta-oxidation	biological_process	10	circRNA2306(ACADM);circRNA2308(ACADM);circRNA3308(ABCD2);circRNA35549(HADHA);circRNA3957(DECR1);circRNA3958(DECR1);ciRNA433(ECHS1)	5	1366	20	7415	0.302382
GO:0016791	phosphatase activity	molecular_function	7	circRNA10424(PTPN13);circRNA10433(PTPN13);circRNA10435(PTPN13);circRNA10440(PTPN13);circRNA10446(PTPN13);circRNA10447(PTPN13);circRNA1049(PTPN21);circRNA1051(PTPN21);circRNA11042(PTPRG);circRNA11043(PTPRG);circRNA14616(PTPRA);circRNA18184(PTEN);circRNA1844(PTP4A2);circRNA21912(CDC14A);circRNA25931(PTPN4);circRNA2988(PTPRR);circRNA36516(STYX);circRNA4585(CDC14A);circRNA4586(CDC14A);circRNA555(PTPN…	13	1366	60	7415	0.30506
GO:0045861	negative regulation of proteolysis	biological_process	9	circRNA16974(SERPINE2);circRNA6145(NR1H3)	2	1366	6	7415	0.305901
GO:0021510	spinal cord development	biological_process	9	circRNA12925(NF1);circRNA12935(NF1);circRNA12943(NF1);circRNA23959(PKD2)	2	1366	6	7415	0.305901
GO:0007498	mesoderm development	biological_process	6	circRNA16456(ACVR1);circRNA16457(ACVR1);circRNA16458(ACVR1);circRNA16460(ACVR1);circRNA16462(ACVR1);circRNA8040(SMAD4);circRNA8042(SMAD4)	2	1366	6	7415	0.305901
GO:0071577	zinc II ion transmembrane transport	biological_process	7	circRNA17115(SLC39A14);circRNA4576(SLC30A7)	2	1366	6	7415	0.305901
GO:0035729	cellular response to hepatocyte growth factor stimulus	biological_process	8	circRNA11824(GSK3B);circRNA14272(NRP1)	2	1366	6	7415	0.305901
GO:0007020	microtubule nucleation	biological_process	7	circRNA13628(TUBGCP3);circRNA13629(TUBGCP3);circRNA38253(TUBGCP3);circRNA38255(TUBGCP3);circRNA9864(SLAIN2);circRNA9866(SLAIN2)	2	1366	6	7415	0.305901
GO:0016234	inclusion body	cellular_component	7	circRNA10469(WDFY3);circRNA10470(WDFY3);circRNA4600(AGL);circRNA4603(AGL)	2	1366	6	7415	0.305901
GO:0070016	armadillo repeat domain binding	molecular_function	6	circRNA10329(LEF1);circRNA1371(CNOT1);circRNA37128(LEF1)	2	1366	6	7415	0.305901
GO:0005539	glycosaminoglycan binding	molecular_function	5	circRNA16974(SERPINE2);circRNA20018(EGFLAM);circRNA20022(EGFLAM);circRNA20026(EGFLAM)	2	1366	6	7415	0.305901
GO:0035255	ionotropic glutamate receptor binding	molecular_function	7	circRNA11714(DLG1);circRNA11717(DLG1);circRNA2345(ENSSSCG00000003793)	2	1366	6	7415	0.305901
GO:0007205	protein kinase C-activating G-protein coupled receptor signaling pathway	biological_process	9	circRNA13412(DGKH);circRNA13413(DGKH);circRNA19469(DGKK);circRNA31274(DGKH)	2	1366	6	7415	0.305901
GO:0006851	mitochondrial calcium ion transport	biological_process	10	circRNA17996(MICU1);circRNA17997(MICU1);circRNA17998(MICU1);circRNA17999(MICU1);circRNA18001(MICU1);circRNA38088(MICU2)	2	1366	6	7415	0.305901
GO:0010507	negative regulation of autophagy	biological_process	8	circRNA8098(HERC1);circRNA9627(TBC1D14)	2	1366	6	7415	0.305901
GO:0033147	negative regulation of intracellular estrogen receptor signaling pathway	biological_process	11	circRNA1371(CNOT1);circRNA2986(CNOT2)	2	1366	6	7415	0.305901
GO:0008375	acetylglucosaminyltransferase activity	molecular_function	7	circRNA5286(MGAT4A);circRNA6172(EXT2)	2	1366	6	7415	0.305901
GO:0005740	mitochondrial envelope	cellular_component	11	circRNA39977(BNIP3);circRNA6454(FKBP8)	2	1366	6	7415	0.305901
GO:0001953	negative regulation of cell-matrix adhesion	biological_process	7	circRNA12925(NF1);circRNA12935(NF1);circRNA12943(NF1);circRNA19426(CASK)	2	1366	6	7415	0.305901
GO:0048490	anterograde synaptic vesicle transport	biological_process	9	circRNA105(DTNBP1);circRNA527(AP3S2)	2	1366	6	7415	0.305901
GO:0034332	adherens junction organization	biological_process	7	circRNA1774(CDC42);circRNA7374(AFDN)	2	1366	6	7415	0.305901
GO:0045116	protein neddylation	biological_process	10	circRNA11599(DCUN1D1);circRNA9886(DCUN1D4)	2	1366	6	7415	0.305901
GO:0035005	1-phosphatidylinositol-4-phosphate 3-kinase activity	molecular_function	8	circRNA11329(ENSSSCG00000021203);circRNA29218(PIK3C2A);circRNA6347(PIK3C2A)	2	1366	6	7415	0.305901
GO:0070613	regulation of protein processing	biological_process	8	circRNA34394(RFX4);circRNA34396(RFX4);circRNA34398(RFX4);circRNA34399(RFX4);circRNA6192(LDLRAD3)	2	1366	6	7415	0.305901
GO:2000648	positive regulation of stem cell proliferation	biological_process	6	circRNA21012(KDM1A);circRNA2157(TAF4B);circRNA2159(TAF4B)	2	1366	6	7415	0.305901
GO:0071157	negative regulation of cell cycle arrest	biological_process	9	circRNA15485(MDM4);circRNA17274(ZNF268)	2	1366	6	7415	0.305901
GO:0030278	regulation of ossification	biological_process	6	circRNA10235(INTU);circRNA16456(ACVR1);circRNA16457(ACVR1);circRNA16458(ACVR1);circRNA16460(ACVR1);circRNA16462(ACVR1);circRNA37080(INTU)	2	1366	6	7415	0.305901
GO:0032924	activin receptor signaling pathway	biological_process	10	circRNA16456(ACVR1);circRNA16457(ACVR1);circRNA16458(ACVR1);circRNA16460(ACVR1);circRNA16462(ACVR1);circRNA8011(SMAD2)	2	1366	6	7415	0.305901
GO:0035198	miRNA binding	molecular_function	7	circRNA1888(AGO4);circRNA6887(MEF2C)	2	1366	6	7415	0.305901
GO:0035641	locomotory exploration behavior	biological_process	5	circRNA16514(SLC4A10);circRNA5596(PRKCE);circRNA5597(PRKCE)	2	1366	6	7415	0.305901
GO:0070182	DNA polymerase binding	molecular_function	6	circRNA11170(FANCD2);circRNA11173(FANCD2);circRNA517(FANCI)	2	1366	6	7415	0.305901
GO:0002199	zona pellucida receptor complex	cellular_component	5	circRNA5404(CCT7);circRNA7417(TCP1);circRNA7421(TCP1)	2	1366	6	7415	0.305901
GO:0097193	intrinsic apoptotic signaling pathway	biological_process	8	circRNA17928(SIRT1);circRNA39977(BNIP3)	2	1366	6	7415	0.305901
GO:0097120	receptor localization to synapse	biological_process	7	circRNA11714(DLG1);circRNA11717(DLG1);circRNA2345(ENSSSCG00000003793)	2	1366	6	7415	0.305901
GO:0048593	camera-type eye morphogenesis	biological_process	11	circRNA12925(NF1);circRNA12935(NF1);circRNA12943(NF1);circRNA8752(HIF1A)	2	1366	6	7415	0.305901
GO:0002063	chondrocyte development	biological_process	8	circRNA4046(SULF1);circRNA8412(CHSY1)	2	1366	6	7415	0.305901
GO:0090150	establishment of protein localization to membrane	biological_process	6	circRNA32838(BRAF);circRNA40020(BRAF);circRNA40022(BRAF);circRNA8565(RAB11A)	2	1366	6	7415	0.305901
GO:0034067	protein localization to Golgi apparatus	biological_process	8	circRNA16967(OBSL1);circRNA18374(GBF1);ciRNA426(GBF1)	2	1366	6	7415	0.305901
GO:0072358	cardiovascular system development	biological_process	7	circRNA36775(ABL1);circRNA36777(ABL1);circRNA40222(KDM6A);circRNA9456(ABL1);circRNA9458(ABL1)	2	1366	6	7415	0.305901
GO:0031083	BLOC-1 complex	cellular_component	12	circRNA105(DTNBP1);circRNA6434(SNAP47)	2	1366	6	7415	0.305901
GO:0070914	UV-damage excision repair	biological_process	10	circRNA17928(SIRT1);circRNA8364(INO80)	2	1366	6	7415	0.305901
GO:0005666	DNA-directed RNA polymerase III complex	cellular_component	10	circRNA18087(POLR3A);circRNA34400(ENSSSCG00000000169)	2	1366	6	7415	0.305901
GO:0033391	chromatoid body	cellular_component	10	circRNA17104(PIWIL2);circRNA17106(PIWIL2);circRNA17107(PIWIL2);circRNA17109(PIWIL2);circRNA17110(PIWIL2);circRNA17112(PIWIL2);circRNA17113(PIWIL2);circRNA18453(TDRD1);circRNA18455(TDRD1);circRNA18456(TDRD1);circRNA39929(TDRD1)	2	1366	6	7415	0.305901
GO:0043666	regulation of phosphoprotein phosphatase activity	biological_process	10	circRNA23665(HTT);circRNA6027(PPP6R3)	2	1366	6	7415	0.305901
GO:1904871	positive regulation of protein localization to Cajal body	NA	NA	circRNA5404(CCT7);circRNA7417(TCP1);circRNA7421(TCP1)	2	1366	6	7415	0.305901
GO:0004385	guanylate kinase activity	molecular_function	9	circRNA11714(DLG1);circRNA11717(DLG1);circRNA2345(ENSSSCG00000003793)	2	1366	6	7415	0.305901
GO:0048814	regulation of dendrite morphogenesis	biological_process	9	circRNA11530(TNIK);circRNA7680(ADGRB3)	2	1366	6	7415	0.305901
GO:0008198	ferrous iron binding	molecular_function	9	circRNA35705(ALKBH3);circRNA8991(FXN);circRNA8992(FXN)	2	1366	6	7415	0.305901
GO:0008585	female gonad development	biological_process	8	circRNA2310(LHX8);circRNA8040(SMAD4);circRNA8042(SMAD4)	2	1366	6	7415	0.305901
GO:0048745	smooth muscle tissue development	biological_process	7	circRNA11714(DLG1);circRNA11717(DLG1);circRNA12925(NF1);circRNA12935(NF1);circRNA12943(NF1)	2	1366	6	7415	0.305901
GO:0032735	positive regulation of interleukin-12 production	biological_process	8	circRNA14487(PLCB1);circRNA14488(PLCB1);circRNA2357(IL23R)	2	1366	6	7415	0.305901
GO:0046710	GDP metabolic process	biological_process	12	circRNA11714(DLG1);circRNA11717(DLG1);circRNA2345(ENSSSCG00000003793)	2	1366	6	7415	0.305901
GO:0042572	retinol metabolic process	biological_process	6	circRNA19227(PNPLA4);circRNA862(RDH11)	2	1366	6	7415	0.305901
GO:0006402	mRNA catabolic process	biological_process	9	circRNA1888(AGO4);circRNA35835(KHSRP)	2	1366	6	7415	0.305901
GO:0045740	positive regulation of DNA replication	biological_process	11	circRNA18385(STN1);circRNA18387(STN1);circRNA8392(IGF1R)	2	1366	6	7415	0.305901
GO:0004143	diacylglycerol kinase activity	molecular_function	7	circRNA13412(DGKH);circRNA13413(DGKH);circRNA19469(DGKK);circRNA31274(DGKH)	2	1366	6	7415	0.305901
GO:0021537	telencephalon development	biological_process	11	circRNA34394(RFX4);circRNA34396(RFX4);circRNA34398(RFX4);circRNA34399(RFX4);circRNA7374(AFDN)	2	1366	6	7415	0.305901
GO:0060037	pharyngeal system development	biological_process	9	circRNA13975(PTCH1);circRNA16456(ACVR1);circRNA16457(ACVR1);circRNA16458(ACVR1);circRNA16460(ACVR1);circRNA16462(ACVR1)	2	1366	6	7415	0.305901
GO:0060997	dendritic spine morphogenesis	biological_process	9	circRNA1774(CDC42);circRNA18184(PTEN)	2	1366	6	7415	0.305901
GO:0034453	microtubule anchoring	biological_process	7	circRNA31988(ENSSSCG00000015531);circRNA38787(ENSSSCG00000014969);circRNA38788(ENSSSCG00000014969)	2	1366	6	7415	0.305901
GO:0006476	protein deacetylation	biological_process	9	circRNA17928(SIRT1);circRNA36072(SIRT3)	2	1366	6	7415	0.305901
GO:0005828	kinetochore microtubule	cellular_component	11	circRNA38830(ZW10);circRNA8565(RAB11A)	2	1366	6	7415	0.305901
GO:0051983	regulation of chromosome segregation	biological_process	6	circRNA32664(WAPL);circRNA5862(PUM2);circRNA5863(PUM2)	2	1366	6	7415	0.305901
GO:0017160	Ral GTPase binding	molecular_function	9	circRNA23386(PRKCH);circRNA33353(EXOC2);circRNA8751(PRKCH)	2	1366	6	7415	0.305901
GO:0008195	phosphatidate phosphatase activity	molecular_function	8	circRNA18555(PLPP4);circRNA18556(PLPP4);circRNA20096(PLPP1)	2	1366	6	7415	0.305901
GO:0000062	fatty-acyl-CoA binding	molecular_function	6	circRNA14221(ACBD5);circRNA1636(ACOT7);circRNA34001(ACOT7)	2	1366	6	7415	0.305901
GO:0045807	positive regulation of endocytosis	biological_process	7	circRNA19795(GPC3);circRNA19796(GPC3);circRNA2073(MIB1);circRNA2078(MIB1);circRNA2080(MIB1);circRNA2086(MIB1);circRNA2092(MIB1)	2	1366	6	7415	0.305901
GO:0031573	intra-S DNA damage checkpoint	biological_process	13	circRNA39553(RAD9B);ciRNA1497(ORAOV1)	2	1366	6	7415	0.305901
GO:1904851	positive regulation of establishment of protein localization to telomere	NA	NA	circRNA5404(CCT7);circRNA7417(TCP1);circRNA7421(TCP1)	2	1366	6	7415	0.305901
GO:0016868	intramolecular transferase activity, phosphotransferases	molecular_function	6	circRNA15008(PGM2L1);circRNA25518(PGM2L1);circRNA8983(ENSSSCG00000005243);circRNA8984(ENSSSCG00000005243)	2	1366	6	7415	0.305901
GO:1990909	Wnt signalosome	NA	NA	circRNA11824(GSK3B);circRNA3150(LRP6)	2	1366	6	7415	0.305901
GO:0039694	viral RNA genome replication	biological_process	10	circRNA1774(CDC42);circRNA26472(PI4KA);circRNA39688(PI4KA)	2	1366	6	7415	0.305901
GO:0010633	negative regulation of epithelial cell migration	biological_process	11	circRNA11042(PTPRG);circRNA11043(PTPRG);circRNA2988(PTPRR)	2	1366	6	7415	0.305901
GO:0031116	positive regulation of microtubule polymerization	biological_process	10	circRNA26337(CLIP1);circRNA9864(SLAIN2);circRNA9866(SLAIN2)	2	1366	6	7415	0.305901
GO:0008328	ionotropic glutamate receptor complex	cellular_component	8	circRNA11714(DLG1);circRNA11717(DLG1);circRNA2345(ENSSSCG00000003793)	2	1366	6	7415	0.305901
GO:0033690	positive regulation of osteoblast proliferation	biological_process	6	circRNA16687(ITGAV);circRNA36775(ABL1);circRNA36777(ABL1);circRNA9456(ABL1);circRNA9458(ABL1)	2	1366	6	7415	0.305901
GO:0050811	GABA receptor binding	molecular_function	6	circRNA10771(TRAK1);circRNA16765(PLCL1)	2	1366	6	7415	0.305901
GO:0060612	adipose tissue development	biological_process	8	circRNA12223(UMODL1);circRNA12226(UMODL1);circRNA20256(SH3PXD2B)	2	1366	6	7415	0.305901
GO:0001741	XY body	cellular_component	11	circRNA23889(PLK4);circRNA35779(PBX4);circRNA37068(PLK4)	2	1366	6	7415	0.305901
GO:0000940	condensed chromosome outer kinetochore	cellular_component	11	circRNA12741(SKA2);circRNA39040(CENPF)	2	1366	6	7415	0.305901
GO:0009306	protein secretion	biological_process	6	circRNA16165(STEAP3);circRNA21280(ARFGAP3)	2	1366	6	7415	0.305901
GO:0040016	embryonic cleavage	biological_process	6	circRNA12569(TOP2A);circRNA12840(AATF);circRNA31027(TOP2A)	2	1366	6	7415	0.305901
GO:0050679	positive regulation of epithelial cell proliferation	biological_process	6	circRNA18941(SMO);circRNA35982(KIF3A);circRNA7104(KIF3A)	2	1366	6	7415	0.305901
GO:0005834	heterotrimeric G-protein complex	cellular_component	7	circRNA15760(GNAI1);circRNA25077(RGS7)	2	1366	6	7415	0.305901
GO:1901216	positive regulation of neuron death	biological_process	8	circRNA11824(GSK3B);circRNA36775(ABL1);circRNA36777(ABL1);circRNA9456(ABL1);circRNA9458(ABL1)	2	1366	6	7415	0.305901
GO:0004872	receptor activity	molecular_function	3	circRNA10093(SCARB2);circRNA10552(ANTXR2);circRNA10554(ANTXR2);circRNA10558(ANTXR2);circRNA11895(NECTIN3);circRNA11896(NECTIN3);circRNA11897(NECTIN3);circRNA15241(GRIA4);circRNA19405(ATP6AP2);circRNA23852(SCARB2);circRNA29478(GFRA3);circRNA39020(XPR1);circRNA4450(NOTCH2);circRNA589(ENSSSCG00000001921);circRNA6622(MED16);circRNA7181(GFRA3);circRNA7810(GRIK2);circRNA7813(GRIK2);circRNA7814(GRIK2);c…	12	1366	55	7415	0.306744
GO:0043085	positive regulation of catalytic activity	biological_process	5	circRNA12806(BCAS3);circRNA12808(BCAS3);circRNA12816(BCAS3);circRNA20256(SH3PXD2B);circRNA24913(ALOX5AP);circRNA40370(RICTOR);circRNA5596(PRKCE);circRNA5597(PRKCE);circRNA8991(FXN);circRNA8992(FXN)	6	1366	25	7415	0.307063
GO:0051453	regulation of intracellular pH	biological_process	11	circRNA16514(SLC4A10);circRNA19812(SLC9A6);circRNA25811(SLC9C2);circRNA321(SLC26A8);circRNA324(SLC26A8);circRNA33432(SLC26A8);circRNA34418(SLC4A8);circRNA5238(SLC9A2)	6	1366	25	7415	0.307063
GO:0016042	lipid catabolic process	biological_process	6	circRNA11458(PLCH1);circRNA11459(PLCH1);circRNA11463(PLCH1);circRNA14487(PLCB1);circRNA14488(PLCB1);circRNA16765(PLCL1);circRNA18189(LIPA);circRNA18252(PLCE1);circRNA19227(PNPLA4)	6	1366	25	7415	0.307063
GO:0060021	palate development	biological_process	5	circRNA10329(LEF1);circRNA3150(LRP6);circRNA37128(LEF1);circRNA5088(NPRL3);circRNA6887(MEF2C);circRNA8011(SMAD2);circRNA8040(SMAD4);circRNA8042(SMAD4)	6	1366	25	7415	0.307063
GO:0005768	endosome	cellular_component	9	circRNA11537(PLD1);circRNA11542(PLD1);circRNA12026(APP);circRNA12027(APP);circRNA12029(APP);circRNA13067(ANKFY1);circRNA13412(DGKH);circRNA13413(DGKH);circRNA14858(ATP9A);circRNA14865(ATP9A);circRNA14867(ATP9A);circRNA15025(UVRAG);circRNA16165(STEAP3);circRNA18678(RNF32);circRNA19812(SLC9A6);circRNA21390(RAB21);circRNA30927(DSCR3);circRNA31274(DGKH);circRNA34902(SNX27);circRNA35502(BIRC6);circRNA…	18	1366	86	7415	0.313523
GO:0008134	transcription factor binding	molecular_function	5	circRNA10329(LEF1);circRNA11199(ATG7);circRNA11207(PPARG);circRNA11208(PPARG);circRNA12583(CDK12);circRNA12806(BCAS3);circRNA12808(BCAS3);circRNA12816(BCAS3);circRNA14735(RBL1);circRNA14738(RBL1);circRNA14740(RBL1);circRNA14889(ENSSSCG00000024694);circRNA17928(SIRT1);circRNA19019(MDFIC);circRNA19020(MDFIC);circRNA21012(KDM1A);circRNA2157(TAF4B);circRNA2159(TAF4B);circRNA23665(HTT);circRNA25406(RB…	23	1366	112	7415	0.31627
GO:0015031	protein transport	biological_process	6	circRNA10286(ENSSSCG00000030024);circRNA12874(ENSSSCG00000017712);circRNA12878(ENSSSCG00000017712);circRNA14544(SEC23B);circRNA1594(AP2A1);circRNA18881(ENSSSCG00000016544);circRNA21727(TRAM1);circRNA31620(SEC23B);circRNA34860(COPA);circRNA37936(ENSSSCG00000017712);circRNA37937(ENSSSCG00000017712);circRNA37993(GOSR1);circRNA38532(SEC23B);circRNA38534(SEC23B);circRNA39040(CENPF);circRNA4232(COPA);c…	15	1366	71	7415	0.321947
GO:0005929	cilium	cellular_component	6	circRNA11161(ENSSSCG00000011553);circRNA1396(BBS2);circRNA13975(PTCH1);circRNA18941(SMO);circRNA23721(WDR19);circRNA23959(PKD2);circRNA24458(IFT57);circRNA34683(FAM49B);circRNA35253(IFT140);circRNA35571(WDR35);circRNA35982(KIF3A);circRNA3663(FAM49B);circRNA36757(ODF2);circRNA41705(WDR35);circRNA6301(LDHC);circRNA7104(KIF3A)	13	1366	61	7415	0.327562
GO:0051371	muscle alpha-actinin binding	molecular_function	8	circRNA16967(OBSL1);circRNA17932(MYPN);circRNA2022(MYOM1)	3	1366	11	7415	0.330288
GO:0001662	behavioral fear response	biological_process	5	circRNA12762(RPS6KB1);circRNA37838(FBXL20);circRNA7116(VDAC1)	3	1366	11	7415	0.330288
GO:0070530	K63-linked polyubiquitin binding	molecular_function	8	circRNA16129(ZRANB3);circRNA22658(UIMC1);circRNA6702(UIMC1);circRNA6704(UIMC1);circRNA8420(OTUD7A)	3	1366	11	7415	0.330288
GO:0045739	positive regulation of DNA repair	biological_process	11	circRNA17928(SIRT1);circRNA22658(UIMC1);circRNA27927(EYA3);circRNA6702(UIMC1);circRNA6704(UIMC1)	3	1366	11	7415	0.330288
GO:0048872	homeostasis of number of cells	biological_process	6	circRNA14461(RASSF2);circRNA14463(RASSF2);circRNA17597(SART3);circRNA7374(AFDN)	3	1366	11	7415	0.330288
GO:0005234	extracellular-glutamate-gated ion channel activity	molecular_function	12	circRNA15241(GRIA4);circRNA7810(GRIK2);circRNA7813(GRIK2);circRNA7814(GRIK2);circRNA9933(GRIA2)	3	1366	11	7415	0.330288
GO:0001702	gastrulation with mouth forming second	biological_process	9	circRNA16009(RNF2);circRNA16010(RNF2);circRNA16456(ACVR1);circRNA16457(ACVR1);circRNA16458(ACVR1);circRNA16460(ACVR1);circRNA16462(ACVR1);circRNA8040(SMAD4);circRNA8042(SMAD4)	3	1366	11	7415	0.330288
GO:0004535	poly(A)-specific ribonuclease activity	molecular_function	11	circRNA13238(PAN3);circRNA13239(PAN3);circRNA13240(PAN3);circRNA1371(CNOT1);circRNA2986(CNOT2);circRNA38098(PAN3)	3	1366	11	7415	0.330288
GO:0030315	T-tubule	cellular_component	7	circRNA25768(CACNA2D1);circRNA4249(ATP1A2);circRNA6999(KCNN2)	3	1366	11	7415	0.330288
GO:0042472	inner ear morphogenesis	biological_process	10	circRNA13011(ABR);circRNA16326(FGFR1);circRNA17199(FZD3)	3	1366	11	7415	0.330288
GO:0031491	nucleosome binding	molecular_function	5	circRNA10187(SMARCA5);circRNA17714(ENSSSCG00000010062);circRNA39693(HIRA)	3	1366	11	7415	0.330288
GO:0007095	mitotic G2 DNA damage checkpoint	biological_process	13	circRNA1073(FOXN3);circRNA3959(ENSSSCG00000006127);circRNA517(FANCI)	3	1366	11	7415	0.330288
GO:0071347	cellular response to interleukin-1	biological_process	8	circRNA19953(ADAMTS12);circRNA38650(PTGIS);circRNA8752(HIF1A)	3	1366	11	7415	0.330288
GO:0007519	skeletal muscle tissue development	biological_process	10	circRNA12925(NF1);circRNA12935(NF1);circRNA12943(NF1);circRNA6887(MEF2C);circRNA7698(COL19A1)	3	1366	11	7415	0.330288
GO:0007257	activation of JUN kinase activity	biological_process	14	circRNA17819(MAP3K21);circRNA17820(MAP3K21);circRNA17827(MAP3K21);circRNA17828(MAP3K21);circRNA17830(MAP3K21);circRNA23875(GAB1);circRNA28814(AXIN1);circRNA5096(AXIN1)	3	1366	11	7415	0.330288
GO:0009190	cyclic nucleotide biosynthetic process	biological_process	10	circRNA15449(GUCY1A2);circRNA19188(ADCY1);circRNA34846(ADCY10);circRNA4174(ADCY10)	3	1366	11	7415	0.330288
GO:0019838	growth factor binding	molecular_function	5	circRNA14272(NRP1);circRNA16456(ACVR1);circRNA16457(ACVR1);circRNA16458(ACVR1);circRNA16460(ACVR1);circRNA16462(ACVR1);circRNA20117(IL6ST)	3	1366	11	7415	0.330288
GO:0035019	somatic stem cell population maintenance	biological_process	10	circRNA15223(YAP1);circRNA15224(YAP1);circRNA15228(YAP1);circRNA32838(BRAF);circRNA38793(YAP1);circRNA40020(BRAF);circRNA40022(BRAF);circRNA9660(LDB2)	3	1366	11	7415	0.330288
[truncated: 2,718 more rows]
