# Supplementary material for: Expression Analysis of Circular RNAs in Young and Sexually Mature Boar Testes
Source: Animals (Basel). 2021 May 17;11(5):1430. doi: 10.3390/ani11051430 (PMC8156704; doi:10.3390/ani11051430)
Supplement: Supplementary file 1 [file animals-11-01430-s001.zip › Table S6.xlsx]

## Sheet: Sheet1
Table S6. KEGG analysis of host genes producing DECs in testicular tissues of young and sexually mature Landrace boars
pathway_id	pathway_name	Genes	S gene number	TS gene number	B gene number	TB gene number	pvalue
ko04550	Signaling pathways regulating pluripotency of stem cells	circRNA11329(ENSSSCG00000021203);circRNA11824(GSK3B);circRNA13827(AKT3);circRNA13829(AKT3);circRNA13830(AKT3);circRNA13831(AKT3);circRNA13833(AKT3);circRNA13840(AKT3);circRNA13841(AKT3);circRNA16110(ACVR2A);circRNA16326(FGFR1);circRNA16456(ACVR1);circRNA16457(ACVR1);circRNA16458(ACVR1);circRNA16460(ACVR1);circRNA16462(ACVR1);circRNA17067(RIF1);circRNA17199(FZD3);circRNA20032(ENSSSCG00000016850);c…	17	416	52	2504	0.00306058
ko04530	Tight junction	circRNA11914(MYH15);circRNA12388(PRKCA);circRNA12389(PRKCA);circRNA13827(AKT3);circRNA13829(AKT3);circRNA13830(AKT3);circRNA13831(AKT3);circRNA13833(AKT3);circRNA13840(AKT3);circRNA13841(AKT3);circRNA14708(EPB41L1);circRNA15185(AMOTL1);circRNA15187(AMOTL1);circRNA15760(GNAI1);circRNA16360(PPP2CB);circRNA16361(PPP2CB);circRNA16362(PPP2CB);circRNA1774(CDC42);circRNA18184(PTEN);circRNA18875(ENSSSCG0…	19	416	61	2504	0.00331718
ko05213	Endometrial cancer	circRNA10329(LEF1);circRNA11329(ENSSSCG00000021203);circRNA11824(GSK3B);circRNA12577(ENSSSCG00000017497);circRNA13827(AKT3);circRNA13829(AKT3);circRNA13830(AKT3);circRNA13831(AKT3);circRNA13833(AKT3);circRNA13840(AKT3);circRNA13841(AKT3);circRNA18184(PTEN);circRNA24663(ENSSSCG00000017497);circRNA25113(AKT3);circRNA28814(AXIN1);circRNA31393(AKT3);circRNA32838(BRAF);circRNA34296(ENSSSCG00000003909)…	11	416	29	2504	0.004648
ko05217	Basal cell carcinoma	circRNA10186(HHIP);circRNA10329(LEF1);circRNA11824(GSK3B);circRNA13975(PTCH1);circRNA17199(FZD3);circRNA18941(SMO);circRNA28814(AXIN1);circRNA37128(LEF1);circRNA5096(AXIN1)	7	416	15	2504	0.00632315
ko04320	Dorso-ventral axis formation	circRNA15183(PIWIL4);circRNA17104(PIWIL2);circRNA17106(PIWIL2);circRNA17107(PIWIL2);circRNA17109(PIWIL2);circRNA17110(PIWIL2);circRNA17112(PIWIL2);circRNA17113(PIWIL2);circRNA20246(CPEB4);circRNA20248(CPEB4);circRNA26661(CPEB3);circRNA3146(ETV6);circRNA4450(NOTCH2);circRNA9644(CPEB2);circRNA9645(CPEB2)	7	416	15	2504	0.00632315
ko04520	Adherens junction	circRNA10329(LEF1);circRNA11895(NECTIN3);circRNA11896(NECTIN3);circRNA11897(NECTIN3);circRNA12280(BAIAP2);circRNA12577(ENSSSCG00000017497);circRNA16326(FGFR1);circRNA1774(CDC42);circRNA19015(MET);circRNA24663(ENSSSCG00000017497);circRNA34214(SSX2IP);circRNA37128(LEF1);circRNA6575(INSR);circRNA6577(INSR);circRNA7212(CTNNA1);circRNA7374(AFDN);circRNA8011(SMAD2);circRNA8040(SMAD4);circRNA8042(SMAD4)	13	416	41	2504	0.0121708
ko00280	Valine, leucine and isoleucine degradation	circRNA11304(PCCB);circRNA11306(PCCB);circRNA11312(PCCB);circRNA11598(MCCC1);circRNA1248(ACSF3);circRNA16772(AOX1);circRNA16773(AOX1);circRNA16774(AOX1);circRNA17319(AACS);circRNA2306(ACADM);circRNA2308(ACADM);circRNA230(HMGCLL1);circRNA26112(AOX1);circRNA35549(HADHA);circRNA36427(IVD);circRNA434(ENSSSCG00000001732)	10	416	29	2504	0.0145283
ko04340	Hedgehog signaling pathway	circRNA10186(HHIP);circRNA11824(GSK3B);circRNA13975(PTCH1);circRNA18941(SMO);circRNA247(RAB23);circRNA251(RAB23);circRNA2748(CSNK1E)	6	416	14	2504	0.0184904
ko00640	Propanoate metabolism	circRNA11304(PCCB);circRNA11306(PCCB);circRNA11312(PCCB);circRNA13358(SUCLA2);circRNA2306(ACADM);circRNA2308(ACADM);circRNA35549(HADHA);circRNA3565(ACSS3);circRNA434(ENSSSCG00000001732);circRNA6301(LDHC)	7	416	18	2504	0.0198967
ko05211	Renal cell carcinoma	circRNA11329(ENSSSCG00000021203);circRNA13827(AKT3);circRNA13829(AKT3);circRNA13830(AKT3);circRNA13831(AKT3);circRNA13833(AKT3);circRNA13840(AKT3);circRNA13841(AKT3);circRNA1774(CDC42);circRNA19015(MET);circRNA23875(GAB1);circRNA25113(AKT3);circRNA25247(CUL2);circRNA31393(AKT3);circRNA32838(BRAF);circRNA34296(ENSSSCG00000003909);circRNA34908(ARNT);circRNA36796(RAPGEF1);circRNA38326(AKT3);circRNA4…	11	416	35	2504	0.0218632
ko05016	Huntington's disease	circRNA11207(PPARG);circRNA11208(PPARG);circRNA12874(ENSSSCG00000017712);circRNA12878(ENSSSCG00000017712);circRNA14487(PLCB1);circRNA14488(PLCB1);circRNA1594(AP2A1);circRNA16843(NDUFS1);circRNA17350(DNAH10);circRNA18850(CREB3L2);circRNA18852(CREB3L2);circRNA2001(NDUFV2);circRNA20506(DNAH8);circRNA2157(TAF4B);circRNA2159(TAF4B);circRNA23665(HTT);circRNA24458(IFT57);circRNA27528(DNAH8);circRNA32312…	17	416	63	2504	0.0240251
ko05210	Colorectal cancer	circRNA10329(LEF1);circRNA11329(ENSSSCG00000021203);circRNA11824(GSK3B);circRNA13827(AKT3);circRNA13829(AKT3);circRNA13830(AKT3);circRNA13831(AKT3);circRNA13833(AKT3);circRNA13840(AKT3);circRNA13841(AKT3);circRNA25113(AKT3);circRNA28814(AXIN1);circRNA31393(AKT3);circRNA32838(BRAF);circRNA34296(ENSSSCG00000003909);circRNA37128(LEF1);circRNA38326(AKT3);circRNA40020(BRAF);circRNA40022(BRAF);circRNA5…	10	416	32	2504	0.0293977
ko04360	Axon guidance	circRNA10001(EPHA5);circRNA10004(EPHA5);circRNA11824(GSK3B);circRNA11955(EPHA3);circRNA11957(EPHA3);circRNA11958(EPHA3);circRNA11971(ENSSSCG00000012001);circRNA11985(ENSSSCG00000012002);circRNA11986(ENSSSCG00000012002);circRNA11987(ENSSSCG00000012002);circRNA14272(NRP1);circRNA15760(GNAI1);circRNA17177(DPYSL2);circRNA17183(DPYSL2);circRNA1774(CDC42);circRNA19015(MET);circRNA2917(SRGAP1);circRNA29…	16	416	60	2504	0.0312662
ko04914	Progesterone-mediated oocyte maturation	circRNA11329(ENSSSCG00000021203);circRNA13827(AKT3);circRNA13829(AKT3);circRNA13830(AKT3);circRNA13831(AKT3);circRNA13833(AKT3);circRNA13840(AKT3);circRNA13841(AKT3);circRNA15760(GNAI1);circRNA19188(ADCY1);circRNA19627(RPS6KA6);circRNA20246(CPEB4);circRNA20248(CPEB4);circRNA25113(AKT3);circRNA26661(CPEB3);circRNA31393(AKT3);circRNA32838(BRAF);circRNA34296(ENSSSCG00000003909);circRNA37278(ENSSSCG0…	14	416	51	2504	0.0336873
ko00120	Primary bile acid biosynthesis	circRNA19959(AMACR);circRNA2477(ENSSSCG00000003853);circRNA414(ENSSSCG00000001718)	3	416	5	2504	0.0350328
ko04024	cAMP signaling pathway	circRNA10186(HHIP);circRNA11329(ENSSSCG00000021203);circRNA11537(PLD1);circRNA11542(PLD1);circRNA12060(TIAM1);circRNA12062(TIAM1);circRNA13546(ENSSSCG00000009495);circRNA13827(AKT3);circRNA13829(AKT3);circRNA13830(AKT3);circRNA13831(AKT3);circRNA13833(AKT3);circRNA13840(AKT3);circRNA13841(AKT3);circRNA13975(PTCH1);circRNA15241(GRIA4);circRNA15760(GNAI1);circRNA18850(CREB3L2);circRNA18852(CREB3L2)…	21	416	86	2504	0.0380788
ko04150	mTOR signaling pathway	circRNA11329(ENSSSCG00000021203);circRNA12388(PRKCA);circRNA12389(PRKCA);circRNA12762(RPS6KB1);circRNA13145(ENSSSCG00000018045);circRNA13827(AKT3);circRNA13829(AKT3);circRNA13830(AKT3);circRNA13831(AKT3);circRNA13833(AKT3);circRNA13840(AKT3);circRNA13841(AKT3);circRNA18184(PTEN);circRNA19627(RPS6KA6);circRNA25113(AKT3);circRNA31393(AKT3);circRNA32838(BRAF);circRNA34296(ENSSSCG00000003909);circRNA…	11	416	38	2504	0.039543
ko04070	Phosphatidylinositol signaling system	circRNA10493(CDS1);circRNA11329(ENSSSCG00000021203);circRNA12388(PRKCA);circRNA12389(PRKCA);circRNA13412(DGKH);circRNA13413(DGKH);circRNA14256(PIP4K2A);circRNA14487(PLCB1);circRNA14488(PLCB1);circRNA18184(PTEN);circRNA19469(DGKK);circRNA2246(PIK3C3);circRNA26472(PI4KA);circRNA29218(PIK3C2A);circRNA31274(DGKH);circRNA34296(ENSSSCG00000003909);circRNA39317(PIKFYVE);circRNA39688(PI4KA);circRNA6347(P…	13	416	48	2504	0.0441944
ko05200	Pathways in cancer	circRNA10186(HHIP);circRNA10329(LEF1);circRNA11207(PPARG);circRNA11208(PPARG);circRNA11329(ENSSSCG00000021203);circRNA11824(GSK3B);circRNA1198(TRAF3);circRNA1200(TRAF3);circRNA12388(PRKCA);circRNA12389(PRKCA);circRNA12577(ENSSSCG00000017497);circRNA13827(AKT3);circRNA13829(AKT3);circRNA13830(AKT3);circRNA13831(AKT3);circRNA13833(AKT3);circRNA13840(AKT3);circRNA13841(AKT3);circRNA13975(PTCH1);circ…	35	416	161	2504	0.0481821
ko00410	beta-Alanine metabolism	circRNA19344(SMS);circRNA2306(ACADM);circRNA2308(ACADM);circRNA35549(HADHA);circRNA3804(DPYS);circRNA4620(DPYD);circRNA4625(DPYD)	5	416	13	2504	0.0500823
ko04722	Neurotrophin signaling pathway	circRNA11329(ENSSSCG00000021203);circRNA11824(GSK3B);circRNA12422(MAP3K3);circRNA12426(MAP3K3);circRNA12428(MAP3K3);circRNA13827(AKT3);circRNA13829(AKT3);circRNA13830(AKT3);circRNA13831(AKT3);circRNA13833(AKT3);circRNA13840(AKT3);circRNA13841(AKT3);circRNA1774(CDC42);circRNA19627(RPS6KA6);circRNA20127(MAP3K1);circRNA23875(GAB1);circRNA25113(AKT3);circRNA31393(AKT3);circRNA32838(BRAF);circRNA34296…	16	416	64	2504	0.0540703
ko04012	ErbB signaling pathway	circRNA11329(ENSSSCG00000021203);circRNA11824(GSK3B);circRNA12388(PRKCA);circRNA12389(PRKCA);circRNA12577(ENSSSCG00000017497);circRNA12762(RPS6KB1);circRNA13133(MAP2K4);circRNA13827(AKT3);circRNA13829(AKT3);circRNA13830(AKT3);circRNA13831(AKT3);circRNA13833(AKT3);circRNA13840(AKT3);circRNA13841(AKT3);circRNA23875(GAB1);circRNA24663(ENSSSCG00000017497);circRNA25113(AKT3);circRNA31393(AKT3);circRNA…	12	416	45	2504	0.0579331
ko05230	Central carbon metabolism in cancer	circRNA11329(ENSSSCG00000021203);circRNA12577(ENSSSCG00000017497);circRNA13827(AKT3);circRNA13829(AKT3);circRNA13830(AKT3);circRNA13831(AKT3);circRNA13833(AKT3);circRNA13840(AKT3);circRNA13841(AKT3);circRNA16326(FGFR1);circRNA18184(PTEN);circRNA19015(MET);circRNA24663(ENSSSCG00000017497);circRNA25113(AKT3);circRNA31393(AKT3);circRNA34296(ENSSSCG00000003909);circRNA36072(SIRT3);circRNA38326(AKT3);…	10	416	36	2504	0.0626512
ko05212	Pancreatic cancer	circRNA11329(ENSSSCG00000021203);circRNA12577(ENSSSCG00000017497);circRNA13827(AKT3);circRNA13829(AKT3);circRNA13830(AKT3);circRNA13831(AKT3);circRNA13833(AKT3);circRNA13840(AKT3);circRNA13841(AKT3);circRNA1774(CDC42);circRNA18343(CHUK);circRNA19817(ARHGEF6);circRNA24663(ENSSSCG00000017497);circRNA25113(AKT3);circRNA31393(AKT3);circRNA32734(CHUK);circRNA32838(BRAF);circRNA34296(ENSSSCG00000003909…	10	416	36	2504	0.0626512
ko04961	Endocrine and other factor-regulated calcium reabsorption	circRNA12388(PRKCA);circRNA12389(PRKCA);circRNA12874(ENSSSCG00000017712);circRNA12878(ENSSSCG00000017712);circRNA14487(PLCB1);circRNA14488(PLCB1);circRNA1594(AP2A1);circRNA37936(ENSSSCG00000017712);circRNA37937(ENSSSCG00000017712);circRNA4249(ATP1A2);circRNA8565(RAB11A)	6	416	18	2504	0.0637191
ko04310	Wnt signaling pathway	circRNA10329(LEF1);circRNA11649(SENP2);circRNA11824(GSK3B);circRNA12388(PRKCA);circRNA12389(PRKCA);circRNA14487(PLCB1);circRNA14488(PLCB1);circRNA17199(FZD3);circRNA19792(GPC4);circRNA2748(CSNK1E);circRNA28814(AXIN1);circRNA3150(LRP6);circRNA37128(LEF1);circRNA37536(SENP2);circRNA5096(AXIN1);circRNA731(CHD8);circRNA8040(SMAD4);circRNA8042(SMAD4);circRNA929(PSEN1);circRNA930(PSEN1)	13	416	51	2504	0.0682606
ko04918	Thyroid hormone synthesis	circRNA12388(PRKCA);circRNA12389(PRKCA);circRNA14487(PLCB1);circRNA14488(PLCB1);circRNA16367(ENSSSCG00000015844);circRNA18850(CREB3L2);circRNA18852(CREB3L2);circRNA19188(ADCY1);circRNA22636(CANX);circRNA3659(TG);circRNA39245(ENSSSCG00000015972);circRNA4249(ATP1A2)	9	416	32	2504	0.0704173
ko05218	Melanoma	circRNA11329(ENSSSCG00000021203);circRNA13827(AKT3);circRNA13829(AKT3);circRNA13830(AKT3);circRNA13831(AKT3);circRNA13833(AKT3);circRNA13840(AKT3);circRNA13841(AKT3);circRNA16326(FGFR1);circRNA18184(PTEN);circRNA19015(MET);circRNA25113(AKT3);circRNA31393(AKT3);circRNA32838(BRAF);circRNA34296(ENSSSCG00000003909);circRNA38326(AKT3);circRNA40020(BRAF);circRNA40022(BRAF)	7	416	23	2504	0.072936
ko04062	Chemokine signaling pathway	circRNA11329(ENSSSCG00000021203);circRNA11824(GSK3B);circRNA12060(TIAM1);circRNA12062(TIAM1);circRNA13827(AKT3);circRNA13829(AKT3);circRNA13830(AKT3);circRNA13831(AKT3);circRNA13833(AKT3);circRNA13840(AKT3);circRNA13841(AKT3);circRNA14487(PLCB1);circRNA14488(PLCB1);circRNA15760(GNAI1);circRNA1774(CDC42);circRNA18343(CHUK);circRNA19188(ADCY1);circRNA25113(AKT3);circRNA31393(AKT3);circRNA32734(CHUK…	16	416	67	2504	0.0774011
ko04071	Sphingolipid signaling pathway	circRNA11329(ENSSSCG00000021203);circRNA11537(PLD1);circRNA11542(PLD1);circRNA12388(PRKCA);circRNA12389(PRKCA);circRNA13827(AKT3);circRNA13829(AKT3);circRNA13830(AKT3);circRNA13831(AKT3);circRNA13833(AKT3);circRNA13840(AKT3);circRNA13841(AKT3);circRNA14410(ASAH1);circRNA14487(PLCB1);circRNA14488(PLCB1);circRNA14509(SPTLC3);circRNA15081(GAB2);circRNA15082(GAB2);circRNA15760(GNAI1);circRNA16360(PPP…	14	416	58	2504	0.0880453
ko04068	FoxO signaling pathway	circRNA11329(ENSSSCG00000021203);circRNA13827(AKT3);circRNA13829(AKT3);circRNA13830(AKT3);circRNA13831(AKT3);circRNA13833(AKT3);circRNA13840(AKT3);circRNA13841(AKT3);circRNA18184(PTEN);circRNA18343(CHUK);circRNA23889(PLK4);circRNA25113(AKT3);circRNA2748(CSNK1E);circRNA31393(AKT3);circRNA32734(CHUK);circRNA32838(BRAF);circRNA34296(ENSSSCG00000003909);circRNA37068(PLK4);circRNA38326(AKT3);circRNA39…	15	416	64	2504	0.097584
ko04725	Cholinergic synapse	circRNA11329(ENSSSCG00000021203);circRNA12388(PRKCA);circRNA12389(PRKCA);circRNA13827(AKT3);circRNA13829(AKT3);circRNA13830(AKT3);circRNA13831(AKT3);circRNA13833(AKT3);circRNA13840(AKT3);circRNA13841(AKT3);circRNA14487(PLCB1);circRNA14488(PLCB1);circRNA15760(GNAI1);circRNA18850(CREB3L2);circRNA18852(CREB3L2);circRNA19188(ADCY1);circRNA25113(AKT3);circRNA31393(AKT3);circRNA34296(ENSSSCG00000003909…	10	416	39	2504	0.0992555
ko05215	Prostate cancer	circRNA10329(LEF1);circRNA11329(ENSSSCG00000021203);circRNA11824(GSK3B);circRNA12577(ENSSSCG00000017497);circRNA13827(AKT3);circRNA13829(AKT3);circRNA13830(AKT3);circRNA13831(AKT3);circRNA13833(AKT3);circRNA13840(AKT3);circRNA13841(AKT3);circRNA16326(FGFR1);circRNA18184(PTEN);circRNA18343(CHUK);circRNA18850(CREB3L2);circRNA18852(CREB3L2);circRNA24663(ENSSSCG00000017497);circRNA25113(AKT3);circRNA…	11	416	44	2504	0.100063
ko04932	Non-alcoholic fatty liver disease (NAFLD)	circRNA11329(ENSSSCG00000021203);circRNA11824(GSK3B);circRNA13827(AKT3);circRNA13829(AKT3);circRNA13830(AKT3);circRNA13831(AKT3);circRNA13833(AKT3);circRNA13840(AKT3);circRNA13841(AKT3);circRNA16843(NDUFS1);circRNA1774(CDC42);circRNA2001(NDUFV2);circRNA25113(AKT3);circRNA31393(AKT3);circRNA32312(NDUFA10);circRNA34296(ENSSSCG00000003909);circRNA38326(AKT3);circRNA574(COX5A);circRNA6145(NR1H3);circ…	12	416	49	2504	0.100132
ko04923	Regulation of lipolysis in adipocyte	circRNA10545(PRKG2);circRNA11329(ENSSSCG00000021203);circRNA13827(AKT3);circRNA13829(AKT3);circRNA13830(AKT3);circRNA13831(AKT3);circRNA13833(AKT3);circRNA13840(AKT3);circRNA13841(AKT3);circRNA15760(GNAI1);circRNA19188(ADCY1);circRNA25113(AKT3);circRNA31393(AKT3);circRNA34296(ENSSSCG00000003909);circRNA38326(AKT3);circRNA6575(INSR);circRNA6577(INSR)	7	416	25	2504	0.106708
ko05030	Cocaine addiction	circRNA15760(GNAI1);circRNA18850(CREB3L2);circRNA18852(CREB3L2);circRNA19427(MAOA);circRNA39245(ENSSSCG00000015972);circRNA9933(GRIA2);ciRNA329(PPP1R1B)	6	416	21	2504	0.121057
ko04390	Hippo signaling pathway	circRNA10329(LEF1);circRNA11714(DLG1);circRNA11717(DLG1);circRNA11824(GSK3B);circRNA15223(YAP1);circRNA15224(YAP1);circRNA15228(YAP1);circRNA16360(PPP2CB);circRNA16361(PPP2CB);circRNA16362(PPP2CB);circRNA17199(FZD3);circRNA2748(CSNK1E);circRNA28814(AXIN1);circRNA37128(LEF1);circRNA38793(YAP1);circRNA5096(AXIN1);circRNA7212(CTNNA1);circRNA8011(SMAD2);circRNA8040(SMAD4);circRNA8042(SMAD4);circRNA86…	12	416	51	2504	0.126739
ko05231	Choline metabolism in cancer	circRNA11329(ENSSSCG00000021203);circRNA11537(PLD1);circRNA11542(PLD1);circRNA12388(PRKCA);circRNA12389(PRKCA);circRNA12762(RPS6KB1);circRNA13412(DGKH);circRNA13413(DGKH);circRNA13827(AKT3);circRNA13829(AKT3);circRNA13830(AKT3);circRNA13831(AKT3);circRNA13833(AKT3);circRNA13840(AKT3);circRNA13841(AKT3);circRNA19469(DGKK);circRNA20096(PLPP1);circRNA25113(AKT3);circRNA31274(DGKH);circRNA31393(AKT3)…	12	416	51	2504	0.126739
ko05142	Chagas disease (American trypanosomiasis)	circRNA11329(ENSSSCG00000021203);circRNA13133(MAP2K4);circRNA13827(AKT3);circRNA13829(AKT3);circRNA13830(AKT3);circRNA13831(AKT3);circRNA13833(AKT3);circRNA13840(AKT3);circRNA13841(AKT3);circRNA14487(PLCB1);circRNA14488(PLCB1);circRNA15760(GNAI1);circRNA16360(PPP2CB);circRNA16361(PPP2CB);circRNA16362(PPP2CB);circRNA18343(CHUK);circRNA19188(ADCY1);circRNA25113(AKT3);circRNA31393(AKT3);circRNA32734…	11	416	46	2504	0.128331
ko05205	Proteoglycans in cancer	circRNA11329(ENSSSCG00000021203);circRNA12060(TIAM1);circRNA12062(TIAM1);circRNA12388(PRKCA);circRNA12389(PRKCA);circRNA12577(ENSSSCG00000017497);circRNA12762(RPS6KB1);circRNA13827(AKT3);circRNA13829(AKT3);circRNA13830(AKT3);circRNA13831(AKT3);circRNA13833(AKT3);circRNA13840(AKT3);circRNA13841(AKT3);circRNA13975(PTCH1);circRNA16326(FGFR1);circRNA16687(ITGAV);circRNA17199(FZD3);circRNA1774(CDC42);…	19	416	88	2504	0.13023
ko00532	Glycosaminoglycan biosynthesis - chondroitin sulfate / dermatan sulfate	circRNA17882(CSGALNACT2);circRNA18606(CHST15);circRNA18607(CHST15)	2	416	4	2504	0.131067
ko04728	Dopaminergic synapse	circRNA11824(GSK3B);circRNA12388(PRKCA);circRNA12389(PRKCA);circRNA13827(AKT3);circRNA13829(AKT3);circRNA13830(AKT3);circRNA13831(AKT3);circRNA13833(AKT3);circRNA13840(AKT3);circRNA13841(AKT3);circRNA14487(PLCB1);circRNA14488(PLCB1);circRNA15241(GRIA4);circRNA15760(GNAI1);circRNA16360(PPP2CB);circRNA16361(PPP2CB);circRNA16362(PPP2CB);circRNA18850(CREB3L2);circRNA18852(CREB3L2);circRNA19427(MAOA);…	13	416	57	2504	0.138561
ko04666	Fc gamma R-mediated phagocytosis	circRNA11329(ENSSSCG00000021203);circRNA11537(PLD1);circRNA11542(PLD1);circRNA12388(PRKCA);circRNA12389(PRKCA);circRNA12762(RPS6KB1);circRNA13827(AKT3);circRNA13829(AKT3);circRNA13830(AKT3);circRNA13831(AKT3);circRNA13833(AKT3);circRNA13840(AKT3);circRNA13841(AKT3);circRNA15081(GAB2);circRNA15082(GAB2);circRNA15632(SCIN);circRNA1774(CDC42);circRNA20096(PLPP1);circRNA25113(AKT3);circRNA31393(AKT3)…	11	416	47	2504	0.143953
ko04970	Salivary secretion	circRNA10545(PRKG2);circRNA12388(PRKCA);circRNA12389(PRKCA);circRNA14487(PLCB1);circRNA14488(PLCB1);circRNA19188(ADCY1);circRNA3525(ENSSSCG00000027898);circRNA4249(ATP1A2);circRNA7073(SLC12A2)	7	416	27	2504	0.147474
ko05223	Non-small cell lung cancer	circRNA11329(ENSSSCG00000021203);circRNA12388(PRKCA);circRNA12389(PRKCA);circRNA12577(ENSSSCG00000017497);circRNA13827(AKT3);circRNA13829(AKT3);circRNA13830(AKT3);circRNA13831(AKT3);circRNA13833(AKT3);circRNA13840(AKT3);circRNA13841(AKT3);circRNA24663(ENSSSCG00000017497);circRNA25113(AKT3);circRNA31393(AKT3);circRNA32838(BRAF);circRNA34296(ENSSSCG00000003909);circRNA38326(AKT3);circRNA40020(BRAF)…	7	416	27	2504	0.147474
ko00562	Inositol phosphate metabolism	circRNA11329(ENSSSCG00000021203);circRNA11458(PLCH1);circRNA11459(PLCH1);circRNA11463(PLCH1);circRNA14256(PIP4K2A);circRNA14487(PLCB1);circRNA14488(PLCB1);circRNA18184(PTEN);circRNA2246(PIK3C3);circRNA26472(PI4KA);circRNA29218(PIK3C2A);circRNA39317(PIKFYVE);circRNA39688(PI4KA);circRNA6347(PIK3C2A)	9	416	37	2504	0.147649
ko04014	Ras signaling pathway	circRNA11329(ENSSSCG00000021203);circRNA11537(PLD1);circRNA11542(PLD1);circRNA12060(TIAM1);circRNA12062(TIAM1);circRNA12388(PRKCA);circRNA12389(PRKCA);circRNA12925(NF1);circRNA12935(NF1);circRNA12943(NF1);circRNA13827(AKT3);circRNA13829(AKT3);circRNA13830(AKT3);circRNA13831(AKT3);circRNA13833(AKT3);circRNA13840(AKT3);circRNA13841(AKT3);circRNA15081(GAB2);circRNA15082(GAB2);circRNA15689(RAPGEF5);c…	20	416	95	2504	0.148339
ko04144	Endocytosis	circRNA11238(IQSEC1);circRNA11537(PLD1);circRNA11542(PLD1);circRNA12874(ENSSSCG00000017712);circRNA12878(ENSSSCG00000017712);circRNA1594(AP2A1);circRNA17076(STAM2);circRNA17559(ENSSSCG00000009925);circRNA17564(ENSSSCG00000009925);circRNA1774(CDC42);circRNA18374(GBF1);circRNA18724(AGAP3);circRNA19015(MET);circRNA19318(SH3KBP1);circRNA21280(ARFGAP3);circRNA2522(EPS15);circRNA2525(EPS15);circRNA2538…	20	416	95	2504	0.148339
ko04110	Cell cycle	circRNA11824(GSK3B);circRNA14735(RBL1);circRNA14738(RBL1);circRNA14740(RBL1);circRNA15419(CHEK1);circRNA19734(STAG2);circRNA25406(RBL1);circRNA25408(RBL1);circRNA36775(ABL1);circRNA36777(ABL1);circRNA37278(ENSSSCG00000021494);circRNA4138(PRKDC);circRNA4147(PRKDC);circRNA5185(ENSSSCG00000008105);circRNA5186(ENSSSCG00000008105);circRNA6432(WEE1);circRNA7183(CDC25C);circRNA7750(ORC3);circRNA8011(SMA…	14	416	64	2504	0.163796
ko05100	Bacterial invasion of epithelial cells	circRNA11329(ENSSSCG00000021203);circRNA11446(ARHGEF26);circRNA12300(SEPT9);circRNA1774(CDC42);circRNA19015(MET);circRNA23875(GAB1);circRNA34296(ENSSSCG00000003909);circRNA40125(ENSSSCG00000016656);circRNA7212(CTNNA1);circRNA8254(SHC4);circRNA8256(SHC4);circRNA8258(SHC4)	10	416	43	2504	0.163879
ko04010	MAPK signaling pathway	circRNA12388(PRKCA);circRNA12389(PRKCA);circRNA12422(MAP3K3);circRNA12426(MAP3K3);circRNA12428(MAP3K3);circRNA12925(NF1);circRNA12935(NF1);circRNA12943(NF1);circRNA12981(ENSSSCG00000017790);circRNA13133(MAP2K4);circRNA13827(AKT3);circRNA13829(AKT3);circRNA13830(AKT3);circRNA13831(AKT3);circRNA13833(AKT3);circRNA13840(AKT3);circRNA13841(AKT3);circRNA15967(CACNA1E);circRNA16166(MAP3K2);circRNA16326…	21	416	102	2504	0.166458
ko04514	Cell adhesion molecules (CAMs)	circRNA11895(NECTIN3);circRNA11896(NECTIN3);circRNA11897(NECTIN3);circRNA1294(GLG1);circRNA16687(ITGAV);circRNA20199(ENSSSCG00000021514);circRNA20200(ENSSSCG00000021514);circRNA3322(CNTN1);circRNA3324(CNTN1);circRNA3330(CNTN1);circRNA4176(MPZL1);circRNA5311(CD8B);circRNA589(ENSSSCG00000001921)	8	416	33	2504	0.169073
ko05221	Acute myeloid leukemia	circRNA10329(LEF1);circRNA11329(ENSSSCG00000021203);circRNA12762(RPS6KB1);circRNA13827(AKT3);circRNA13829(AKT3);circRNA13830(AKT3);circRNA13831(AKT3);circRNA13833(AKT3);circRNA13840(AKT3);circRNA13841(AKT3);circRNA18343(CHUK);circRNA25113(AKT3);circRNA31393(AKT3);circRNA32734(CHUK);circRNA32838(BRAF);circRNA34296(ENSSSCG00000003909);circRNA37128(LEF1);circRNA38326(AKT3);circRNA3946(RUNX1T1);circR…	8	416	33	2504	0.169073
ko04730	Long-term depression	circRNA10545(PRKG2);circRNA12388(PRKCA);circRNA12389(PRKCA);circRNA14487(PLCB1);circRNA14488(PLCB1);circRNA15760(GNAI1);circRNA16360(PPP2CB);circRNA16361(PPP2CB);circRNA16362(PPP2CB);circRNA32838(BRAF);circRNA40020(BRAF);circRNA40022(BRAF);circRNA9933(GRIA2)	7	416	28	2504	0.17025
ko04919	Thyroid hormone signaling pathway	circRNA10663(THRB);circRNA11329(ENSSSCG00000021203);circRNA11824(GSK3B);circRNA12388(PRKCA);circRNA12389(PRKCA);circRNA12778(ENSSSCG00000017672);circRNA13827(AKT3);circRNA13829(AKT3);circRNA13830(AKT3);circRNA13831(AKT3);circRNA13833(AKT3);circRNA13840(AKT3);circRNA13841(AKT3);circRNA14487(PLCB1);circRNA14488(PLCB1);circRNA14812(NCOA3);circRNA15171(ENSSSCG00000014949);circRNA16687(ITGAV);circRNA2…	15	416	70	2504	0.173474
ko04015	Rap1 signaling pathway	circRNA11329(ENSSSCG00000021203);circRNA12060(TIAM1);circRNA12062(TIAM1);circRNA12388(PRKCA);circRNA12389(PRKCA);circRNA13827(AKT3);circRNA13829(AKT3);circRNA13830(AKT3);circRNA13831(AKT3);circRNA13833(AKT3);circRNA13840(AKT3);circRNA13841(AKT3);circRNA14487(PLCB1);circRNA14488(PLCB1);circRNA15689(RAPGEF5);circRNA15760(GNAI1);circRNA16326(FGFR1);circRNA1774(CDC42);circRNA19015(MET);circRNA19188(A…	19	416	92	2504	0.177947
ko04917	Prolactin signaling pathway	circRNA11329(ENSSSCG00000021203);circRNA11824(GSK3B);circRNA13173(SOCS7);circRNA13827(AKT3);circRNA13829(AKT3);circRNA13830(AKT3);circRNA13831(AKT3);circRNA13833(AKT3);circRNA13840(AKT3);circRNA13841(AKT3);circRNA25113(AKT3);circRNA31393(AKT3);circRNA34296(ENSSSCG00000003909);circRNA38326(AKT3);circRNA7857(FOXO3);circRNA8254(SHC4);circRNA8256(SHC4);circRNA8258(SHC4);circRNA8946(JAK2)	8	416	34	2504	0.191116
ko04973	Carbohydrate digestion and absorption	circRNA11329(ENSSSCG00000021203);circRNA13827(AKT3);circRNA13829(AKT3);circRNA13830(AKT3);circRNA13831(AKT3);circRNA13833(AKT3);circRNA13840(AKT3);circRNA13841(AKT3);circRNA17695(SLC5A1);circRNA25113(AKT3);circRNA31393(AKT3);circRNA34296(ENSSSCG00000003909);circRNA38326(AKT3);circRNA4249(ATP1A2)	5	416	19	2504	0.196335
ko04960	Aldosterone-regulated sodium reabsorption	circRNA11329(ENSSSCG00000021203);circRNA12388(PRKCA);circRNA12389(PRKCA);circRNA34296(ENSSSCG00000003909);circRNA4249(ATP1A2);circRNA6575(INSR);circRNA6577(INSR)	5	416	19	2504	0.196335
ko04721	Synaptic vesicle cycle	circRNA12874(ENSSSCG00000017712);circRNA12878(ENSSSCG00000017712);circRNA1594(AP2A1);circRNA34721(ATP6V1C1);circRNA3573(SYT1);circRNA37936(ENSSSCG00000017712);circRNA37937(ENSSSCG00000017712);circRNA6107(STX3);circRNA8179(UNC13C)	6	416	24	2504	0.196536
ko05220	Chronic myeloid leukemia	circRNA11329(ENSSSCG00000021203);circRNA13827(AKT3);circRNA13829(AKT3);circRNA13830(AKT3);circRNA13831(AKT3);circRNA13833(AKT3);circRNA13840(AKT3);circRNA13841(AKT3);circRNA15081(GAB2);circRNA15082(GAB2);circRNA18343(CHUK);circRNA25113(AKT3);circRNA31393(AKT3);circRNA32734(CHUK);circRNA32838(BRAF);circRNA34296(ENSSSCG00000003909);circRNA36775(ABL1);circRNA36777(ABL1);circRNA38326(AKT3);circRNA398…	9	416	40	2504	0.208367
ko04972	Pancreatic secretion	circRNA10036(SLC4A4);circRNA10039(SLC4A4);circRNA12388(PRKCA);circRNA12389(PRKCA);circRNA14487(PLCB1);circRNA14488(PLCB1);circRNA19188(ADCY1);circRNA3525(ENSSSCG00000027898);circRNA4249(ATP1A2);circRNA7073(SLC12A2);circRNA8565(RAB11A)	8	416	35	2504	0.214288
ko05031	Amphetamine addiction	circRNA12388(PRKCA);circRNA12389(PRKCA);circRNA15241(GRIA4);circRNA18850(CREB3L2);circRNA18852(CREB3L2);circRNA19427(MAOA);circRNA39245(ENSSSCG00000015972);circRNA9933(GRIA2);ciRNA329(PPP1R1B)	7	416	30	2504	0.21992
ko00983	Drug metabolism - other enzymes	circRNA11471(ENSSSCG00000028855);circRNA3804(DPYS);circRNA4620(DPYD);circRNA4625(DPYD)	3	416	10	2504	0.223007
ko00480	Glutathione metabolism	circRNA16367(ENSSSCG00000015844);circRNA16871(IDH1);circRNA19344(SMS);circRNA39915(ENSSSCG00000030271)	4	416	15	2504	0.229251
ko04022	cGMP - PKG signaling pathway	circRNA10545(PRKG2);circRNA11329(ENSSSCG00000021203);circRNA13827(AKT3);circRNA13829(AKT3);circRNA13830(AKT3);circRNA13831(AKT3);circRNA13833(AKT3);circRNA13840(AKT3);circRNA13841(AKT3);circRNA14487(PLCB1);circRNA14488(PLCB1);circRNA15760(GNAI1);circRNA18850(CREB3L2);circRNA18852(CREB3L2);circRNA19188(ADCY1);circRNA25113(AKT3);circRNA31393(AKT3);circRNA34296(ENSSSCG00000003909);circRNA3525(ENSSSC…	15	416	74	2504	0.236869
ko04916	Melanogenesis	circRNA10329(LEF1);circRNA11824(GSK3B);circRNA12388(PRKCA);circRNA12389(PRKCA);circRNA14487(PLCB1);circRNA14488(PLCB1);circRNA15760(GNAI1);circRNA17199(FZD3);circRNA18850(CREB3L2);circRNA18852(CREB3L2);circRNA19188(ADCY1);circRNA37128(LEF1)	8	416	36	2504	0.238467
ko05214	Glioma	circRNA11329(ENSSSCG00000021203);circRNA12388(PRKCA);circRNA12389(PRKCA);circRNA13827(AKT3);circRNA13829(AKT3);circRNA13830(AKT3);circRNA13831(AKT3);circRNA13833(AKT3);circRNA13840(AKT3);circRNA13841(AKT3);circRNA18184(PTEN);circRNA25113(AKT3);circRNA31393(AKT3);circRNA32838(BRAF);circRNA34296(ENSSSCG00000003909);circRNA38326(AKT3);circRNA40020(BRAF);circRNA40022(BRAF);circRNA8254(SHC4);circRNA82…	7	416	31	2504	0.246494
ko03013	RNA transport	circRNA10084(ENSSSCG00000008979);circRNA11234(NUP210);circRNA11649(SENP2);circRNA14942(NUP98);circRNA15065(CLNS1A);circRNA1960(CEP192);circRNA19994(NUP155);circRNA20000(NUP155);circRNA20009(NUP155);circRNA25484(NUP98);circRNA2584(EIF2B3);circRNA27275(NUP155);circRNA2971(ENSSSCG00000000486);circRNA34377(EIF3D);circRNA36773(NUP188);circRNA37536(SENP2);circRNA38712(NUP98);circRNA41089(ENSSSCG0000000…	17	416	86	2504	0.251511
ko00564	Glycerophospholipid metabolism	circRNA10493(CDS1);circRNA10496(GPAT3);circRNA11537(PLD1);circRNA11542(PLD1);circRNA13412(DGKH);circRNA13413(DGKH);circRNA15469(ETNK2);circRNA16446(GPD2);circRNA16448(GPD2);circRNA19469(DGKK);circRNA20096(PLPP1);circRNA23992(GPAT3);circRNA31274(DGKH);circRNA4543(CEPT1)	9	416	42	2504	0.253619
ko04630	Jak-STAT signaling pathway	circRNA11329(ENSSSCG00000021203);circRNA13173(SOCS7);circRNA13827(AKT3);circRNA13829(AKT3);circRNA13830(AKT3);circRNA13831(AKT3);circRNA13833(AKT3);circRNA13840(AKT3);circRNA13841(AKT3);circRNA14025(ENSSSCG00000010968);circRNA17076(STAM2);circRNA20032(ENSSSCG00000016850);circRNA20117(IL6ST);circRNA2357(IL23R);circRNA25113(AKT3);circRNA31393(AKT3);circRNA34296(ENSSSCG00000003909);circRNA38326(AKT3…	11	416	53	2504	0.255926
ko04713	Circadian entrainment	circRNA10545(PRKG2);circRNA12388(PRKCA);circRNA12389(PRKCA);circRNA14487(PLCB1);circRNA14488(PLCB1);circRNA15241(GRIA4);circRNA15760(GNAI1);circRNA19188(ADCY1);circRNA34846(ADCY10);circRNA4174(ADCY10);circRNA9933(GRIA2)	8	416	37	2504	0.26352
ko05166	HTLV-I infection	circRNA11329(ENSSSCG00000021203);circRNA11714(DLG1);circRNA11717(DLG1);circRNA11824(GSK3B);circRNA12422(MAP3K3);circRNA12426(MAP3K3);circRNA12428(MAP3K3);circRNA13133(MAP2K4);circRNA13827(AKT3);circRNA13829(AKT3);circRNA13830(AKT3);circRNA13831(AKT3);circRNA13833(AKT3);circRNA13840(AKT3);circRNA13841(AKT3);circRNA14272(NRP1);circRNA15419(CHEK1);circRNA17199(FZD3);circRNA18343(CHUK);circRNA19188(A…	19	416	98	2504	0.26374
ko05206	MicroRNAs in cancer	circRNA12388(PRKCA);circRNA12389(PRKCA);circRNA12577(ENSSSCG00000017497);circRNA15485(MDM4);circRNA17199(FZD3);circRNA18184(PTEN);circRNA19015(MET);circRNA24663(ENSSSCG00000017497);circRNA36775(ABL1);circRNA36777(ABL1);circRNA37278(ENSSSCG00000021494);circRNA3798(ZFPM2);circRNA3799(ZFPM2);circRNA3967(MMP16);circRNA3968(MMP16);circRNA3969(MMP16);circRNA4450(NOTCH2);circRNA5596(PRKCE);circRNA5597(P…	14	416	70	2504	0.264149
ko04140	Regulation of autophagy	circRNA11199(ATG7);circRNA13145(ENSSSCG00000018045);circRNA2246(PIK3C3);circRNA6154(ATG13);circRNA6155(ATG13)	4	416	16	2504	0.268499
ko00970	Aminoacyl-tRNA biosynthesis	circRNA1279(KARS);circRNA13744(ENSSSCG00000010823);circRNA15087(NARS2);circRNA16120(DARS);circRNA41731(CARS);circRNA7842(ENSSSCG00000004374);circRNA9689(ENSSSCG00000025315)	7	416	32	2504	0.273996
ko00310	Lysine degradation	circRNA10823(SETD2);circRNA10825(SETD2);circRNA10830(SETD2);circRNA10832(SETD2);circRNA15988(COLGALT2);circRNA15991(COLGALT2);circRNA35549(HADHA);circRNA35880(NSD1);circRNA38954(KMT2E);circRNA4293(ENSSSCG00000006508);circRNA4296(ENSSSCG00000006508);circRNA4308(ENSSSCG00000006508);circRNA6682(NSD1);circRNA9567(NSD2)	7	416	32	2504	0.273996
ko05160	Hepatitis C	circRNA11329(ENSSSCG00000021203);circRNA11824(GSK3B);circRNA1198(TRAF3);circRNA1200(TRAF3);circRNA13827(AKT3);circRNA13829(AKT3);circRNA13830(AKT3);circRNA13831(AKT3);circRNA13833(AKT3);circRNA13840(AKT3);circRNA13841(AKT3);circRNA16360(PPP2CB);circRNA16361(PPP2CB);circRNA16362(PPP2CB);circRNA18343(CHUK);circRNA20199(ENSSSCG00000021514);circRNA20200(ENSSSCG00000021514);circRNA25113(AKT3);circRNA3…	11	416	54	2504	0.277069
ko04726	Serotonergic synapse	circRNA12026(APP);circRNA12027(APP);circRNA12029(APP);circRNA12388(PRKCA);circRNA12389(PRKCA);circRNA14487(PLCB1);circRNA14488(PLCB1);circRNA15760(GNAI1);circRNA19427(MAOA);circRNA21395(TPH2);circRNA32838(BRAF);circRNA40020(BRAF);circRNA40022(BRAF);circRNA7318(HTR4);circRNA7319(HTR4)	8	416	38	2504	0.289309
ko04911	Insulin secretion	circRNA12388(PRKCA);circRNA12389(PRKCA);circRNA14487(PLCB1);circRNA14488(PLCB1);circRNA18850(CREB3L2);circRNA18852(CREB3L2);circRNA19188(ADCY1);circRNA39245(ENSSSCG00000015972);circRNA4249(ATP1A2);circRNA6458(KCNN1)	7	416	33	2504	0.302245
ko04350	TGF-beta signaling pathway	circRNA12762(RPS6KB1);circRNA14735(RBL1);circRNA14738(RBL1);circRNA14740(RBL1);circRNA16110(ACVR2A);circRNA16360(PPP2CB);circRNA16361(PPP2CB);circRNA16362(PPP2CB);circRNA16456(ACVR1);circRNA16457(ACVR1);circRNA16458(ACVR1);circRNA16460(ACVR1);circRNA16462(ACVR1);circRNA25406(RBL1);circRNA25408(RBL1);circRNA8011(SMAD2);circRNA8040(SMAD4);circRNA8042(SMAD4)	7	416	33	2504	0.302245
ko00730	Thiamine metabolism	circRNA15842(TPK1);circRNA15847(TPK1)	1	416	2	2504	0.304723
ko00750	Vitamin B6 metabolism	circRNA16772(AOX1);circRNA16773(AOX1);circRNA16774(AOX1);circRNA26112(AOX1)	1	416	2	2504	0.304723
ko04066	HIF-1 signaling pathway	circRNA11329(ENSSSCG00000021203);circRNA12388(PRKCA);circRNA12389(PRKCA);circRNA12577(ENSSSCG00000017497);circRNA12762(RPS6KB1);circRNA13827(AKT3);circRNA13829(AKT3);circRNA13830(AKT3);circRNA13831(AKT3);circRNA13833(AKT3);circRNA13840(AKT3);circRNA13841(AKT3);circRNA24663(ENSSSCG00000017497);circRNA25113(AKT3);circRNA25247(CUL2);circRNA31393(AKT3);circRNA34296(ENSSSCG00000003909);circRNA34908(AR…	10	416	50	2504	0.312062
ko04915	Estrogen signaling pathway	circRNA11329(ENSSSCG00000021203);circRNA13827(AKT3);circRNA13829(AKT3);circRNA13830(AKT3);circRNA13831(AKT3);circRNA13833(AKT3);circRNA13840(AKT3);circRNA13841(AKT3);circRNA14487(PLCB1);circRNA14488(PLCB1);circRNA15760(GNAI1);circRNA18850(CREB3L2);circRNA18852(CREB3L2);circRNA19188(ADCY1);circRNA25113(AKT3);circRNA31393(AKT3);circRNA315(ENSSSCG00000001549);circRNA316(ENSSSCG00000001549);circRNA34…	10	416	50	2504	0.312062
ko05143	African trypanosomiasis	circRNA12388(PRKCA);circRNA12389(PRKCA);circRNA14487(PLCB1);circRNA14488(PLCB1)	2	416	7	2504	0.328704
ko05032	Morphine addiction	circRNA12388(PRKCA);circRNA12389(PRKCA);circRNA15760(GNAI1);circRNA19188(ADCY1);circRNA20137(ENSSSCG00000016929);circRNA6795(PDE8B);circRNA7389(PDE10A);circRNA7402(PDE10A);circRNA9599(GRK4)	7	416	34	2504	0.331056
ko04612	Antigen processing and presentation	circRNA22636(CANX);circRNA2613(NFYC);circRNA5311(CD8B);circRNA7114(HSPA4)	4	416	18	2504	0.349642
ko00600	Sphingolipid metabolism	circRNA1039(GALC);circRNA1043(GALC);circRNA1044(GALC);circRNA1045(GALC);circRNA14410(ASAH1);circRNA14509(SPTLC3);circRNA20096(PLPP1);circRNA2175(B4GALT6);circRNA2176(B4GALT6)	5	416	24	2504	0.367704
ko04912	GnRH signaling pathway	circRNA11537(PLD1);circRNA11542(PLD1);circRNA12422(MAP3K3);circRNA12426(MAP3K3);circRNA12428(MAP3K3);circRNA13133(MAP2K4);circRNA14487(PLCB1);circRNA14488(PLCB1);circRNA16166(MAP3K2);circRNA1774(CDC42);circRNA19188(ADCY1);circRNA20127(MAP3K1)	8	416	41	2504	0.369658
ko04130	SNARE interactions in vesicular transport	circRNA36400(SNAP23);circRNA37993(GOSR1);circRNA6107(STX3);circRNA8326(SNAP23)	3	416	13	2504	0.369868
ko04724	Glutamatergic synapse	circRNA11537(PLD1);circRNA11542(PLD1);circRNA12388(PRKCA);circRNA12389(PRKCA);circRNA14487(PLCB1);circRNA14488(PLCB1);circRNA15241(GRIA4);circRNA15760(GNAI1);circRNA19188(ADCY1);circRNA294(GRM4);circRNA3380(SLC38A1);circRNA9933(GRIA2)	9	416	47	2504	0.377262
ko04668	TNF signaling pathway	circRNA11329(ENSSSCG00000021203);circRNA1198(TRAF3);circRNA1200(TRAF3);circRNA13133(MAP2K4);circRNA13827(AKT3);circRNA13829(AKT3);circRNA13830(AKT3);circRNA13831(AKT3);circRNA13833(AKT3);circRNA13840(AKT3);circRNA13841(AKT3);circRNA18343(CHUK);circRNA18850(CREB3L2);circRNA18852(CREB3L2);circRNA25113(AKT3);circRNA31393(AKT3);circRNA32734(CHUK);circRNA34296(ENSSSCG00000003909);circRNA38326(AKT3);ci…	9	416	47	2504	0.377262
ko04540	Gap junction	circRNA10545(PRKG2);circRNA12388(PRKCA);circRNA12389(PRKCA);circRNA14487(PLCB1);circRNA14488(PLCB1);circRNA15760(GNAI1);circRNA16166(MAP3K2);circRNA19188(ADCY1)	6	416	30	2504	0.380272
ko00534	Glycosaminoglycan biosynthesis - heparan sulfate / heparin	circRNA10295(NDST3);circRNA6172(EXT2)	2	416	8	2504	0.39376
ko05340	Primary immunodeficiency	circRNA17583(UNG);circRNA5311(CD8B)	2	416	8	2504	0.39376
ko04620	Toll-like receptor signaling pathway	circRNA11329(ENSSSCG00000021203);circRNA1198(TRAF3);circRNA1200(TRAF3);circRNA13133(MAP2K4);circRNA13827(AKT3);circRNA13829(AKT3);circRNA13830(AKT3);circRNA13831(AKT3);circRNA13833(AKT3);circRNA13840(AKT3);circRNA13841(AKT3);circRNA18343(CHUK);circRNA25113(AKT3);circRNA31393(AKT3);circRNA32734(CHUK);circRNA34296(ENSSSCG00000003909);circRNA38326(AKT3);circRNA39889(CHUK)	6	416	31	2504	0.412379
ko04115	p53 signaling pathway	circRNA15419(CHEK1);circRNA15485(MDM4);circRNA15909(ENSSSCG00000015509);circRNA16165(STEAP3);circRNA18184(PTEN);circRNA8131(CCNB2)	6	416	31	2504	0.412379
ko04261	Adrenergic signaling in cardiomyocytes	circRNA11329(ENSSSCG00000021203);circRNA13827(AKT3);circRNA13829(AKT3);circRNA13830(AKT3);circRNA13831(AKT3);circRNA13833(AKT3);circRNA13840(AKT3);circRNA13841(AKT3);circRNA14487(PLCB1);circRNA14488(PLCB1);circRNA15760(GNAI1);circRNA16360(PPP2CB);circRNA16361(PPP2CB);circRNA16362(PPP2CB);circRNA18850(CREB3L2);circRNA18852(CREB3L2);circRNA19188(ADCY1);circRNA25113(AKT3);circRNA25768(CACNA2D1);circ…	12	416	66	2504	0.415451
ko04962	Vasopressin-regulated water reabsorption	circRNA10710(DYNC1LI1);circRNA18850(CREB3L2);circRNA18852(CREB3L2);circRNA8565(RAB11A)	3	416	14	2504	0.41848
ko00380	Tryptophan metabolism	circRNA16772(AOX1);circRNA16773(AOX1);circRNA16774(AOX1);circRNA19427(MAOA);circRNA21395(TPH2);circRNA26112(AOX1);circRNA35549(HADHA)	4	416	20	2504	0.431021
ko04930	Type II diabetes mellitus	circRNA11329(ENSSSCG00000021203);circRNA15967(CACNA1E);circRNA34296(ENSSSCG00000003909);circRNA5596(PRKCE);circRNA5597(PRKCE);circRNA6575(INSR);circRNA6577(INSR)	5	416	26	2504	0.438858
ko05222	Small cell lung cancer	circRNA11329(ENSSSCG00000021203);circRNA1198(TRAF3);circRNA1200(TRAF3);circRNA13827(AKT3);circRNA13829(AKT3);circRNA13830(AKT3);circRNA13831(AKT3);circRNA13833(AKT3);circRNA13840(AKT3);circRNA13841(AKT3);circRNA16687(ITGAV);circRNA18184(PTEN);circRNA18343(CHUK);circRNA25113(AKT3);circRNA31393(AKT3);circRNA32734(CHUK);circRNA34296(ENSSSCG00000003909);circRNA38326(AKT3);circRNA39889(CHUK);circRNA95…	8	416	44	2504	0.451533
ko01040	Biosynthesis of unsaturated fatty acids	circRNA16925(PECR);circRNA35549(HADHA)	2	416	9	2504	0.455778
ko00770	Pantothenate and CoA biosynthesis	circRNA3804(DPYS);circRNA4620(DPYD);circRNA4625(DPYD)	2	416	9	2504	0.455778
ko04964	Proximal tubule bicarbonate reclamation	circRNA10036(SLC4A4);circRNA10039(SLC4A4);circRNA4249(ATP1A2)	2	416	9	2504	0.455778
ko01210	2-Oxocarboxylic acid metabolism	circRNA1428(GPT2);circRNA16871(IDH1)	2	416	9	2504	0.455778
ko00350	Tyrosine metabolism	circRNA16772(AOX1);circRNA16773(AOX1);circRNA16774(AOX1);circRNA19427(MAOA);circRNA26112(AOX1);circRNA453(FAH)	3	416	15	2504	0.465787
ko00270	Cysteine and methionine metabolism	circRNA10539(ENOPH1);circRNA19344(SMS);circRNA20277(MAT2B);circRNA6301(LDHC)	4	416	21	2504	0.470764
ko02010	ABC transporters	circRNA13546(ENSSSCG00000009495);circRNA21930(ABCA4);circRNA3082(ABCC9);circRNA3308(ABCD2);circRNA4636(ABCA4);circRNA4641(ABCA4);circRNA9186(ENSSSCG00000005423);circRNA9188(ENSSSCG00000005423)	5	416	27	2504	0.473809
ko04622	RIG-I-like receptor signaling pathway	circRNA10688(AZI2);circRNA1198(TRAF3);circRNA1200(TRAF3);circRNA18343(CHUK);circRNA20127(MAP3K1);circRNA32734(CHUK);circRNA37219(AZI2);circRNA39889(CHUK);circRNA9547(TRAF2)	5	416	27	2504	0.473809
ko00561	Glycerolipid metabolism	circRNA10496(GPAT3);circRNA13412(DGKH);circRNA13413(DGKH);circRNA19469(DGKK);circRNA20096(PLPP1);circRNA23992(GPAT3);circRNA26859(AKR1B1);circRNA31274(DGKH)	5	416	27	2504	0.473809
ko04720	Long-term potentiation	circRNA12388(PRKCA);circRNA12389(PRKCA);circRNA14487(PLCB1);circRNA14488(PLCB1);circRNA19188(ADCY1);circRNA19627(RPS6KA6);circRNA32838(BRAF);circRNA40020(BRAF);circRNA40022(BRAF);circRNA9933(GRIA2)	6	416	33	2504	0.475885
ko05010	Alzheimer's disease	circRNA11824(GSK3B);circRNA12026(APP);circRNA12027(APP);circRNA12029(APP);circRNA14487(PLCB1);circRNA14488(PLCB1);circRNA16843(NDUFS1);circRNA2001(NDUFV2);circRNA32312(NDUFA10);circRNA4198(ENSSSCG00000006346);circRNA574(COX5A);circRNA929(PSEN1);circRNA930(PSEN1)	9	416	51	2504	0.479458
ko04141	Protein processing in endoplasmic reticulum	circRNA10229(HSPA4L);circRNA10694(STT3B);circRNA14544(SEC23B);circRNA16397(ENSSSCG00000015857);circRNA19336(MBTPS2);circRNA19860(BCAP31);circRNA21727(TRAM1);circRNA22636(CANX);circRNA25329(SEL1L2);circRNA30545(STT3B);circRNA31620(SEC23B);circRNA33363(SSR1);circRNA34799(DNAJC5B);circRNA37691(NPLOC4);circRNA38532(SEC23B);circRNA38534(SEC23B);circRNA4198(ENSSSCG00000006346);circRNA598(SEC23A);circRN…	16	416	93	2504	0.482634
ko04120	Ubiquitin mediated proteolysis	circRNA1568(SAE1);circRNA15909(ENSSSCG00000015509);circRNA17493(FBXW8);circRNA17572(UBE3B);circRNA19480(HUWE1);circRNA19496(HUWE1);circRNA20127(MAP3K1);circRNA25247(CUL2);circRNA27059(HUWE1);circRNA35502(BIRC6);circRNA35504(BIRC6);circRNA35506(BIRC6);circRNA35511(BIRC6);circRNA3981(WWP1);circRNA3984(WWP1);circRNA5185(ENSSSCG00000008105);circRNA5186(ENSSSCG00000008105);circRNA5520(ENSSSCG000000083…	12	416	70	2504	0.502979
ko05034	Alcoholism	circRNA15760(GNAI1);circRNA16611(HAT1);circRNA18850(CREB3L2);circRNA18852(CREB3L2);circRNA19427(MAOA);circRNA32838(BRAF);circRNA39245(ENSSSCG00000015972);circRNA40020(BRAF);circRNA40022(BRAF);circRNA8254(SHC4);circRNA8256(SHC4);circRNA8258(SHC4);ciRNA329(PPP1R1B)	8	416	46	2504	0.505236
ko04370	VEGF signaling pathway	circRNA11329(ENSSSCG00000021203);circRNA12388(PRKCA);circRNA12389(PRKCA);circRNA13827(AKT3);circRNA13829(AKT3);circRNA13830(AKT3);circRNA13831(AKT3);circRNA13833(AKT3);circRNA13840(AKT3);circRNA13841(AKT3);circRNA1774(CDC42);circRNA25113(AKT3);circRNA31393(AKT3);circRNA34296(ENSSSCG00000003909);circRNA38326(AKT3)	5	416	28	2504	0.50803
ko00190	Oxidative phosphorylation	circRNA16843(NDUFS1);circRNA2001(NDUFV2);circRNA32312(NDUFA10);circRNA34721(ATP6V1C1);circRNA574(COX5A)	5	416	28	2504	0.50803
ko03320	PPAR signaling pathway	circRNA11207(PPARG);circRNA11208(PPARG);circRNA16901(ACADL);circRNA2306(ACADM);circRNA2308(ACADM);circRNA2477(ENSSSCG00000003853);circRNA6145(NR1H3)	5	416	28	2504	0.50803
ko05216	Thyroid cancer	circRNA10329(LEF1);circRNA11207(PPARG);circRNA11208(PPARG);circRNA32838(BRAF);circRNA37128(LEF1);circRNA40020(BRAF);circRNA40022(BRAF)	3	416	16	2504	0.511315
ko04710	Circadian rhythm	circRNA2748(CSNK1E);circRNA34388(CRY1);circRNA6379(ENSSSCG00000013397)	3	416	16	2504	0.511315
ko04614	Renin-angiotensin system	circRNA22736(LNPEP);circRNA37767(ACE)	2	416	10	2504	0.51397
ko04975	Fat digestion and absorption	circRNA20096(PLPP1);circRNA9186(ENSSSCG00000005423);circRNA9188(ENSSSCG00000005423)	2	416	10	2504	0.51397
ko04976	Bile secretion	circRNA10036(SLC4A4);circRNA10039(SLC4A4);circRNA13546(ENSSSCG00000009495);circRNA17695(SLC5A1);circRNA19188(ADCY1);circRNA4249(ATP1A2)	5	416	29	2504	0.541327
ko00650	Butanoate metabolism	circRNA17319(AACS);circRNA230(HMGCLL1);circRNA35549(HADHA)	3	416	17	2504	0.55471
ko00240	Pyrimidine metabolism	circRNA18087(POLR3A);circRNA20461(ENSSSCG00000001493);circRNA243(ENSSSCG00000001493);circRNA3804(DPYS);circRNA4620(DPYD);circRNA4625(DPYD);circRNA5338(POLR1A);circRNA5965(CMPK2)	6	416	36	2504	0.56679
ko04977	Vitamin digestion and absorption	circRNA15147(FOLH1B);circRNA15152(FOLH1B);circRNA15156(FOLH1B);circRNA2579(MMACHC)	2	416	11	2504	0.567896
ko03020	RNA polymerase	circRNA18087(POLR3A);circRNA5338(POLR1A)	2	416	11	2504	0.567896
ko05161	Hepatitis B	circRNA11329(ENSSSCG00000021203);circRNA12388(PRKCA);circRNA12389(PRKCA);circRNA13133(MAP2K4);circRNA13827(AKT3);circRNA13829(AKT3);circRNA13830(AKT3);circRNA13831(AKT3);circRNA13833(AKT3);circRNA13840(AKT3);circRNA13841(AKT3);circRNA18184(PTEN);circRNA18343(CHUK);circRNA18850(CREB3L2);circRNA18852(CREB3L2);circRNA20127(MAP3K1);circRNA25113(AKT3);circRNA31393(AKT3);circRNA32734(CHUK);circRNA34296…	11	416	67	2504	0.569644
ko04142	Lysosome	circRNA10093(SCARB2);circRNA1039(GALC);circRNA1043(GALC);circRNA1044(GALC);circRNA1045(GALC);circRNA11137(SUMF1);circRNA12377(ARSG);circRNA12378(ARSG);circRNA13493(ENSSSCG00000009471);circRNA14410(ASAH1);circRNA18189(LIPA);circRNA23852(SCARB2);circRNA527(AP3S2);circRNA7415(IGF2R);ciRNA422(PSAP)	10	416	61	2504	0.573257
ko04114	Oocyte meiosis	circRNA16360(PPP2CB);circRNA16361(PPP2CB);circRNA16362(PPP2CB);circRNA19188(ADCY1);circRNA19627(RPS6KA6);circRNA20246(CPEB4);circRNA20248(CPEB4);circRNA21968(STAG3);circRNA26661(CPEB3);circRNA4760(STAG3);circRNA5185(ENSSSCG00000008105);circRNA5186(ENSSSCG00000008105);circRNA7183(CDC25C);circRNA8131(CCNB2);circRNA9644(CPEB2);circRNA9645(CPEB2)	10	416	61	2504	0.573257
ko00830	Retinol metabolism	circRNA16772(AOX1);circRNA16773(AOX1);circRNA16774(AOX1);circRNA19227(PNPLA4);circRNA26112(AOX1);circRNA862(RDH11)	3	416	18	2504	0.595723
ko00565	Ether lipid metabolism	circRNA11537(PLD1);circRNA11542(PLD1);circRNA20096(PLPP1);circRNA4543(CEPT1)	3	416	18	2504	0.595723
ko00052	Galactose metabolism	circRNA26859(AKR1B1);circRNA5655(GALM);circRNA8333(GANC)	3	416	18	2504	0.595723
ko00062	Fatty acid elongation	circRNA35549(HADHA)	1	416	5	2504	0.597158
ko05320	Autoimmune thyroid disease	circRNA3659(TG)	1	416	5	2504	0.597158
ko04971	Gastric acid secretion	circRNA12388(PRKCA);circRNA12389(PRKCA);circRNA14487(PLCB1);circRNA14488(PLCB1);circRNA15760(GNAI1);circRNA19188(ADCY1);circRNA4249(ATP1A2)	5	416	31	2504	0.60453
ko04660	T cell receptor signaling pathway	circRNA11329(ENSSSCG00000021203);circRNA11714(DLG1);circRNA11717(DLG1);circRNA11824(GSK3B);circRNA13827(AKT3);circRNA13829(AKT3);circRNA13830(AKT3);circRNA13831(AKT3);circRNA13833(AKT3);circRNA13840(AKT3);circRNA13841(AKT3);circRNA1774(CDC42);circRNA18343(CHUK);circRNA25113(AKT3);circRNA31393(AKT3);circRNA32734(CHUK);circRNA34296(ENSSSCG00000003909);circRNA38326(AKT3);circRNA39889(CHUK);circRNA53…	8	416	50	2504	0.606751
ko05150	Staphylococcus aureus infection	circRNA37121(CFI);circRNA38339(CFH)	2	416	12	2504	0.617363
ko00760	Nicotinate and nicotinamide metabolism	circRNA16772(AOX1);circRNA16773(AOX1);circRNA16774(AOX1);circRNA20069(NNT);circRNA26112(AOX1)	2	416	12	2504	0.617363
ko04723	Retrograde endocannabinoid signaling	circRNA12388(PRKCA);circRNA12389(PRKCA);circRNA14487(PLCB1);circRNA14488(PLCB1);circRNA15241(GRIA4);circRNA15760(GNAI1);circRNA19188(ADCY1);circRNA9933(GRIA2)	6	416	38	2504	0.622944
ko05012	Parkinson's disease	circRNA15760(GNAI1);circRNA16843(NDUFS1);circRNA2001(NDUFV2);circRNA32312(NDUFA10);circRNA574(COX5A);circRNA7116(VDAC1)	6	416	38	2504	0.622944
ko04664	Fc epsilon RI signaling pathway	circRNA11329(ENSSSCG00000021203);circRNA13133(MAP2K4);circRNA13827(AKT3);circRNA13829(AKT3);circRNA13830(AKT3);circRNA13831(AKT3);circRNA13833(AKT3);circRNA13840(AKT3);circRNA13841(AKT3);circRNA15081(GAB2);circRNA15082(GAB2);circRNA25113(AKT3);circRNA31393(AKT3);circRNA34296(ENSSSCG00000003909);circRNA38326(AKT3)	5	416	32	2504	0.6342
ko04650	Natural killer cell mediated cytotoxicity	circRNA11329(ENSSSCG00000021203);circRNA12388(PRKCA);circRNA12389(PRKCA);circRNA23657(SH3BP2);circRNA32838(BRAF);circRNA34296(ENSSSCG00000003909);circRNA40020(BRAF);circRNA40022(BRAF);circRNA8254(SHC4);circRNA8256(SHC4);circRNA8258(SHC4)	6	416	39	2504	0.649407
ko05219	Bladder cancer	circRNA12577(ENSSSCG00000017497);circRNA24663(ENSSSCG00000017497);circRNA32838(BRAF);circRNA40020(BRAF);circRNA40022(BRAF)	2	416	13	2504	0.662362
ko05416	Viral myocarditis	circRNA36775(ABL1);circRNA36777(ABL1);circRNA6399(EIF4G2);circRNA9456(ABL1);circRNA9458(ABL1)	2	416	13	2504	0.662362
ko00030	Pentose phosphate pathway	circRNA3118(DERA);circRNA6464(PGLS)	2	416	13	2504	0.662362
ko00360	Phenylalanine metabolism	circRNA19427(MAOA)	1	416	6	2504	0.664218
ko05164	Influenza A	circRNA11329(ENSSSCG00000021203);circRNA11824(GSK3B);circRNA13133(MAP2K4);circRNA13827(AKT3);circRNA13829(AKT3);circRNA13830(AKT3);circRNA13831(AKT3);circRNA13833(AKT3);circRNA13840(AKT3);circRNA13841(AKT3);circRNA14942(NUP98);circRNA25113(AKT3);circRNA25484(NUP98);circRNA31393(AKT3);circRNA34296(ENSSSCG00000003909);circRNA38326(AKT3);circRNA38712(NUP98);circRNA39245(ENSSSCG00000015972);circRNA71…	9	416	59	2504	0.666319
ko05202	Transcriptional misregulation in cancers	circRNA11207(PPARG);circRNA11208(PPARG);circRNA19015(MET);circRNA2135(SS18);circRNA2139(SS18);circRNA28026(SS18);circRNA3146(ETV6);circRNA34190(SS18);circRNA34191(SS18);circRNA34195(SS18);circRNA3946(RUNX1T1);circRNA40222(KDM6A);circRNA6592(MLLT1);circRNA6887(MEF2C);circRNA9567(NSD2)	9	416	59	2504	0.666319
ko00982	Drug metabolism - cytochrome P450	circRNA16772(AOX1);circRNA16773(AOX1);circRNA16774(AOX1);circRNA19427(MAOA);circRNA26112(AOX1);circRNA39915(ENSSSCG00000030271)	3	416	20	2504	0.670053
ko04670	Leukocyte transendothelial migration	circRNA11329(ENSSSCG00000021203);circRNA12388(PRKCA);circRNA12389(PRKCA);circRNA15760(GNAI1);circRNA1774(CDC42);circRNA20199(ENSSSCG00000021514);circRNA20200(ENSSSCG00000021514);circRNA34296(ENSSSCG00000003909);circRNA7212(CTNNA1);circRNA7374(AFDN)	8	416	53	2504	0.675362
ko03460	Fanconi anemia pathway	circRNA11170(FANCD2);circRNA11173(FANCD2);circRNA517(FANCI);circRNA5520(ENSSSCG00000008394);circRNA7882(ENSSSCG00000025703);circRNA7883(ENSSSCG00000025703)	4	416	27	2504	0.679551
ko04662	B cell receptor signaling pathway	circRNA11329(ENSSSCG00000021203);circRNA11824(GSK3B);circRNA13827(AKT3);circRNA13829(AKT3);circRNA13830(AKT3);circRNA13831(AKT3);circRNA13833(AKT3);circRNA13840(AKT3);circRNA13841(AKT3);circRNA18343(CHUK);circRNA25113(AKT3);circRNA31393(AKT3);circRNA32734(CHUK);circRNA34296(ENSSSCG00000003909);circRNA38326(AKT3);circRNA39889(CHUK)	5	416	34	2504	0.68929
ko05033	Nicotine addiction	circRNA15241(GRIA4);circRNA9933(GRIA2)	2	416	14	2504	0.703009
ko03430	Mismatch repair	circRNA11660(IGF2BP2);circRNA6852(MSH3)	2	416	14	2504	0.703009
ko04260	Cardiac muscle contraction	circRNA25768(CACNA2D1);circRNA4249(ATP1A2);circRNA574(COX5A)	3	416	21	2504	0.703268
ko03022	Basal transcription factors	circRNA2157(TAF4B);circRNA2159(TAF4B);circRNA32601(TAF5L);circRNA34708(TAF2)	3	416	21	2504	0.703268
ko01212	Fatty acid metabolism	circRNA16901(ACADL);circRNA16925(PECR);circRNA2306(ACADM);circRNA2308(ACADM);circRNA35549(HADHA)	4	416	28	2504	0.708138
ko05203	Viral carcinogenesis	circRNA11329(ENSSSCG00000021203);circRNA11714(DLG1);circRNA11717(DLG1);circRNA1198(TRAF3);circRNA1200(TRAF3);circRNA14735(RBL1);circRNA14738(RBL1);circRNA14740(RBL1);circRNA15419(CHEK1);circRNA15632(SCIN);circRNA1774(CDC42);circRNA18850(CREB3L2);circRNA18852(CREB3L2);circRNA20117(IL6ST);circRNA25406(RBL1);circRNA25408(RBL1);circRNA34296(ENSSSCG00000003909);circRNA39245(ENSSSCG00000015972);circRNA…	14	416	94	2504	0.71852
ko00450	Selenocompound metabolism	circRNA9689(ENSSSCG00000025315)	1	416	7	2504	0.720137
ko05412	Arrhythmogenic right ventricular cardiomyopathy (ARVC)	circRNA10329(LEF1);circRNA16687(ITGAV);circRNA2170(DSG2);circRNA2171(DSG2);circRNA25768(CACNA2D1);circRNA37128(LEF1);circRNA7212(CTNNA1)	5	416	36	2504	0.738472
ko05321	Inflammatiory bowel disease (IBD)	circRNA2357(IL23R);circRNA8011(SMAD2)	2	416	15	2504	0.739505
ko03440	Homologous recombination	circRNA3934(ENSSSCG00000006101);circRNA3959(ENSSSCG00000006127)	2	416	15	2504	0.739505
ko00630	Glyoxylate and dicarboxylate metabolism	circRNA11304(PCCB);circRNA11306(PCCB);circRNA11312(PCCB);circRNA434(ENSSSCG00000001732)	2	416	15	2504	0.739505
ko04810	Regulation of actin cytoskeleton	circRNA11329(ENSSSCG00000021203);circRNA12060(TIAM1);circRNA12062(TIAM1);circRNA12280(BAIAP2);circRNA13457(ENSSSCG00000009448);circRNA14256(PIP4K2A);circRNA15632(SCIN);circRNA16326(FGFR1);circRNA16687(ITGAV);circRNA1774(CDC42);circRNA19817(ARHGEF6);circRNA32838(BRAF);circRNA34296(ENSSSCG00000003909);circRNA39317(PIKFYVE);circRNA40020(BRAF);circRNA40022(BRAF)	13	416	89	2504	0.740679
ko04151	PI3K-Akt signaling pathway	circRNA11329(ENSSSCG00000021203);circRNA11824(GSK3B);circRNA12762(RPS6KB1);circRNA13827(AKT3);circRNA13829(AKT3);circRNA13830(AKT3);circRNA13831(AKT3);circRNA13833(AKT3);circRNA13840(AKT3);circRNA13841(AKT3);circRNA16326(FGFR1);circRNA16360(PPP2CB);circRNA16361(PPP2CB);circRNA16362(PPP2CB);circRNA16687(ITGAV);circRNA18184(PTEN);circRNA18343(CHUK);circRNA18850(CREB3L2);circRNA18852(CREB3L2);circRN…	19	416	129	2504	0.757948
ko04727	GABAergic synapse	circRNA12388(PRKCA);circRNA12389(PRKCA);circRNA15760(GNAI1);circRNA19188(ADCY1);circRNA20674(GPHN);circRNA33652(GPHN);circRNA33654(GPHN);circRNA3380(SLC38A1);circRNA836(GPHN);circRNA838(GPHN);circRNA839(GPHN);circRNA840(GPHN)	5	416	37	2504	0.76083
ko00500	Starch and sucrose metabolism	circRNA15008(PGM2L1);circRNA23354(PYGL);circRNA25518(PGM2L1);circRNA8333(GANC);circRNA8655(PYGL)	3	416	23	2504	0.761937
ko00071	Fatty acid degradation	circRNA16901(ACADL);circRNA2306(ACADM);circRNA2308(ACADM);circRNA35549(HADHA)	3	416	23	2504	0.761937
ko05145	Toxoplasmosis	circRNA11329(ENSSSCG00000021203);circRNA13827(AKT3);circRNA13829(AKT3);circRNA13830(AKT3);circRNA13831(AKT3);circRNA13833(AKT3);circRNA13840(AKT3);circRNA13841(AKT3);circRNA15760(GNAI1);circRNA18343(CHUK);circRNA25113(AKT3);circRNA31393(AKT3);circRNA32734(CHUK);circRNA34296(ENSSSCG00000003909);circRNA38326(AKT3);circRNA39889(CHUK);circRNA8946(JAK2)	6	416	44	2504	0.763781
ko03060	Protein export	circRNA36980(ENSSSCG00000008900);circRNA36981(ENSSSCG00000008900)	1	416	8	2504	0.766762
ko00072	Synthesis and degradation of ketone bodies	circRNA230(HMGCLL1)	1	416	8	2504	0.766762
ko04966	Collecting duct acid secretion	circRNA34721(ATP6V1C1)	1	416	8	2504	0.766762
ko00340	Histidine metabolism	circRNA19427(MAOA)	1	416	8	2504	0.766762
ko00512	Mucin type O-glycan biosynthesis	circRNA18713(GALNT11);circRNA18714(GALNT11);circRNA20312(GALNT10)	2	416	16	2504	0.772103
ko04623	Cytosolic DNA-sensing pathway	circRNA18087(POLR3A);circRNA18343(CHUK);circRNA32734(CHUK);circRNA39889(CHUK)	2	416	16	2504	0.772103
ko05146	Amoebiasis	circRNA11329(ENSSSCG00000021203);circRNA12388(PRKCA);circRNA12389(PRKCA);circRNA14487(PLCB1);circRNA14488(PLCB1);circRNA19188(ADCY1);circRNA34296(ENSSSCG00000003909)	5	416	38	2504	0.781722
ko05132	Salmonella infection	circRNA10710(DYNC1LI1);circRNA1224(ENSSSCG00000002547);circRNA1774(CDC42);circRNA36764(PKN3)	4	416	31	2504	0.782621
ko04060	Cytokine-cytokine receptor interaction	circRNA14025(ENSSSCG00000010968);circRNA16110(ACVR2A);circRNA16456(ACVR1);circRNA16457(ACVR1);circRNA16458(ACVR1);circRNA16460(ACVR1);circRNA16462(ACVR1);circRNA19015(MET);circRNA20032(ENSSSCG00000016850);circRNA20117(IL6ST);circRNA2357(IL23R)	7	416	52	2504	0.785474
ko04913	Ovarian Steroidogenesis	circRNA19188(ADCY1);circRNA6575(INSR);circRNA6577(INSR)	2	416	17	2504	0.801089
ko04210	Apoptosis	circRNA11329(ENSSSCG00000021203);circRNA13827(AKT3);circRNA13829(AKT3);circRNA13830(AKT3);circRNA13831(AKT3);circRNA13833(AKT3);circRNA13840(AKT3);circRNA13841(AKT3);circRNA18343(CHUK);circRNA25113(AKT3);circRNA31393(AKT3);circRNA32734(CHUK);circRNA34296(ENSSSCG00000003909);circRNA38326(AKT3);circRNA39889(CHUK);circRNA9547(TRAF2)	5	416	39	2504	0.80118
ko01200	Carbon metabolism	circRNA13358(SUCLA2);circRNA1428(GPT2);circRNA16871(IDH1);circRNA2306(ACADM);circRNA2308(ACADM);circRNA35549(HADHA);circRNA434(ENSSSCG00000001732);circRNA6464(PGLS);circRNA7916(ME1)	8	416	60	2504	0.804401
ko04740	Olfactory transduction	circRNA10545(PRKG2)	1	416	9	2504	0.805635
ko00510	N-Glycan biosynthesis	circRNA10694(STT3B);circRNA30545(STT3B);circRNA5286(MGAT4A);circRNA6958(MAN2A1);circRNA6959(MAN2A1);circRNA6960(MAN2A1);circRNA6962(MAN2A1)	3	416	25	2504	0.810851
ko05162	Measles	circRNA11329(ENSSSCG00000021203);circRNA11824(GSK3B);circRNA13827(AKT3);circRNA13829(AKT3);circRNA13830(AKT3);circRNA13831(AKT3);circRNA13833(AKT3);circRNA13840(AKT3);circRNA13841(AKT3);circRNA18343(CHUK);circRNA25113(AKT3);circRNA31393(AKT3);circRNA32734(CHUK);circRNA34296(ENSSSCG00000003909);circRNA38326(AKT3);circRNA39889(CHUK);circRNA8946(JAK2)	6	416	47	2504	0.817799
ko04145	Phagosome	circRNA10710(DYNC1LI1);circRNA14382(MSR1);circRNA16687(ITGAV);circRNA2246(PIK3C3);circRNA22636(CANX);circRNA34721(ATP6V1C1);circRNA39317(PIKFYVE)	7	416	54	2504	0.817973
ko04380	Osteoclast differentiation	circRNA11207(PPARG);circRNA11208(PPARG);circRNA11329(ENSSSCG00000021203);circRNA13827(AKT3);circRNA13829(AKT3);circRNA13830(AKT3);circRNA13831(AKT3);circRNA13833(AKT3);circRNA13840(AKT3);circRNA13841(AKT3);circRNA15081(GAB2);circRNA15082(GAB2);circRNA18343(CHUK);circRNA25113(AKT3);circRNA31393(AKT3);circRNA32734(CHUK);circRNA34296(ENSSSCG00000003909);circRNA38326(AKT3);circRNA39889(CHUK);circRNA9…	7	416	54	2504	0.817973
ko05169	Epstein-Barr virus infection	circRNA11329(ENSSSCG00000021203);circRNA11824(GSK3B);circRNA1198(TRAF3);circRNA1200(TRAF3);circRNA13133(MAP2K4);circRNA13827(AKT3);circRNA13829(AKT3);circRNA13830(AKT3);circRNA13831(AKT3);circRNA13833(AKT3);circRNA13840(AKT3);circRNA13841(AKT3);circRNA16510(PSMD14);circRNA18087(POLR3A);circRNA18343(CHUK);circRNA25113(AKT3);circRNA31393(AKT3);circRNA32734(CHUK);circRNA34296(ENSSSCG00000003909);cir…	13	416	95	2504	0.820902
ko05204	Chemical carcinogenesis	circRNA34908(ARNT);circRNA39915(ENSSSCG00000030271)	2	416	18	2504	0.82676
ko03030	DNA replication	circRNA11660(IGF2BP2);circRNA20461(ENSSSCG00000001493);circRNA243(ENSSSCG00000001493)	2	416	18	2504	0.82676
ko04610	Complement and coagulation cascades	circRNA20400(ENSSSCG00000024310);circRNA37121(CFI);circRNA38339(CFH)	3	416	26	2504	0.831953
ko04080	Neuroactive ligand-receptor interaction	circRNA10663(THRB);circRNA15241(GRIA4);circRNA2252(LPAR3);circRNA294(GRM4);circRNA34860(COPA);circRNA4232(COPA);circRNA7318(HTR4);circRNA7319(HTR4);circRNA9933(GRIA2)	7	416	55	2504	0.832727
ko04020	Calcium signaling pathway	circRNA12388(PRKCA);circRNA12389(PRKCA);circRNA12577(ENSSSCG00000017497);circRNA14487(PLCB1);circRNA14488(PLCB1);circRNA15967(CACNA1E);circRNA19188(ADCY1);circRNA24663(ENSSSCG00000017497);circRNA3525(ENSSSCG00000027898);circRNA7116(VDAC1);circRNA7318(HTR4);circRNA7319(HTR4)	8	416	62	2504	0.833118
ko04152	AMPK signaling pathway	circRNA11207(PPARG);circRNA11208(PPARG);circRNA11329(ENSSSCG00000021203);circRNA12762(RPS6KB1);circRNA13827(AKT3);circRNA13829(AKT3);circRNA13830(AKT3);circRNA13831(AKT3);circRNA13833(AKT3);circRNA13840(AKT3);circRNA13841(AKT3);circRNA16360(PPP2CB);circRNA16361(PPP2CB);circRNA16362(PPP2CB);circRNA18850(CREB3L2);circRNA18852(CREB3L2);circRNA25113(AKT3);circRNA31393(AKT3);circRNA34296(ENSSSCG000000…	9	416	69	2504	0.834294
ko03008	Ribosome biogenesis in eukaryotes	circRNA10244(SPATA5);circRNA10249(SPATA5);circRNA12922(UTP6);circRNA16702(WDR75);circRNA19936(DROSHA);circRNA23893(SPATA5);circRNA24786(UTP6);circRNA31139(UTP6);circRNA35184(ENSSSCG00000007855);circRNA35186(ENSSSCG00000007855);circRNA35188(ENSSSCG00000007855);circRNA37083(SPATA5);circRNA37950(UTP6);circRNA4958(ENSSSCG00000007855)	5	416	41	2504	0.835973
ko03450	Non-homologous end-joining	circRNA4138(PRKDC);circRNA4147(PRKDC)	1	416	10	2504	0.838042
ko04742	Taste transduction	circRNA294(GRM4)	1	416	10	2504	0.838042
ko04611	Platelet activation	circRNA10545(PRKG2);circRNA11329(ENSSSCG00000021203);circRNA13827(AKT3);circRNA13829(AKT3);circRNA13830(AKT3);circRNA13831(AKT3);circRNA13833(AKT3);circRNA13840(AKT3);circRNA13841(AKT3);circRNA14487(PLCB1);circRNA14488(PLCB1);circRNA15760(GNAI1);circRNA19188(ADCY1);circRNA25113(AKT3);circRNA31393(AKT3);circRNA34296(ENSSSCG00000003909);circRNA36400(SNAP23);circRNA38326(AKT3);circRNA8326(SNAP23)	8	416	63	2504	0.846189
ko04750	Inflammatory mediator regulation of TRP channels	circRNA11329(ENSSSCG00000021203);circRNA12388(PRKCA);circRNA12389(PRKCA);circRNA14487(PLCB1);circRNA14488(PLCB1);circRNA19188(ADCY1);circRNA34296(ENSSSCG00000003909);circRNA5596(PRKCE);circRNA5597(PRKCE)	6	416	49	2504	0.84807
ko04922	Glucagon signaling pathway	circRNA13827(AKT3);circRNA13829(AKT3);circRNA13830(AKT3);circRNA13831(AKT3);circRNA13833(AKT3);circRNA13840(AKT3);circRNA13841(AKT3);circRNA14487(PLCB1);circRNA14488(PLCB1);circRNA18850(CREB3L2);circRNA18852(CREB3L2);circRNA23354(PYGL);circRNA25113(AKT3);circRNA31393(AKT3);circRNA38326(AKT3);circRNA39245(ENSSSCG00000015972);circRNA6301(LDHC);circRNA8655(PYGL)	6	416	49	2504	0.84807
ko04920	Adipocytokine signaling pathway	circRNA13827(AKT3);circRNA13829(AKT3);circRNA13830(AKT3);circRNA13831(AKT3);circRNA13833(AKT3);circRNA13840(AKT3);circRNA13841(AKT3);circRNA18343(CHUK);circRNA25113(AKT3);circRNA31393(AKT3);circRNA32734(CHUK);circRNA38326(AKT3);circRNA39889(CHUK);circRNA8946(JAK2);circRNA9547(TRAF2)	4	416	35	2504	0.857522
ko00230	Purine metabolism	circRNA11471(ENSSSCG00000028855);circRNA18061(ADK);circRNA18087(POLR3A);circRNA19188(ADCY1);circRNA20137(ENSSSCG00000016929);circRNA20461(ENSSSCG00000001493);circRNA243(ENSSSCG00000001493);circRNA34846(ADCY10);circRNA4174(ADCY10);circRNA5338(POLR1A);circRNA6795(PDE8B);circRNA7389(PDE10A);circRNA7402(PDE10A)	10	416	78	2504	0.858969
ko04510	Focal adhesion	circRNA11329(ENSSSCG00000021203);circRNA11824(GSK3B);circRNA12388(PRKCA);circRNA12389(PRKCA);circRNA12577(ENSSSCG00000017497);circRNA13827(AKT3);circRNA13829(AKT3);circRNA13830(AKT3);circRNA13831(AKT3);circRNA13833(AKT3);circRNA13840(AKT3);circRNA13841(AKT3);circRNA16687(ITGAV);circRNA1774(CDC42);circRNA18184(PTEN);circRNA19015(MET);circRNA24663(ENSSSCG00000017497);circRNA25113(AKT3);circRNA31393…	13	416	99	2504	0.863163
ko00670	One carbon pool by folate	circRNA821(MTHFD1);circRNA823(MTHFD1)	1	416	11	2504	0.865057
ko00040	Pentose and glucuronate interconversions	circRNA26859(AKR1B1)	1	416	11	2504	0.865057
ko04978	Mineral absorption	circRNA17695(SLC5A1);circRNA4249(ATP1A2)	2	416	20	2504	0.869343
ko04621	NOD-like receptor signaling pathway	circRNA18343(CHUK);circRNA19122(NOD1);circRNA32734(CHUK);circRNA39889(CHUK)	2	416	20	2504	0.869343
ko04910	Insulin signaling pathway	circRNA11329(ENSSSCG00000021203);circRNA11824(GSK3B);circRNA12762(RPS6KB1);circRNA13827(AKT3);circRNA13829(AKT3);circRNA13830(AKT3);circRNA13831(AKT3);circRNA13833(AKT3);circRNA13840(AKT3);circRNA13841(AKT3);circRNA23354(PYGL);circRNA25113(AKT3);circRNA31393(AKT3);circRNA32838(BRAF);circRNA34296(ENSSSCG00000003909);circRNA36796(RAPGEF1);circRNA38326(AKT3);circRNA40020(BRAF);circRNA40022(BRAF);cir…	10	416	79	2504	0.869452
ko04146	Peroxisome	circRNA16871(IDH1);circRNA16925(PECR);circRNA19959(AMACR);circRNA230(HMGCLL1);circRNA2477(ENSSSCG00000003853);circRNA3308(ABCD2)	6	416	51	2504	0.874122
ko04270	Vascular smooth muscle contraction	circRNA12388(PRKCA);circRNA12389(PRKCA);circRNA14487(PLCB1);circRNA14488(PLCB1);circRNA19188(ADCY1);circRNA32838(BRAF);circRNA40020(BRAF);circRNA40022(BRAF);circRNA5596(PRKCE);circRNA5597(PRKCE)	5	416	44	2504	0.878689
ko00330	Arginine and proline metabolism	circRNA18007(P4HA1);circRNA18011(P4HA1);circRNA19344(SMS);circRNA19427(MAOA)	3	416	29	2504	0.88353
ko00250	Alanine, aspartate and glutamate metabolism	circRNA1428(GPT2);circRNA15147(FOLH1B);circRNA15152(FOLH1B);circRNA15156(FOLH1B)	2	416	21	2504	0.886824
ko04064	NF-kappa B signaling pathway	circRNA1198(TRAF3);circRNA1200(TRAF3);circRNA18343(CHUK);circRNA28325(ERC1);circRNA32734(CHUK);circRNA39889(CHUK);circRNA9547(TRAF2)	4	416	38	2504	0.898187
ko00020	Citrate cycle (TCA cycle)	circRNA13358(SUCLA2);circRNA16871(IDH1)	2	416	22	2504	0.902119
ko00051	Fructose and mannose metabolism	circRNA26859(AKR1B1);circRNA33356(GMDS)	2	416	22	2504	0.902119
ko00620	Pyruvate metabolism	circRNA6301(LDHC);circRNA7916(ME1)	2	416	22	2504	0.902119
ko05144	Malaria	circRNA19015(MET)	1	416	14	2504	0.921983
ko00980	Metabolism of xenobiotics by cytochrome P450	circRNA39915(ENSSSCG00000030271)	1	416	14	2504	0.921983
ko00100	Steroid biosynthesis	circRNA18189(LIPA)	1	416	14	2504	0.921983
ko04640	Hematopoietic cell lineage	circRNA14025(ENSSSCG00000010968);circRNA5311(CD8B)	2	416	24	2504	0.927099
ko03420	Nucleotide excision repair	circRNA11660(IGF2BP2);circRNA9209(RAD23B);circRNA9211(RAD23B)	2	416	24	2504	0.927099
ko04921	Oxytocin signaling pathway	circRNA11329(ENSSSCG00000021203);circRNA12388(PRKCA);circRNA12389(PRKCA);circRNA14487(PLCB1);circRNA14488(PLCB1);circRNA15760(GNAI1);circRNA19188(ADCY1);circRNA25768(CACNA2D1);circRNA34296(ENSSSCG00000003909);circRNA6887(MEF2C)	8	416	72	2504	0.930486
ko03040	Spliceosome	circRNA11388(U2SURP);circRNA12506(EFTUD2);circRNA16444(PRPF40A);circRNA1840(SNRNP40);circRNA1843(SNRNP40);circRNA6557(HNRNPM);circRNA6724(THOC3)	6	416	57	2504	0.930881
ko00140	Steroid hormone biosynthesis	circRNA13964(HSD17B3);circRNA13965(HSD17B3)	1	416	15	2504	0.935017
ko03410	Base excision repair	circRNA17583(UNG)	1	416	15	2504	0.935017
ko00514	Other types of O-glycan biosynthesis	circRNA15988(COLGALT2);circRNA15991(COLGALT2)	1	416	15	2504	0.935017
ko00860	Porphyrin and chlorophyll metabolism	circRNA11419(CP)	1	416	15	2504	0.935017
ko03018	RNA degradation	circRNA13238(PAN3);circRNA13239(PAN3);circRNA13240(PAN3);circRNA1371(CNOT1);circRNA2986(CNOT2);circRNA38098(PAN3);circRNA577(EDC3)	4	416	42	2504	0.936374
ko05168	Herpes simplex infection	circRNA1198(TRAF3);circRNA1200(TRAF3);circRNA18343(CHUK);circRNA2157(TAF4B);circRNA2159(TAF4B);circRNA32601(TAF5L);circRNA32734(CHUK);circRNA39889(CHUK);circRNA5046(USP7);circRNA6379(ENSSSCG00000013397);circRNA8946(JAK2);circRNA9547(TRAF2)	8	416	73	2504	0.93675
ko04330	Notch signaling pathway	circRNA4450(NOTCH2);circRNA929(PSEN1);circRNA930(PSEN1)	2	416	25	2504	0.937207
ko01230	Biosynthesis of amino acids	circRNA1428(GPT2);circRNA16871(IDH1);circRNA20277(MAT2B)	3	416	34	2504	0.93886
ko05014	Amyotrophic lateral sclerosis (ALS)	circRNA9933(GRIA2)	1	416	16	2504	0.945878
ko05410	Hypertrophic cardiomyopathy (HCM)	circRNA16687(ITGAV);circRNA25768(CACNA2D1);circRNA37767(ACE)	3	416	36	2504	0.953221
ko05414	Dilated cardiomyopathy (DCM)	circRNA16687(ITGAV);circRNA19188(ADCY1);circRNA25768(CACNA2D1)	3	416	36	2504	0.953221
ko05133	Pertussis	circRNA15760(GNAI1);circRNA19122(NOD1)	2	416	27	2504	0.953576
ko00260	Glycine, serine and threonine metabolism	circRNA19427(MAOA)	1	416	17	2504	0.954927
ko05140	Leishmaniasis	circRNA8946(JAK2)	1	416	17	2504	0.954927
ko05323	Rheumatoid arthritis	circRNA34721(ATP6V1C1)	1	416	17	2504	0.954927
ko00590	Arachidonic acid metabolism	circRNA38650(PTGIS)	1	416	18	2504	0.962467
ko05134	Legionellosis	circRNA39977(BNIP3)	1	416	19	2504	0.968747
ko03050	Proteasome	circRNA16510(PSMD14);circRNA39214(PSMD14)	1	416	21	2504	0.978337
ko00520	Amino sugar and nucleotide sugar metabolism	circRNA3080(CMAS);circRNA33356(GMDS)	2	416	34	2504	0.984355
ko04974	Protein digestion and absorption	circRNA359(KCNK5);circRNA4249(ATP1A2)	2	416	34	2504	0.984355
ko00010	Glycolysis / Gluconeogenesis	circRNA5655(GALM);circRNA6301(LDHC)	2	416	35	2504	0.98665
ko03015	mRNA surveillance pathway	circRNA15986(SMG7);circRNA16360(PPP2CB);circRNA16361(PPP2CB);circRNA16362(PPP2CB)	2	416	37	2504	0.9903
ko04512	ECM-receptor interaction	circRNA16687(ITGAV);circRNA40451(HMMR)	2	416	38	2504	0.99174
ko05152	Tuberculosis	circRNA13827(AKT3);circRNA13829(AKT3);circRNA13830(AKT3);circRNA13831(AKT3);circRNA13833(AKT3);circRNA13840(AKT3);circRNA13841(AKT3);circRNA2246(PIK3C3);circRNA25113(AKT3);circRNA2613(NFYC);circRNA31393(AKT3);circRNA38326(AKT3);circRNA8946(JAK2)	4	416	61	2504	0.99472
